# Supplementary material for: Tissue microenvironment dictates the state of human iPSC-derived endothelial cells of distinct developmental origin in 3D cardiac microtissues
Source: iScience. 2025 Sep 22;28(10):113611. doi: 10.1016/j.isci.2025.113611 (PMC12546991; doi:10.1016/j.isci.2025.113611)
Supplement: Table S1. DEGs between bulk_CMEC_d6 and bulk_PMEC_d6, related to Figure 1E — (A) Genes expressed higher in bulk_CMEC_d6 than bulk_PMEC_d6. (B) Genes expressed higher in bulk_PMEC_d6 than bulk_CMEC_d6. [file mmc2.xlsx]

## Sheet: ST1A
	ensembl_gene_id	hgnc_symbol	length	GC	logFC	logCPM	LR	PValue	FDR	fc
ENSG00000172667	ENSG00000172667	ZMAT3	9646	0.411984	-4.35264	6.91913	1199.29	8.70106e-263	1.04326e-258	-20.4303
ENSG00000148834	ENSG00000148834	GSTO1	1691	0.525133	-2.89159	7.19774	941.51	9.29615e-207	7.43072e-203	-7.42086
ENSG00000131149	ENSG00000131149	GSE1	13387	0.576081	-3.34632	7.5771	901.633	4.33396e-198	2.07857e-194	-10.1705
ENSG00000134574	ENSG00000134574	DDB2	4897	0.517051	-3.64424	7.18861	892.039	5.27784e-196	2.10938e-192	-12.5033
ENSG00000198959	ENSG00000198959	TGM2	8036	0.548532	-4.3071	8.47554	852.121	2.51444e-187	8.61377e-184	-19.7955
ENSG00000162496	ENSG00000162496	DHRS3	3036	0.462121	-9.78608	5.41607	783.863	1.7402e-172	5.21624e-169	-882.884
ENSG00000185088	ENSG00000185088	RPS27L	9127	0.374055	-2.13063	6.01998	772.083	6.33565e-170	1.6881e-166	-4.37909
ENSG00000048392	ENSG00000048392	RRM2B	5548	0.421413	-2.28957	6.75639	754.258	4.75894e-166	1.14119e-162	-4.88912
ENSG00000204592	ENSG00000204592	HLA-E	2975	0.567731	-2.59609	9.65676	703.254	5.86218e-155	1.17146e-151	-6.04648
ENSG00000142347	ENSG00000142347	MYO1F	8549	0.53632	-4.39523	4.60136	691.511	2.09728e-152	3.86868e-149	-21.0424
ENSG00000174307	ENSG00000174307	PHLDA3	3138	0.58413	-3.77859	5.09443	645.32	2.32741e-142	3.98652e-139	-13.7236
ENSG00000198189	ENSG00000198189	HSD17B11	2435	0.413142	-3.1482	6.04089	637.134	1.4038e-140	2.2442e-137	-8.86551
ENSG00000253304	ENSG00000253304	TMEM200B	2639	0.712391	-3.79891	4.75487	633.019	1.10203e-139	1.5545e-136	-13.9183
ENSG00000141738	ENSG00000141738	GRB7	3597	0.595496	-6.14282	3.16045	626.508	2.8731e-138	3.8276e-135	-70.6597
ENSG00000198624	ENSG00000198624	CCDC69	4993	0.502904	-5.05702	4.79647	621.748	3.11653e-137	3.93339e-134	-33.2901
ENSG00000125895	ENSG00000125895	TMEM74B	2210	0.604525	-4.06615	4.88935	603.902	2.37146e-133	2.84338e-130	-16.7508
ENSG00000131080	ENSG00000131080	EDA2R	3579	0.442302	-3.66447	5.00854	578.558	7.7234e-128	7.71696e-125	-12.6799
ENSG00000228526	ENSG00000228526	MIR34AHG	8702	0.515399	-4.18946	4.05386	575.86	2.98341e-127	2.86169e-124	-18.2454
ENSG00000164128	ENSG00000164128	NPY1R	4180	0.451675	-6.28999	5.07201	563.967	1.15261e-124	9.53086e-122	-78.2485
ENSG00000135917	ENSG00000135917	SLC19A3	7738	0.435384	-7.81872	6.4663	561.406	4.15757e-124	3.32329e-121	-225.772
ENSG00000188778	ENSG00000188778	ADRB3	3241	0.573588	-6.25545	4.2626	557.337	3.19105e-123	2.39129e-120	-76.3972
ENSG00000137834	ENSG00000137834	SMAD6	8563	0.565806	-5.578	8.7287	555.404	8.40224e-123	6.10563e-120	-47.7687
ENSG00000108828	ENSG00000108828	VAT1	3501	0.532134	-2.36855	9.08033	551.77	5.18652e-122	3.65802e-119	-5.16421
ENSG00000165029	ENSG00000165029	ABCA1	11350	0.454273	-3.99277	6.44161	547.304	4.85878e-121	3.32896e-118	-15.9201
ENSG00000069399	ENSG00000069399	BCL3	3242	0.643122	-4.75199	3.68369	545.076	1.48293e-120	9.87796e-118	-26.9458
ENSG00000004660	ENSG00000004660	CAMKK1	7424	0.576239	-2.31797	5.36021	530.298	2.43286e-117	1.53526e-114	-4.98629
ENSG00000250337	ENSG00000250337	PURPL	2638	0.386657	-4.00635	6.18946	521.005	2.55852e-115	1.53383e-112	-16.0706
ENSG00000184611	ENSG00000184611	KCNH7	4974	0.372135	-5.98211	3.13772	517.176	1.74122e-114	1.0184e-111	-63.2112
ENSG00000196839	ENSG00000196839	ADA	2852	0.561711	-1.99674	5.9711	514.391	7.02788e-114	4.01258e-111	-3.99098
ENSG00000090339	ENSG00000090339	ICAM1	3706	0.560982	-3.1854	5.46033	508.882	1.11026e-112	6.05094e-110	-9.09703
ENSG00000170542	ENSG00000170542	SERPINB9	4118	0.529626	-3.79291	7.26533	503.902	1.34582e-111	6.86657e-109	-13.8606
ENSG00000177103	ENSG00000177103	DSCAML1	7035	0.506894	-5.18322	2.61517	503.413	1.71963e-111	8.59099e-109	-36.3333
ENSG00000111339	ENSG00000111339	ART4	5252	0.371668	-6.7417	3.78973	498.752	1.77611e-110	8.69206e-108	-107.018
ENSG00000079385	ENSG00000079385	CEACAM1	5524	0.491673	-6.08546	2.01935	495.749	7.99774e-110	3.83572e-107	-67.9057
ENSG00000136931	ENSG00000136931	NR5A1	3422	0.623904	-6.85768	3.54495	490.817	9.46323e-109	4.44957e-106	-115.976
ENSG00000171124	ENSG00000171124	FUT3	3109	0.499518	-6.02967	2.49169	486.319	9.01099e-108	4.15545e-105	-65.33
ENSG00000124570	ENSG00000124570	SERPINB6	13201	0.483903	-1.73124	6.40526	484.055	2.80165e-107	1.26761e-104	-3.32012
ENSG00000163520	ENSG00000163520	FBLN2	4812	0.612219	-4.01627	7.44063	478.508	4.51157e-106	1.96705e-103	-16.1815
ENSG00000074370	ENSG00000074370	ATP2A3	6893	0.608153	-3.24663	6.24323	476.928	9.96024e-106	4.26512e-103	-9.49145
ENSG00000130307	ENSG00000130307	USHBP1	5175	0.557295	-2.35376	5.77303	473.616	5.23363e-105	2.2018e-102	-5.11156
ENSG00000113594	ENSG00000113594	LIFR	11864	0.424646	-3.33809	9.46919	470.914	2.02673e-104	8.37949e-102	-10.1127
ENSG00000102349	ENSG00000102349	KLF8	9022	0.407005	-4.18488	5.1543	460.766	3.27551e-102	1.30911e-99	-18.1876
ENSG00000006459	ENSG00000006459	KDM7A	9430	0.440615	-2.20552	7.042	459.641	5.75601e-102	2.26277e-99	-4.6124
ENSG00000167600	ENSG00000167600	CYP2S1	2874	0.609255	-3.14974	5.55742	459.211	7.13712e-102	2.76045e-99	-8.87497
ENSG00000197471	ENSG00000197471	SPN	7382	0.522352	-5.35355	2.6554	456.774	2.42031e-101	9.21255e-99	-40.8865
ENSG00000013364	ENSG00000013364	MVP	6141	0.573522	-3.85828	5.30092	447.87	2.09773e-99	7.62175e-97	-14.503
ENSG00000021355	ENSG00000021355	SERPINB1	3094	0.503555	-2.10283	6.02653	437.59	3.62239e-97	1.25891e-94	-4.29551
ENSG00000189143	ENSG00000189143	CLDN4	4702	0.568907	-3.67061	3.24026	431.571	7.39437e-96	2.5331e-93	-12.7339
ENSG00000129993	ENSG00000129993	CBFA2T3	5972	0.620898	-5.26052	5.16457	431.312	8.42243e-96	2.84465e-93	-38.333
ENSG00000186642	ENSG00000186642	PDE2A	7182	0.53105	-3.24739	6.23591	429.388	2.2087e-95	7.3562e-93	-9.49649
ENSG00000185187	ENSG00000185187	SIGIRR	3496	0.656178	-2.47565	5.28064	426.626	8.81753e-95	2.8965e-92	-5.56216
ENSG00000130270	ENSG00000130270	ATP8B3	7014	0.563302	-4.89688	4.53101	419.213	3.62025e-93	1.17316e-90	-29.7926
ENSG00000153815	ENSG00000153815	CMIP	12715	0.546756	-1.60628	7.28911	419.172	3.69557e-93	1.1816e-90	-3.04466
ENSG00000136383	ENSG00000136383	ALPK3	10940	0.573583	-1.95551	8.62772	415.409	2.43676e-92	7.58876e-90	-3.87854
ENSG00000107438	ENSG00000107438	PDLIM1	2239	0.492631	-4.19426	8.21179	415.158	2.76361e-92	8.49634e-90	-18.3062
ENSG00000101665	ENSG00000101665	SMAD7	5033	0.573614	-3.71993	5.76781	410.989	2.23328e-91	6.77901e-89	-13.1768
ENSG00000010671	ENSG00000010671	BTK	4575	0.439126	-4.80916	5.87003	409.369	5.02956e-91	1.50761e-88	-28.035
ENSG00000100298	ENSG00000100298	APOBEC3H	1251	0.495604	-7.30675	0.983896	402.569	1.51945e-89	4.23678e-87	-158.326
ENSG00000087088	ENSG00000087088	BAX	2587	0.607267	-1.50662	7.33269	393.775	1.24748e-87	3.43846e-85	-2.84143
ENSG00000105707	ENSG00000105707	HPN	3380	0.621893	-4.87423	3.0518	391.202	4.53114e-87	1.23474e-84	-29.3285
ENSG00000164292	ENSG00000164292	RHOBTB3	8833	0.421714	-2.78914	7.52879	390.351	6.94323e-87	1.87077e-84	-6.91217
ENSG00000237886	ENSG00000237886	NALT1	1088	0.647059	-3.78691	3.45472	389.931	8.56778e-87	2.28284e-84	-13.803
ENSG00000244588	ENSG00000244588	RAD21L1	2730	0.434432	-5.43417	2.19293	384.956	1.03751e-85	2.64675e-83	-43.2363
ENSG00000166924	ENSG00000166924	NYAP1	3586	0.658394	-2.6641	3.84106	384.913	1.06035e-85	2.67654e-83	-6.3383
ENSG00000244509	ENSG00000244509	APOBEC3C	2818	0.501774	-3.33278	4.95059	384.524	1.28841e-85	3.21834e-83	-10.0755
ENSG00000167895	ENSG00000167895	TMC8	5459	0.612383	-2.04829	5.58996	383.507	2.14486e-85	5.30245e-83	-4.13614
ENSG00000161513	ENSG00000161513	FDXR	3599	0.584607	-2.12457	5.24067	382.459	3.62665e-85	8.8742e-83	-4.36072
ENSG00000103657	ENSG00000103657	HERC1	17053	0.39518	-1.92387	8.13048	375.938	9.53394e-84	2.24141e-81	-3.79441
ENSG00000137101	ENSG00000137101	CD72	3386	0.464855	-4.43183	2.04705	374.814	1.67481e-83	3.89922e-81	-21.5831
ENSG00000130517	ENSG00000130517	PGPEP1	7520	0.532048	-3.83866	6.38017	374.627	1.84012e-83	4.2429e-81	-14.3071
ENSG00000100065	ENSG00000100065	CARD10	5652	0.570771	-2.14113	6.19242	372.23	6.12001e-83	1.38451e-80	-4.41107
ENSG00000099725	ENSG00000099725	PRKY	7674	0.459343	-1.68201	5.38538	369.113	2.9192e-82	6.4817e-80	-3.20875
ENSG00000168062	ENSG00000168062	BATF2	2844	0.534459	-6.57478	2.02229	368.427	4.1171e-82	9.05762e-80	-95.325
ENSG00000111907	ENSG00000111907	TPD52L1	7595	0.425148	-2.78787	4.37578	361.59	1.26889e-80	2.71678e-78	-6.90608
ENSG00000172232	ENSG00000172232	AZU1	1783	0.63825	-4.19705	2.61028	360.453	2.24323e-80	4.7604e-78	-18.3416
ENSG00000128294	ENSG00000128294	TPST2	6957	0.466724	-2.32403	6.99604	357.443	1.01496e-79	2.11641e-77	-5.00729
ENSG00000170271	ENSG00000170271	FAXDC2	7222	0.493354	-4.66139	6.60958	356.181	1.91058e-79	3.91587e-77	-25.3056
ENSG00000126561	ENSG00000126561	STAT5A	5754	0.578728	-1.51417	6.51747	354.482	4.47754e-79	9.09928e-77	-2.85633
ENSG00000126351	ENSG00000126351	THRA	6959	0.588734	-2.06354	5.9921	352.253	1.36915e-78	2.7134e-76	-4.1801
ENSG00000133958	ENSG00000133958	UNC79	12513	0.472788	-2.7724	3.19216	352.227	1.38713e-78	2.7265e-76	-6.83243
ENSG00000166091	ENSG00000166091	CMTM5	2910	0.5811	-4.3916	3.3585	344.234	7.63449e-77	1.4646e-74	-20.9895
ENSG00000010310	ENSG00000010310	GIPR	4736	0.56989	-5.44796	4.31387	343.69	1.00291e-76	1.90872e-74	-43.6515
ENSG00000174175	ENSG00000174175	SELP	3490	0.412321	-7.92953	2.53302	340.557	4.82643e-76	9.04202e-74	-243.796
ENSG00000128394	ENSG00000128394	APOBEC3F	3242	0.534238	-2.80603	3.34386	339.746	7.2476e-76	1.34727e-73	-6.99359
ENSG00000072163	ENSG00000072163	LIMS2	8487	0.576293	-3.952	3.78311	339.546	8.01075e-76	1.47767e-73	-15.4764
ENSG00000084764	ENSG00000084764	MAPRE3	3630	0.549862	-3.40655	5.01453	337.588	2.13855e-75	3.9147e-73	-10.6041
ENSG00000177106	ENSG00000177106	EPS8L2	5693	0.66046	-4.45123	3.40473	335.376	6.48634e-75	1.17835e-72	-21.8753
ENSG00000164713	ENSG00000164713	BRI3	5139	0.532788	-1.74943	6.40864	334.634	9.4098e-75	1.69659e-72	-3.36227
ENSG00000161649	ENSG00000161649	CD300LG	4745	0.555111	-5.53907	3.83006	330.832	6.33153e-74	1.10825e-71	-46.497
ENSG00000099337	ENSG00000099337	KCNK6	6169	0.536878	-3.73797	6.03228	329.793	1.06623e-73	1.85277e-71	-13.3426
ENSG00000184557	ENSG00000184557	SOCS3	2734	0.631309	-2.41111	7.10071	329.293	1.36983e-73	2.36321e-71	-5.31883
ENSG00000196139	ENSG00000196139	AKR1C3	4532	0.416593	-3.98497	3.00992	328.525	2.01379e-73	3.44934e-71	-15.8342
ENSG00000133519	ENSG00000133519	ZDHHC8P1	3269	0.645151	-5.43783	3.4659	328.03	2.58096e-73	4.38946e-71	-43.346
ENSG00000111052	ENSG00000111052	LIN7A	6795	0.427226	-1.63656	4.67718	325.132	1.10439e-72	1.85197e-70	-3.10923
ENSG00000164938	ENSG00000164938	TP53INP1	5676	0.463178	-2.65608	7.44854	324.626	1.4233e-72	2.37019e-70	-6.30316
ENSG00000197442	ENSG00000197442	MAP3K5	5303	0.424854	-3.42742	3.88528	323.395	2.63923e-72	4.36474e-70	-10.7586
ENSG00000239713	ENSG00000239713	APOBEC3G	5437	0.529704	-4.73133	4.05396	323.327	2.72982e-72	4.48363e-70	-26.5627
ENSG00000076067	ENSG00000076067	RBMS2	8808	0.468324	-1.70412	6.77032	322.753	3.64066e-72	5.93898e-70	-3.25831
ENSG00000187699	ENSG00000187699	C2orf88	5997	0.432049	-4.4499	5.54423	322.537	4.05831e-72	6.57557e-70	-21.8552
ENSG00000102032	ENSG00000102032	RENBP	2057	0.565386	-2.82868	5.0766	321.427	7.08023e-72	1.13189e-69	-7.10421
ENSG00000118971	ENSG00000118971	CCND2	7157	0.45955	-2.16488	8.00548	319.056	2.32569e-71	3.69337e-69	-4.4843
ENSG00000135409	ENSG00000135409	AMHR2	3518	0.563104	-4.87699	4.12254	314.729	2.03703e-70	3.19267e-68	-29.3847
ENSG00000163071	ENSG00000163071	SPATA18	4941	0.431694	-3.83494	4.01612	314.035	2.88543e-70	4.49303e-68	-14.2703
ENSG00000050555	ENSG00000050555	LAMC3	7594	0.627206	-3.24378	8.1213	313.12	4.56714e-70	7.02051e-68	-9.47275
ENSG00000180354	ENSG00000180354	MTURN	6532	0.457287	-1.70106	5.16793	310.662	1.56693e-69	2.37816e-67	-3.2514
ENSG00000085465	ENSG00000085465	OVGP1	2567	0.470978	-3.61565	3.54074	309.005	3.59733e-69	5.3915e-67	-12.258
ENSG00000150593	ENSG00000150593	PDCD4	4547	0.38245	-1.67651	6.48489	308.968	3.66443e-69	5.45795e-67	-3.19654
ENSG00000072954	ENSG00000072954	TMEM38A	3005	0.55208	-3.89555	2.15041	308.749	4.09044e-69	6.05486e-67	-14.8826
ENSG00000114698	ENSG00000114698	PLSCR4	4227	0.357227	-4.60241	4.41168	306.29	1.40396e-68	2.04043e-66	-24.292
ENSG00000076344	ENSG00000076344	RGS11	4798	0.647978	-4.63612	1.44803	305.886	1.71934e-68	2.46885e-66	-24.8663
ENSG00000266010	ENSG00000266010	GATA6-AS1	3173	0.580838	-4.10897	4.15912	305.386	2.20957e-68	3.13523e-66	-17.2553
ENSG00000013725	ENSG00000013725	CD6	5958	0.582242	-6.39662	3.45391	304.84	2.90669e-68	4.10014e-66	-84.2507
ENSG00000173542	ENSG00000173542	MOB1B	8801	0.344734	-1.73033	8.15105	301.461	1.58276e-67	2.16884e-65	-3.31804
ENSG00000178038	ENSG00000178038	ALS2CL	9057	0.598211	-2.78281	6.17098	301.363	1.66256e-67	2.26524e-65	-6.88193
ENSG00000169062	ENSG00000169062	UPF3A	5772	0.447505	-1.38196	6.32581	292.232	1.62303e-65	2.15029e-63	-2.60623
ENSG00000119669	ENSG00000119669	IRF2BPL	4157	0.628097	-2.1266	6.17979	291.25	2.65578e-65	3.49921e-63	-4.36688
ENSG00000135679	ENSG00000135679	MDM2	13284	0.418774	-2.0504	6.66302	290.256	4.37319e-65	5.6994e-63	-4.1422
ENSG00000196411	ENSG00000196411	EPHB4	6435	0.59425	-1.9882	9.18043	290.244	4.40037e-65	5.70382e-63	-3.96743
ENSG00000272031	ENSG00000272031	ANKRD34A	3677	0.548273	-3.12785	1.61934	288.655	9.76449e-65	1.23238e-62	-8.74134
ENSG00000171587	ENSG00000171587	DSCAM	8577	0.426606	-5.7639	1.9718	288.196	1.22919e-64	1.54324e-62	-54.3383
ENSG00000124224	ENSG00000124224	PPP4R1L	9251	0.461356	-1.40028	5.59638	288.176	1.24159e-64	1.5507e-62	-2.63953
ENSG00000130303	ENSG00000130303	BST2	1119	0.55496	-5.32167	7.49401	287.592	1.66403e-64	2.06753e-62	-39.9928
ENSG00000185155	ENSG00000185155	MIXL1	2029	0.53376	-3.37246	3.405	286.834	2.43429e-64	2.99355e-62	-10.3564
ENSG00000074527	ENSG00000074527	NTN4	4166	0.49736	-4.94296	1.306	286.001	3.69672e-64	4.52283e-62	-30.7595
ENSG00000101336	ENSG00000101336	HCK	3092	0.539133	-4.1942	0.635382	285.3	5.25692e-64	6.33473e-62	-18.3055
ENSG00000005469	ENSG00000005469	CROT	4979	0.36674	-2.37887	5.00549	285.27	5.33612e-64	6.39801e-62	-5.20131
ENSG00000213614	ENSG00000213614	HEXA	12611	0.451669	-1.58843	4.77095	284.988	6.14822e-64	7.33504e-62	-3.00722
ENSG00000028137	ENSG00000028137	TNFRSF1B	3766	0.59453	-3.25279	6.87893	284.91	6.39154e-64	7.58758e-62	-9.53206
ENSG00000163565	ENSG00000163565	IFI16	5294	0.39762	-2.4232	9.18623	284.033	9.92799e-64	1.16558e-61	-5.3636
ENSG00000147454	ENSG00000147454	SLC25A37	8147	0.486805	-2.37218	7.87856	284.025	9.96426e-64	1.16558e-61	-5.17722
ENSG00000184672	ENSG00000184672	RALYL	4538	0.406567	-5.96148	1.92625	282.802	1.84057e-63	2.13221e-61	-62.3138
ENSG00000011201	ENSG00000011201	ANOS1	7131	0.468938	-3.19783	3.94814	281.194	4.12394e-63	4.75442e-61	-9.17577
ENSG00000063127	ENSG00000063127	SLC6A16	3599	0.465685	-2.43768	4.03933	280.579	5.61495e-63	6.41174e-61	-5.41769
ENSG00000149577	ENSG00000149577	SIDT2	9061	0.576758	-3.3293	7.38546	279.587	9.23646e-63	1.04477e-60	-10.0512
ENSG00000130528	ENSG00000130528	HRC	2685	0.579516	-3.33193	3.59242	279.029	1.22213e-62	1.3759e-60	-10.0696
ENSG00000180532	ENSG00000180532	ZSCAN4	2249	0.41663	-9.71497	1.17663	278.504	1.59062e-62	1.78239e-60	-840.42
ENSG00000073605	ENSG00000073605	GSDMB	5905	0.495682	-2.34765	5.45113	278.015	2.03344e-62	2.26799e-60	-5.08996
ENSG00000146005	ENSG00000146005	PSD2	4513	0.549524	-3.27755	2.40194	277.96	2.08999e-62	2.32028e-60	-9.69711
ENSG00000139146	ENSG00000139146	SINHCAF	5748	0.469729	-1.32453	7.90239	277.43	2.72643e-62	2.99907e-60	-2.50451
ENSG00000197380	ENSG00000197380	DACT3	5361	0.532177	-2.04147	5.02957	277.406	2.75958e-62	3.02167e-60	-4.11663
ENSG00000111644	ENSG00000111644	ACRBP	2843	0.549068	-2.64393	3.52728	277.362	2.82165e-62	3.0756e-60	-6.25031
ENSG00000075240	ENSG00000075240	GRAMD4	4885	0.593449	-1.52133	5.30846	277.151	3.13604e-62	3.40281e-60	-2.87056
ENSG00000135919	ENSG00000135919	SERPINE2	8891	0.45473	-1.77875	7.567	276.759	3.8188e-62	4.12499e-60	-3.43128
ENSG00000035681	ENSG00000035681	NSMAF	6165	0.433901	-2.17869	6.15652	274.926	9.57917e-62	1.02548e-59	-4.52743
ENSG00000158711	ENSG00000158711	ELK4	12142	0.404711	-1.69245	6.45567	274.837	1.00189e-61	1.0678e-59	-3.23206
ENSG00000156171	ENSG00000156171	DRAM2	3138	0.442639	-2.58484	7.20519	272.944	2.5896e-61	2.73562e-59	-5.99948
ENSG00000169919	ENSG00000169919	GUSB	3992	0.547345	-1.44432	6.67574	272.553	3.15064e-61	3.3137e-59	-2.72135
ENSG00000105939	ENSG00000105939	ZC3HAV1	8235	0.453795	-1.31216	6.77801	271.918	4.33488e-61	4.53932e-59	-2.48313
ENSG00000145349	ENSG00000145349	CAMK2D	7363	0.407986	-2.05724	6.40432	271.507	5.3267e-61	5.52962e-59	-4.16189
ENSG00000115486	ENSG00000115486	GGCX	9098	0.469883	-1.42333	6.99752	271.144	6.39275e-61	6.60768e-59	-2.68205
ENSG00000165092	ENSG00000165092	ALDH1A1	2849	0.357669	-8.04465	3.5584	270.151	1.05208e-60	1.07816e-58	-264.046
ENSG00000170893	ENSG00000170893	TRH	1978	0.613751	-4.40747	2.47859	269.652	1.35107e-60	1.37283e-58	-21.2218
ENSG00000187091	ENSG00000187091	PLCD1	4314	0.541261	-2.28512	6.35762	268.547	2.35266e-60	2.36053e-58	-4.87405
ENSG00000105552	ENSG00000105552	BCAT2	4553	0.553042	-1.61799	5.671	268.532	2.37047e-60	2.36849e-58	-3.06947
ENSG00000204054	ENSG00000204054	LINC00963	13171	0.518791	-2.04869	6.22216	268.429	2.49685e-60	2.48442e-58	-4.13732
ENSG00000198221	ENSG00000198221	AFDN-DT	2362	0.516511	-2.35883	4.37612	267.528	3.92268e-60	3.85515e-58	-5.12954
ENSG00000153982	ENSG00000153982	GDPD1	2970	0.396296	-2.78387	3.66742	267.333	4.32689e-60	4.23506e-58	-6.88697
ENSG00000065717	ENSG00000065717	TLE2	4038	0.575037	-3.81744	3.66094	267.232	4.55088e-60	4.41822e-58	-14.0983
ENSG00000023892	ENSG00000023892	DEF6	2545	0.603143	-2.47872	3.74215	266.168	7.76426e-60	7.50754e-58	-5.57401
ENSG00000141232	ENSG00000141232	TOB1	2521	0.565252	-2.46286	4.77072	264.614	1.69371e-59	1.62461e-57	-5.51308
ENSG00000058668	ENSG00000058668	ATP2B4	9721	0.46703	-2.51879	7.21429	263.238	3.37773e-59	3.22701e-57	-5.731
ENSG00000255394	ENSG00000255394	C8orf49	1968	0.47561	-6.132	1.67046	263.109	3.60372e-59	3.42926e-57	-70.1322
ENSG00000204713	ENSG00000204713	TRIM27	7986	0.482344	-1.31054	7.77679	262.554	4.76258e-59	4.47869e-57	-2.48034
ENSG00000176485	ENSG00000176485	PLA2G16	3116	0.396983	-4.34753	3.40127	261.907	6.59042e-59	6.10187e-57	-20.3581
ENSG00000125257	ENSG00000125257	ABCC4	8635	0.45663	-2.1828	5.83672	261.052	1.01206e-58	9.33426e-57	-4.54033
ENSG00000138642	ENSG00000138642	HERC6	5793	0.450544	-3.05654	1.60371	260.988	1.04503e-58	9.60145e-57	-8.31974
ENSG00000007516	ENSG00000007516	BAIAP3	6146	0.653759	-3.06204	5.28598	259.939	1.76917e-58	1.60699e-56	-8.35152
ENSG00000130529	ENSG00000130529	TRPM4	6604	0.603119	-1.95751	6.01586	258.514	3.61818e-58	3.2618e-56	-3.88392
ENSG00000182165	ENSG00000182165	TP53TG1	1023	0.416422	-2.64413	2.37372	258.092	4.47087e-58	4.01541e-56	-6.25118
ENSG00000183943	ENSG00000183943	PRKX	6452	0.532858	-1.57006	5.35788	256.571	9.59488e-58	8.52167e-56	-2.96917
ENSG00000204305	ENSG00000204305	AGER	2077	0.571497	-1.26575	5.40079	255.973	1.29522e-57	1.14189e-55	-2.40453
ENSG00000102057	ENSG00000102057	KCND1	5807	0.542277	-1.74268	4.03579	255.1	2.00771e-57	1.76355e-55	-3.34655
ENSG00000170801	ENSG00000170801	HTRA3	3321	0.616079	-3.41131	5.35927	254.8	2.33336e-57	2.04211e-55	-10.6392
ENSG00000123836	ENSG00000123836	PFKFB2	10197	0.432578	-1.61056	4.28064	254.343	2.93535e-57	2.55035e-55	-3.05371
ENSG00000109667	ENSG00000109667	SLC2A9	6614	0.45691	-3.05671	3.37118	253.828	3.80202e-57	3.29143e-55	-8.32074
ENSG00000139174	ENSG00000139174	PRICKLE1	8247	0.442949	-2.01765	5.24127	253.604	4.25466e-57	3.67002e-55	-4.04924
ENSG00000146530	ENSG00000146530	VWDE	6712	0.358909	-4.37269	3.28829	251.004	1.56877e-56	1.32461e-54	-20.7162
ENSG00000048707	ENSG00000048707	VPS13D	20768	0.458253	-1.2666	6.70221	250.483	2.03762e-56	1.70251e-54	-2.40594
ENSG00000073849	ENSG00000073849	ST6GAL1	9151	0.489345	-1.73741	8.17465	250.179	2.37405e-56	1.97673e-54	-3.33437
ENSG00000198336	ENSG00000198336	MYL4	1636	0.555623	-3.72659	3.27982	249.89	2.74436e-56	2.27716e-54	-13.2377
ENSG00000164236	ENSG00000164236	ANKRD33B	9783	0.531432	-1.76658	6.57653	249.16	3.95812e-56	3.26171e-54	-3.40247
ENSG00000053524	ENSG00000053524	MCF2L2	20568	0.429065	-3.13342	3.37215	248.94	4.4221e-56	3.63157e-54	-8.77513
ENSG00000235706	ENSG00000235706	DICER1-AS1	3722	0.477431	-2.69359	3.34291	247.618	8.58305e-56	7.00074e-54	-6.46919
ENSG00000132702	ENSG00000132702	HAPLN2	2241	0.650602	-3.64106	0.830067	246.59	1.43859e-55	1.16545e-53	-12.4758
ENSG00000138646	ENSG00000138646	HERC5	4766	0.430969	-3.27299	3.50871	246.132	1.80986e-55	1.4613e-53	-9.66647
ENSG00000186635	ENSG00000186635	ARAP1	9056	0.569346	-1.29527	7.07232	246.01	1.92455e-55	1.5435e-53	-2.45423
ENSG00000128923	ENSG00000128923	MINDY2	9454	0.383541	-1.79138	6.08255	245.851	2.08485e-55	1.66649e-53	-3.46147
ENSG00000188313	ENSG00000188313	PLSCR1	4340	0.385023	-1.59288	5.31375	245.056	3.10637e-55	2.47478e-53	-3.0165
ENSG00000179532	ENSG00000179532	DNHD1	19629	0.536706	-2.11654	6.00865	244.403	4.3131e-55	3.42477e-53	-4.33652
ENSG00000113328	ENSG00000113328	CCNG1	3096	0.373385	-2.3244	8.95104	244.347	4.43558e-55	3.51041e-53	-5.00858
ENSG00000158769	ENSG00000158769	F11R	5066	0.494868	-2.32586	7.37381	244.163	4.86349e-55	3.8364e-53	-5.01366
ENSG00000118513	ENSG00000118513	MYB	5493	0.435099	-4.38153	4.00859	243.695	6.1514e-55	4.82061e-53	-20.8435
ENSG00000135643	ENSG00000135643	KCNMB4	4874	0.460402	-2.30286	5.68354	242.088	1.37867e-54	1.06992e-52	-4.93436
ENSG00000099864	ENSG00000099864	PALM	4908	0.654442	-2.44465	6.05698	240.407	3.2059e-54	2.45615e-52	-5.44392
ENSG00000167641	ENSG00000167641	PPP1R14A	1501	0.584943	-5.32347	3.35006	239.653	4.68083e-54	3.57473e-52	-40.0429
ENSG00000114796	ENSG00000114796	KLHL24	8650	0.391676	-2.53092	6.51499	239.372	5.39137e-54	4.10429e-52	-5.7794
ENSG00000125804	ENSG00000125804	FAM182A	5787	0.520477	-3.50187	1.67792	237.735	1.22635e-53	9.24777e-52	-11.3284
ENSG00000119888	ENSG00000119888	EPCAM	2519	0.48948	-3.40937	3.03803	237.27	1.54861e-53	1.16413e-51	-10.6248
ENSG00000104894	ENSG00000104894	CD37	4161	0.574862	-2.08189	4.43347	236.043	2.86818e-53	2.136e-51	-4.23363
ENSG00000174640	ENSG00000174640	SLCO2A1	9834	0.478035	-5.22929	1.72692	235.866	3.13489e-53	2.32739e-51	-37.5122
ENSG00000186716	ENSG00000186716	BCR	12389	0.590685	-1.45947	7.72802	235.778	3.2759e-53	2.42457e-51	-2.75007
ENSG00000251562	ENSG00000251562	MALAT1	8829	0.405595	-1.89844	7.83595	235.37	4.02101e-53	2.96688e-51	-3.72811
ENSG00000134698	ENSG00000134698	AGO4	7267	0.43842	-1.36358	6.81772	234.971	4.91298e-53	3.60285e-51	-2.57323
ENSG00000142623	ENSG00000142623	PADI1	4903	0.56598	-4.39263	2.24026	234.926	5.02441e-53	3.67334e-51	-21.0046
ENSG00000214063	ENSG00000214063	TSPAN4	5841	0.668892	-1.40114	6.54779	234.608	5.89517e-53	4.29684e-51	-2.6411
ENSG00000080546	ENSG00000080546	SESN1	5121	0.39172	-1.55965	5.20037	234.502	6.21629e-53	4.50352e-51	-2.94782
ENSG00000123143	ENSG00000123143	PKN1	4606	0.651976	-1.26253	7.99042	234.134	7.47742e-53	5.38464e-51	-2.39916
ENSG00000108370	ENSG00000108370	RGS9	6990	0.479685	-3.25273	3.3832	234.032	7.87179e-53	5.65167e-51	-9.53169
ENSG00000205758	ENSG00000205758	CRYZL1	6177	0.417355	-1.38072	5.72364	233.881	8.4912e-53	6.07818e-51	-2.60399
ENSG00000166046	ENSG00000166046	TCP11L2	6558	0.432296	-3.69381	3.23517	233.38	1.09217e-52	7.7947e-51	-12.9404
ENSG00000025434	ENSG00000025434	NR1H3	4533	0.560115	-1.5833	4.63453	233.13	1.23797e-52	8.80905e-51	-2.99655
ENSG00000129244	ENSG00000129244	ATP1B2	3276	0.529609	-3.66011	5.32317	232.677	1.55464e-52	1.10296e-50	-12.6416
ENSG00000088726	ENSG00000088726	TMEM40	3562	0.509545	-6.27482	1.44983	232.301	1.87768e-52	1.32432e-50	-77.4297
ENSG00000181026	ENSG00000181026	AEN	6018	0.533566	-1.47585	6.48331	231.771	2.45014e-52	1.70797e-50	-2.78148
ENSG00000154134	ENSG00000154134	ROBO3	7026	0.615713	-2.62082	5.09706	230.409	4.85571e-52	3.33639e-50	-6.151
ENSG00000152078	ENSG00000152078	TMEM56	7402	0.371927	-3.03085	3.54204	229.786	6.63853e-52	4.5225e-50	-8.17291
ENSG00000168067	ENSG00000168067	MAP4K2	7649	0.582821	-1.45175	7.43052	229.591	7.31928e-52	4.97213e-50	-2.7354
ENSG00000185219	ENSG00000185219	ZNF445	18871	0.422288	-1.16652	6.91353	229.353	8.25059e-52	5.58896e-50	-2.2447
ENSG00000087076	ENSG00000087076	HSD17B14	1281	0.576893	-2.32189	5.25754	229.184	8.98161e-52	6.06701e-50	-4.99986
ENSG00000169871	ENSG00000169871	TRIM56	11173	0.536203	-1.68363	5.11444	228.827	1.07443e-51	7.23732e-50	-3.21234
ENSG00000011347	ENSG00000011347	SYT7	5953	0.595834	-3.13975	4.76313	228.766	1.1076e-51	7.41908e-50	-8.81371
ENSG00000143157	ENSG00000143157	POGK	8448	0.462121	-1.52407	7.58002	228.578	1.21736e-51	8.13154e-50	-2.876
ENSG00000121104	ENSG00000121104	FAM117A	3836	0.483577	-3.28998	5.77664	228.447	1.30052e-51	8.66288e-50	-9.781
ENSG00000130433	ENSG00000130433	CACNG6	1853	0.610901	-3.65008	1.12552	228.431	1.31088e-51	8.70775e-50	-12.554
ENSG00000120156	ENSG00000120156	TEK	4805	0.450572	-2.07533	9.54764	228.021	1.61003e-51	1.05777e-49	-4.2144
ENSG00000282851	ENSG00000282851	BISPR	3045	0.485057	-4.85618	2.40822	227.772	1.82479e-51	1.19559e-49	-28.9638
ENSG00000139597	ENSG00000139597	N4BP2L1	6053	0.487196	-4.58012	3.11945	227.128	2.5217e-51	1.63877e-49	-23.9196
ENSG00000173281	ENSG00000173281	PPP1R3B	5776	0.507271	-1.84218	4.91899	226.993	2.69906e-51	1.74928e-49	-3.5855
ENSG00000160097	ENSG00000160097	FNDC5	3139	0.600191	-3.52506	4.61579	226.569	3.33864e-51	2.15797e-49	-11.5119
ENSG00000177685	ENSG00000177685	CRACR2B	3913	0.678763	-3.09252	4.49531	226.242	3.93558e-51	2.53697e-49	-8.52985
ENSG00000101577	ENSG00000101577	LPIN2	6800	0.459706	-1.88865	6.91612	225.472	5.79178e-51	3.71356e-49	-3.70288
ENSG00000089820	ENSG00000089820	ARHGAP4	5580	0.617742	-2.02846	5.20529	224.185	1.10543e-50	7.06884e-49	-4.0797
ENSG00000147251	ENSG00000147251	DOCK11	6721	0.40128	-1.82145	6.21369	222.849	2.163e-50	1.37219e-48	-3.53437
ENSG00000153944	ENSG00000153944	MSI2	21479	0.469668	-1.55042	7.02184	222.512	2.56099e-50	1.61612e-48	-2.92902
ENSG00000105327	ENSG00000105327	BBC3	3180	0.59717	-3.21853	5.45306	220.399	7.4006e-50	4.59757e-48	-9.3084
ENSG00000110665	ENSG00000110665	C11orf21	4199	0.60562	-5.50274	0.642456	217.469	3.22509e-49	1.98302e-47	-45.3409
ENSG00000132824	ENSG00000132824	SERINC3	4683	0.43028	-1.12753	7.10693	217.28	3.54554e-49	2.17448e-47	-2.18484
ENSG00000106049	ENSG00000106049	HIBADH	2323	0.476539	-1.57047	5.31287	216.142	6.27979e-49	3.81239e-47	-2.97001
ENSG00000158220	ENSG00000158220	ESYT3	9816	0.45487	-3.13521	0.745963	215.014	1.10684e-48	6.66888e-47	-8.78601
ENSG00000269720	ENSG00000269720	CCDC194	1464	0.574454	-4.49888	1.52118	213.667	2.17664e-48	1.2984e-46	-22.6099
ENSG00000166689	ENSG00000166689	PLEKHA7	10987	0.501047	-3.85435	3.70841	213.292	2.62835e-48	1.56009e-46	-14.4635
ENSG00000183690	ENSG00000183690	EFHC2	3319	0.412474	-3.78523	3.03063	213.127	2.85534e-48	1.69064e-46	-13.7869
ENSG00000160336	ENSG00000160336	ZNF761	4714	0.409631	-1.78316	5.78335	211.812	5.52698e-48	3.24846e-46	-3.44179
ENSG00000124151	ENSG00000124151	NCOA3	8402	0.429065	-1.60396	6.6489	211.585	6.19603e-48	3.63278e-46	-3.03976
ENSG00000169241	ENSG00000169241	SLC50A1	2340	0.55	-1.43959	5.85923	211.567	6.25136e-48	3.65628e-46	-2.71243
ENSG00000196169	ENSG00000196169	KIF19	5640	0.595035	-5.62531	1.94452	210.695	9.6901e-48	5.65374e-46	-49.3614
ENSG00000157680	ENSG00000157680	DGKI	15549	0.43334	-5.80629	3.90142	210.504	1.06636e-47	6.20665e-46	-55.9586
ENSG00000084693	ENSG00000084693	AGBL5	5283	0.54647	-1.60848	6.67029	210.437	1.10279e-47	6.40312e-46	-3.0493
ENSG00000127578	ENSG00000127578	WFIKKN1	4878	0.669947	-2.39202	4.46937	209.925	1.42642e-47	8.2622e-46	-5.24891
ENSG00000163435	ENSG00000163435	ELF3	7191	0.543874	-4.38778	1.70516	209.862	1.47218e-47	8.50673e-46	-20.9341
ENSG00000188493	ENSG00000188493	C19orf54	3375	0.564444	-1.62361	5.42756	209.589	1.68865e-47	9.71074e-46	-3.08146
ENSG00000155744	ENSG00000155744	FAM126B	12810	0.380796	-1.8037	5.88767	208.881	2.41012e-47	1.38265e-45	-3.49115
ENSG00000174282	ENSG00000174282	ZBTB4	6126	0.558439	-1.30897	6.13812	208.804	2.50543e-47	1.43389e-45	-2.47764
ENSG00000196417	ENSG00000196417	ZNF765	12344	0.447748	-1.4799	4.95937	208.309	3.21186e-47	1.82946e-45	-2.78929
ENSG00000143624	ENSG00000143624	INTS3	10450	0.500191	-1.30731	7.15611	208.247	3.31392e-47	1.88313e-45	-2.47479
ENSG00000185885	ENSG00000185885	IFITM1	1080	0.541667	-2.81911	6.06373	207.431	4.99277e-47	2.8171e-45	-7.05727
ENSG00000154767	ENSG00000154767	XPC	4798	0.474781	-1.09452	5.18313	207.016	6.14982e-47	3.4618e-45	-2.13542
ENSG00000176454	ENSG00000176454	LPCAT4	4799	0.511565	-1.99415	6.04846	206.496	7.98703e-47	4.48545e-45	-3.98382
ENSG00000118640	ENSG00000118640	VAMP8	990	0.547475	-3.03383	5.69646	206.43	8.25514e-47	4.6252e-45	-8.18982
ENSG00000130513	ENSG00000130513	GDF15	2087	0.599904	-7.42101	7.09058	206.304	8.79752e-47	4.91682e-45	-171.374
ENSG00000183072	ENSG00000183072	NKX2-5	2094	0.614136	-4.11631	3.09878	205.566	1.2743e-46	7.04092e-45	-17.3434
ENSG00000114450	ENSG00000114450	GNB4	7035	0.41194	-1.73025	7.04457	205.146	1.57364e-46	8.67491e-45	-3.31785
ENSG00000077092	ENSG00000077092	RARB	3697	0.429267	-5.01706	4.64411	204.973	1.71697e-46	9.42175e-45	-32.3806
ENSG00000164463	ENSG00000164463	CREBRF	12333	0.375172	-2.32028	4.84111	204.94	1.74525e-46	9.55504e-45	-4.99431
ENSG00000167468	ENSG00000167468	GPX4	2019	0.682516	-1.27716	7.81323	204.343	2.35591e-46	1.27816e-44	-2.42362
ENSG00000196730	ENSG00000196730	DAPK1	8907	0.504996	-1.33199	7.62926	203.936	2.89e-46	1.56438e-44	-2.51749
ENSG00000136504	ENSG00000136504	KAT7	11749	0.455103	-1.78192	7.19386	203.366	3.84829e-46	2.06447e-44	-3.43884
ENSG00000106034	ENSG00000106034	CPED1	7705	0.399481	-4.5016	5.7277	203.294	3.99113e-46	2.13156e-44	-22.6525
ENSG00000188848	ENSG00000188848	BEND4	8765	0.456703	-3.6148	1.48282	203.289	4.00156e-46	2.13239e-44	-12.2508
ENSG00000167984	ENSG00000167984	NLRC3	6686	0.534999	-2.50255	5.55403	202.563	5.76138e-46	3.04984e-44	-5.66686
ENSG00000121578	ENSG00000121578	B4GALT4	7145	0.421274	-2.17646	5.70141	201.843	8.27326e-46	4.36988e-44	-4.52043
ENSG00000161203	ENSG00000161203	AP2M1	4756	0.552145	-1.06448	9.1007	201.609	9.30459e-46	4.89307e-44	-2.09142
ENSG00000196187	ENSG00000196187	TMEM63A	10339	0.53274	-2.12782	6.43282	201.193	1.14702e-45	6.00559e-44	-4.37056
ENSG00000124762	ENSG00000124762	CDKN1A	3050	0.578033	-3.14493	7.68019	201.079	1.21442e-45	6.34461e-44	-8.84544
ENSG00000071246	ENSG00000071246	VASH1	6502	0.572132	-1.86972	8.26904	200.854	1.35985e-45	7.0736e-44	-3.65461
ENSG00000277258	ENSG00000277258	PCGF2	3511	0.619482	-1.297	5.92214	200.49	1.63308e-45	8.45817e-44	-2.45718
ENSG00000240583	ENSG00000240583	AQP1	3435	0.568268	-4.71333	5.18422	200.231	1.85967e-45	9.61095e-44	-26.2333
ENSG00000162722	ENSG00000162722	TRIM58	3225	0.493643	-3.68086	1.68704	199.696	2.43273e-45	1.24918e-43	-12.8248
ENSG00000099785	ENSG00000099785	2002-03-01	2216	0.603791	-1.71986	4.77389	199.431	2.77932e-45	1.42411e-43	-3.29404
ENSG00000133107	ENSG00000133107	TRPC4	4205	0.416409	-3.1408	1.89674	198.954	3.53337e-45	1.79993e-43	-8.82016
ENSG00000185332	ENSG00000185332	TMEM105	3794	0.635741	-5.93869	0.585679	198.912	3.60733e-45	1.83271e-43	-61.3373
ENSG00000185658	ENSG00000185658	BRWD1	19794	0.43983	-1.14763	7.01983	198.856	3.71152e-45	1.88165e-43	-2.2155
ENSG00000127528	ENSG00000127528	KLF2	2018	0.651635	-2.61888	6.70496	198.493	4.45425e-45	2.25344e-43	-6.14273
ENSG00000135250	ENSG00000135250	SRPK2	6341	0.398675	-1.30677	6.70697	198.411	4.64142e-45	2.33826e-43	-2.47388
ENSG00000249087	ENSG00000249087	ZNF436-AS1	2655	0.501695	-2.15286	2.88518	198.259	5.00935e-45	2.51833e-43	-4.44709
ENSG00000133246	ENSG00000133246	PRAM1	3763	0.585969	-4.24052	0.839304	197.763	6.4272e-45	3.22436e-43	-18.9027
ENSG00000124145	ENSG00000124145	SDC4	2613	0.54535	-1.82403	6.61908	197.104	8.94835e-45	4.4519e-43	-3.54068
ENSG00000005238	ENSG00000005238	FAM214B	6409	0.549384	-1.2181	6.09835	197.013	9.36863e-45	4.65134e-43	-2.32639
ENSG00000197616	ENSG00000197616	MYH6	6493	0.549361	-5.33646	3.37471	196.937	9.73213e-45	4.82183e-43	-40.4049
ENSG00000215481	ENSG00000215481	BCRP3	1745	0.581089	-4.25657	2.62549	196.673	1.1115e-44	5.4956e-43	-19.1141
ENSG00000243811	ENSG00000243811	APOBEC3D	2528	0.515427	-4.71557	3.05797	196.037	1.53028e-44	7.48899e-43	-26.2741
ENSG00000105479	ENSG00000105479	CCDC114	4299	0.558735	-2.8748	2.29343	195.664	1.84586e-44	8.97846e-43	-7.33502
ENSG00000196116	ENSG00000196116	TDRD7	4320	0.446065	-2.13176	3.00184	195.474	2.03074e-44	9.8378e-43	-4.38252
ENSG00000215478	ENSG00000215478	CES5AP1	1560	0.515385	-6.69399	0.978888	194.968	2.61836e-44	1.26589e-42	-103.536
ENSG00000203805	ENSG00000203805	PLPP4	1785	0.552941	-3.92394	2.6586	194.875	2.74321e-44	1.32358e-42	-15.1783
ENSG00000132819	ENSG00000132819	RBM38	2686	0.619509	-1.5872	6.18759	194.567	3.20299e-44	1.53923e-42	-3.00466
ENSG00000125968	ENSG00000125968	ID1	1233	0.585564	-3.71042	8.66597	194.453	3.39096e-44	1.62306e-42	-13.0902
ENSG00000166900	ENSG00000166900	STX3	6568	0.464677	-2.43827	7.06732	194.219	3.81412e-44	1.82197e-42	-5.41991
ENSG00000187244	ENSG00000187244	BCAM	5009	0.619485	-1.98148	5.34846	194.122	4.00468e-44	1.90919e-42	-3.94897
ENSG00000185630	ENSG00000185630	PBX1	21249	0.417243	-1.99734	7.46834	193.896	4.48663e-44	2.1326e-42	-3.99262
ENSG00000241484	ENSG00000241484	ARHGAP8	4990	0.572144	-5.16791	1.59479	193.51	5.44859e-44	2.58216e-42	-35.9498
ENSG00000159023	ENSG00000159023	EPB41	19993	0.439654	-1.80096	7.92364	193.209	6.33714e-44	2.99733e-42	-3.48453
ENSG00000014919	ENSG00000014919	COX15	4177	0.43141	-1.17275	5.75834	193.185	6.4142e-44	3.02781e-42	-2.25441
ENSG00000176978	ENSG00000176978	DPP7	2820	0.67234	-1.78975	4.83005	193.063	6.81909e-44	3.21261e-42	-3.45755
ENSG00000174950	ENSG00000174950	CD164L2	2041	0.632533	-7.51165	2.0072	192.594	8.63299e-44	4.05126e-42	-182.487
ENSG00000162148	ENSG00000162148	PPP1R32	2400	0.599167	-2.28366	3.27218	192.566	8.7539e-44	4.0935e-42	-4.86912
ENSG00000155313	ENSG00000155313	USP25	7823	0.381567	-1.44456	6.25529	192.565	8.75715e-44	4.0935e-42	-2.7218
ENSG00000115271	ENSG00000115271	GCA	3664	0.388646	-1.97514	5.56612	192.478	9.15172e-44	4.26962e-42	-3.93166
ENSG00000198400	ENSG00000198400	NTRK1	4356	0.615243	-5.12554	3.02676	191.99	1.16943e-43	5.44524e-42	-34.9093
ENSG00000137507	ENSG00000137507	LRRC32	4459	0.545638	-2.75238	6.38525	191.877	1.23795e-43	5.74196e-42	-6.73829
ENSG00000179912	ENSG00000179912	R3HDM2	5903	0.465526	-1.45989	5.13392	191.431	1.54892e-43	7.15667e-42	-2.75088
ENSG00000089225	ENSG00000089225	TBX5	4363	0.485217	-6.49947	2.57966	191.393	1.57834e-43	7.27859e-42	-90.4763
ENSG00000182580	ENSG00000182580	EPHB3	4532	0.625552	-2.52944	5.3383	191.379	1.5901e-43	7.31872e-42	-5.77346
ENSG00000137166	ENSG00000137166	FOXP4	6170	0.626256	-2.17833	6.50535	191.324	1.63408e-43	7.50677e-42	-4.5263
ENSG00000136048	ENSG00000136048	DRAM1	4180	0.459091	-1.37309	5.71855	191.225	1.71806e-43	7.87747e-42	-2.59024
ENSG00000141627	ENSG00000141627	DYM	7256	0.444598	-1.43445	6.26942	191.212	1.72928e-43	7.91375e-42	-2.7028
ENSG00000260314	ENSG00000260314	MRC1	5198	0.425548	-2.30172	6.498	191.113	1.81747e-43	8.3015e-42	-4.93044
ENSG00000080293	ENSG00000080293	SCTR	3426	0.498832	-4.11191	1.23115	190.93	1.99222e-43	9.048e-42	-17.2905
ENSG00000100906	ENSG00000100906	NFKBIA	2373	0.558786	-1.91671	5.43357	190.882	2.04119e-43	9.2529e-42	-3.77561
ENSG00000237505	ENSG00000237505	PKN2-AS1	13878	0.413604	-3.35591	1.17074	190.196	2.88116e-43	1.30113e-41	-10.2383
ENSG00000118432	ENSG00000118432	CNR1	6357	0.380368	-5.78797	2.97332	189.981	3.20955e-43	1.44671e-41	-55.2528
ENSG00000103241	ENSG00000103241	FOXF1	3516	0.511945	-6.52729	2.49228	189.809	3.49926e-43	1.57434e-41	-92.2381
ENSG00000085741	ENSG00000085741	WNT11	2401	0.607663	-3.5584	3.90855	189.388	4.32331e-43	1.93781e-41	-11.7811
ENSG00000166233	ENSG00000166233	ARIH1	22880	0.398864	-1.73108	7.71131	188.841	5.69193e-43	2.53704e-41	-3.31977
ENSG00000165626	ENSG00000165626	BEND7	10018	0.469954	-1.48623	5.01581	187.661	1.03001e-42	4.54038e-41	-2.80157
ENSG00000069696	ENSG00000069696	DRD4	1477	0.717671	-3.86074	0.36953	186.843	1.55381e-42	6.76231e-41	-14.5278
ENSG00000177098	ENSG00000177098	SCN4B	5649	0.5208	-3.38879	1.41215	186.057	2.30757e-42	1.00064e-40	-10.4744
ENSG00000128482	ENSG00000128482	RNF112	3652	0.600493	-3.60279	1.10522	185.831	2.58413e-42	1.11653e-40	-12.1492
ENSG00000107771	ENSG00000107771	CCSER2	8452	0.386891	-1.133	6.52898	185.56	2.96209e-42	1.27524e-40	-2.19315
ENSG00000173744	ENSG00000173744	AGFG1	9321	0.374745	-1.56397	7.77251	184.974	3.97571e-42	1.6964e-40	-2.95666
ENSG00000186300	ENSG00000186300	ZNF555	8557	0.440809	-1.60528	4.23351	184.796	4.3495e-42	1.84931e-40	-3.04255
ENSG00000184371	ENSG00000184371	CSF1	5418	0.580657	-2.95023	5.24468	184.706	4.54875e-42	1.9306e-40	-7.72872
ENSG00000043143	ENSG00000043143	JADE2	9877	0.56424	-3.03401	3.1741	184.128	6.08312e-42	2.57272e-40	-8.19082
ENSG00000185278	ENSG00000185278	ZBTB37	19464	0.395705	-1.41117	5.59483	184.004	6.47617e-42	2.73413e-40	-2.65952
ENSG00000068971	ENSG00000068971	PPP2R5B	3376	0.594194	-1.24659	4.85583	183.987	6.53065e-42	2.75229e-40	-2.3728
ENSG00000143320	ENSG00000143320	CRABP2	1100	0.584545	-3.72034	7.00706	183.814	7.12446e-42	2.99727e-40	-13.1806
ENSG00000169891	ENSG00000169891	REPS2	11311	0.422951	-3.89151	3.00264	183.519	8.26124e-42	3.46337e-40	-14.8409
ENSG00000276045	ENSG00000276045	ORAI1	2262	0.625111	-1.4692	5.75171	183.074	1.03345e-41	4.30246e-40	-2.76868
ENSG00000214140	ENSG00000214140	PRCD	5305	0.593402	-4.7383	0.766392	182.854	1.15412e-41	4.77992e-40	-26.6913
ENSG00000136603	ENSG00000136603	SKIL	7782	0.347212	-1.56121	6.55474	182.497	1.38148e-41	5.7117e-40	-2.95101
ENSG00000135063	ENSG00000135063	FAM189A2	9552	0.469116	-3.23944	3.75027	182.253	1.56103e-41	6.44296e-40	-9.44427
ENSG00000230778	ENSG00000230778	ANKRD63	1143	0.738408	-7.15644	0.216495	181.082	2.81352e-41	1.15925e-39	-142.66
ENSG00000163931	ENSG00000163931	TKT	9507	0.518986	-1.18477	9.04893	181.057	2.84915e-41	1.16991e-39	-2.27328
ENSG00000146426	ENSG00000146426	TIAM2	11532	0.468089	-2.2852	5.21712	180.63	3.5303e-41	1.44219e-39	-4.87432
ENSG00000249859	ENSG00000249859	PVT1	5493	0.493537	-2.88922	2.90837	180.541	3.69251e-41	1.50333e-39	-7.4087
ENSG00000104804	ENSG00000104804	TULP2	2240	0.526339	-2.99191	0.922913	180.267	4.23867e-41	1.71985e-39	-7.95524
ENSG00000168710	ENSG00000168710	AHCYL1	5113	0.483473	-1.11762	7.44118	180.213	4.35495e-41	1.76405e-39	-2.16988
ENSG00000179954	ENSG00000179954	SSC5D	7314	0.639595	-2.33613	2.6844	180.04	4.74916e-41	1.91725e-39	-5.04946
ENSG00000064692	ENSG00000064692	SNCAIP	7325	0.465392	-2.65045	5.67231	179.463	6.3489e-41	2.5502e-39	-6.27864
ENSG00000196705	ENSG00000196705	ZNF431	14132	0.374682	-1.00785	6.11858	179.311	6.85254e-41	2.74789e-39	-2.01091
ENSG00000178795	ENSG00000178795	GDPD4	3188	0.419699	-4.28564	1.65803	179.254	7.05131e-41	2.82288e-39	-19.5032
ENSG00000116990	ENSG00000116990	MYCL	5063	0.56192	-2.59558	4.94063	179.104	7.60495e-41	3.02935e-39	-6.04433
ENSG00000090530	ENSG00000090530	P3H2	5605	0.413738	-1.81197	5.61721	178.862	8.59005e-41	3.41607e-39	-3.5112
ENSG00000160408	ENSG00000160408	ST6GALNAC6	5307	0.561146	-1.34209	6.35856	178.768	9.0033e-41	3.57449e-39	-2.53519
ENSG00000055163	ENSG00000055163	CYFIP2	10498	0.512098	-1.90658	5.51953	178.752	9.07808e-41	3.59822e-39	-3.74919
ENSG00000108256	ENSG00000108256	NUFIP2	10850	0.43576	-1.08026	8.12762	178.421	1.07213e-40	4.20782e-39	-2.11441
ENSG00000177666	ENSG00000177666	PNPLA2	3843	0.64689	-1.11597	5.55101	178.406	1.07994e-40	4.23154e-39	-2.1674
ENSG00000267742	ENSG00000267742	SINHCAFP2	664	0.448795	-1.36103	4.01867	178.334	1.11992e-40	4.38104e-39	-2.56869
ENSG00000137841	ENSG00000137841	PLCB2	7350	0.58517	-2.07788	7.62691	177.846	1.43148e-40	5.59069e-39	-4.22186
ENSG00000157259	ENSG00000157259	GATAD1	5728	0.436278	-1.40284	6.48088	177.824	1.44727e-40	5.64319e-39	-2.64422
ENSG00000167244	ENSG00000167244	IGF2	6979	0.620003	-2.89379	8.69215	177.374	1.81439e-40	7.0517e-39	-7.43218
ENSG00000088992	ENSG00000088992	TESC	1926	0.536345	-2.97955	4.2512	177.076	2.1077e-40	8.17843e-39	-7.88738
ENSG00000234546	ENSG00000234546	LNCTAM34A	1662	0.54633	-4.66055	1.63465	176.827	2.3893e-40	9.25613e-39	-25.2909
ENSG00000198910	ENSG00000198910	L1CAM	7270	0.601513	-4.44124	5.75835	176.535	2.76656e-40	1.06659e-38	-21.7244
ENSG00000003147	ENSG00000003147	ICA1	4891	0.460029	-1.74554	5.4934	176.435	2.91023e-40	1.11839e-38	-3.35321
ENSG00000169964	ENSG00000169964	TMEM42	3106	0.527366	-1.83819	4.11973	176.35	3.03701e-40	1.16524e-38	-3.57561
ENSG00000109929	ENSG00000109929	SC5D	5566	0.378189	-2.05333	8.70869	176.165	3.3322e-40	1.27442e-38	-4.15064
ENSG00000198547	ENSG00000198547	C20orf203	5076	0.482467	-4.10883	0.978243	175.431	4.8197e-40	1.83164e-38	-17.2537
ENSG00000145506	ENSG00000145506	NKD2	2885	0.671404	-3.09489	4.34687	174.826	6.53554e-40	2.46419e-38	-8.54386
ENSG00000168676	ENSG00000168676	KCTD19	7383	0.452391	-3.97052	1.01043	174.266	8.66e-40	3.24987e-38	-15.6764
ENSG00000130066	ENSG00000130066	SAT1	2498	0.440352	-2.15855	6.92884	174.197	8.96344e-40	3.35849e-38	-4.46466
ENSG00000124333	ENSG00000124333	VAMP7	2667	0.387327	-1.11792	5.88878	174.079	9.51305e-40	3.55332e-38	-2.17034
ENSG00000128739	ENSG00000128739	SNRPN	3416	0.495609	-1.42564	4.46786	173.943	1.01869e-39	3.79909e-38	-2.68634
ENSG00000164331	ENSG00000164331	ANKRA2	2659	0.386612	-1.61426	4.68615	173.82	1.08364e-39	4.03503e-38	-3.06155
ENSG00000186767	ENSG00000186767	SPIN4	4117	0.374302	-1.69547	7.11373	173.494	1.27645e-39	4.73829e-38	-3.23883
ENSG00000105251	ENSG00000105251	SHD	2811	0.651725	-4.48485	1.36843	173.394	1.34236e-39	4.97524e-38	-22.391
ENSG00000050426	ENSG00000050426	LETMD1	6032	0.466015	-1.562	5.39307	173.237	1.45304e-39	5.36887e-38	-2.95263
ENSG00000114573	ENSG00000114573	ATP6V1A	5130	0.4	-1.13463	6.35328	173.053	1.59384e-39	5.87101e-38	-2.19562
ENSG00000117298	ENSG00000117298	ECE1	7333	0.559935	-1.25148	9.16011	172.807	1.8032e-39	6.62187e-38	-2.38086
ENSG00000107317	ENSG00000107317	PTGDS	2711	0.647731	-5.00424	0.439855	172.752	1.85376e-39	6.79712e-38	-32.0943
ENSG00000167748	ENSG00000167748	KLK1	2378	0.576535	-5.02402	0.587667	172.513	2.09122e-39	7.6328e-38	-32.5373
ENSG00000137502	ENSG00000137502	RAB30	11832	0.414976	-2.00714	4.87722	172.477	2.1291e-39	7.73573e-38	-4.01984
ENSG00000166340	ENSG00000166340	TPP1	6544	0.50107	-1.29515	6.20556	172.158	2.4997e-39	9.04116e-38	-2.45402
ENSG00000185561	ENSG00000185561	TLCD2	5971	0.535254	-3.041	2.73702	171.517	3.4503e-39	1.24418e-37	-8.23064
ENSG00000242028	ENSG00000242028	HYPK	6393	0.493196	-2.06812	2.41255	170.963	4.55833e-39	1.63881e-37	-4.19341
ENSG00000136040	ENSG00000136040	PLXNC1	9887	0.465359	-3.12955	4.14236	170.566	5.56667e-39	1.99535e-37	-8.75161
ENSG00000175727	ENSG00000175727	MLXIP	13905	0.558792	-1.22953	7.85501	170.516	5.70702e-39	2.0426e-37	-2.34491
ENSG00000115944	ENSG00000115944	COX7A2L	5605	0.503836	-1.11086	6.40211	170.296	6.37664e-39	2.27547e-37	-2.15974
ENSG00000131269	ENSG00000131269	ABCB7	4671	0.405909	-1.34312	5.71493	169.867	7.91095e-39	2.81044e-37	-2.53699
ENSG00000171425	ENSG00000171425	ZNF581	1736	0.633641	-1.34513	4.97278	169.474	9.63789e-39	3.41383e-37	-2.54053
ENSG00000213983	ENSG00000213983	AP1G2	6897	0.553719	-1.52439	5.268	169.246	1.08093e-38	3.82312e-37	-2.87666
ENSG00000064201	ENSG00000064201	TSPAN32	3793	0.640654	-3.39626	2.04397	169.202	1.10519e-38	3.90317e-37	-10.5287
ENSG00000129467	ENSG00000129467	ADCY4	8067	0.540969	-3.278	6.49878	168.939	1.26154e-38	4.44224e-37	-9.70014
ENSG00000168264	ENSG00000168264	IRF2BP2	4724	0.501905	-1.70502	6.56779	168.606	1.49153e-38	5.23673e-37	-3.26033
ENSG00000154553	ENSG00000154553	PDLIM3	9117	0.41823	-2.26039	4.12503	168.597	1.4984e-38	5.25316e-37	-4.79121
ENSG00000137312	ENSG00000137312	FLOT1	3186	0.520088	-1.03913	7.6394	168.48	1.58942e-38	5.54794e-37	-2.05499
ENSG00000245532	ENSG00000245532	NEAT1	22767	0.440638	-1.68913	5.93556	168.462	1.60381e-38	5.59001e-37	-3.22462
ENSG00000100307	ENSG00000100307	CBX7	7461	0.560381	-2.98052	3.34747	168.396	1.65755e-38	5.76895e-37	-7.89269
ENSG00000165702	ENSG00000165702	GFI1B	6104	0.506717	-3.79407	1.73565	168.375	1.67567e-38	5.82355e-37	-13.8716
ENSG00000125733	ENSG00000125733	TRIP10	3982	0.602461	-1.16111	6.31666	167.894	2.13392e-38	7.39471e-37	-2.23629
ENSG00000136826	ENSG00000136826	KLF4	3659	0.593605	-3.21953	3.5561	167.682	2.3737e-38	8.21376e-37	-9.31482
ENSG00000101049	ENSG00000101049	SGK2	5184	0.501157	-2.8767	2.18854	167.585	2.49266e-38	8.61296e-37	-7.34469
ENSG00000243836	ENSG00000243836	WDR86-AS1	1354	0.567208	-2.57349	1.70156	167.53	2.56229e-38	8.82812e-37	-5.95248
ENSG00000215866	ENSG00000215866	LINC01356	1823	0.478332	-3.31257	2.50372	167.391	2.74742e-38	9.43883e-37	-9.93533
ENSG00000101019	ENSG00000101019	UQCC1	6782	0.442495	-1.02617	5.66325	167.128	3.13628e-38	1.0744e-36	-2.03662
ENSG00000225873	ENSG00000225873	C3orf86	1204	0.482558	-4.73999	0.923266	166.874	3.56446e-38	1.21242e-36	-26.7226
ENSG00000085117	ENSG00000085117	CD82	4054	0.585101	-2.57446	3.04768	166.758	3.77913e-38	1.28181e-36	-5.95646
ENSG00000076716	ENSG00000076716	GPC4	4960	0.513105	-2.70096	6.57235	166.339	4.66521e-38	1.57788e-36	-6.50233
ENSG00000115738	ENSG00000115738	ID2	2205	0.526531	-3.38988	6.5191	166.202	4.99703e-38	1.68535e-36	-10.4823
ENSG00000140795	ENSG00000140795	MYLK3	9522	0.438878	-4.05789	4.21965	166.054	5.38435e-38	1.81089e-36	-16.6551
ENSG00000146477	ENSG00000146477	SLC22A3	3348	0.487754	-4.05542	0.912359	165.972	5.61092e-38	1.88182e-36	-16.6266
ENSG00000111319	ENSG00000111319	SCNN1A	5876	0.532675	-4.87533	0.860415	165.938	5.70769e-38	1.9116e-36	-29.3508
ENSG00000167693	ENSG00000167693	NXN	5880	0.57568	-1.48755	6.70084	165.883	5.86653e-38	1.96206e-36	-2.80413
ENSG00000168010	ENSG00000168010	ATG16L2	8617	0.56934	-2.44858	6.7428	165.221	8.18444e-38	2.72209e-36	-5.45877
ENSG00000183273	ENSG00000183273	CCDC60	3440	0.492733	-3.94335	0.946106	164.853	9.84784e-38	3.26176e-36	-15.384
ENSG00000178035	ENSG00000178035	IMPDH2	2773	0.553913	-1.07824	7.72678	164.716	1.05505e-37	3.48965e-36	-2.11146
ENSG00000140564	ENSG00000140564	FURIN	4728	0.620135	-1.0208	8.13357	164.691	1.06885e-37	3.53044e-36	-2.02904
ENSG00000173875	ENSG00000173875	ZNF791	6642	0.426378	-1.01772	5.75325	164.667	1.0816e-37	3.56766e-36	-2.02471
ENSG00000120889	ENSG00000120889	TNFRSF10B	5158	0.452307	-1.34735	8.41402	164.245	1.33748e-37	4.38751e-36	-2.54444
ENSG00000112183	ENSG00000112183	RBM24	3444	0.446864	-1.83382	4.22433	163.336	2.11304e-37	6.86595e-36	-3.5648
ENSG00000112812	ENSG00000112812	PRSS16	5290	0.510019	-4.41533	1.96099	163.145	2.32508e-37	7.52435e-36	-21.3377
ENSG00000138670	ENSG00000138670	RASGEF1B	10183	0.400177	-3.22297	5.09763	163.094	2.38581e-37	7.71048e-36	-9.3371
ENSG00000140859	ENSG00000140859	KIFC3	9600	0.476042	-1.57825	6.20211	163.056	2.43202e-37	7.84924e-36	-2.98607
ENSG00000223745	ENSG00000223745	CCDC18-AS1	4786	0.395529	-2.46524	4.60915	162.861	2.68257e-37	8.63464e-36	-5.52219
ENSG00000007866	ENSG00000007866	TEAD3	3046	0.612278	-1.36372	5.8333	162.511	3.19966e-37	1.02577e-35	-2.57348
ENSG00000183098	ENSG00000183098	GPC6	6468	0.416357	-1.47672	5.92592	162.438	3.31941e-37	1.06274e-35	-2.78315
ENSG00000135968	ENSG00000135968	GCC2	13282	0.388345	-1.00526	7.31654	162.424	3.34287e-37	1.06883e-35	-2.0073
ENSG00000143862	ENSG00000143862	ARL8A	1975	0.613671	-1.56553	5.68357	162.397	3.38866e-37	1.08203e-35	-2.95986
ENSG00000136574	ENSG00000136574	GATA4	4443	0.593068	-5.03953	6.84766	161.888	4.37779e-37	1.3923e-35	-32.8889
ENSG00000099869	ENSG00000099869	IGF2-AS	2869	0.624956	-2.61818	2.1877	161.552	5.18287e-37	1.64181e-35	-6.13976
ENSG00000157514	ENSG00000157514	TSC22D3	4766	0.502728	-1.53042	7.42578	161.514	5.28371e-37	1.67155e-35	-2.8887
ENSG00000154640	ENSG00000154640	BTG3	2306	0.458369	-1.44156	5.56829	160.803	7.55453e-37	2.38052e-35	-2.71614
ENSG00000166326	ENSG00000166326	TRIM44	13077	0.427927	-1.15404	7.17001	160.781	7.6393e-37	2.40407e-35	-2.22536
ENSG00000099834	ENSG00000099834	CDHR5	3873	0.630261	-4.44798	0.372044	160.539	8.62581e-37	2.71097e-35	-21.826
ENSG00000185527	ENSG00000185527	PDE6G	1583	0.555907	-3.60431	1.75893	160.528	8.67358e-37	2.72241e-35	-12.162
ENSG00000065060	ENSG00000065060	UHRF1BP1	9908	0.470428	-1.0464	6.54271	159.96	1.15441e-36	3.5908e-35	-2.06537
ENSG00000160216	ENSG00000160216	AGPAT3	11296	0.561438	-1.34809	5.22534	159.96	1.15451e-36	3.5908e-35	-2.54574
ENSG00000108799	ENSG00000108799	EZH1	6988	0.472954	-1.43277	5.7956	159.818	1.24013e-36	3.84612e-35	-2.69964
ENSG00000126458	ENSG00000126458	RRAS	1160	0.616379	-1.98687	6.09775	159.557	1.41404e-36	4.37531e-35	-3.96375
ENSG00000085365	ENSG00000085365	SCAMP1	5106	0.367019	-1.30251	5.99039	159.294	1.61373e-36	4.98677e-35	-2.46657
ENSG00000090661	ENSG00000090661	CERS4	4059	0.601872	-1.68741	4.99897	159.077	1.8e-36	5.54806e-35	-3.22078
ENSG00000137700	ENSG00000137700	SLC37A4	6186	0.558196	-1.56631	5.24014	158.937	1.93111e-36	5.93693e-35	-2.96147
ENSG00000105612	ENSG00000105612	DNASE2	2389	0.543324	-2.53273	4.24807	158.766	2.10534e-36	6.4643e-35	-5.78667
ENSG00000185000	ENSG00000185000	DGAT1	4131	0.626725	-1.05803	5.61595	158.758	2.11328e-36	6.48036e-35	-2.08209
ENSG00000033327	ENSG00000033327	GAB2	6771	0.478954	-1.76875	7.4509	158.612	2.275e-36	6.94963e-35	-3.40757
ENSG00000135090	ENSG00000135090	TAOK3	10570	0.425449	-1.62236	4.83827	158.599	2.28912e-36	6.98385e-35	-3.07879
ENSG00000110090	ENSG00000110090	CPT1A	6565	0.555674	-2.48708	1.05456	157.978	3.12877e-36	9.49721e-35	-5.60643
ENSG00000181804	ENSG00000181804	SLC9A9	4087	0.408368	-3.40726	4.08337	157.494	3.99289e-36	1.20591e-34	-10.6093
ENSG00000244300	ENSG00000244300	GATA2-AS1	2283	0.584757	-2.81706	2.47998	157.165	4.71195e-36	1.42129e-34	-7.04723
ENSG00000026751	ENSG00000026751	SLAMF7	4833	0.460377	-8.96841	0.421822	157.121	4.81533e-36	1.45065e-34	-500.91
ENSG00000155090	ENSG00000155090	KLF10	4003	0.49313	-1.2853	6.5601	156.878	5.44157e-36	1.63315e-34	-2.43733
ENSG00000125746	ENSG00000125746	EML2	8224	0.515443	-2.05067	5.16472	156.598	6.26641e-36	1.87367e-34	-4.143
ENSG00000239405	ENSG00000239405	TMED10P2	612	0.454248	-4.67961	0.482903	156.503	6.57282e-36	1.96284e-34	-25.6274
ENSG00000196323	ENSG00000196323	ZBTB44	11023	0.414225	-1.0616	5.92926	156.361	7.05979e-36	2.1017e-34	-2.08725
ENSG00000132535	ENSG00000132535	DLG4	10317	0.523602	-1.67375	6.90664	156.36	7.0641e-36	2.1017e-34	-3.19042
ENSG00000104324	ENSG00000104324	CPQ	3457	0.461961	-2.21212	4.66989	156.112	8.00103e-36	2.37751e-34	-4.63356
ENSG00000130813	ENSG00000130813	C19orf66	4341	0.588804	-4.77745	0.39852	155.926	8.78531e-36	2.60088e-34	-27.4255
ENSG00000166763	ENSG00000166763	STRCP1	5328	0.497935	-3.34965	0.128801	155.778	9.46679e-36	2.79918e-34	-10.194
ENSG00000214530	ENSG00000214530	STARD10	3710	0.544205	-2.3013	3.64143	155.712	9.78714e-36	2.89034e-34	-4.92902
ENSG00000128342	ENSG00000128342	LIF	3969	0.588309	-6.68019	1.07514	155.608	1.0313e-35	3.03815e-34	-102.55
ENSG00000183696	ENSG00000183696	UPP1	4577	0.509941	-1.48919	5.47709	155.529	1.07306e-35	3.15728e-34	-2.80731
ENSG00000124440	ENSG00000124440	HIF3A	8371	0.54414	-1.84136	5.72024	155.433	1.12604e-35	3.30105e-34	-3.58346
ENSG00000196605	ENSG00000196605	ZNF846	3912	0.48773	-1.54351	3.57495	155.414	1.13683e-35	3.3286e-34	-2.91504
ENSG00000272690	ENSG00000272690	LINC02018	1862	0.483888	-2.40825	2.29922	155.092	1.33681e-35	3.89985e-34	-5.3083
ENSG00000153902	ENSG00000153902	LGI4	4532	0.569726	-2.26586	2.65428	154.951	1.43526e-35	4.18195e-34	-4.80941
ENSG00000135926	ENSG00000135926	TMBIM1	5098	0.557277	-1.47902	7.6026	154.636	1.68141e-35	4.88137e-34	-2.78759
ENSG00000167323	ENSG00000167323	STIM1	7130	0.529453	-1.06539	6.35134	154.611	1.7032e-35	4.93866e-34	-2.09273
ENSG00000166398	ENSG00000166398	KIAA0355	7459	0.48237	-1.22006	7.40891	154.516	1.78676e-35	5.16847e-34	-2.32956
ENSG00000010318	ENSG00000010318	PHF7	3367	0.501337	-1.65633	3.2022	154.218	2.07541e-35	5.97458e-34	-3.15214
ENSG00000196236	ENSG00000196236	XPNPEP3	9574	0.435241	-1.01615	4.95252	154.193	2.10153e-35	6.04253e-34	-2.02252
ENSG00000102886	ENSG00000102886	GDPD3	1891	0.516658	-1.51641	3.22156	154.12	2.18005e-35	6.25329e-34	-2.86079
ENSG00000212864	ENSG00000212864	RNF208	1150	0.682609	-3.17286	1.1349	153.877	2.46407e-35	7.04273e-34	-9.01835
ENSG00000134255	ENSG00000134255	CEPT1	8413	0.368715	-1.51769	5.68559	153.021	3.7905e-35	1.07697e-33	-2.86331
ENSG00000181104	ENSG00000181104	F2R	4066	0.452041	-1.79319	8.78845	153.003	3.82487e-35	1.08545e-33	-3.46581
ENSG00000126368	ENSG00000126368	NR1D1	2772	0.560967	-2.86738	3.48244	152.816	4.20138e-35	1.18948e-33	-7.29739
ENSG00000082212	ENSG00000082212	ME2	16243	0.382811	-1.42456	7.35699	151.882	6.72268e-35	1.89213e-33	-2.68432
ENSG00000225511	ENSG00000225511	LINC00475	3858	0.502851	-3.61084	0.218265	151.508	8.11745e-35	2.27935e-33	-12.2172
ENSG00000121851	ENSG00000121851	POLR3GL	1799	0.488605	-1.57421	3.03568	151.467	8.28596e-35	2.32395e-33	-2.97772
ENSG00000259000	ENSG00000259000	DOCK11P1	5932	0.387728	-2.2225	1.15406	151.228	9.34279e-35	2.61424e-33	-4.667
ENSG00000102001	ENSG00000102001	CACNA1F	6928	0.534931	-3.61519	1.86317	150.943	1.07875e-34	3.01497e-33	-12.2541
ENSG00000214402	ENSG00000214402	LCNL1	4052	0.629812	-7.86331	-0.435825	150.523	1.33235e-34	3.70646e-33	-232.858
ENSG00000186591	ENSG00000186591	UBE2H	6503	0.473474	-1.21808	8.09128	150.45	1.38259e-34	3.84179e-33	-2.32638
ENSG00000177706	ENSG00000177706	FAM20C	4629	0.648736	-2.43645	2.25073	150.433	1.39443e-34	3.87018e-33	-5.4131
ENSG00000106538	ENSG00000106538	RARRES2	1921	0.597605	-3.18101	0.891208	150.072	1.6717e-34	4.62903e-33	-9.06944
ENSG00000162522	ENSG00000162522	KIAA1522	5965	0.619447	-1.7246	6.33881	150.052	1.68848e-34	4.67009e-33	-3.30488
ENSG00000117013	ENSG00000117013	KCNQ4	4381	0.633417	-2.25917	2.31054	150.023	1.71331e-34	4.72787e-33	-4.78716
ENSG00000124212	ENSG00000124212	PTGIS	5579	0.480014	-2.15776	5.34974	150.016	1.71934e-34	4.73905e-33	-4.46223
ENSG00000121900	ENSG00000121900	TMEM54	1417	0.605505	-2.72698	2.70181	149.865	1.85577e-34	5.10336e-33	-6.62069
ENSG00000172578	ENSG00000172578	KLHL6	10546	0.436943	-2.65745	5.51813	149.777	1.93995e-34	5.32875e-33	-6.30917
ENSG00000196704	ENSG00000196704	AMZ2	4214	0.478405	-1.0587	6.04318	149.756	1.9599e-34	5.3774e-33	-2.08306
ENSG00000143382	ENSG00000143382	ADAMTSL4	6432	0.609764	-3.01113	3.53759	149.445	2.29262e-34	6.27589e-33	-8.06196
ENSG00000161642	ENSG00000161642	ZNF385A	3179	0.58509	-1.86306	5.36387	149.403	2.34126e-34	6.39447e-33	-3.63779
ENSG00000158764	ENSG00000158764	ITLN2	1636	0.461491	-5.54395	1.8357	149.394	2.35217e-34	6.40967e-33	-46.6546
ENSG00000104231	ENSG00000104231	ZFAND1	4214	0.434979	-1.51658	5.32569	149.311	2.45185e-34	6.66614e-33	-2.86111
ENSG00000164751	ENSG00000164751	PEX2	4969	0.428054	-1.89309	3.90922	148.981	2.89529e-34	7.86286e-33	-3.71431
ENSG00000185168	ENSG00000185168	LINC00482	2197	0.595357	-4.68144	0.327664	148.592	3.52142e-34	9.5309e-33	-25.6599
ENSG00000179256	ENSG00000179256	SMCO3	2104	0.371673	-4.52924	0.543937	148.453	3.77599e-34	1.01854e-32	-23.0907
ENSG00000158715	ENSG00000158715	SLC45A3	3702	0.570232	-2.2098	4.05556	148.098	4.51554e-34	1.21529e-32	-4.6261
ENSG00000113389	ENSG00000113389	NPR3	9866	0.430975	-4.10896	5.50341	147.963	4.83264e-34	1.29918e-32	-17.2552
ENSG00000255112	ENSG00000255112	CHMP1B	3054	0.415193	-1.20539	6.12903	147.843	5.1349e-34	1.37889e-32	-2.306
ENSG00000135338	ENSG00000135338	LCA5	5964	0.374581	-1.63285	4.10857	147.617	5.75329e-34	1.54322e-32	-3.10126
ENSG00000160013	ENSG00000160013	PTGIR	3546	0.592781	-4.50076	0.434765	147.591	5.8284e-34	1.56162e-32	-22.6394
ENSG00000129534	ENSG00000129534	MIS18BP1	6250	0.41136	-1.32113	7.01756	147.525	6.0262e-34	1.61281e-32	-2.49862
ENSG00000152409	ENSG00000152409	JMY	9042	0.426012	-2.31062	4.98424	147.499	6.10391e-34	1.63179e-32	-4.96097
ENSG00000166949	ENSG00000166949	SMAD3	9113	0.52277	-1.50963	6.29581	147.471	6.19012e-34	1.653e-32	-2.84737
ENSG00000100979	ENSG00000100979	PLTP	2541	0.5427	-2.43299	6.83013	147.442	6.28355e-34	1.67608e-32	-5.4001
ENSG00000177551	ENSG00000177551	NHLH2	7541	0.463334	-1.99472	3.31067	146.954	8.03104e-34	2.12565e-32	-3.98539
ENSG00000164591	ENSG00000164591	MYOZ3	6037	0.528408	-1.86681	3.11247	146.821	8.58583e-34	2.26999e-32	-3.64726
ENSG00000242173	ENSG00000242173	ARHGDIG	2429	0.664059	-4.70673	0.332496	146.712	9.07205e-34	2.3959e-32	-26.1136
ENSG00000101298	ENSG00000101298	SNPH	5709	0.61657	-2.62868	3.24741	146.385	1.06965e-33	2.81254e-32	-6.18459
ENSG00000093072	ENSG00000093072	ADA2	8704	0.486673	-1.4108	3.90256	145.768	1.45916e-33	3.7992e-32	-2.65885
ENSG00000175287	ENSG00000175287	PHYHD1	2915	0.571527	-1.99417	3.09496	145.61	1.57996e-33	4.10036e-32	-3.98387
ENSG00000053918	ENSG00000053918	KCNQ1	4447	0.619969	-2.83907	2.78904	145.502	1.66794e-33	4.31936e-32	-7.15559
ENSG00000185753	ENSG00000185753	CXorf38	6043	0.480391	-1.12991	5.00977	145.018	2.12776e-33	5.49825e-32	-2.18844
ENSG00000104998	ENSG00000104998	IL27RA	2962	0.580689	-1.55258	4.56238	145.008	2.13918e-33	5.5218e-32	-2.93342
ENSG00000227467	ENSG00000227467	LINC01537	2450	0.470612	-4.22903	0.690508	144.731	2.45857e-33	6.31903e-32	-18.7528
ENSG00000096395	ENSG00000096395	MLN	566	0.464664	-3.71944	0.154336	144.216	3.18644e-33	8.16356e-32	-13.1723
ENSG00000110514	ENSG00000110514	MADD	8366	0.550562	-1.07095	6.77246	144.097	3.38366e-33	8.65957e-32	-2.10081
ENSG00000266904	ENSG00000266904	LINC00663	4334	0.461006	-2.08261	1.79342	144.009	3.53666e-33	9.03186e-32	-4.23574
ENSG00000029534	ENSG00000029534	ANK1	10797	0.508475	-2.39547	1.90463	143.814	3.90098e-33	9.94108e-32	-5.26148
ENSG00000135605	ENSG00000135605	TEC	4030	0.42804	-4.07579	1.6785	143.785	3.95972e-33	1.00801e-31	-16.863
ENSG00000155367	ENSG00000155367	PPM1J	2874	0.596729	-1.91639	3.56432	143.73	4.06984e-33	1.03494e-31	-3.77477
ENSG00000130762	ENSG00000130762	ARHGEF16	5563	0.638325	-2.01523	4.27467	143.272	5.12705e-33	1.30102e-31	-4.04246
ENSG00000104863	ENSG00000104863	LIN7B	1753	0.623503	-2.31565	2.22777	143.238	5.21303e-33	1.32144e-31	-4.9783
ENSG00000140450	ENSG00000140450	ARRDC4	4072	0.433694	-2.51378	5.15382	143.124	5.52166e-33	1.39672e-31	-5.71113
ENSG00000197093	ENSG00000197093	GAL3ST4	3397	0.557845	-2.35837	3.44385	143.088	5.62371e-33	1.42104e-31	-5.1279
ENSG00000173947	ENSG00000173947	PIFO	4261	0.432528	-3.35967	1.9634	143.079	5.65021e-33	1.42623e-31	-10.2651
ENSG00000218052	ENSG00000218052	ADAMTS7P4	5516	0.481508	-3.4727	0.807277	142.667	6.95036e-33	1.74706e-31	-11.1017
ENSG00000123405	ENSG00000123405	NFE2	2469	0.530984	-5.58396	2.58946	142.372	8.0629e-33	2.01614e-31	-47.9665
ENSG00000107968	ENSG00000107968	MAP3K8	3601	0.462094	-2.2088	3.05343	141.844	1.05173e-32	2.62168e-31	-4.62291
ENSG00000204709	ENSG00000204709	LINC01556	466	0.480687	-5.70663	-0.536891	141.782	1.0853e-32	2.70253e-31	-52.2236
ENSG00000225828	ENSG00000225828	FAM229A	2845	0.61406	-1.58769	2.39997	141.753	1.10125e-32	2.73658e-31	-3.00568
ENSG00000259471	ENSG00000259471	LINC01169	833	0.501801	-5.35468	-0.262929	141.677	1.14405e-32	2.83998e-31	-40.9186
ENSG00000198839	ENSG00000198839	ZNF277	4014	0.39711	-1.29016	4.99415	141.393	1.32032e-32	3.26742e-31	-2.44556
ENSG00000164615	ENSG00000164615	CAMLG	2221	0.434489	-1.28984	5.88528	141.29	1.39041e-32	3.43379e-31	-2.44501
ENSG00000143375	ENSG00000143375	CGN	6616	0.542473	-1.67003	3.37908	140.942	1.65676e-32	4.07478e-31	-3.1822
ENSG00000180479	ENSG00000180479	ZNF571	6206	0.44457	-1.96566	3.27149	140.768	1.80831e-32	4.43386e-31	-3.90591
ENSG00000188647	ENSG00000188647	PTAR1	12200	0.36582	-1.26006	6.98587	139.92	2.77129e-32	6.72627e-31	-2.39506
ENSG00000137474	ENSG00000137474	MYO7A	10147	0.583227	-2.81599	7.30528	139.349	3.69482e-32	8.94065e-31	-7.04201
ENSG00000121281	ENSG00000121281	ADCY7	8630	0.551912	-1.75694	3.87416	138.852	4.74441e-32	1.14113e-30	-3.3798
ENSG00000137171	ENSG00000137171	KLC4	6421	0.558947	-1.2233	5.0122	138.737	5.02742e-32	1.20678e-30	-2.3348
ENSG00000164220	ENSG00000164220	F2RL2	3429	0.398075	-1.84182	9.16597	138.705	5.11055e-32	1.22551e-30	-3.58463
ENSG00000184381	ENSG00000184381	PLA2G6	6758	0.521308	-2.04697	4.55702	138.541	5.54957e-32	1.32946e-30	-4.13236
ENSG00000108960	ENSG00000108960	MMD	3270	0.503058	-1.21066	6.01491	138.533	5.57329e-32	1.33381e-30	-2.31444
ENSG00000092054	ENSG00000092054	MYH7	6087	0.525382	-3.89256	0.215891	138.469	5.75417e-32	1.37572e-30	-14.8518
ENSG00000170381	ENSG00000170381	SEMA3E	8424	0.346985	-3.70589	0.800402	138.368	6.05438e-32	1.44606e-30	-13.0492
ENSG00000104888	ENSG00000104888	SLC17A7	6013	0.582072	-3.73338	1.13272	138.35	6.11015e-32	1.45792e-30	-13.3002
ENSG00000232442	ENSG00000232442	MHENCR	801	0.559301	-2.26277	2.59993	138.153	6.74648e-32	1.60497e-30	-4.79911
ENSG00000007312	ENSG00000007312	CD79B	2080	0.613942	-1.50389	4.60961	137.981	7.35881e-32	1.7489e-30	-2.83606
ENSG00000188177	ENSG00000188177	ZC3H6	11803	0.386597	-1.6771	4.56022	137.896	7.68073e-32	1.8218e-30	-3.19784
ENSG00000220161	ENSG00000220161	LINC02076	1871	0.582042	-3.01057	0.874936	137.873	7.76735e-32	1.83975e-30	-8.05881
ENSG00000224596	ENSG00000224596	ZMIZ1-AS1	4427	0.563135	-4.22128	0.483728	137.813	8.00717e-32	1.89361e-30	-18.6523
ENSG00000217128	ENSG00000217128	FNIP1	7942	0.407454	-1.36707	5.53957	137.554	9.12388e-32	2.15133e-30	-2.57946
ENSG00000164022	ENSG00000164022	AIMP1	3328	0.408053	-1.03494	5.50934	137.411	9.80318e-32	2.30471e-30	-2.04903
ENSG00000215039	ENSG00000215039	CD27-AS1	3411	0.486954	-1.63	3.8199	137.359	1.00623e-31	2.36332e-30	-3.09513
ENSG00000143819	ENSG00000143819	EPHX1	2508	0.574561	-1.37037	4.65444	137.327	1.02298e-31	2.40031e-30	-2.58537
ENSG00000198915	ENSG00000198915	RASGEF1A	6073	0.632966	-2.62805	2.99284	137.026	1.19033e-31	2.77937e-30	-6.18192
ENSG00000112414	ENSG00000112414	ADGRG6	8473	0.40635	-3.10887	6.93386	136.946	1.23935e-31	2.88541e-30	-8.62708
ENSG00000235092	ENSG00000235092	ID2-AS1	2060	0.477184	-4.55707	0.89302	136.872	1.28626e-31	2.98592e-30	-23.5404
ENSG00000089289	ENSG00000089289	IGBP1	1862	0.497315	-1.15955	5.18611	136.8	1.33368e-31	3.08405e-30	-2.23389
ENSG00000135473	ENSG00000135473	PAN2	7288	0.496295	-1.62275	6.39159	136.678	1.41801e-31	3.27274e-30	-3.07961
ENSG00000198648	ENSG00000198648	STK39	4247	0.489993	-1.11793	5.17102	136.628	1.45431e-31	3.35008e-30	-2.17035
ENSG00000064687	ENSG00000064687	ABCA7	8367	0.636907	-1.41381	4.17877	135.764	2.24668e-31	5.14079e-30	-2.6644
ENSG00000134539	ENSG00000134539	KLRD1	17404	0.373707	-2.91141	1.36647	135.674	2.35127e-31	5.36985e-30	-7.52353
ENSG00000179046	ENSG00000179046	TRIML2	3050	0.422295	-4.66964	0.0952409	135.641	2.39022e-31	5.45361e-30	-25.4509
ENSG00000166575	ENSG00000166575	TMEM135	5030	0.373956	-1.2896	6.32553	135.504	2.56124e-31	5.81639e-30	-2.4446
ENSG00000178127	ENSG00000178127	NDUFV2	2711	0.442641	-2.5925	2.81438	135.504	2.56135e-31	5.81639e-30	-6.03144
ENSG00000164823	ENSG00000164823	OSGIN2	4691	0.393733	-1.77728	4.99135	135.08	3.17116e-31	7.16723e-30	-3.42778
ENSG00000104870	ENSG00000104870	FCGRT	4173	0.596453	-1.21555	5.91631	134.882	3.50371e-31	7.90394e-30	-2.3223
ENSG00000108551	ENSG00000108551	RASD1	1748	0.624714	-3.5742	2.6836	134.575	4.08978e-31	9.1486e-30	-11.9108
ENSG00000099330	ENSG00000099330	OCEL1	1867	0.61007	-1.78708	3.78703	134.458	4.338e-31	9.68577e-30	-3.45116
ENSG00000197961	ENSG00000197961	ZNF121	7251	0.446283	-1.15652	6.83992	134.309	4.67706e-31	1.04041e-29	-2.2292
ENSG00000226608	ENSG00000226608	FTLP3	528	0.556818	-1.68563	8.30937	134.107	5.17663e-31	1.14834e-29	-3.2168
ENSG00000160062	ENSG00000160062	ZBTB8A	7075	0.407067	-1.4585	4.65224	133.941	5.62693e-31	1.24478e-29	-2.74823
ENSG00000167994	ENSG00000167994	RAB3IL1	3006	0.574185	-2.69883	4.93883	133.786	6.08467e-31	1.34356e-29	-6.49277
ENSG00000068078	ENSG00000068078	FGFR3	4848	0.623762	-3.70013	5.90071	133.778	6.10902e-31	1.34769e-29	-12.9972
ENSG00000153558	ENSG00000153558	FBXL2	7664	0.435151	-1.47131	3.72639	133.716	6.30419e-31	1.38947e-29	-2.77274
ENSG00000115808	ENSG00000115808	STRN	8345	0.42876	-1.02933	7.27395	133.674	6.43755e-31	1.41756e-29	-2.04107
ENSG00000159388	ENSG00000159388	BTG2	2757	0.506347	-1.65737	7.06033	133.471	7.13258e-31	1.56486e-29	-3.15442
ENSG00000063046	ENSG00000063046	EIF4B	6146	0.456557	-1.01133	8.69719	133.329	7.65909e-31	1.67578e-29	-2.01577
ENSG00000134602	ENSG00000134602	STK26	3354	0.378951	-1.41834	6.32718	133.178	8.26433e-31	1.8049e-29	-2.67278
ENSG00000101986	ENSG00000101986	ABCD1	4233	0.646823	-1.72259	4.02438	133.17	8.30051e-31	1.81116e-29	-3.30027
ENSG00000205517	ENSG00000205517	RGL3	4358	0.529371	-4.04079	2.3566	133.027	8.92006e-31	1.94104e-29	-16.4589
ENSG00000104219	ENSG00000104219	ZDHHC2	6735	0.394506	-1.41205	5.37893	132.741	1.02992e-30	2.23305e-29	-2.66116
ENSG00000167311	ENSG00000167311	ART5	1691	0.560024	-3.6534	3.53141	132.664	1.07096e-30	2.31784e-29	-12.583
ENSG00000129691	ENSG00000129691	ASH2L	5910	0.468866	-2.21449	8.65177	132.5	1.16327e-30	2.50855e-29	-4.64117
ENSG00000118473	ENSG00000118473	SGIP1	10477	0.377016	-2.06732	4.75934	132.38	1.23532e-30	2.66155e-29	-4.19107
ENSG00000212993	ENSG00000212993	POU5F1B	4964	0.450645	-3.6145	0.291555	132.261	1.31197e-30	2.81909e-29	-12.2482
ENSG00000131791	ENSG00000131791	PRKAB2	5460	0.425092	-1.41695	6.66944	131.924	1.55454e-30	3.32838e-29	-2.6702
ENSG00000155307	ENSG00000155307	SAMSN1	5185	0.377049	-2.69895	5.93993	131.808	1.6483e-30	3.5197e-29	-6.4933
ENSG00000159363	ENSG00000159363	ATP13A2	5253	0.586332	-1.4469	5.87999	131.795	1.65914e-30	3.5397e-29	-2.72622
ENSG00000125510	ENSG00000125510	OPRL1	3549	0.607213	-2.43671	3.70697	131.641	1.79308e-30	3.81189e-29	-5.41407
ENSG00000089327	ENSG00000089327	FXYD5	2993	0.557634	-1.0008	6.27145	131.433	1.99041e-30	4.21644e-29	-2.00111
ENSG00000155066	ENSG00000155066	PROM2	6063	0.594755	-2.09791	1.97217	131.372	2.05297e-30	4.3413e-29	-4.28089
ENSG00000111801	ENSG00000111801	BTN3A3	5658	0.461824	-2.11842	2.90455	131.281	2.14973e-30	4.53789e-29	-4.34218
ENSG00000169291	ENSG00000169291	SHE	8441	0.485961	-1.32809	7.42867	131.113	2.33931e-30	4.9294e-29	-2.5107
ENSG00000088053	ENSG00000088053	GP6	2703	0.481687	-4.91648	1.44475	131.101	2.3538e-30	4.95558e-29	-30.2
ENSG00000205312	ENSG00000205312	KRT17P4	2964	0.537787	-6.74677	0.729672	130.591	3.04288e-30	6.38952e-29	-107.394
ENSG00000166012	ENSG00000166012	TAF1D	8420	0.439667	-1.46132	7.54641	130.492	3.19837e-30	6.69258e-29	-2.7536
ENSG00000179348	ENSG00000179348	GATA2	4459	0.603947	-1.47625	6.02162	130.239	3.63255e-30	7.58125e-29	-2.78225
ENSG00000008083	ENSG00000008083	JARID2	6015	0.509393	-1.07007	5.78628	129.949	4.20508e-30	8.75329e-29	-2.09953
ENSG00000167525	ENSG00000167525	PROCA1	4829	0.552495	-1.57248	3.92823	129.688	4.79578e-30	9.89697e-29	-2.97416
ENSG00000187609	ENSG00000187609	EXD3	7626	0.519538	-1.93932	4.8275	129.656	4.87203e-30	1.00457e-28	-3.83526
ENSG00000119950	ENSG00000119950	MXI1	4607	0.465813	-1.54374	5.09916	129.561	5.11082e-30	1.0529e-28	-2.9155
ENSG00000070404	ENSG00000070404	FSTL3	3067	0.657646	-1.6253	3.06843	129.43	5.45967e-30	1.12284e-28	-3.08507
ENSG00000244879	ENSG00000244879	GABPB1-AS1	17179	0.4268	-1.52833	5.426	129.345	5.70007e-30	1.17127e-28	-2.88451
ENSG00000151117	ENSG00000151117	TMEM86A	4243	0.53712	-2.47131	2.35771	129.264	5.93782e-30	1.217e-28	-5.54547
ENSG00000105655	ENSG00000105655	ISYNA1	3284	0.663216	-1.77624	7.93087	128.857	7.28664e-30	1.48963e-28	-3.42531
ENSG00000173821	ENSG00000173821	RNF213	28570	0.507805	-1.74417	7.85699	128.779	7.58196e-30	1.54605e-28	-3.35001
ENSG00000165588	ENSG00000165588	OTX2	3272	0.518032	-2.67925	4.109	128.669	8.01116e-30	1.62941e-28	-6.40521
ENSG00000185245	ENSG00000185245	GP1BA	2501	0.553778	-2.92939	2.54853	128.61	8.25263e-30	1.67426e-28	-7.61788
ENSG00000230002	ENSG00000230002	ALMS1-IT1	2105	0.352969	-3.14794	1.87608	128.285	9.72123e-30	1.96888e-28	-8.86387
ENSG00000274180	ENSG00000274180	NATD1	4931	0.583857	-1.37023	5.51978	127.831	1.22217e-29	2.46906e-28	-2.58512
ENSG00000108306	ENSG00000108306	FBXL20	11079	0.447513	-1.69298	5.56066	127.749	1.27355e-29	2.56852e-28	-3.23323
ENSG00000171777	ENSG00000171777	RASGRP4	4183	0.558929	-1.88401	3.37995	127.705	1.30224e-29	2.62198e-28	-3.691
ENSG00000163421	ENSG00000163421	PROK2	1612	0.494417	-7.47066	-0.955091	126.98	1.87628e-29	3.7557e-28	-177.375
ENSG00000204277	ENSG00000204277	LINC01993	2934	0.547716	-5.42415	0.892397	126.881	1.97263e-29	3.93869e-28	-42.937
ENSG00000170921	ENSG00000170921	TANC2	22866	0.427184	-1.01521	5.79062	126.823	2.03084e-29	4.05155e-28	-2.0212
ENSG00000027869	ENSG00000027869	SH2D2A	2512	0.572452	-3.3357	1.74617	126.544	2.33765e-29	4.64816e-28	-10.0959
ENSG00000156976	ENSG00000156976	EIF4A2	6133	0.403718	-1.57861	9.04233	126.343	2.58689e-29	5.13524e-28	-2.98682
ENSG00000156675	ENSG00000156675	RAB11FIP1	9602	0.477921	-2.29848	4.21069	126.235	2.731e-29	5.41236e-28	-4.91938
ENSG00000197355	ENSG00000197355	UAP1L1	5283	0.622374	-3.45726	4.01163	126.202	2.77735e-29	5.49965e-28	-10.9835
ENSG00000180448	ENSG00000180448	ARHGAP45	6238	0.667522	-1.97432	5.50096	126.126	2.88553e-29	5.70915e-28	-3.92942
ENSG00000155380	ENSG00000155380	SLC16A1	5312	0.458961	-1.89584	8.81079	125.994	3.0838e-29	6.09641e-28	-3.72138
ENSG00000181045	ENSG00000181045	SLC26A11	4903	0.60208	-1.33389	5.59707	125.992	3.08705e-29	6.09781e-28	-2.52081
ENSG00000057935	ENSG00000057935	MTA3	10580	0.487146	-1.05978	6.26534	125.845	3.32526e-29	6.54678e-28	-2.08461
ENSG00000167779	ENSG00000167779	IGFBP6	1346	0.632244	-2.95801	3.68268	125.64	3.68645e-29	7.24005e-28	-7.7705
ENSG00000145901	ENSG00000145901	TNIP1	5793	0.483169	-1.06496	6.50019	125.593	3.77425e-29	7.40642e-28	-2.09211
ENSG00000241186	ENSG00000241186	TDGF1	3006	0.44511	-8.42674	-0.0713977	125.123	4.78385e-29	9.33415e-28	-344.113
ENSG00000105376	ENSG00000105376	ICAM5	3906	0.664875	-4.91148	3.14399	125.119	4.79441e-29	9.34716e-28	-30.0957
ENSG00000267270	ENSG00000267270	PARD6G-AS1	4589	0.521029	-2.20199	1.76676	124.817	5.58176e-29	1.08469e-27	-4.60112
ENSG00000137449	ENSG00000137449	CPEB2	7177	0.435279	-1.62177	4.99247	124.617	6.17228e-29	1.19653e-27	-3.07753
ENSG00000117151	ENSG00000117151	CTBS	6939	0.384061	-1.5868	4.20452	124.471	6.64338e-29	1.28371e-27	-3.00382
ENSG00000120693	ENSG00000120693	SMAD9	5723	0.470383	-1.83437	3.82634	124.464	6.66788e-29	1.2874e-27	-3.56617
ENSG00000153208	ENSG00000153208	MERTK	4700	0.460213	-2.04018	4.48139	124.444	6.7366e-29	1.29963e-27	-4.11296
ENSG00000164066	ENSG00000164066	INTU	16066	0.396365	-1.29387	5.72248	124.142	7.84402e-29	1.50721e-27	-2.45185
ENSG00000111275	ENSG00000111275	ALDH2	9720	0.477881	-1.51992	6.55083	124.062	8.16544e-29	1.56521e-27	-2.86775
ENSG00000233695	ENSG00000233695	GAS6-AS1	7169	0.583484	-3.30058	0.148595	124.015	8.36269e-29	1.60174e-27	-9.85311
ENSG00000196511	ENSG00000196511	TPK1	8442	0.416134	-1.6084	2.47106	123.937	8.69412e-29	1.66256e-27	-3.04914
ENSG00000070031	ENSG00000070031	SCT	366	0.734973	-5.53334	-0.00266194	123.383	1.14978e-28	2.19346e-27	-46.313
ENSG00000197558	ENSG00000197558	SSPO	21144	0.649877	-2.36374	5.34487	123.345	1.17171e-28	2.23351e-27	-5.14704
ENSG00000095564	ENSG00000095564	BTAF1	7582	0.405698	-1.32454	7.58304	123.082	1.33799e-28	2.54442e-27	-2.50453
ENSG00000139112	ENSG00000139112	GABARAPL1	4086	0.488742	-1.2125	7.25468	122.978	1.41031e-28	2.67768e-27	-2.31739
ENSG00000164619	ENSG00000164619	BMPER	7919	0.458265	-5.50991	6.62608	122.928	1.44591e-28	2.74094e-27	-45.5669
ENSG00000139168	ENSG00000139168	ZCRB1	2446	0.375307	-1.08649	5.02529	122.923	1.44938e-28	2.74535e-27	-2.12357
ENSG00000141096	ENSG00000141096	DPEP3	2018	0.583251	-3.96555	0.0906996	122.542	1.75616e-28	3.31597e-27	-15.6225
ENSG00000106631	ENSG00000106631	MYL7	1458	0.613855	-4.63128	3.63077	122.297	1.98702e-28	3.74596e-27	-24.7829
ENSG00000126603	ENSG00000126603	GLIS2	4469	0.643097	-1.67075	5.16924	122.287	1.99783e-28	3.76339e-27	-3.1838
ENSG00000164659	ENSG00000164659	KIAA1324L	8115	0.414664	-1.31865	6.53157	122.125	2.16739e-28	4.07002e-27	-2.49433
ENSG00000180758	ENSG00000180758	GPR157	5372	0.507818	-2.23223	2.41544	122.048	2.253e-28	4.22746e-27	-4.69859
ENSG00000067365	ENSG00000067365	METTL22	8254	0.521929	-1.08236	5.21084	121.968	2.34567e-28	4.3979e-27	-2.11749
ENSG00000070759	ENSG00000070759	TESK2	3322	0.48525	-1.88413	3.33889	121.963	2.35209e-28	4.40649e-27	-3.6913
ENSG00000105605	ENSG00000105605	CACNG7	2800	0.617143	-3.2055	3.53971	121.943	2.37531e-28	4.44651e-27	-9.2247
ENSG00000196683	ENSG00000196683	TOMM7	1751	0.410051	-1.03402	5.47063	121.895	2.43425e-28	4.5462e-27	-2.04773
ENSG00000167642	ENSG00000167642	SPINT2	5199	0.567994	-2.26443	4.80039	121.826	2.52053e-28	4.70002e-27	-4.80465
ENSG00000167191	ENSG00000167191	GPRC5B	6667	0.552272	-1.04468	6.75563	121.785	2.5724e-28	4.78188e-27	-2.06291
ENSG00000171596	ENSG00000171596	NMUR1	3298	0.582171	-3.66095	0.086474	121.511	2.95329e-28	5.47717e-27	-12.649
ENSG00000224781	ENSG00000224781	EIF4A2P4	1196	0.416388	-1.74312	3.2082	121.457	3.03456e-28	5.62354e-27	-3.34759
ENSG00000133636	ENSG00000133636	NTS	1555	0.333762	-2.96167	3.68107	121.325	3.24376e-28	6.00196e-27	-7.79023
ENSG00000100290	ENSG00000100290	BIK	953	0.560336	-5.14018	2.14812	121.19	3.47262e-28	6.42047e-27	-35.2653
ENSG00000092929	ENSG00000092929	UNC13D	7752	0.598297	-1.4196	3.28747	121.14	3.56144e-28	6.5796e-27	-2.67512
ENSG00000177380	ENSG00000177380	PPFIA3	6451	0.631685	-1.44924	4.51343	120.94	3.93856e-28	7.25954e-27	-2.73064
ENSG00000084092	ENSG00000084092	NOA1	3415	0.42694	-1.22256	5.23165	120.788	4.2528e-28	7.82071e-27	-2.3336
ENSG00000118816	ENSG00000118816	CCNI	3741	0.476611	-1.23151	9	120.572	4.74094e-28	8.70504e-27	-2.34813
ENSG00000168071	ENSG00000168071	CCDC88B	8331	0.629936	-3.0881	3.85384	120.388	5.20308e-28	9.52441e-27	-8.50375
ENSG00000166145	ENSG00000166145	SPINT1	3542	0.609543	-3.77306	5.61134	120.187	5.7562e-28	1.05048e-26	-13.6711
ENSG00000106392	ENSG00000106392	C1GALT1	7805	0.359769	-2.7966	7.56412	120.131	5.92104e-28	1.07975e-26	-6.94799
ENSG00000158874	ENSG00000158874	APOA2	945	0.532275	-7.60553	2.01021	120.116	5.96687e-28	1.08728e-26	-194.757
ENSG00000198523	ENSG00000198523	PLN	2001	0.338331	-5.6845	0.576497	120.037	6.20823e-28	1.12954e-26	-51.4288
ENSG00000269097	ENSG00000269097	TPRG1LP1	760	0.619737	-7.39223	0.304737	119.919	6.5909e-28	1.19735e-26	-167.99
ENSG00000179344	ENSG00000179344	HLA-DQB1	4904	0.455954	-4.91083	4.65994	119.905	6.63779e-28	1.20495e-26	-30.082
ENSG00000111087	ENSG00000111087	GLI1	4204	0.581351	-4.03818	1.48385	119.715	7.30259e-28	1.31964e-26	-16.4291
ENSG00000088970	ENSG00000088970	KIZ	5207	0.462262	-1.41665	4.54221	119.602	7.73294e-28	1.39321e-26	-2.66965
ENSG00000109832	ENSG00000109832	DDX25	11167	0.46915	-2.15975	2.04538	119.436	8.40538e-28	1.51095e-26	-4.46836
ENSG00000183723	ENSG00000183723	CMTM4	8117	0.478502	-1.10338	5.92167	119.379	8.65198e-28	1.55412e-26	-2.14858
ENSG00000163050	ENSG00000163050	COQ8A	7797	0.550853	-1.40793	5.32063	119.113	9.89533e-28	1.77214e-26	-2.65355
ENSG00000167107	ENSG00000167107	ACSF2	5797	0.56995	-1.46759	4.45181	119.045	1.02359e-27	1.82904e-26	-2.7656
ENSG00000117791	ENSG00000117791	2002-03-01	2597	0.476319	-2.38664	1.65806	118.765	1.17911e-27	2.09912e-26	-5.22939
ENSG00000181690	ENSG00000181690	PLAG1	7833	0.347504	-1.34561	5.63434	118.749	1.18884e-27	2.11487e-26	-2.54137
ENSG00000050344	ENSG00000050344	NFE2L3	4249	0.453754	-1.57866	3.90986	118.727	1.20189e-27	2.1365e-26	-2.98692
ENSG00000172818	ENSG00000172818	OVOL1	3849	0.585087	-3.85975	-0.499779	118.602	1.27978e-27	2.27326e-26	-14.5178
ENSG00000176907	ENSG00000176907	TCIM	1854	0.36192	-4.07984	5.96434	118.412	1.40838e-27	2.498e-26	-16.9104
ENSG00000125124	ENSG00000125124	BBS2	8337	0.401943	-1.1665	5.39718	118.356	1.44903e-27	2.56441e-26	-2.24466
ENSG00000160282	ENSG00000160282	FTCD	3311	0.594382	-4.64636	2.01308	118.254	1.52512e-27	2.69509e-26	-25.0435
ENSG00000161544	ENSG00000161544	CYGB	2949	0.521194	-4.46305	1.83843	118.102	1.64684e-27	2.90805e-26	-22.0553
ENSG00000142494	ENSG00000142494	SLC47A1	5719	0.522469	-4.51123	2.01894	118.088	1.65899e-27	2.92734e-26	-22.8043
ENSG00000134352	ENSG00000134352	IL6ST	9292	0.392381	-1.79045	9.50734	118.068	1.67579e-27	2.95481e-26	-3.45924
ENSG00000197465	ENSG00000197465	GYPE	2004	0.347305	-8.04933	2.36814	117.953	1.77539e-27	3.12584e-26	-264.905
ENSG00000126107	ENSG00000126107	HECTD3	5077	0.570219	-1.03721	6.30011	117.921	1.80437e-27	3.1722e-26	-2.05225
ENSG00000167772	ENSG00000167772	ANGPTL4	2482	0.607977	-1.91254	2.54666	117.911	1.81361e-27	3.18611e-26	-3.7647
ENSG00000171219	ENSG00000171219	CDC42BPG	6112	0.616165	-1.29232	4.02145	117.798	1.91934e-27	3.36691e-26	-2.44922
ENSG00000142910	ENSG00000142910	TINAGL1	5281	0.593069	-4.2287	1.82329	117.739	1.97763e-27	3.46663e-26	-18.7485
ENSG00000152332	ENSG00000152332	UHMK1	9246	0.37454	-1.23543	6.51435	117.454	2.28335e-27	3.99378e-26	-2.35452
ENSG00000121904	ENSG00000121904	CSMD2	18157	0.46891	-3.07067	3.90037	117.374	2.37784e-27	4.14694e-26	-8.40165
ENSG00000091592	ENSG00000091592	NLRP1	12808	0.467755	-1.95802	6.43196	117.21	2.58171e-27	4.48943e-26	-3.88529
ENSG00000244242	ENSG00000244242	IFITM10	4784	0.647784	-4.51807	0.388241	117.192	2.60642e-27	4.52912e-26	-22.9127
ENSG00000168461	ENSG00000168461	RAB31	5586	0.455782	-1.19078	6.50666	117.126	2.69442e-27	4.67865e-26	-2.28276
ENSG00000154511	ENSG00000154511	DIPK1A	3091	0.423488	-1.49861	2.99854	117.123	2.69802e-27	4.68152e-26	-2.82569
ENSG00000186838	ENSG00000186838	SELENOV	1731	0.611785	-2.62315	1.90296	116.997	2.87565e-27	4.97893e-26	-6.16092
ENSG00000151779	ENSG00000151779	NBAS	8948	0.409812	-1.01647	6.79608	116.986	2.89044e-27	5.00092e-26	-2.02296
ENSG00000123240	ENSG00000123240	OPTN	5138	0.455041	-1.73736	5.93107	116.746	3.26332e-27	5.63792e-26	-3.33425
ENSG00000140511	ENSG00000140511	HAPLN3	3524	0.559875	-1.28249	7.19926	116.698	3.34212e-27	5.76162e-26	-2.43258
ENSG00000233016	ENSG00000233016	SNHG7	4345	0.594476	-1.22878	5.73361	116.61	3.49392e-27	6.01465e-26	-2.34369
ENSG00000099338	ENSG00000099338	CATSPERG	9190	0.564091	-2.17676	2.07047	116.606	3.50131e-27	6.02306e-26	-4.52137
ENSG00000250091	ENSG00000250091	DNAH10OS	6003	0.49242	-1.8401	2.49955	116.533	3.63332e-27	6.24567e-26	-3.58034
ENSG00000130649	ENSG00000130649	CYP2E1	9621	0.515227	-2.69242	0.574329	116.386	3.91208e-27	6.70083e-26	-6.46399
ENSG00000236901	ENSG00000236901	MIR600HG	5984	0.539773	-1.21795	3.68656	116.364	3.9569e-27	6.77276e-26	-2.32617
ENSG00000072195	ENSG00000072195	SPEG	17910	0.640871	-2.52131	5.00816	116.276	4.13529e-27	7.07306e-26	-5.74102
ENSG00000012124	ENSG00000012124	CD22	6159	0.549927	-6.70081	2.25108	115.988	4.78122e-27	8.1604e-26	-104.027
ENSG00000095739	ENSG00000095739	BAMBI	2314	0.50605	-1.74147	6.14257	115.704	5.51942e-27	9.40695e-26	-3.34375
ENSG00000092051	ENSG00000092051	JPH4	5307	0.585642	-2.95996	3.91405	115.64	5.69882e-27	9.69204e-26	-7.78103
ENSG00000116675	ENSG00000116675	DNAJC6	6954	0.440035	-2.5301	5.5927	115.214	7.06373e-27	1.19878e-25	-5.77612
ENSG00000147862	ENSG00000147862	NFIB	12765	0.3783	-2.73566	4.3553	114.97	7.98933e-27	1.35395e-25	-6.66065
ENSG00000123992	ENSG00000123992	DNPEP	4753	0.539449	-1.11003	5.77657	114.9	8.2754e-27	1.40045e-25	-2.15851
ENSG00000143437	ENSG00000143437	ARNT	6516	0.453192	-1.28031	6.26677	114.874	8.38502e-27	1.417e-25	-2.42892
ENSG00000121417	ENSG00000121417	ZNF211	3300	0.486364	-1.02691	5.15423	114.784	8.77609e-27	1.47996e-25	-2.03765
ENSG00000105227	ENSG00000105227	PRX	5767	0.538235	-1.90569	6.17802	114.716	9.08302e-27	1.53065e-25	-3.74688
ENSG00000137216	ENSG00000137216	TMEM63B	4425	0.588023	-1.03199	5.41995	114.366	1.08344e-26	1.8194e-25	-2.04484
ENSG00000137198	ENSG00000137198	GMPR	2232	0.532258	-3.92384	3.45681	114.048	1.27193e-26	2.1255e-25	-15.1773
ENSG00000162511	ENSG00000162511	LAPTM5	3274	0.569945	-1.45926	7.23794	113.89	1.37726e-26	2.2999e-25	-2.74968
ENSG00000241743	ENSG00000241743	XACT	2891	0.342788	-5.34452	-0.370367	113.804	1.43861e-26	2.39944e-25	-40.6313
ENSG00000149131	ENSG00000149131	SERPING1	3603	0.534832	-1.25959	7.55843	113.653	1.5526e-26	2.58193e-25	-2.39428
ENSG00000173848	ENSG00000173848	NET1	4175	0.428743	-1.38917	6.88266	113.351	1.80748e-26	2.99878e-25	-2.61929
ENSG00000163217	ENSG00000163217	BMP10	1584	0.410985	-5.22584	3.45274	113.254	1.89812e-26	3.14343e-25	-37.4228
ENSG00000125170	ENSG00000125170	DOK4	4788	0.602966	-1.04056	7.41015	113.236	1.91602e-26	3.1687e-25	-2.05702
ENSG00000122223	ENSG00000122223	CD244	2857	0.470424	-6.69939	-0.526368	113.226	1.92566e-26	3.18244e-25	-103.924
ENSG00000070526	ENSG00000070526	ST6GALNAC1	3448	0.456787	-5.23191	-0.053885	113.147	2.00338e-26	3.30634e-25	-37.5805
ENSG00000137766	ENSG00000137766	UNC13C	14440	0.389197	-5.45882	2.56166	113.023	2.13338e-26	3.51363e-25	-43.9812
ENSG00000139547	ENSG00000139547	RDH16	3464	0.503464	-2.52561	2.18278	112.837	2.3425e-26	3.85276e-25	-5.75816
ENSG00000186994	ENSG00000186994	KANK3	3594	0.553422	-1.95501	6.08341	112.819	2.36446e-26	3.88621e-25	-3.87718
ENSG00000157570	ENSG00000157570	TSPAN18	5871	0.557656	-1.57695	8.59324	112.643	2.58324e-26	4.23419e-25	-2.98338
ENSG00000124587	ENSG00000124587	PEX6	3499	0.536153	-1.15755	5.54544	112.362	2.97704e-26	4.84982e-25	-2.23079
ENSG00000271601	ENSG00000271601	LIX1L	3975	0.442767	-1.04191	5.6769	112.33	3.0247e-26	4.92077e-25	-2.05896
ENSG00000198315	ENSG00000198315	ZKSCAN8	7565	0.408989	-1.05997	6.73731	112.317	3.04561e-26	4.95144e-25	-2.08488
ENSG00000234608	ENSG00000234608	MAPKAPK5-AS1	2290	0.534061	-1.15436	4.42613	112.028	3.5225e-26	5.6997e-25	-2.22586
ENSG00000265763	ENSG00000265763	ZNF488	3496	0.447941	-2.9842	0.298215	111.869	3.81667e-26	6.15492e-25	-7.91284
ENSG00000168754	ENSG00000168754	FAM178B	3545	0.542736	-3.90914	0.492839	111.698	4.16157e-26	6.69761e-25	-15.0235
ENSG00000095596	ENSG00000095596	CYP26A1	2972	0.517497	-7.74852	4.0191	111.65	4.26365e-26	6.8573e-25	-215.049
ENSG00000162777	ENSG00000162777	DENND2D	5515	0.511333	-2.99306	0.834883	111.522	4.5467e-26	7.30302e-25	-7.96162
ENSG00000100376	ENSG00000100376	FAM118A	6512	0.523802	-1.03616	5.2634	111.457	4.69787e-26	7.53545e-25	-2.05076
ENSG00000107779	ENSG00000107779	BMPR1A	11412	0.408342	-1.24335	6.28878	111.305	5.074e-26	8.12789e-25	-2.36747
ENSG00000198408	ENSG00000198408	OGA	7247	0.449565	-1.07454	8.27314	111.21	5.32288e-26	8.52087e-25	-2.10606
ENSG00000164707	ENSG00000164707	SLC13A4	8015	0.482221	-2.08694	2.32628	111.15	5.48479e-26	8.76835e-25	-4.24847
ENSG00000164796	ENSG00000164796	CSMD3	20567	0.335197	-5.53718	2.34836	111.093	5.6452e-26	9.01877e-25	-46.4362
ENSG00000223573	ENSG00000223573	TINCR	4429	0.49492	-3.67954	1.22923	111.07	5.71282e-26	9.12073e-25	-12.813
ENSG00000134755	ENSG00000134755	DSC2	12495	0.401841	-1.37909	6.81527	110.985	5.96241e-26	9.51287e-25	-2.60105
ENSG00000156222	ENSG00000156222	SLC28A1	3445	0.548911	-3.70979	-0.505592	110.566	7.36536e-26	1.16659e-24	-13.0845
ENSG00000087258	ENSG00000087258	GNAO1	13697	0.545302	-3.68398	1.98695	110.466	7.74796e-26	1.22638e-24	-12.8525
ENSG00000125657	ENSG00000125657	TNFSF9	1665	0.571171	-2.04817	2.75536	110.193	8.88833e-26	1.4041e-24	-4.13581
ENSG00000118960	ENSG00000118960	HS1BP3	9059	0.52986	-1.06786	5.37881	110.126	9.19479e-26	1.4506e-24	-2.09632
ENSG00000128346	ENSG00000128346	C22orf23	2299	0.528491	-1.53859	2.93374	109.762	1.10495e-25	1.74091e-24	-2.90511
ENSG00000213250	ENSG00000213250	RBMS2P1	1226	0.504078	-1.48424	2.78027	109.633	1.17933e-25	1.85689e-24	-2.79769
ENSG00000235437	ENSG00000235437	LINC01278	6379	0.366515	-1.00675	4.52851	109.623	1.18541e-25	1.86523e-24	-2.00938
ENSG00000231925	ENSG00000231925	TAPBP	5056	0.53481	-1.41061	5.5477	109.586	1.20745e-25	1.89742e-24	-2.65849
ENSG00000168004	ENSG00000168004	HRASLS5	3268	0.46328	-2.74976	-0.15383	109.488	1.26898e-25	1.99021e-24	-6.72607
ENSG00000181885	ENSG00000181885	CLDN7	2492	0.630016	-1.92381	4.46199	109.012	1.61315e-25	2.52338e-24	-3.79423
ENSG00000168016	ENSG00000168016	TRANK1	12174	0.463611	-1.77092	5.47039	108.652	1.93387e-25	3.01916e-24	-3.41272
ENSG00000104413	ENSG00000104413	ESRP1	4875	0.439385	-5.42722	0.837721	108.65	1.93655e-25	3.02137e-24	-43.0284
ENSG00000137575	ENSG00000137575	SDCBP	4778	0.397447	-1.14467	8.19256	108.436	2.15745e-25	3.35076e-24	-2.21095
ENSG00000126759	ENSG00000126759	CFP	5617	0.546377	-1.94325	2.91056	108.268	2.34744e-25	3.63876e-24	-3.84572
ENSG00000133454	ENSG00000133454	MYO18B	9706	0.565733	-4.9784	2.42188	108.249	2.37031e-25	3.66947e-24	-31.5245
ENSG00000141034	ENSG00000141034	GID4	5210	0.481766	-1.4002	5.22916	108.215	2.41156e-25	3.73092e-24	-2.63939
ENSG00000243477	ENSG00000243477	NAA80	2188	0.612431	-1.21053	4.29545	107.995	2.69444e-25	4.16588e-24	-2.31422
ENSG00000113448	ENSG00000113448	PDE4D	16308	0.391096	-1.28856	6.4006	107.884	2.85005e-25	4.39796e-24	-2.44284
ENSG00000203326	ENSG00000203326	ZNF525	7193	0.397609	-1.91474	4.1444	107.844	2.90857e-25	4.47961e-24	-3.77046
ENSG00000215595	ENSG00000215595	C20orf202	1604	0.486284	-3.63774	-0.585386	107.736	3.07133e-25	4.71816e-24	-12.4471
ENSG00000204387	ENSG00000204387	C6orf48	1801	0.498612	-1.25018	6.40779	107.405	3.62951e-25	5.56138e-24	-2.37871
ENSG00000204516	ENSG00000204516	MICB	2798	0.517155	-1.92985	2.55677	107.331	3.76759e-25	5.76191e-24	-3.81015
ENSG00000214174	ENSG00000214174	AMZ2P1	3858	0.430275	-1.50931	3.81485	107.25	3.92406e-25	5.99356e-24	-2.84674
ENSG00000205133	ENSG00000205133	TRIQK	6724	0.330161	-1.39075	4.98985	107.022	4.40306e-25	6.70384e-24	-2.62215
ENSG00000165185	ENSG00000165185	KIAA1958	13119	0.435628	-1.01409	5.56116	106.897	4.68822e-25	7.12443e-24	-2.01962
ENSG00000079102	ENSG00000079102	RUNX1T1	13535	0.397857	-2.42115	6.54032	106.81	4.90014e-25	7.43705e-24	-5.35599
ENSG00000131263	ENSG00000131263	RLIM	8379	0.404702	-1.07062	6.91653	106.687	5.21243e-25	7.90101e-24	-2.10034
ENSG00000123552	ENSG00000123552	USP45	8051	0.372128	-1.01975	5.08606	106.552	5.58062e-25	8.43779e-24	-2.02757
ENSG00000130511	ENSG00000130511	SSBP4	2974	0.681574	-1.05794	5.96767	106.473	5.80718e-25	8.7748e-24	-2.08196
ENSG00000125148	ENSG00000125148	MT2A	1299	0.590454	-2.99077	3.1265	106.316	6.2877e-25	9.48892e-24	-7.94899
ENSG00000147206	ENSG00000147206	NXF3	3526	0.37578	-4.43347	4.6184	106.238	6.53863e-25	9.84901e-24	-21.6077
ENSG00000046604	ENSG00000046604	DSG2	6190	0.413247	-1.98137	7.20653	105.874	7.85869e-25	1.17562e-23	-3.94867
ENSG00000196151	ENSG00000196151	WDSUB1	2135	0.475878	-1.77125	3.53504	105.821	8.06865e-25	1.20477e-23	-3.4135
ENSG00000128335	ENSG00000128335	APOL2	3484	0.528416	-2.93084	3.21946	105.758	8.33125e-25	1.24321e-23	-7.62552
ENSG00000142227	ENSG00000142227	EMP3	1667	0.605279	-1.62436	5.21338	105.757	8.33678e-25	1.24326e-23	-3.08305
ENSG00000196296	ENSG00000196296	ATP2A1	4587	0.582298	-1.50029	2.5705	105.687	8.63416e-25	1.28681e-23	-2.82899
ENSG00000178075	ENSG00000178075	GRAMD1C	7814	0.377655	-1.70763	3.6894	105.64	8.84146e-25	1.31688e-23	-3.26624
ENSG00000172830	ENSG00000172830	SSH3	3641	0.638561	-1.46415	3.82958	105.629	8.89158e-25	1.32353e-23	-2.759
ENSG00000132749	ENSG00000132749	TESMIN	5833	0.478999	-2.56494	2.88627	105.541	9.29713e-25	1.38218e-23	-5.91732
ENSG00000188176	ENSG00000188176	SMTNL2	2470	0.602024	-3.79043	4.62156	105.222	1.09176e-24	1.61806e-23	-13.8367
ENSG00000171681	ENSG00000171681	ATF7IP	13189	0.391008	-1.24625	7.78528	105.103	1.15936e-24	1.71191e-23	-2.37224
ENSG00000143850	ENSG00000143850	PLEKHA6	8251	0.482608	-3.27253	4.72621	104.983	1.23164e-24	1.81641e-23	-9.66341
ENSG00000183878	ENSG00000183878	UTY	9191	0.372212	-1.27065	5.88598	104.924	1.269e-24	1.8692e-23	-2.41271
ENSG00000131400	ENSG00000131400	NAPSA	3581	0.520246	-2.44732	0.000260015	104.765	1.37541e-24	2.02222e-23	-5.45403
ENSG00000124194	ENSG00000124194	GDAP1L1	3385	0.570162	-3.6937	0.596016	104.714	1.41074e-24	2.0729e-23	-12.9394
ENSG00000085449	ENSG00000085449	WDFY1	5516	0.407904	-1.10208	6.75795	104.548	1.53419e-24	2.25152e-23	-2.14664
ENSG00000124942	ENSG00000124942	AHNAK	19465	0.483535	-1.43337	9.72101	104.518	1.55769e-24	2.28462e-23	-2.70076
ENSG00000272734	ENSG00000272734	ADIRF-AS1	5748	0.592032	-1.77994	2.98894	104.297	1.74162e-24	2.54659e-23	-3.43411
ENSG00000182183	ENSG00000182183	SHISAL2A	2508	0.537081	-3.37057	-0.390557	104.072	1.95144e-24	2.84992e-23	-10.3429
ENSG00000145685	ENSG00000145685	LHFPL2	7977	0.451047	-1.31435	5.93968	104.06	1.96293e-24	2.86495e-23	-2.4869
ENSG00000204839	ENSG00000204839	MROH6	4408	0.666515	-1.98693	2.44396	104.053	1.97023e-24	2.87385e-23	-3.96392
ENSG00000116678	ENSG00000116678	LEPR	11370	0.359807	-2.25957	6.55039	103.772	2.27003e-24	3.29711e-23	-4.78848
ENSG00000168961	ENSG00000168961	LGALS9	5714	0.550228	-2.33766	2.68951	103.679	2.37877e-24	3.45087e-23	-5.0548
ENSG00000186510	ENSG00000186510	CLCNKA	3476	0.59206	-3.30349	0.718359	103.652	2.41129e-24	3.49593e-23	-9.87302
ENSG00000051382	ENSG00000051382	PIK3CB	7850	0.453503	-1.08916	5.28644	103.617	2.45431e-24	3.55615e-23	-2.12749
ENSG00000211584	ENSG00000211584	SLC48A1	4921	0.568177	-1.38109	5.10257	103.504	2.59917e-24	3.76151e-23	-2.60465
ENSG00000234380	ENSG00000234380	LINC01426	3219	0.470643	-2.85275	1.07153	103.493	2.61265e-24	3.77873e-23	-7.22376
ENSG00000162366	ENSG00000162366	PDZK1IP1	1438	0.577191	-3.43316	-0.342319	103.488	2.6197e-24	3.786e-23	-10.8015
ENSG00000145708	ENSG00000145708	CRHBP	2803	0.458794	-5.88078	6.83905	103.482	2.62833e-24	3.79454e-23	-58.9239
ENSG00000204842	ENSG00000204842	ATXN2	16504	0.449952	-1.1452	6.46426	103.46	2.65666e-24	3.83313e-23	-2.21177
ENSG00000179057	ENSG00000179057	IGSF22	4841	0.486676	-2.79145	0.505632	103.344	2.81788e-24	4.06086e-23	-6.92326
ENSG00000108474	ENSG00000108474	PIGL	6162	0.463161	-1.17481	4.31563	103.321	2.85002e-24	4.10472e-23	-2.25763
ENSG00000101096	ENSG00000101096	NFATC2	8286	0.461984	-2.1939	4.17475	103.318	2.85377e-24	4.10765e-23	-4.57542
ENSG00000067842	ENSG00000067842	ATP2B3	7534	0.558402	-2.84493	0.179765	103.173	3.07169e-24	4.41336e-23	-7.18473
ENSG00000251435	ENSG00000251435	C1GALT1P2	1104	0.369565	-3.39624	-0.269226	103.13	3.13858e-24	4.50677e-23	-10.5286
ENSG00000010626	ENSG00000010626	LRRC23	3054	0.545842	-1.74836	2.45518	103.089	3.20485e-24	4.59643e-23	-3.35977
ENSG00000155265	ENSG00000155265	GOLGA7B	6458	0.532518	-3.59019	1.14709	103.02	3.31832e-24	4.75632e-23	-12.0436
ENSG00000124523	ENSG00000124523	SIRT5	6507	0.469033	-1.18943	4.24941	103.013	3.33028e-24	4.77061e-23	-2.28063
ENSG00000179082	ENSG00000179082	C9orf106	3145	0.539905	-4.90666	-1.10598	102.731	3.83881e-24	5.47292e-23	-29.9952
ENSG00000088305	ENSG00000088305	DNMT3B	4630	0.544708	-1.23231	7.57747	102.58	4.14321e-24	5.8964e-23	-2.34943
ENSG00000223756	ENSG00000223756	TSSC2	3666	0.543372	-1.35419	5.46556	102.551	4.20302e-24	5.97441e-23	-2.55653
ENSG00000157978	ENSG00000157978	LDLRAP1	5397	0.564573	-1.09166	4.79498	102.519	4.27195e-24	6.0688e-23	-2.13119
ENSG00000126895	ENSG00000126895	AVPR2	2252	0.638544	-3.04121	0.890037	102.466	4.38829e-24	6.23038e-23	-8.2318
ENSG00000166295	ENSG00000166295	ANAPC16	4324	0.440564	-1.12558	6.10575	102.374	4.59809e-24	6.51669e-23	-2.18189
ENSG00000188372	ENSG00000188372	ZP3	2716	0.569219	-3.65794	0.533903	102.24	4.91853e-24	6.9462e-23	-12.6226
ENSG00000197568	ENSG00000197568	HHLA3	1222	0.49509	-1.528	2.92092	102.048	5.41804e-24	7.63364e-23	-2.88385
ENSG00000174456	ENSG00000174456	C12orf76	7052	0.463556	-1.15596	3.52339	102.03	5.46882e-24	7.70066e-23	-2.22832
ENSG00000248508	ENSG00000248508	SRP14-AS1	2992	0.448195	-2.2399	2.29064	101.948	5.70012e-24	8.01695e-23	-4.72365
ENSG00000179542	ENSG00000179542	SLITRK4	8914	0.448059	-1.65114	6.07122	101.874	5.91683e-24	8.31198e-23	-3.14081
ENSG00000117305	ENSG00000117305	HMGCL	5658	0.451573	-1.3874	4.74346	101.859	5.96241e-24	8.37112e-23	-2.61606
ENSG00000265817	ENSG00000265817	FSBP	3597	0.337503	-3.0927	0.793663	101.844	6.00816e-24	8.42548e-23	-8.53089
ENSG00000024862	ENSG00000024862	CCDC28A	1507	0.463172	-1.16105	4.16509	101.585	6.8449e-24	9.55701e-23	-2.2362
ENSG00000228252	ENSG00000228252	COL6A4P2	3928	0.485998	-2.91845	2.63529	101.411	7.47562e-24	1.03982e-22	-7.56034
ENSG00000260941	ENSG00000260941	LINC00622	1570	0.37707	-3.36676	-0.409042	101.285	7.96637e-24	1.10616e-22	-10.3156
ENSG00000167617	ENSG00000167617	CDC42EP5	903	0.596899	-2.54287	3.66368	100.833	1.00076e-23	1.38e-22	-5.82745
ENSG00000230438	ENSG00000230438	SERPINB9P1	1460	0.369178	-2.97892	1.37513	100.743	1.0473e-23	1.44086e-22	-7.88395
ENSG00000175482	ENSG00000175482	POLD4	3049	0.567727	-1.5626	2.78322	100.712	1.0638e-23	1.46189e-22	-2.95385
ENSG00000104783	ENSG00000104783	KCNN4	3408	0.578345	-5.48265	0.0471273	100.685	1.07832e-23	1.48015e-22	-44.7139
ENSG00000119862	ENSG00000119862	LGALSL	4003	0.433925	-1.05414	5.16188	100.658	1.09305e-23	1.4995e-22	-2.07649
ENSG00000168890	ENSG00000168890	TMEM150A	3094	0.621526	-1.35216	4.89073	100.641	1.10238e-23	1.51144e-22	-2.55294
ENSG00000198130	ENSG00000198130	HIBCH	7438	0.439769	-1.38998	5.55178	100.634	1.10663e-23	1.5164e-22	-2.62076
ENSG00000242866	ENSG00000242866	STRC	8102	0.494322	-2.6837	0.00503631	100.546	1.15701e-23	1.58273e-22	-6.42504
ENSG00000162551	ENSG00000162551	ALPL	3007	0.590289	-2.09806	4.0496	100.508	1.17892e-23	1.61177e-22	-4.28132
ENSG00000119655	ENSG00000119655	NPC2	2749	0.457621	-1.75507	6.57593	100.479	1.19686e-23	1.63537e-22	-3.37544
ENSG00000106789	ENSG00000106789	CORO2A	5717	0.500787	-2.19194	4.34884	100.474	1.19989e-23	1.63858e-22	-4.56918
ENSG00000124222	ENSG00000124222	STX16	5099	0.468523	-1.07233	6.81453	100.383	1.25618e-23	1.71154e-22	-2.10282
ENSG00000129675	ENSG00000129675	ARHGEF6	6434	0.40115	-1.38729	4.62588	100.271	1.32909e-23	1.80576e-22	-2.61586
ENSG00000101040	ENSG00000101040	ZMYND8	7625	0.463738	-1.04078	7.51344	99.9978	1.52563e-23	2.07044e-22	-2.05734
ENSG00000182993	ENSG00000182993	C12orf60	4612	0.42693	-1.76533	1.87895	99.9715	1.54607e-23	2.09699e-22	-3.39951
ENSG00000243244	ENSG00000243244	STON1	7709	0.44247	-1.46463	4.78299	99.8962	1.60595e-23	2.17575e-22	-2.75992
ENSG00000283051	ENSG00000283051	LINC01668	513	0.551657	-3.93844	-0.309905	99.7969	1.68852e-23	2.28245e-22	-15.3316
ENSG00000168026	ENSG00000168026	TTC21A	7677	0.520646	-1.18865	3.45385	99.7311	1.74557e-23	2.35559e-22	-2.2794
ENSG00000101004	ENSG00000101004	NINL	6008	0.556258	-1.2505	6.96739	99.5282	1.9339e-23	2.60388e-22	-2.37924
ENSG00000273033	ENSG00000273033	LINC02035	5476	0.437363	-1.38662	3.30679	99.3837	2.08029e-23	2.79783e-22	-2.61465
ENSG00000185198	ENSG00000185198	PRSS57	1090	0.626606	-5.85469	-0.514513	99.3546	2.11104e-23	2.83759e-22	-57.8678
ENSG00000265972	ENSG00000265972	TXNIP	3625	0.427586	-3.33322	8.90927	99.1515	2.33904e-23	3.13879e-22	-10.0786
ENSG00000226318	ENSG00000226318	RPS3AP38	763	0.397117	-2.74825	0.166446	99.128	2.36699e-23	3.17452e-22	-6.71902
ENSG00000164532	ENSG00000164532	TBX20	1875	0.4544	-5.08495	2.13498	99.1168	2.38038e-23	3.18892e-22	-33.9407
ENSG00000172819	ENSG00000172819	RARG	5127	0.570899	-1.65874	6.19754	98.752	2.86192e-23	3.82547e-22	-3.1574
ENSG00000277462	ENSG00000277462	ZNF670	1994	0.46339	-1.60191	4.279	98.4563	3.3227e-23	4.42904e-22	-3.03545
ENSG00000163694	ENSG00000163694	RBM47	8544	0.442299	-2.37639	2.96493	98.2452	3.69651e-23	4.90279e-22	-5.19235
ENSG00000009950	ENSG00000009950	MLXIPL	4815	0.573209	-4.18666	2.39186	98.1679	3.84371e-23	5.09521e-22	-18.2101
ENSG00000213904	ENSG00000213904	LIPE-AS1	4208	0.544677	-2.77914	0.309937	98.1489	3.88069e-23	5.14138e-22	-6.86442
ENSG00000158553	ENSG00000158553	POM121L2	3354	0.467203	-5.17967	-0.631712	97.9975	4.18912e-23	5.54694e-22	-36.244
ENSG00000181444	ENSG00000181444	ZNF467	2734	0.660936	-1.9499	6.19778	97.9211	4.354e-23	5.75573e-22	-3.86347
ENSG00000117533	ENSG00000117533	VAMP4	5159	0.418298	-1.34098	4.97602	97.7294	4.79645e-23	6.31624e-22	-2.53323
ENSG00000181481	ENSG00000181481	RNF135	3580	0.527095	-1.302	4.42508	97.6426	5.01137e-23	6.59203e-22	-2.46571
ENSG00000120899	ENSG00000120899	PTK2B	7933	0.556662	-1.33593	3.08465	97.6263	5.05291e-23	6.64009e-22	-2.52437
ENSG00000160813	ENSG00000160813	PPP1R35	1187	0.663016	-1.68763	3.67604	97.6261	5.05345e-23	6.64009e-22	-3.22127
ENSG00000132792	ENSG00000132792	CTNNBL1	4148	0.472517	-1.06047	6.26707	97.3112	5.92436e-23	7.76318e-22	-2.0856
ENSG00000134326	ENSG00000134326	CMPK2	4302	0.428638	-4.25224	1.11598	97.2938	5.97662e-23	7.82738e-22	-19.0568
ENSG00000095303	ENSG00000095303	PTGS1	5791	0.514246	-3.93983	3.85539	97.1975	6.27446e-23	8.19954e-22	-15.3464
ENSG00000186812	ENSG00000186812	ZNF397	8710	0.433869	-1.6154	5.17505	97.1513	6.4227e-23	8.38412e-22	-3.06396
ENSG00000107960	ENSG00000107960	STN1	1617	0.465059	-1.50487	4.42349	97.1145	6.54325e-23	8.52756e-22	-2.83799
ENSG00000131914	ENSG00000131914	LIN28A	4008	0.48478	-1.50154	8.92901	97.0143	6.88297e-23	8.9463e-22	-2.83146
ENSG00000110719	ENSG00000110719	TCIRG1	4384	0.656934	-1.37033	6.51099	97.0137	6.88478e-23	8.9463e-22	-2.58529
ENSG00000070540	ENSG00000070540	WIPI1	3402	0.521164	-1.45497	6.37767	97.0131	6.88693e-23	8.9463e-22	-2.74151
ENSG00000182885	ENSG00000182885	ADGRG3	3330	0.577778	-3.44591	0.337114	96.9524	7.10145e-23	9.21996e-22	-10.8974
ENSG00000101333	ENSG00000101333	PLCB4	6900	0.416522	-1.51246	5.05153	96.7292	7.94894e-23	1.03035e-21	-2.85296
ENSG00000114779	ENSG00000114779	ABHD14B	3161	0.561531	-1.31571	3.29577	96.564	8.64068e-23	1.1158e-21	-2.48924
ENSG00000135929	ENSG00000135929	CYP27A1	2983	0.588334	-2.13417	5.48578	96.3765	9.49859e-23	1.22198e-21	-4.38985
ENSG00000086288	ENSG00000086288	NME8	2439	0.407134	-4.6218	1.63454	96.1334	1.07396e-22	1.37941e-21	-24.6207
ENSG00000141504	ENSG00000141504	SAT2	1643	0.567255	-1.23365	5.44688	96.0775	1.10472e-22	1.4174e-21	-2.35161
ENSG00000158286	ENSG00000158286	RNF207	6585	0.588155	-2.13809	1.81674	95.9785	1.16138e-22	1.4885e-21	-4.4018
ENSG00000205309	ENSG00000205309	NT5M	1961	0.647119	-2.18409	3.80351	95.8478	1.24066e-22	1.58842e-21	-4.5444
ENSG00000173511	ENSG00000173511	VEGFB	1545	0.648544	-1.4483	4.67152	95.7892	1.27788e-22	1.63443e-21	-2.72886
ENSG00000155849	ENSG00000155849	ELMO1	9570	0.456008	-1.75318	6.6752	95.6201	1.39184e-22	1.77534e-21	-3.37101
ENSG00000250510	ENSG00000250510	GPR162	3295	0.62003	-1.23785	5.40249	95.5649	1.43119e-22	1.82359e-21	-2.35846
ENSG00000183379	ENSG00000183379	SYNDIG1L	2612	0.537902	-3.73954	1.06605	95.3221	1.61793e-22	2.04955e-21	-13.3572
ENSG00000179299	ENSG00000179299	NSUN7	4728	0.423435	-1.75048	3.93964	95.2628	1.66714e-22	2.10854e-21	-3.36469
ENSG00000163975	ENSG00000163975	MELTF	8393	0.593113	-2.10967	3.70602	95.256	1.6729e-22	2.1136e-21	-4.31594
ENSG00000117643	ENSG00000117643	MAN1C1	9026	0.529803	-2.78085	4.59978	95.237	1.68906e-22	2.1329e-21	-6.87256
ENSG00000110148	ENSG00000110148	CCKBR	2655	0.594727	-5.03715	-0.0720335	95.0978	1.81204e-22	2.28459e-21	-32.8348
ENSG00000158296	ENSG00000158296	SLC13A3	6055	0.448225	-1.50459	3.12448	95.0689	1.8387e-22	2.31698e-21	-2.83744
ENSG00000003400	ENSG00000003400	CASP10	7598	0.462227	-1.47394	4.66721	94.8615	2.04178e-22	2.56749e-21	-2.7778
ENSG00000204789	ENSG00000204789	ZNF204P	2397	0.375887	-1.90648	3.2976	94.5839	2.34924e-22	2.94176e-21	-3.74894
ENSG00000178803	ENSG00000178803	ADORA2A-AS1	4025	0.488696	-1.9452	1.58301	94.5325	2.41103e-22	3.01284e-21	-3.8509
ENSG00000110880	ENSG00000110880	CORO1C	6532	0.456369	-1.05838	8.79631	94.4933	2.45923e-22	3.07148e-21	-2.08259
ENSG00000278214	ENSG00000278214	LINC02139	2005	0.501247	-4.02918	-0.894195	94.3937	2.58618e-22	3.22499e-21	-16.3269
ENSG00000205464	ENSG00000205464	ATP6AP1L	7229	0.413612	-1.85483	2.35813	94.3068	2.70227e-22	3.36626e-21	-3.6171
ENSG00000168918	ENSG00000168918	INPP5D	8681	0.541988	-2.06346	4.60163	94.2742	2.74707e-22	3.41852e-21	-4.17987
ENSG00000160796	ENSG00000160796	NBEAL2	9819	0.624809	-1.07843	7.92561	94.1087	2.98666e-22	3.71133e-21	-2.11173
ENSG00000197993	ENSG00000197993	KEL	3978	0.464052	-4.33787	3.26155	94.0178	3.127e-22	3.88325e-21	-20.2223
ENSG00000123066	ENSG00000123066	MED13L	37364	0.382186	-1.09137	7.481	93.9964	3.16099e-22	3.92342e-21	-2.13076
ENSG00000182601	ENSG00000182601	HS3ST4	3379	0.584197	-1.89997	1.40346	93.9577	3.22347e-22	3.99683e-21	-3.73205
ENSG00000120937	ENSG00000120937	NPPB	694	0.510086	-4.90781	4.02377	93.942	3.24903e-22	4.02645e-21	-30.0191
ENSG00000177595	ENSG00000177595	PIDD1	5869	0.612029	-1.13779	5.52348	93.9302	3.26844e-22	4.04841e-21	-2.20043
ENSG00000166073	ENSG00000166073	GPR176	5119	0.480758	-2.12429	3.03853	93.7116	3.65021e-22	4.50963e-21	-4.35989
ENSG00000003402	ENSG00000003402	CFLAR	22529	0.460074	-2.09655	7.45766	93.5963	3.86902e-22	4.77258e-21	-4.27686
ENSG00000105464	ENSG00000105464	GRIN2D	5093	0.689574	-1.35621	4.29572	93.4715	4.12087e-22	5.07282e-21	-2.56012
ENSG00000182568	ENSG00000182568	SATB1	13409	0.405101	-1.34905	6.2345	93.4301	4.20812e-22	5.17491e-21	-2.54745
ENSG00000166439	ENSG00000166439	RNF169	7823	0.444331	-1.28972	5.40726	93.3943	4.28475e-22	5.26645e-21	-2.4448
ENSG00000121413	ENSG00000121413	ZSCAN18	8307	0.470808	-1.15457	5.8447	93.3504	4.38084e-22	5.38179e-21	-2.22618
ENSG00000016402	ENSG00000016402	IL20RA	4730	0.453911	-4.18635	-0.117529	93.1299	4.89717e-22	6.00072e-21	-18.2061
ENSG00000167105	ENSG00000167105	TMEM92	3101	0.563367	-2.29904	2.56088	93.1126	4.94014e-22	6.04719e-21	-4.92132
ENSG00000091513	ENSG00000091513	TF	26199	0.426963	-2.58518	1.4751	93.1044	4.96077e-22	6.06316e-21	-6.00092
ENSG00000138823	ENSG00000138823	MTTP	5398	0.404594	-4.57954	0.305224	92.9587	5.33968e-22	6.513e-21	-23.9099
ENSG00000259974	ENSG00000259974	LINC00261	5552	0.43786	-4.50928	0.732884	92.8924	5.52148e-22	6.73133e-21	-22.7734
ENSG00000169248	ENSG00000169248	CXCL11	1908	0.38522	-5.47921	0.310111	92.8755	5.56897e-22	6.78576e-21	-44.6074
ENSG00000164237	ENSG00000164237	CMBL	3324	0.480144	-1.22218	4.44168	92.8246	5.71414e-22	6.94853e-21	-2.333
ENSG00000260231	ENSG00000260231	KDM7A-DT	2457	0.504681	-2.10093	2.8443	92.7861	5.8262e-22	7.08121e-21	-4.28986
ENSG00000234928	ENSG00000234928	LINC01659	1083	0.606648	-2.92211	-0.101801	92.7157	6.03716e-22	7.33018e-21	-7.57954
ENSG00000163501	ENSG00000163501	IHH	2023	0.64607	-4.72176	1.1357	92.6503	6.24023e-22	7.56907e-21	-26.3871
ENSG00000143891	ENSG00000143891	GALM	2790	0.500717	-1.18562	4.87345	92.5359	6.61142e-22	8.0112e-21	-2.27461
ENSG00000185101	ENSG00000185101	ANO9	6207	0.61769	-2.71204	1.41521	92.4877	6.7746e-22	8.2048e-21	-6.55248
ENSG00000196975	ENSG00000196975	ANXA4	11048	0.428765	-1.52527	4.01735	92.4768	6.81198e-22	8.2459e-21	-2.87841
ENSG00000162676	ENSG00000162676	GFI1	3301	0.589518	-4.1806	3.3665	92.2972	7.45905e-22	9.00645e-21	-18.1337
ENSG00000102524	ENSG00000102524	TNFSF13B	3059	0.373978	-2.93001	0.124978	92.0834	8.30993e-22	9.97857e-21	-7.62113
ENSG00000069702	ENSG00000069702	TGFBR3	8705	0.43722	-1.72468	6.24359	91.9913	8.70584e-22	1.04331e-20	-3.30506
ENSG00000136449	ENSG00000136449	MYCBPAP	6515	0.529394	-2.30443	2.09308	91.7948	9.61485e-22	1.14708e-20	-4.93973
ENSG00000110013	ENSG00000110013	SIAE	8139	0.39194	-1.48832	3.2201	91.4866	1.12352e-21	1.33376e-20	-2.80563
ENSG00000047597	ENSG00000047597	XK	5209	0.418506	-2.58146	0.17963	91.4852	1.1243e-21	1.33403e-20	-5.98545
ENSG00000187634	ENSG00000187634	SAMD11	4166	0.706913	-3.7267	3.10159	91.3189	1.2229e-21	1.44744e-20	-13.2388
ENSG00000132622	ENSG00000132622	HSPA12B	3151	0.645827	-1.38116	4.9618	91.3092	1.22887e-21	1.45379e-20	-2.60477
ENSG00000181031	ENSG00000181031	RPH3AL	6066	0.574184	-1.68522	3.64407	91.2704	1.25323e-21	1.48188e-20	-3.21589
ENSG00000004799	ENSG00000004799	PDK4	4519	0.373091	-4.88212	0.125591	91.1728	1.31656e-21	1.55216e-20	-29.4893
ENSG00000167306	ENSG00000167306	MYO5B	10488	0.460812	-2.22329	0.479866	91.1402	1.33844e-21	1.57719e-20	-4.66957
ENSG00000124143	ENSG00000124143	ARHGAP40	3195	0.56964	-2.83241	1.49516	90.9755	1.45464e-21	1.70991e-20	-7.12264
ENSG00000139631	ENSG00000139631	CSAD	4390	0.47631	-1.37662	4.67725	90.8834	1.52394e-21	1.78962e-20	-2.5966
ENSG00000115194	ENSG00000115194	SLC30A3	5978	0.471897	-4.16122	1.54242	90.8145	1.5779e-21	1.85209e-20	-17.8918
ENSG00000203867	ENSG00000203867	RBM20	8162	0.505268	-2.48428	4.70557	90.7832	1.6031e-21	1.88074e-20	-5.59555
ENSG00000214021	ENSG00000214021	TTLL3	10365	0.547323	-1.26268	5.1796	90.7303	1.6465e-21	1.93071e-20	-2.39941
ENSG00000157500	ENSG00000157500	APPL1	7513	0.378011	-1.19289	6.56626	90.6543	1.71097e-21	2.00435e-20	-2.28611
ENSG00000187595	ENSG00000187595	ZNF385C	5198	0.542901	-2.12721	2.40161	90.6024	1.75645e-21	2.05662e-20	-4.36873
ENSG00000141052	ENSG00000141052	MYOCD	8875	0.448676	-3.5221	2.52457	90.5887	1.76865e-21	2.0699e-20	-11.4883
ENSG00000123329	ENSG00000123329	ARHGAP9	5127	0.476107	-2.82498	2.60156	90.1338	2.22589e-21	2.59237e-20	-7.08605
ENSG00000160685	ENSG00000160685	ZBTB7B	4303	0.62561	-1.04753	4.40051	89.8826	2.52718e-21	2.93036e-20	-2.06698
ENSG00000130943	ENSG00000130943	PKDREJ	7693	0.476017	-2.34029	0.685227	89.8817	2.52832e-21	2.93036e-20	-5.06406
ENSG00000127241	ENSG00000127241	MASP1	13161	0.441456	-3.44801	5.65199	89.8576	2.55931e-21	2.96484e-20	-10.9133
ENSG00000110492	ENSG00000110492	MDK	2196	0.649362	-1.07096	9.44076	89.7369	2.72029e-21	3.14374e-20	-2.10083
ENSG00000092010	ENSG00000092010	PSME1	1781	0.550814	-1.58723	4.91535	89.617	2.89025e-21	3.33533e-20	-3.00471
ENSG00000233056	ENSG00000233056	ERVH48-1	2842	0.530964	-1.59011	5.25048	89.5655	2.96656e-21	3.42018e-20	-3.01073
ENSG00000183891	ENSG00000183891	TTC32	1986	0.392246	-1.28731	2.98444	89.554	2.98383e-21	3.43836e-20	-2.44073
ENSG00000205544	ENSG00000205544	TMEM256	707	0.592645	-1.32004	2.7421	89.2493	3.4807e-21	4.00323e-20	-2.49674
ENSG00000185909	ENSG00000185909	KLHDC8B	2158	0.595922	-1.10488	5.90326	89.0979	3.75755e-21	4.30101e-20	-2.15082
ENSG00000115593	ENSG00000115593	SMYD1	4600	0.476739	-5.4343	1.0139	89.0193	3.90982e-21	4.47317e-20	-43.24
ENSG00000062282	ENSG00000062282	DGAT2	7905	0.537255	-3.41209	1.2109	88.8929	4.16785e-21	4.76156e-20	-10.6449
ENSG00000151952	ENSG00000151952	TMEM132D	7075	0.448622	-5.31437	0.613589	88.7704	4.43393e-21	5.0559e-20	-39.791
ENSG00000173209	ENSG00000173209	AHSA2P	9083	0.43675	-1.46249	6.97556	88.6705	4.66363e-21	5.31025e-20	-2.75583
ENSG00000141971	ENSG00000141971	MVB12A	4053	0.575376	-1.04232	5.95548	88.4916	5.10523e-21	5.80481e-20	-2.05953
ENSG00000135111	ENSG00000135111	TBX3	5950	0.495294	-3.93657	4.14103	88.3356	5.52408e-21	6.26323e-20	-15.3118
ENSG00000177984	ENSG00000177984	LCN15	2887	0.614825	-4.11675	-0.315121	88.2074	5.89393e-21	6.67626e-20	-17.3487
ENSG00000148655	ENSG00000148655	LRMDA	6560	0.471799	-3.19005	1.61731	88.1653	6.0206e-21	6.81652e-20	-9.12644
ENSG00000237125	ENSG00000237125	HAND2-AS1	21212	0.429521	-5.10694	2.72795	88.0109	6.50957e-21	7.36318e-20	-34.462
ENSG00000250361	ENSG00000250361	GYPB	1872	0.320513	-6.17629	1.10767	87.9932	6.56804e-21	7.42436e-20	-72.3183
ENSG00000140459	ENSG00000140459	CYP11A1	3491	0.53509	-2.45642	1.53347	87.9926	6.56985e-21	7.42436e-20	-5.48854
ENSG00000175489	ENSG00000175489	LRRC25	2415	0.575983	-7.36498	0.268134	87.9675	6.65394e-21	7.51231e-20	-164.847
ENSG00000169251	ENSG00000169251	NMD3	4869	0.424112	-1.03022	6.4714	87.9363	6.7595e-21	7.62248e-20	-2.04234
ENSG00000117266	ENSG00000117266	CDK18	6831	0.602547	-1.6019	4.57803	87.9159	6.8298e-21	7.69637e-20	-3.03543
ENSG00000087085	ENSG00000087085	ACHE	3783	0.655829	-1.21716	4.38988	87.8695	6.99189e-21	7.86793e-20	-2.32489
ENSG00000182841	ENSG00000182841	RRP7BP	5092	0.527887	-1.19859	4.73212	87.7791	7.31881e-21	8.23194e-20	-2.29515
ENSG00000123179	ENSG00000123179	EBPL	1500	0.463333	-1.02193	4.49685	87.593	8.04087e-21	9.02293e-20	-2.03063
ENSG00000112599	ENSG00000112599	GUCA1B	1113	0.550764	-2.36417	1.11902	87.5384	8.26588e-21	9.26242e-20	-5.14855
ENSG00000104951	ENSG00000104951	IL4I1	2563	0.575107	-2.7491	1.86039	87.3624	9.03537e-21	1.00964e-19	-6.72296
ENSG00000176769	ENSG00000176769	TCERG1L	5258	0.493724	-4.0977	1.14002	87.3363	9.15529e-21	1.02256e-19	-17.1211
ENSG00000147050	ENSG00000147050	KDM6A	7139	0.428491	-1.01025	5.95209	87.1079	1.02759e-20	1.144e-19	-2.01426
ENSG00000147246	ENSG00000147246	HTR2C	4842	0.409955	-4.05011	-0.312688	87.1029	1.03021e-20	1.14637e-19	-16.5655
ENSG00000100099	ENSG00000100099	HPS4	10782	0.446021	-1.05472	6.38038	87.0543	1.05582e-20	1.17379e-19	-2.07731
ENSG00000101210	ENSG00000101210	EEF1A2	4910	0.638697	-4.51827	0.446516	87.0502	1.058e-20	1.17566e-19	-22.9159
ENSG00000175198	ENSG00000175198	PCCA	7288	0.41781	-1.00417	4.95382	87.0379	1.06464e-20	1.18195e-19	-2.00579
ENSG00000204311	ENSG00000204311	PJVK	3788	0.38094	-1.70125	1.8632	87.0222	1.0731e-20	1.19078e-19	-3.25183
ENSG00000197905	ENSG00000197905	TEAD4	2272	0.632482	-1.1465	5.73127	86.9976	1.08654e-20	1.20515e-19	-2.21376
ENSG00000112541	ENSG00000112541	PDE10A	22022	0.421397	-1.26301	3.94781	86.8807	1.15267e-20	1.27496e-19	-2.39997
ENSG00000104946	ENSG00000104946	TBC1D17	4745	0.578714	-1.02055	5.5062	86.7579	1.2265e-20	1.35435e-19	-2.02869
ENSG00000111199	ENSG00000111199	TRPV4	3759	0.523277	-1.65377	3.59336	86.7474	1.23304e-20	1.36072e-19	-3.14655
ENSG00000275023	ENSG00000275023	MLLT6	13315	0.566579	-1.03695	6.87043	86.6895	1.26968e-20	1.39986e-19	-2.05188
ENSG00000165164	ENSG00000165164	CFAP47	11445	0.382787	-2.82063	0.706902	86.5956	1.33141e-20	1.46522e-19	-7.06471
ENSG00000161558	ENSG00000161558	TMEM143	3701	0.533369	-1.13555	3.52736	86.5793	1.34245e-20	1.4767e-19	-2.19702
ENSG00000189171	ENSG00000189171	S100A13	2216	0.458935	-1.08305	4.61827	86.5632	1.3534e-20	1.48806e-19	-2.11851
ENSG00000116785	ENSG00000116785	CFHR3	3774	0.329624	-3.34656	-0.28461	86.5093	1.39085e-20	1.52853e-19	-10.1722
ENSG00000110011	ENSG00000110011	DNAJC4	2807	0.604916	-1.09509	4.39942	86.4993	1.39786e-20	1.53553e-19	-2.13627
ENSG00000170734	ENSG00000170734	POLH	3540	0.472316	-1.08666	4.29469	86.4936	1.40188e-20	1.53925e-19	-2.12382
ENSG00000167723	ENSG00000167723	TRPV3	9780	0.538855	-2.64588	0.607322	86.2619	1.57618e-20	1.72588e-19	-6.25878
ENSG00000221946	ENSG00000221946	FXYD7	1795	0.567688	-4.39923	-0.463172	86.2345	1.59811e-20	1.7491e-19	-21.1009
ENSG00000132329	ENSG00000132329	RAMP1	1234	0.65154	-4.10598	-0.267865	86.2111	1.61717e-20	1.76915e-19	-17.2196
ENSG00000158458	ENSG00000158458	NRG2	4520	0.528761	-3.18012	0.426634	86.2101	1.618e-20	1.76925e-19	-9.06379
ENSG00000130203	ENSG00000130203	APOE	2191	0.63487	-2.26537	7.28931	86.1934	1.63172e-20	1.78343e-19	-4.80778
ENSG00000188060	ENSG00000188060	RAB42	2200	0.559545	-2.21921	0.897558	86.1442	1.67282e-20	1.8267e-19	-4.6564
ENSG00000214279	ENSG00000214279	SCART1	8015	0.577043	-1.844	2.04477	86.1185	1.69469e-20	1.84889e-19	-3.59004
ENSG00000242337	ENSG00000242337	TFP1	2318	0.517256	-2.56588	0.282346	85.9078	1.88525e-20	2.05119e-19	-5.92118
ENSG00000251348	ENSG00000251348	HSPD1P11	1702	0.403643	-3.81002	-0.102706	85.558	2.25003e-20	2.44033e-19	-14.0259
ENSG00000240563	ENSG00000240563	L1TD1	3849	0.404521	-3.54103	2.88617	85.5434	2.26677e-20	2.45737e-19	-11.6401
ENSG00000089847	ENSG00000089847	ANKRD24	4474	0.657577	-2.17887	0.754648	85.5376	2.27339e-20	2.46344e-19	-4.52798
ENSG00000167645	ENSG00000167645	YIF1B	3193	0.525211	-1.05229	6.04922	85.3755	2.46764e-20	2.6703e-19	-2.07382
ENSG00000072182	ENSG00000072182	ASIC4	5250	0.601143	-4.41825	3.70783	85.312	2.54808e-20	2.75114e-19	-21.3809
ENSG00000104081	ENSG00000104081	BMF	5447	0.557371	-1.29843	7.19358	85.2373	2.64627e-20	2.8533e-19	-2.45961
ENSG00000174226	ENSG00000174226	SNX31	3149	0.41664	-7.21677	-1.1627	85.0675	2.88358e-20	3.10221e-19	-148.753
ENSG00000118271	ENSG00000118271	TTR	2395	0.429228	-5.24675	2.17753	84.8861	3.16052e-20	3.39254e-19	-37.9691
ENSG00000116667	ENSG00000116667	C1orf21	11013	0.446018	-1.36909	5.63674	84.7455	3.3935e-20	3.63611e-19	-2.58307
ENSG00000137070	ENSG00000137070	IL11RA	4271	0.560524	-1.4509	4.94447	84.7364	3.40912e-20	3.65121e-19	-2.73379
ENSG00000244005	ENSG00000244005	NFS1	6024	0.471448	-1.02092	3.40241	84.7342	3.41298e-20	3.65372e-19	-2.02922
ENSG00000102575	ENSG00000102575	ACP5	2919	0.593011	-2.57681	2.14771	84.6149	3.62518e-20	3.87224e-19	-5.96618
ENSG00000155465	ENSG00000155465	SLC7A7	5131	0.457416	-1.45445	3.84247	84.5884	3.67421e-20	3.92112e-19	-2.74052
ENSG00000026103	ENSG00000026103	FAS	4253	0.438279	-1.68093	3.28972	84.5146	3.81392e-20	4.0684e-19	-3.20635
ENSG00000170949	ENSG00000170949	ZNF160	8511	0.461285	-1.12161	6.78241	84.3094	4.23107e-20	4.50337e-19	-2.1759
ENSG00000234787	ENSG00000234787	LINC00458	2444	0.389935	-6.97595	-0.267079	84.1783	4.52111e-20	4.80781e-19	-125.884
ENSG00000134146	ENSG00000134146	DPH6	9345	0.410166	-1.36283	3.03401	84.0799	4.7517e-20	5.03517e-19	-2.57189
ENSG00000166946	ENSG00000166946	CCNDBP1	6654	0.434926	-1.10687	5.54876	84.0227	4.89138e-20	5.17631e-19	-2.15378
ENSG00000112874	ENSG00000112874	NUDT12	4304	0.364545	-1.1132	4.08911	83.8982	5.2093e-20	5.49578e-19	-2.16324
ENSG00000205832	ENSG00000205832	C16orf96	3823	0.594298	-1.95389	0.817941	83.8904	5.22982e-20	5.515e-19	-3.87417
ENSG00000231889	ENSG00000231889	TRAF3IP2-AS1	4819	0.452584	-1.32199	2.95195	83.8366	5.37399e-20	5.66454e-19	-2.50012
ENSG00000163666	ENSG00000163666	HESX1	1493	0.415271	-2.42589	1.45217	83.8276	5.39864e-20	5.68803e-19	-5.37359
ENSG00000012822	ENSG00000012822	CALCOCO1	8898	0.493369	-1.34958	6.65829	83.8179	5.42502e-20	5.71331e-19	-2.54838
ENSG00000165171	ENSG00000165171	METTL27	1469	0.558203	-2.53498	3.5221	83.7066	5.7392e-20	6.03623e-19	-5.79569
ENSG00000185615	ENSG00000185615	PDIA2	2248	0.640125	-4.21827	-0.120135	83.6017	6.05201e-20	6.35686e-19	-18.6134
ENSG00000253595	ENSG00000253595	LINC01300	812	0.524631	-5.18715	-0.712335	83.5039	6.35911e-20	6.67651e-19	-36.4324
ENSG00000181513	ENSG00000181513	ACBD4	3776	0.602754	-1.66443	3.23424	83.5009	6.36862e-20	6.68357e-19	-3.16988
ENSG00000134996	ENSG00000134996	OSTF1	1319	0.41395	-1.5988	4.95562	83.4344	6.58658e-20	6.90324e-19	-3.02891
ENSG00000239959	ENSG00000239959	ENPP7P2	943	0.518558	-2.53915	1.35546	83.4162	6.64758e-20	6.96413e-19	-5.81245
ENSG00000132698	ENSG00000132698	RAB25	1699	0.56857	-3.25686	0.634676	83.4127	6.65928e-20	6.97334e-19	-9.55903
ENSG00000180667	ENSG00000180667	YOD1	6521	0.420488	-1.28145	5.89289	83.3833	6.75892e-20	7.06843e-19	-2.43083
ENSG00000261742	ENSG00000261742	LINC00922	2089	0.425084	-3.64861	-0.756947	83.3076	7.02286e-20	7.33166e-19	-12.5413
ENSG00000087301	ENSG00000087301	TXNDC16	4739	0.408314	-1.37296	4.93863	83.275	7.13969e-20	7.44353e-19	-2.59001
ENSG00000136244	ENSG00000136244	IL6	2069	0.463026	-6.91632	-1.40565	83.2742	7.14243e-20	7.44353e-19	-120.787
ENSG00000110723	ENSG00000110723	EXPH5	10843	0.417689	-2.7508	1.04351	83.2307	7.30141e-20	7.5993e-19	-6.73091
ENSG00000233527	ENSG00000233527	ZNF529-AS1	1868	0.513919	-1.15024	2.87029	83.0871	7.85171e-20	8.15435e-19	-2.21951
ENSG00000166415	ENSG00000166415	WDR72	8572	0.411689	-4.40875	2.69531	83.0333	8.06839e-20	8.36852e-19	-21.2406
ENSG00000162817	ENSG00000162817	C1orf115	3413	0.537357	-1.80449	3.13122	82.9797	8.2902e-20	8.59114e-19	-3.49306
ENSG00000090238	ENSG00000090238	YPEL3	3181	0.542911	-2.09377	5.17727	82.919	8.54856e-20	8.84741e-19	-4.26862
ENSG00000059804	ENSG00000059804	SLC2A3	6159	0.447151	-1.28765	10.1496	82.8986	8.63706e-20	8.93515e-19	-2.4413
ENSG00000254860	ENSG00000254860	TMEM9B-AS1	1162	0.563683	-2.13904	0.486977	82.7857	9.14507e-20	9.44846e-19	-4.40468
ENSG00000133315	ENSG00000133315	MACROD1	2089	0.640977	-1.3419	3.54075	82.7006	9.5472e-20	9.84273e-19	-2.53485
ENSG00000160050	ENSG00000160050	CCDC28B	2818	0.527324	-1.51888	3.87788	82.5692	1.02034e-19	1.05011e-18	-2.86569
ENSG00000178917	ENSG00000178917	ZNF852	4480	0.423661	-1.46529	3.23185	82.5492	1.03075e-19	1.06037e-18	-2.76119
ENSG00000165912	ENSG00000165912	PACSIN3	2752	0.617006	-1.30916	4.19838	82.5287	1.04146e-19	1.07094e-18	-2.47797
ENSG00000121207	ENSG00000121207	LRAT	7562	0.397382	-5.00872	1.61355	82.3649	1.13145e-19	1.16099e-18	-32.1939
ENSG00000177791	ENSG00000177791	MYOZ1	1541	0.522388	-1.98247	1.39418	82.2368	1.20722e-19	1.23715e-18	-3.9517
ENSG00000187260	ENSG00000187260	WDR86	4044	0.598417	-1.91046	5.45316	82.2305	1.21109e-19	1.24058e-18	-3.75928
ENSG00000164867	ENSG00000164867	NOS3	5953	0.600202	-1.44091	7.54769	82.2291	1.21191e-19	1.24088e-18	-2.71492
ENSG00000188404	ENSG00000188404	SELL	2725	0.383853	-5.3621	2.55768	82.0881	1.30152e-19	1.32981e-18	-41.1294
ENSG00000174004	ENSG00000174004	NRROS	2910	0.594502	-1.15075	5.44689	82.0534	1.32461e-19	1.35282e-18	-2.22029
ENSG00000229980	ENSG00000229980	TOB1-AS1	2149	0.555607	-2.84257	-0.439571	81.7393	1.55278e-19	1.57913e-18	-7.17298
ENSG00000100031	ENSG00000100031	GGT1	4434	0.612765	-2.23857	2.05983	81.7326	1.55799e-19	1.58375e-18	-4.71929
ENSG00000170509	ENSG00000170509	HSD17B13	2397	0.359616	-3.05544	-0.160515	81.6325	1.63897e-19	1.66395e-18	-8.31342
ENSG00000224294	ENSG00000224294	PINCR	2228	0.394973	-7.667	-0.771841	81.6015	1.66488e-19	1.68811e-18	-203.235
ENSG00000109046	ENSG00000109046	WSB1	8602	0.386771	-1.47812	9.6208	81.5328	1.72378e-19	1.74488e-18	-2.78586
ENSG00000230269	ENSG00000230269	LINC02525	1505	0.453821	-2.84669	1.47707	81.2239	2.01537e-19	2.03147e-18	-7.19348
ENSG00000035664	ENSG00000035664	DAPK2	13612	0.45908	-1.91304	3.02586	81.1458	2.09661e-19	2.11158e-18	-3.76601
ENSG00000172350	ENSG00000172350	ABCG4	6271	0.56546	-3.54283	-0.243699	81.1231	2.12084e-19	2.13509e-18	-11.6546
ENSG00000240356	ENSG00000240356	RPL23AP7	2128	0.49765	-1.0733	3.66859	80.959	2.30447e-19	2.31703e-18	-2.10425
ENSG00000042062	ENSG00000042062	RIPOR3	6009	0.494591	-4.22961	5.00251	80.8397	2.44792e-19	2.45715e-18	-18.7602
ENSG00000114315	ENSG00000114315	HES1	2062	0.522308	-1.71519	4.58496	80.8034	2.49329e-19	2.50059e-18	-3.2834
ENSG00000175938	ENSG00000175938	ORAI3	2643	0.576617	-1.96321	3.98673	80.7967	2.50171e-19	2.50799e-18	-3.89929
ENSG00000169894	ENSG00000169894	MUC3A	11374	0.523123	-3.25419	0.384399	80.7341	2.58226e-19	2.58657e-18	-9.54134
ENSG00000230373	ENSG00000230373	GOLGA6L5P	3899	0.502949	-2.04256	0.887068	80.6261	2.72736e-19	2.7285e-18	-4.11977
ENSG00000166317	ENSG00000166317	SYNPO2L	5147	0.476588	-2.55202	1.36514	80.6164	2.7407e-19	2.73956e-18	-5.86456
ENSG00000129354	ENSG00000129354	AP1M2	2214	0.533424	-4.77506	0.188881	80.5148	2.88539e-19	2.88058e-18	-27.3802
ENSG00000168297	ENSG00000168297	PXK	5354	0.439484	-1.26854	4.70982	80.4738	2.94581e-19	2.93968e-18	-2.40917
ENSG00000243323	ENSG00000243323	PTPRVP	6596	0.60279	-3.18698	-0.305448	80.4143	3.03584e-19	3.027e-18	-9.10702
ENSG00000149922	ENSG00000149922	TBX6	3137	0.620657	-2.46391	1.94035	80.346	3.14269e-19	3.13224e-18	-5.51709
ENSG00000162976	ENSG00000162976	PQLC3	2275	0.467253	-1.63226	3.69465	80.3117	3.19774e-19	3.18446e-18	-3.09999
ENSG00000102034	ENSG00000102034	ELF4	4316	0.553522	-1.00846	6.19965	80.2542	3.2921e-19	3.2757e-18	-2.01176
ENSG00000100802	ENSG00000100802	C14orf93	4243	0.441433	-1.29747	3.27296	80.212	3.36324e-19	3.34233e-18	-2.45797
ENSG00000270788	ENSG00000270788	PDLIM1P1	969	0.504644	-3.98921	-0.669867	80.1825	3.41377e-19	3.39114e-18	-15.8808
ENSG00000228409	ENSG00000228409	CCT6P1	1670	0.44012	-1.33647	4.32718	80.0942	3.56986e-19	3.54326e-18	-2.52533
ENSG00000166897	ENSG00000166897	ELFN2	8782	0.583466	-3.6292	0.0618245	79.9864	3.76992e-19	3.73874e-18	-12.3737
ENSG00000114378	ENSG00000114378	HYAL1	3132	0.565134	-1.69822	3.32387	79.7312	4.28977e-19	4.24375e-18	-3.24501
ENSG00000148357	ENSG00000148357	HMCN2	20363	0.634828	-2.7535	4.87488	79.73	4.2923e-19	4.24451e-18	-6.7435
ENSG00000079689	ENSG00000079689	SCGN	1482	0.486505	-4.56829	2.80241	79.7044	4.34834e-19	4.29639e-18	-23.7242
ENSG00000244694	ENSG00000244694	PTCHD4	5177	0.399266	-1.43034	5.45715	79.6634	4.43954e-19	4.38288e-18	-2.6951
ENSG00000126838	ENSG00000126838	PZP	6227	0.382849	-2.71412	1.29941	79.6429	4.48576e-19	4.42669e-18	-6.56191
ENSG00000258708	ENSG00000258708	SLC25A21-AS1	1924	0.460499	-1.55518	0.917154	79.5947	4.59652e-19	4.53251e-18	-2.93871
ENSG00000165113	ENSG00000165113	GKAP1	3381	0.361727	-1.28005	2.83187	79.5639	4.66883e-19	4.59978e-18	-2.42847
ENSG00000104903	ENSG00000104903	LYL1	3119	0.646361	-1.04843	6.08836	79.1657	5.71131e-19	5.59923e-18	-2.06828
ENSG00000127831	ENSG00000127831	VIL1	6920	0.450578	-4.85454	-0.0777138	79.1361	5.79756e-19	5.67914e-18	-28.9308
ENSG00000128683	ENSG00000128683	GAD1	8242	0.48908	-2.8219	7.09225	79.1294	5.8172e-19	5.69373e-18	-7.07093
ENSG00000130734	ENSG00000130734	ATG4D	2278	0.651888	-1.10315	3.87187	78.9225	6.45933e-19	6.29398e-18	-2.14823
ENSG00000134668	ENSG00000134668	SPOCD1	7085	0.500635	-2.8208	2.0788	78.6559	7.39287e-19	7.18901e-18	-7.06556
ENSG00000164764	ENSG00000164764	SBSPON	4383	0.392882	-3.32031	2.31032	78.4878	8.04919e-19	7.80824e-18	-9.98881
ENSG00000204314	ENSG00000204314	PRRT1	3139	0.588723	-1.45425	2.25104	78.2851	8.919e-19	8.63455e-18	-2.74013
ENSG00000160781	ENSG00000160781	PAQR6	2439	0.598196	-1.05896	5.13269	78.2479	9.08857e-19	8.79161e-18	-2.08343
ENSG00000076864	ENSG00000076864	RAP1GAP	5755	0.600695	-2.12719	2.43685	78.0862	9.86391e-19	9.53392e-18	-4.36864
ENSG00000171804	ENSG00000171804	WDR87	9199	0.471356	-7.00928	-1.31062	78.0115	1.02443e-18	9.89757e-18	-128.826
ENSG00000169499	ENSG00000169499	PLEKHA2	6325	0.461502	-3.18811	1.09633	77.9806	1.04056e-18	1.00413e-17	-9.11418
ENSG00000237238	ENSG00000237238	BMS1P10	1596	0.387845	-1.59969	2.51322	77.8844	1.09252e-18	1.05215e-17	-3.03078
ENSG00000187037	ENSG00000187037	GPR141	2312	0.458478	-5.20314	-0.0885564	77.797	1.14194e-18	1.09843e-17	-36.8385
ENSG00000111218	ENSG00000111218	PRMT8	6644	0.539735	-3.9205	0.986343	77.7612	1.1628e-18	1.11728e-17	-15.1422
ENSG00000105186	ENSG00000105186	ANKRD27	7855	0.527053	-1.15987	5.40158	77.7424	1.17396e-18	1.12741e-17	-2.23437
ENSG00000156804	ENSG00000156804	FBXO32	7395	0.454767	-2.53715	0.122535	77.5242	1.31104e-18	1.25654e-17	-5.80442
ENSG00000114107	ENSG00000114107	CEP70	4420	0.428959	-1.12272	4.69	77.3572	1.42671e-18	1.36312e-17	-2.17757
ENSG00000180178	ENSG00000180178	FAR2P1	8075	0.382167	-1.51744	5.30818	77.2883	1.47736e-18	1.40919e-17	-2.86282
ENSG00000066735	ENSG00000066735	KIF26A	6756	0.683393	-1.29852	7.76863	77.266	1.49415e-18	1.42408e-17	-2.45976
ENSG00000165996	ENSG00000165996	HACD1	3857	0.462795	-1.48825	4.31404	77.2223	1.52756e-18	1.45419e-17	-2.80549
ENSG00000162654	ENSG00000162654	GBP4	6127	0.404276	-3.47066	5.38234	77.2041	1.54174e-18	1.46651e-17	-11.086
ENSG00000203709	ENSG00000203709	MIR29B2CHG	16425	0.476895	-1.96553	1.36918	77.1569	1.579e-18	1.49958e-17	-3.90556
ENSG00000179178	ENSG00000179178	TMEM125	2127	0.606958	-2.18188	2.7891	77.0664	1.65309e-18	1.56684e-17	-4.53744
ENSG00000169242	ENSG00000169242	EFNA1	2539	0.582513	-1.27808	6.36612	77.0585	1.65966e-18	1.57182e-17	-2.42516
ENSG00000167705	ENSG00000167705	RILP	2103	0.611507	-1.09741	3.60425	76.9689	1.73671e-18	1.6435e-17	-2.1397
ENSG00000111058	ENSG00000111058	ACSS3	14301	0.403678	-1.06629	5.46313	76.9298	1.77142e-18	1.67568e-17	-2.09405
ENSG00000120915	ENSG00000120915	EPHX2	4473	0.542365	-1.88565	5.01267	76.9138	1.78582e-18	1.68731e-17	-3.69519
ENSG00000164855	ENSG00000164855	TMEM184A	7805	0.62729	-2.47039	0.0869758	76.8655	1.8301e-18	1.72779e-17	-5.54193
ENSG00000230453	ENSG00000230453	ANKRD18B	5857	0.36657	-2.55869	1.82203	76.8584	1.83667e-18	1.7333e-17	-5.89174
ENSG00000122861	ENSG00000122861	PLAU	2950	0.537288	-1.29104	5.03608	76.7811	1.90999e-18	1.80037e-17	-2.44704
ENSG00000280623	ENSG00000280623	PCAT14	4911	0.427815	-3.98005	5.49397	76.5974	2.09613e-18	1.97273e-17	-15.7803
ENSG00000197044	ENSG00000197044	ZNF441	4748	0.377843	-1.03848	4.17449	76.566	2.12978e-18	2.00205e-17	-2.05406
ENSG00000167103	ENSG00000167103	PIP5KL1	3341	0.558216	-1.80751	0.623949	76.5395	2.15853e-18	2.02827e-17	-3.50037
ENSG00000118137	ENSG00000118137	APOA1	1424	0.634129	-4.61814	1.91531	76.3726	2.34893e-18	2.19771e-17	-24.5584
ENSG00000100142	ENSG00000100142	POLR2F	7042	0.5524	-3.82801	-0.985986	76.3516	2.37401e-18	2.22031e-17	-14.2019
ENSG00000188910	ENSG00000188910	GJB3	2387	0.617093	-3.53093	1.6226	76.3351	2.39394e-18	2.23808e-17	-11.5589
ENSG00000244687	ENSG00000244687	UBE2V1	4818	0.483603	-1.52108	2.68044	76.3247	2.40653e-18	2.24897e-17	-2.87006
ENSG00000157343	ENSG00000157343	ARMC12	1418	0.551481	-1.81544	0.709345	76.2951	2.44289e-18	2.28206e-17	-3.51968
ENSG00000227300	ENSG00000227300	KRT16P2	1500	0.618	-6.61281	-1.58542	76.222	2.53504e-18	2.36446e-17	-97.8711
ENSG00000263829	ENSG00000263829	SINHCAFP1	658	0.454407	-1.55461	1.51839	76.1584	2.61802e-18	2.43901e-17	-2.93754
ENSG00000167861	ENSG00000167861	HID1	6196	0.600387	-2.19238	7.39518	75.8962	2.98969e-18	2.77664e-17	-4.57058
ENSG00000148411	ENSG00000148411	NACC2	7212	0.636717	-1.08693	5.02889	75.7766	3.17643e-18	2.94323e-17	-2.12422
ENSG00000012779	ENSG00000012779	ALOX5	3730	0.589544	-3.27832	-0.268282	75.6942	3.31172e-18	3.0674e-17	-9.70224
ENSG00000100968	ENSG00000100968	NFATC4	8437	0.574849	-1.09129	6.45482	75.6934	3.31312e-18	3.06752e-17	-2.13065
ENSG00000160973	ENSG00000160973	FOXH1	2503	0.640431	-3.60077	3.5078	75.689	3.32049e-18	3.07279e-17	-12.1322
ENSG00000137968	ENSG00000137968	SLC44A5	6299	0.354342	-1.51867	4.96643	75.6131	3.45071e-18	3.19121e-17	-2.86527
ENSG00000072818	ENSG00000072818	ACAP1	7421	0.572699	-2.53695	2.03017	75.6115	3.45352e-18	3.19258e-17	-5.80362
ENSG00000127311	ENSG00000127311	HELB	13796	0.404755	-1.26378	2.66644	75.5785	3.51162e-18	3.24503e-17	-2.40124
ENSG00000269584	ENSG00000269584	TDGF1P7	559	0.527728	-3.18264	-0.666027	75.537	3.58618e-18	3.30883e-17	-9.0797
ENSG00000242797	ENSG00000242797	GLYCTK-AS1	1391	0.596693	-2.6432	2.40912	75.4438	3.7595e-18	3.46475e-17	-6.24717
ENSG00000170961	ENSG00000170961	HAS2	4190	0.451313	-3.36218	5.51531	75.2717	4.10199e-18	3.77314e-17	-10.2829
ENSG00000062524	ENSG00000062524	LTK	3490	0.594842	-4.2638	4.52172	75.2523	4.14248e-18	3.80893e-17	-19.2102
ENSG00000100592	ENSG00000100592	DAAM1	10712	0.397031	-1.09385	6.55786	75.1456	4.37252e-18	4.01121e-17	-2.13443
ENSG00000131477	ENSG00000131477	RAMP2	1148	0.608885	-1.69615	7.36248	75.1128	4.44571e-18	4.07212e-17	-3.24035
ENSG00000166979	ENSG00000166979	EVA1C	4353	0.550884	-4.08083	-0.5759	75.0095	4.68443e-18	4.2875e-17	-16.922
ENSG00000197308	ENSG00000197308	GATA3-AS1	2372	0.591906	-3.01432	1.38461	74.8949	4.96463e-18	4.53531e-17	-8.07983
ENSG00000163141	ENSG00000163141	BNIPL	3809	0.491993	-1.90976	0.941063	74.7859	5.24635e-18	4.78356e-17	-3.75748
ENSG00000105695	ENSG00000105695	MAG	2957	0.631721	-6.44894	-0.529736	74.6766	5.54484e-18	5.04612e-17	-87.3626
ENSG00000110324	ENSG00000110324	IL10RA	8102	0.526043	-2.27829	1.5021	74.5687	5.8564e-18	5.32158e-17	-4.85102
ENSG00000178201	ENSG00000178201	VN1R1	2353	0.41734	-1.84575	0.674962	74.5525	5.90462e-18	5.36133e-17	-3.59441
ENSG00000134294	ENSG00000134294	SLC38A2	6602	0.41957	-1.2293	8.98606	74.3744	6.46228e-18	5.84334e-17	-2.34453
ENSG00000155099	ENSG00000155099	PIP4P2	3066	0.396608	-1.42207	4.36352	74.3577	6.51691e-18	5.89052e-17	-2.6797
ENSG00000185880	ENSG00000185880	TRIM69	9265	0.43292	-1.18087	2.78146	74.343	6.56578e-18	5.93023e-17	-2.26714
ENSG00000183914	ENSG00000183914	DNAH2	17231	0.540363	-2.75483	1.5277	74.3274	6.618e-18	5.97514e-17	-6.74973
ENSG00000105289	ENSG00000105289	TJP3	4217	0.622718	-2.60179	0.45486	74.3216	6.63745e-18	5.99045e-17	-6.0704
ENSG00000132669	ENSG00000132669	RIN2	8273	0.487127	-1.00747	5.75658	74.2761	6.79225e-18	6.12094e-17	-2.01039
ENSG00000249307	ENSG00000249307	LINC01088	3995	0.458824	-2.44177	0.368377	74.1902	7.09418e-18	6.38822e-17	-5.43309
ENSG00000006047	ENSG00000006047	YBX2	4618	0.585102	-1.94643	2.67357	74.1669	7.17831e-18	6.46155e-17	-3.85419
ENSG00000141448	ENSG00000141448	GATA6	3945	0.551077	-1.66072	5.86008	74.087	7.47473e-18	6.72081e-17	-3.16174
ENSG00000160439	ENSG00000160439	RDH13	8594	0.539679	-1.17557	4.18086	74.0689	7.54393e-18	6.77795e-17	-2.25883
ENSG00000130821	ENSG00000130821	SLC6A8	5498	0.630411	-1.29553	5.0483	74.0603	7.5765e-18	6.80211e-17	-2.45467
ENSG00000244187	ENSG00000244187	TMEM141	1443	0.635482	-1.16624	3.73261	74.0571	7.58901e-18	6.81079e-17	-2.24425
ENSG00000169245	ENSG00000169245	CXCL10	1176	0.37585	-9.5577	2.18451	74.0102	7.77129e-18	6.97177e-17	-753.626
ENSG00000137731	ENSG00000137731	FXYD2	5595	0.514567	-2.86251	0.254426	73.9965	7.82537e-18	7.01504e-17	-7.27278
ENSG00000182600	ENSG00000182600	SNORC	3698	0.622228	-2.12795	0.918638	73.9936	7.83707e-18	7.02291e-17	-4.37095
ENSG00000188672	ENSG00000188672	RHCE	2433	0.502261	-2.06424	0.68407	73.9849	7.87159e-18	7.0512e-17	-4.18214
ENSG00000187994	ENSG00000187994	RINL	4201	0.520828	-1.36039	2.40675	73.9741	7.9148e-18	7.08462e-17	-2.56755
ENSG00000187210	ENSG00000187210	GCNT1	9251	0.411739	-1.77995	5.38463	73.9422	8.04401e-18	7.1949e-17	-3.43414
ENSG00000263563	ENSG00000263563	UBBP4	1815	0.507989	-1.85167	2.08025	73.8985	8.2238e-18	7.35023e-17	-3.60919
ENSG00000197168	ENSG00000197168	NEK5	6958	0.444524	-1.84914	0.597225	73.8763	8.31686e-18	7.43063e-17	-3.60285
ENSG00000013563	ENSG00000013563	DNASE1L1	4130	0.552058	-1.2414	3.19126	73.8376	8.48167e-18	7.57507e-17	-2.36428
ENSG00000163354	ENSG00000163354	DCST2	3071	0.531749	-1.9809	2.37609	73.7931	8.67484e-18	7.74182e-17	-3.94738
ENSG00000137094	ENSG00000137094	DNAJB5	5891	0.554405	-1.23155	5.2949	73.7701	8.77647e-18	7.82669e-17	-2.34819
ENSG00000167755	ENSG00000167755	KLK6	1976	0.555162	-4.13458	1.1526	73.4566	1.02874e-17	9.12657e-17	-17.5644
ENSG00000107738	ENSG00000107738	VSIR	5128	0.533736	-2.72777	2.56905	73.3445	1.08887e-17	9.64938e-17	-6.6243
ENSG00000182040	ENSG00000182040	USH1G	3558	0.606802	-3.31468	-0.966631	73.3276	1.09819e-17	9.72832e-17	-9.94991
ENSG00000150672	ENSG00000150672	DLG2	16709	0.365192	-1.4856	2.00692	73.0377	1.27199e-17	1.121e-16	-2.80034
ENSG00000130700	ENSG00000130700	GATA5	2595	0.645857	-5.96549	5.85476	72.8784	1.37886e-17	1.2134e-16	-62.4874
ENSG00000065361	ENSG00000065361	ERBB3	9039	0.50271	-2.90617	3.28024	72.8577	1.39343e-17	1.22532e-16	-7.49625
ENSG00000130829	ENSG00000130829	DUSP9	2776	0.660663	-4.10619	0.772202	72.7876	1.44383e-17	1.26546e-16	-17.2221
ENSG00000152382	ENSG00000152382	TADA1	2963	0.479582	-1.00528	4.874	72.7835	1.44678e-17	1.26759e-16	-2.00734
ENSG00000131096	ENSG00000131096	PYY	1181	0.480102	-5.03523	-1.46378	72.6021	1.58613e-17	1.38765e-16	-32.791
ENSG00000158578	ENSG00000158578	ALAS2	2134	0.430178	-7.02927	0.784943	72.587	1.59827e-17	1.39775e-16	-130.623
ENSG00000184060	ENSG00000184060	ADAP2	3750	0.536267	-3.33003	-0.797314	72.5435	1.63394e-17	1.42739e-16	-10.0563
ENSG00000124067	ENSG00000124067	SLC12A4	8298	0.589419	-1.03924	6.98875	72.511	1.66105e-17	1.45055e-16	-2.05514
ENSG00000159588	ENSG00000159588	CCDC17	3323	0.57418	-1.57022	2.23635	72.5047	1.66638e-17	1.45467e-16	-2.9695
ENSG00000108786	ENSG00000108786	HSD17B1	5658	0.56239	-1.18209	2.76741	72.4993	1.67088e-17	1.45807e-16	-2.26905
ENSG00000117971	ENSG00000117971	CHRNB4	4976	0.466238	-4.15254	0.429591	72.4853	1.6828e-17	1.46794e-16	-17.7844
ENSG00000105696	ENSG00000105696	TMEM59L	2626	0.625666	-3.59214	2.36746	72.4645	1.70066e-17	1.48297e-16	-12.0598
ENSG00000167414	ENSG00000167414	GNG8	216	0.611111	-3.2826	-0.215107	72.425	1.73505e-17	1.51022e-16	-9.73105
ENSG00000168887	ENSG00000168887	C2orf68	4413	0.51099	-1.18073	5.49697	72.4169	1.74219e-17	1.51588e-16	-2.26691
ENSG00000178732	ENSG00000178732	GP5	3534	0.560838	-2.76255	1.07279	72.155	1.98944e-17	1.72725e-16	-6.78595
ENSG00000138380	ENSG00000138380	CARF	8636	0.366721	-1.14886	3.86041	72.0622	2.08525e-17	1.80848e-16	-2.21739
ENSG00000171885	ENSG00000171885	AQP4	5995	0.444204	-4.78699	-0.610854	71.9434	2.21455e-17	1.91576e-16	-27.6075
ENSG00000176697	ENSG00000176697	BDNF	7740	0.455039	-3.92098	0.557883	71.7508	2.4416e-17	2.10535e-16	-15.1472
ENSG00000172366	ENSG00000172366	MCRIP2	5034	0.644617	-1.15314	2.98033	71.587	2.65296e-17	2.28267e-16	-2.22398
ENSG00000087116	ENSG00000087116	ADAMTS2	8726	0.534838	-3.29844	2.901	71.5707	2.67498e-17	2.29914e-16	-9.83853
ENSG00000198113	ENSG00000198113	TOR4A	4148	0.674542	-1.10018	5.96714	71.5446	2.71059e-17	2.32808e-16	-2.14382
ENSG00000175147	ENSG00000175147	TMEM51-AS1	7873	0.499047	-2.58322	1.49113	71.3857	2.93793e-17	2.51523e-16	-5.99274
ENSG00000244043	ENSG00000244043	RPS27P27	255	0.419608	-2.2629	-0.00636536	71.3694	2.96238e-17	2.53525e-16	-4.79956
ENSG00000170222	ENSG00000170222	ADPRM	1620	0.410494	-1.38859	3.05256	71.352	2.98861e-17	2.55679e-16	-2.61823
ENSG00000100024	ENSG00000100024	UPB1	6793	0.527602	-3.78846	2.07302	71.3085	3.05518e-17	2.61095e-16	-13.8178
ENSG00000205744	ENSG00000205744	DENND1C	4657	0.564097	-2.60825	0.184139	71.1097	3.37911e-17	2.87854e-16	-6.09764
ENSG00000188859	ENSG00000188859	FAM78B	5343	0.549691	-1.99771	0.591177	71.0684	3.4506e-17	2.93632e-16	-3.99365
ENSG00000130383	ENSG00000130383	FUT5	1992	0.445783	-4.39254	-1.38373	70.9086	3.74161e-17	3.17718e-16	-21.0032
ENSG00000103269	ENSG00000103269	RHBDL1	1884	0.672505	-1.45697	1.93284	70.8764	3.80316e-17	3.22602e-16	-2.74532
ENSG00000215483	ENSG00000215483	LINC00598	18352	0.415377	-1.80222	1.02273	70.7606	4.03322e-17	3.41272e-16	-3.48756
ENSG00000167711	ENSG00000167711	SERPINF2	2348	0.611584	-4.15631	0.533876	70.6586	4.24709e-17	3.58736e-16	-17.8309
ENSG00000197291	ENSG00000197291	RAMP2-AS1	4168	0.517514	-1.65153	5.79045	70.6379	4.29198e-17	3.62401e-16	-3.14166
ENSG00000171097	ENSG00000171097	KYAT1	3624	0.529801	-1.41236	3.89634	70.5737	4.43389e-17	3.73857e-16	-2.66172
ENSG00000146700	ENSG00000146700	SSC4D	2819	0.512948	-2.6135	3.90927	70.4278	4.77435e-17	4.02046e-16	-6.11988
ENSG00000143995	ENSG00000143995	MEIS1	10934	0.42281	-1.7413	6.72796	70.3949	4.85445e-17	4.08312e-16	-3.34335
ENSG00000103485	ENSG00000103485	QPRT	3642	0.555739	-1.3174	7.0022	70.3361	5.00142e-17	4.20526e-16	-2.49217
ENSG00000137177	ENSG00000137177	KIF13A	11126	0.448769	-1.03561	6.0007	70.2393	5.25303e-17	4.41218e-16	-2.04998
ENSG00000124374	ENSG00000124374	PAIP2B	6279	0.433668	-1.20602	3.1217	70.1846	5.40068e-17	4.52985e-16	-2.30701
ENSG00000078699	ENSG00000078699	CBFA2T2	9457	0.507138	-1.01627	6.14062	70.0574	5.76022e-17	4.82466e-16	-2.02269
ENSG00000213145	ENSG00000213145	CRIP1	2485	0.68169	-3.69051	-0.522146	70.0415	5.80697e-17	4.86042e-16	-12.9108
ENSG00000173826	ENSG00000173826	KCNH6	4211	0.592733	-2.59593	1.29026	70.0275	5.84824e-17	4.89326e-16	-6.0458
ENSG00000122733	ENSG00000122733	PHF24	5813	0.541201	-4.4019	3.32514	69.9443	6.10041e-17	5.09713e-16	-21.14
ENSG00000128849	ENSG00000128849	CGNL1	8663	0.506637	-1.95072	8.82967	69.8522	6.39185e-17	5.33535e-16	-3.86568
ENSG00000235703	ENSG00000235703	LINC00894	6323	0.506247	-1.74067	3.78795	69.8307	6.46185e-17	5.39162e-16	-3.3419
ENSG00000204219	ENSG00000204219	TCEA3	3515	0.517212	-2.52326	-0.099099	69.5441	7.47259e-17	6.20688e-16	-5.74881
ENSG00000257702	ENSG00000257702	LBX2-AS1	2084	0.607006	-1.43592	1.41422	69.3932	8.06664e-17	6.68642e-16	-2.70554
ENSG00000148842	ENSG00000148842	CNNM2	16324	0.473903	-1.50766	4.17881	69.3518	8.23773e-17	6.82352e-16	-2.84348
ENSG00000104043	ENSG00000104043	ATP8B4	10861	0.414511	-4.22297	1.01742	69.3366	8.30143e-17	6.87391e-16	-18.6742
ENSG00000175164	ENSG00000175164	ABO	6359	0.461236	-2.54331	2.05078	69.2661	8.60352e-17	7.11422e-16	-5.82923
ENSG00000105808	ENSG00000105808	RASA4	8077	0.564937	-1.04455	2.87832	69.2105	8.84956e-17	7.31263e-16	-2.06273
ENSG00000177854	ENSG00000177854	TMEM187	1924	0.638773	-1.11914	2.66123	69.1908	8.93835e-17	7.38346e-16	-2.17217
ENSG00000124588	ENSG00000124588	NQO2	11558	0.498789	-1.64517	5.92931	69.1163	9.28257e-17	7.65988e-16	-3.12785
ENSG00000231742	ENSG00000231742	LINC01273	894	0.552573	-2.89739	0.111765	68.7549	1.11493e-16	9.14054e-16	-7.45079
ENSG00000005059	ENSG00000005059	MCUB	3566	0.397364	-1.18747	3.67877	68.7184	1.13575e-16	9.30167e-16	-2.27753
ENSG00000008323	ENSG00000008323	PLEKHG6	4260	0.607746	-2.54359	0.844569	68.7069	1.14242e-16	9.34994e-16	-5.83036
ENSG00000237036	ENSG00000237036	ZEB1-AS1	3831	0.468285	-1.1776	3.01175	68.5738	1.22219e-16	9.97394e-16	-2.262
ENSG00000004468	ENSG00000004468	CD38	6855	0.425675	-2.78532	0.359268	68.56	1.23077e-16	1.00387e-15	-6.89392
ENSG00000007908	ENSG00000007908	SELE	4585	0.387568	-5.41436	5.55708	68.5453	1.23997e-16	1.01069e-15	-42.6465
ENSG00000118004	ENSG00000118004	COLEC11	2778	0.552916	-1.84983	1.4931	68.492	1.27396e-16	1.03734e-15	-3.60457
ENSG00000124216	ENSG00000124216	SNAI1	1686	0.581851	-1.23415	5.0157	68.4028	1.33286e-16	1.08419e-15	-2.35242
ENSG00000169213	ENSG00000169213	RAB3B	12844	0.457801	-1.04741	5.38905	68.3597	1.36236e-16	1.10706e-15	-2.06681
ENSG00000124839	ENSG00000124839	RAB17	4783	0.538992	-4.5774	0.447387	68.353	1.367e-16	1.11008e-15	-23.8745
ENSG00000159461	ENSG00000159461	AMFR	5758	0.45554	-1.05396	6.38154	68.348	1.37047e-16	1.11252e-15	-2.07622
ENSG00000134107	ENSG00000134107	BHLHE40	3837	0.523586	-1.47148	5.84283	68.3049	1.40074e-16	1.13594e-15	-2.77306
ENSG00000146833	ENSG00000146833	TRIM4	4891	0.44081	-2.72587	-0.538435	68.2749	1.42221e-16	1.15296e-15	-6.61558
ENSG00000173846	ENSG00000173846	PLK3	3479	0.604197	-1.14336	5.22773	68.2048	1.47367e-16	1.19226e-15	-2.20895
ENSG00000231431	ENSG00000231431	FAR2P4	3925	0.536306	-2.10779	1.52802	68.154	1.51212e-16	1.22172e-15	-4.31029
ENSG00000233337	ENSG00000233337	UBE2FP3	524	0.377863	-1.77664	0.502882	68.1527	1.51312e-16	1.22211e-15	-3.42628
ENSG00000052344	ENSG00000052344	PRSS8	3010	0.602658	-3.15853	1.11628	68.1373	1.525e-16	1.23047e-15	-8.92921
ENSG00000237118	ENSG00000237118	CYP2F2P	1547	0.541694	-3.79448	-0.611009	68.1297	1.53088e-16	1.23438e-15	-13.8756
ENSG00000143199	ENSG00000143199	ADCY10	6139	0.435576	-2.75403	-0.650826	68.1135	1.5435e-16	1.24372e-15	-6.74599
ENSG00000172840	ENSG00000172840	PDP2	8364	0.469273	-1.34556	4.60186	67.9065	1.71436e-16	1.37816e-15	-2.54128
ENSG00000270433	ENSG00000270433	H3F3AP2	1947	0.48228	-3.90297	-1.34262	67.7865	1.82195e-16	1.46171e-15	-14.9593
ENSG00000123612	ENSG00000123612	ACVR1C	9195	0.404676	-2.77118	-0.303073	67.7548	1.85144e-16	1.48437e-15	-6.82666
ENSG00000172137	ENSG00000172137	CALB2	1703	0.543746	-3.88716	2.57189	67.7496	1.85637e-16	1.48783e-15	-14.7963
ENSG00000123901	ENSG00000123901	GPR83	4282	0.496964	-2.64012	2.24094	67.691	1.9123e-16	1.53163e-15	-6.23384
ENSG00000124493	ENSG00000124493	GRM4	16300	0.56319	-4.41927	2.8068	67.5655	2.03806e-16	1.62909e-15	-21.396
ENSG00000197653	ENSG00000197653	DNAH10	16720	0.491029	-1.644	1.82741	67.5035	2.10316e-16	1.68057e-15	-3.12531
ENSG00000224594	ENSG00000224594	RPL29P19	460	0.547826	-2.24517	1.2563	67.4936	2.11377e-16	1.68848e-15	-4.74092
ENSG00000138166	ENSG00000138166	DUSP5	2615	0.554493	-1.95549	6.99676	67.4129	2.202e-16	1.75662e-15	-3.87848
ENSG00000104953	ENSG00000104953	TLE6	3652	0.612815	-3.98798	1.52144	67.4109	2.20426e-16	1.75784e-15	-15.8672
ENSG00000228544	ENSG00000228544	CCDC183-AS1	2386	0.674769	-2.31546	1.95203	67.3881	2.22985e-16	1.77707e-15	-4.97765
ENSG00000255274	ENSG00000255274	SMIM35	3769	0.511807	-5.88443	-1.11659	67.3753	2.24445e-16	1.78811e-15	-59.0731
ENSG00000182809	ENSG00000182809	CRIP2	4837	0.690097	-1.62707	6.21914	67.2965	2.33596e-16	1.85854e-15	-3.08885
ENSG00000124507	ENSG00000124507	PACSIN1	4807	0.603703	-2.32969	1.43918	67.1772	2.48164e-16	1.97052e-15	-5.02697
ENSG00000088320	ENSG00000088320	REM1	1665	0.601201	-4.51808	-0.214945	67.1439	2.524e-16	2.00349e-15	-22.9128
ENSG00000149596	ENSG00000149596	JPH2	5943	0.5228	-2.16019	3.34575	67.1124	2.56458e-16	2.03435e-15	-4.46973
ENSG00000153814	ENSG00000153814	JAZF1	4206	0.517118	-1.02636	2.79065	67.11	2.56776e-16	2.03621e-15	-2.03687
ENSG00000273129	ENSG00000273129	PACERR	825	0.488485	-3.85396	-1.35341	67.1025	2.57748e-16	2.04189e-15	-14.4596
ENSG00000130643	ENSG00000130643	CALY	3010	0.674419	-2.84509	-0.433468	67.0377	2.66361e-16	2.10734e-15	-7.18552
ENSG00000225171	ENSG00000225171	DUTP6	462	0.461039	-2.27378	0.29075	66.9744	2.75063e-16	2.17403e-15	-4.83589
ENSG00000129538	ENSG00000129538	RNASE1	1506	0.504648	-3.68969	5.27601	66.9257	2.81929e-16	2.2261e-15	-12.9035
ENSG00000129595	ENSG00000129595	EPB41L4A	8582	0.412608	-1.09784	4.67884	66.8944	2.86452e-16	2.25883e-15	-2.14033
ENSG00000184697	ENSG00000184697	CLDN6	1739	0.528465	-2.26442	3.37309	66.8564	2.92022e-16	2.30049e-15	-4.8046
ENSG00000131480	ENSG00000131480	AOC2	2657	0.549868	-1.50579	2.95062	66.8465	2.93493e-16	2.31056e-15	-2.83979
ENSG00000245849	ENSG00000245849	RAD51-AS1	2177	0.481396	-1.5208	2.90451	66.8196	2.97527e-16	2.34078e-15	-2.8695
ENSG00000253313	ENSG00000253313	C1orf210	1516	0.53628	-5.15256	-1.83557	66.7862	3.02603e-16	2.37993e-15	-35.5692
ENSG00000279192	ENSG00000279192	PWAR5	3180	0.358176	-1.20788	4.16097	66.6215	3.2898e-16	2.584e-15	-2.30998
ENSG00000137203	ENSG00000137203	TFAP2A	8274	0.444162	-4.17336	1.53938	66.6208	3.29088e-16	2.584e-15	-18.0429
ENSG00000178573	ENSG00000178573	MAF	6976	0.446961	-2.47914	6.50696	66.6105	3.30818e-16	2.59588e-15	-5.57564
ENSG00000171643	ENSG00000171643	S100Z	1954	0.372057	-3.33835	-1.01655	66.5896	3.34345e-16	2.62184e-15	-10.1145
ENSG00000255319	ENSG00000255319	ENPP7P8	1607	0.522713	-5.84215	-1.27414	66.563	3.38895e-16	2.65666e-15	-57.3672
ENSG00000144230	ENSG00000144230	GPR17	2671	0.591539	-3.68908	-0.740837	66.4735	3.54623e-16	2.77451e-15	-12.898
ENSG00000100330	ENSG00000100330	MTMR3	9903	0.499041	-1.02761	3.57321	66.4208	3.64231e-16	2.84781e-15	-2.03865
ENSG00000158955	ENSG00000158955	WNT9B	3313	0.556595	-2.66277	-0.812981	66.408	3.66604e-16	2.86451e-15	-6.33247
ENSG00000137642	ENSG00000137642	SORL1	19449	0.462543	-1.64875	6.44672	66.3392	3.79639e-16	2.96056e-15	-3.13561
ENSG00000174365	ENSG00000174365	SNHG11	2813	0.557057	-1.11302	4.02008	66.2208	4.03131e-16	3.13764e-15	-2.16298
ENSG00000090971	ENSG00000090971	NAT14	2163	0.662506	-1.07919	4.98283	66.2157	4.04174e-16	3.14474e-15	-2.11284
ENSG00000213699	ENSG00000213699	SLC35F6	3902	0.533316	-1.1133	5.33777	66.1111	4.26212e-16	3.31191e-15	-2.16339
ENSG00000151651	ENSG00000151651	ADAM8	4780	0.614226	-1.37479	2.29309	66.0704	4.35101e-16	3.3788e-15	-2.59331
ENSG00000147003	ENSG00000147003	CLTRN	2009	0.443504	-1.96417	0.332175	66.0446	4.40825e-16	3.41992e-15	-3.90189
ENSG00000185345	ENSG00000185345	PRKN	5686	0.423145	-1.65422	2.1472	65.9931	4.52504e-16	3.50373e-15	-3.14753
ENSG00000066056	ENSG00000066056	TIE1	6694	0.580221	-1.04782	8.58593	65.9271	4.67913e-16	3.61953e-15	-2.0674
ENSG00000077009	ENSG00000077009	NMRK2	1141	0.631902	-5.34582	-0.697441	65.8985	4.74754e-16	3.67008e-15	-40.6678
ENSG00000169154	ENSG00000169154	GOT1L1	1589	0.506608	-6.62748	-1.67147	65.8388	4.89355e-16	3.77687e-15	-98.871
ENSG00000184481	ENSG00000184481	FOXO4	3447	0.558457	-1.15055	4.12053	65.7361	5.15536e-16	3.97382e-15	-2.21998
ENSG00000175591	ENSG00000175591	P2RY2	2861	0.599441	-3.13738	-1.28341	65.7133	5.21524e-16	4.01868e-15	-8.79924
ENSG00000141295	ENSG00000141295	SCRN2	3043	0.609596	-1.32712	5.42919	65.7111	5.22102e-16	4.02185e-15	-2.50901
ENSG00000170608	ENSG00000170608	FOXA3	2192	0.61177	-4.49788	2.14472	65.5717	5.60371e-16	4.3111e-15	-22.5942
ENSG00000104814	ENSG00000104814	MAP4K1	3953	0.512016	-1.53023	1.33542	65.5408	5.69222e-16	4.37358e-15	-2.88832
ENSG00000120057	ENSG00000120057	SFRP5	1836	0.634532	-5.74638	5.89501	65.5329	5.71516e-16	4.3898e-15	-53.6824
ENSG00000163239	ENSG00000163239	TDRD10	2706	0.577605	-1.38854	4.2909	65.3816	6.17108e-16	4.72939e-15	-2.61814
ENSG00000115523	ENSG00000115523	GNLY	3051	0.569322	-3.52927	-1.31617	65.3754	6.19072e-16	4.74292e-15	-11.5456
ENSG00000136943	ENSG00000136943	CTSV	4700	0.488298	-1.75709	5.1951	65.2865	6.47621e-16	4.95531e-15	-3.38015
ENSG00000166863	ENSG00000166863	TAC3	1574	0.536213	-1.31543	2.10025	65.2309	6.66174e-16	5.09402e-15	-2.48876
ENSG00000172602	ENSG00000172602	RND1	3976	0.538732	-3.27396	2.76228	65.1717	6.86499e-16	5.24275e-15	-9.67297
ENSG00000109472	ENSG00000109472	CPE	2958	0.461799	-1.48583	5.83985	65.0789	7.19573e-16	5.48834e-15	-2.80078
ENSG00000146278	ENSG00000146278	PNRC1	2992	0.471591	-1.38573	5.82528	64.9734	7.59167e-16	5.77931e-15	-2.61305
ENSG00000163075	ENSG00000163075	CFAP221	9655	0.443915	-2.53683	1.06125	64.9572	7.65436e-16	5.82334e-15	-5.80312
ENSG00000235568	ENSG00000235568	NFAM1	5817	0.555785	-2.06563	0.737779	64.9484	7.68847e-16	5.84558e-15	-4.18618
ENSG00000182472	ENSG00000182472	CAPN12	5966	0.424405	-2.73511	2.00224	64.8767	7.97347e-16	6.05267e-15	-6.65811
ENSG00000182795	ENSG00000182795	C1orf116	5502	0.438204	-2.54262	-0.256821	64.8539	8.06603e-16	6.11712e-15	-5.82644
ENSG00000214946	ENSG00000214946	TBC1D26	5699	0.563081	-2.73122	1.05165	64.8233	8.19244e-16	6.2071e-15	-6.64016
ENSG00000201785	ENSG00000201785	SNORD117	76	0.447368	-2.79602	0.237572	64.8052	8.26827e-16	6.26257e-15	-6.94524
ENSG00000127249	ENSG00000127249	ATP13A4	6013	0.40479	-3.04962	-0.620747	64.5794	9.27207e-16	6.99416e-15	-8.27993
ENSG00000180318	ENSG00000180318	ALX1	1445	0.469204	-1.82535	1.67444	64.5043	9.63223e-16	7.2567e-15	-3.54392
ENSG00000173531	ENSG00000173531	MST1	5084	0.608379	-1.12823	4.09468	64.4843	9.7303e-16	7.32598e-15	-2.1859
ENSG00000095777	ENSG00000095777	MYO3A	8599	0.409931	-2.43329	3.67968	64.3709	1.03067e-15	7.75268e-15	-5.40124
ENSG00000103316	ENSG00000103316	CRYM	3782	0.45505	-4.04577	3.67601	64.3364	1.04891e-15	7.88242e-15	-16.5157
ENSG00000137103	ENSG00000137103	TMEM8B	16165	0.536591	-1.13068	4.85139	64.2976	1.06977e-15	8.03664e-15	-2.18961
ENSG00000137747	ENSG00000137747	TMPRSS13	5367	0.532886	-3.27199	-0.386629	64.2893	1.0743e-15	8.06568e-15	-9.65976
ENSG00000174206	ENSG00000174206	C12orf66	5999	0.401567	-1.0734	2.44697	64.2677	1.08615e-15	8.14949e-15	-2.10439
ENSG00000104881	ENSG00000104881	PPP1R13L	5032	0.497019	-1.46608	4.41024	64.0168	1.2336e-15	9.20688e-15	-2.7627
ENSG00000235823	ENSG00000235823	OLMALINC	7763	0.471596	-1.06006	4.21385	63.8964	1.31134e-15	9.77492e-15	-2.08501
ENSG00000163577	ENSG00000163577	EIF5A2	5593	0.388343	-1.35789	3.3629	63.8451	1.34594e-15	1.00298e-14	-2.56309
ENSG00000101134	ENSG00000101134	DOK5	2604	0.456605	-2.01779	1.40509	63.8012	1.37628e-15	1.02494e-14	-4.04962
ENSG00000165646	ENSG00000165646	SLC18A2	4145	0.429433	-1.6432	2.30565	63.7864	1.3867e-15	1.03206e-14	-3.12357
ENSG00000137860	ENSG00000137860	SLC28A2	5192	0.437789	-3.61027	-0.395996	63.7713	1.39732e-15	1.03932e-14	-12.2124
ENSG00000184304	ENSG00000184304	PRKD1	5187	0.388471	-1.00814	4.58551	63.6945	1.45287e-15	1.07863e-14	-2.01132
ENSG00000184271	ENSG00000184271	POU6F1	6048	0.497354	-1.17601	4.01648	63.5969	1.52667e-15	1.13202e-14	-2.25951
ENSG00000108785	ENSG00000108785	HSD17B1P1	955	0.645026	-1.45937	1.6146	63.5646	1.55192e-15	1.15003e-14	-2.74988
ENSG00000196126	ENSG00000196126	HLA-DRB1	1229	0.497152	-1.9409	4.01632	63.5533	1.5609e-15	1.15633e-14	-3.83944
ENSG00000172197	ENSG00000172197	MBOAT1	1794	0.491081	-1.56969	1.7936	63.5269	1.58194e-15	1.1704e-14	-2.96841
ENSG00000159733	ENSG00000159733	ZFYVE28	9624	0.543121	-2.11412	0.253395	63.4525	1.64281e-15	1.21363e-14	-4.32926
ENSG00000117400	ENSG00000117400	MPL	2212	0.592676	-2.69288	1.48446	63.4323	1.65973e-15	1.22576e-14	-6.46604
ENSG00000189045	ENSG00000189045	ANKDD1B	3287	0.450867	-3.05804	0.0512873	63.2598	1.8116e-15	1.33176e-14	-8.32839
ENSG00000005108	ENSG00000005108	THSD7A	10929	0.372587	-1.92405	1.59372	63.002	2.065e-15	1.51156e-14	-3.79488
ENSG00000149927	ENSG00000149927	DOC2A	6426	0.537193	-2.39711	0.314441	62.9258	2.14643e-15	1.56925e-14	-5.26748
ENSG00000116032	ENSG00000116032	GRIN3B	3281	0.70253	-1.50088	2.39917	62.873	2.20476e-15	1.60944e-14	-2.83015
ENSG00000141854	ENSG00000141854	MISP3	2354	0.671198	-2.56058	-0.410897	62.8698	2.20838e-15	1.61159e-14	-5.89943
ENSG00000241015	ENSG00000241015	TPM3P9	2920	0.469178	-1.34577	3.9215	62.8463	2.2348e-15	1.62988e-14	-2.54166
ENSG00000121053	ENSG00000121053	EPX	2708	0.595643	-2.42657	-0.164528	62.8343	2.24852e-15	1.63939e-14	-5.37613
ENSG00000196189	ENSG00000196189	SEMA4A	6822	0.563031	-1.81086	2.32309	62.7387	2.36026e-15	1.71773e-14	-3.50851
ENSG00000198799	ENSG00000198799	LRIG2	12456	0.423491	-1.0407	5.85128	62.7157	2.388e-15	1.73528e-14	-2.05723
ENSG00000186417	ENSG00000186417	GLDN	7144	0.473684	-1.49702	1.43308	62.6922	2.41668e-15	1.75559e-14	-2.8226
ENSG00000149743	ENSG00000149743	TRPT1	2210	0.6	-1.11005	4.67466	62.6609	2.4554e-15	1.78264e-14	-2.15853
ENSG00000108691	ENSG00000108691	CCL2	1986	0.459718	-3.74761	2.90967	62.5867	2.54975e-15	1.84834e-14	-13.4321
ENSG00000101438	ENSG00000101438	SLC32A1	2574	0.614608	-2.97423	2.64489	62.5816	2.55629e-15	1.85252e-14	-7.85838
ENSG00000176244	ENSG00000176244	ACBD7	1498	0.487984	-1.97453	1.94054	62.3849	2.82478e-15	2.04154e-14	-3.92999
ENSG00000100100	ENSG00000100100	PIK3IP1	3805	0.555585	-1.83748	4.83689	62.2565	3.01518e-15	2.1739e-14	-3.57385
ENSG00000110888	ENSG00000110888	CAPRIN2	8392	0.415396	-1.00158	6.28883	62.1813	3.13256e-15	2.25379e-14	-2.00219
ENSG00000224747	ENSG00000224747	MTCYBP21	1113	0.415993	-2.21987	0.39881	62.0125	3.41284e-15	2.44956e-14	-4.65853
ENSG00000167680	ENSG00000167680	SEMA6B	4412	0.584769	-3.38366	5.18609	61.9702	3.48695e-15	2.49902e-14	-10.4372
ENSG00000169297	ENSG00000169297	NR0B1	2203	0.465275	-7.12388	-0.158995	61.9341	3.55138e-15	2.54215e-14	-139.476
ENSG00000124257	ENSG00000124257	NEURL2	1301	0.526518	-3.30409	-0.920708	61.7989	3.80387e-15	2.71802e-14	-9.87715
ENSG00000188266	ENSG00000188266	HYKK	5707	0.420887	-1.91995	-0.0785714	61.6876	4.02516e-15	2.87357e-14	-3.7841
ENSG00000165795	ENSG00000165795	NDRG2	7550	0.489801	-1.39273	5.32319	61.6743	4.05244e-15	2.89132e-14	-2.62575
ENSG00000122507	ENSG00000122507	BBS9	6195	0.420662	-1.01748	4.9342	61.5887	4.23232e-15	3.01518e-14	-2.02438
ENSG00000039068	ENSG00000039068	CDH1	6177	0.48713	-4.83714	1.96516	61.5598	4.29509e-15	3.05717e-14	-28.584
ENSG00000186056	ENSG00000186056	MATN1-AS1	4024	0.581014	-2.36574	1.25245	61.4162	4.62004e-15	3.27486e-14	-5.15417
ENSG00000113739	ENSG00000113739	STC2	6128	0.531495	-2.41192	4.43481	61.2483	5.03118e-15	3.55055e-14	-5.3218
ENSG00000134709	ENSG00000134709	HOOK1	6758	0.375851	-2.27922	2.64806	61.1904	5.18138e-15	3.65095e-14	-4.85414
ENSG00000141527	ENSG00000141527	CARD14	8366	0.582716	-2.03529	0.737269	61.0441	5.58112e-15	3.92364e-14	-4.09905
ENSG00000142611	ENSG00000142611	PRDM16	9767	0.569878	-2.77967	3.21859	60.7882	6.35565e-15	4.44988e-14	-6.86694
ENSG00000104823	ENSG00000104823	ECH1	2467	0.545602	-1.10363	5.47874	60.7821	6.37562e-15	4.46256e-14	-2.14895
ENSG00000102934	ENSG00000102934	PLLP	8720	0.505161	-1.75749	2.0545	60.7691	6.4176e-15	4.49064e-14	-3.3811
ENSG00000130822	ENSG00000130822	PNCK	5091	0.640739	-2.91575	0.933538	60.7025	6.63866e-15	4.63855e-14	-7.54618
ENSG00000136160	ENSG00000136160	EDNRB	5607	0.382201	-3.4972	-0.345546	60.6652	6.76568e-15	4.72317e-14	-11.2918
ENSG00000177721	ENSG00000177721	ANXA2R	2386	0.515507	-1.93309	1.41508	60.4612	7.50447e-15	5.21615e-14	-3.81871
ENSG00000002016	ENSG00000002016	RAD52	4190	0.414558	-1.19585	4.66831	60.4059	7.71828e-15	5.357e-14	-2.2908
ENSG00000167634	ENSG00000167634	NLRP7	3914	0.49208	-6.2866	-0.852989	60.3315	8.01553e-15	5.55688e-14	-78.0649
ENSG00000136883	ENSG00000136883	KIF12	3036	0.528327	-3.66084	-0.793703	60.3183	8.06948e-15	5.59105e-14	-12.648
ENSG00000125850	ENSG00000125850	OVOL2	2175	0.441839	-5.68858	-1.46144	60.3146	8.08445e-15	5.5998e-14	-51.5741
ENSG00000174788	ENSG00000174788	PCP2	799	0.612015	-2.47534	-0.937092	60.3099	8.10398e-15	5.61171e-14	-5.56098
ENSG00000158710	ENSG00000158710	TAGLN2	2487	0.612384	-1.45753	7.45695	60.3088	8.10847e-15	5.6132e-14	-2.74637
ENSG00000099812	ENSG00000099812	MISP	2966	0.627782	-4.06765	-0.299422	60.2301	8.43931e-15	5.83044e-14	-16.7682
ENSG00000260105	ENSG00000260105	AOC4P	3169	0.557905	-2.97313	-0.405667	60.154	8.77166e-15	6.05482e-14	-7.85237
ENSG00000124602	ENSG00000124602	UNC5CL	3136	0.521365	-1.45721	1.85683	60.1468	8.80404e-15	6.07542e-14	-2.74577
ENSG00000166343	ENSG00000166343	MSS51	2423	0.374329	-1.04427	2.24311	60.132	8.87043e-15	6.11771e-14	-2.06232
ENSG00000165929	ENSG00000165929	TC2N	6147	0.394176	-2.59365	0.0229219	60.0019	9.4768e-15	6.51904e-14	-6.03622
ENSG00000135525	ENSG00000135525	MAP7	5447	0.463925	-2.36957	1.02224	59.8289	1.03475e-14	7.1017e-14	-5.16786
ENSG00000215045	ENSG00000215045	GRID2IP	4134	0.573053	-3.54326	0.465618	59.784	1.05858e-14	7.25902e-14	-11.6581
ENSG00000237984	ENSG00000237984	PTENP1	3996	0.41992	-1.32463	3.47396	59.7586	1.07238e-14	7.35154e-14	-2.50469
ENSG00000099998	ENSG00000099998	GGT5	6054	0.526098	-1.92144	2.24845	59.6349	1.14194e-14	7.8016e-14	-3.788
ENSG00000137033	ENSG00000137033	IL33	3253	0.343683	-4.77661	-0.378868	59.5642	1.18369e-14	8.07767e-14	-27.4096
ENSG00000086717	ENSG00000086717	PPEF1	3513	0.436379	-3.70648	-1.16705	59.5284	1.20541e-14	8.22354e-14	-13.0546
ENSG00000104154	ENSG00000104154	SLC30A4	8073	0.419299	-1.50312	2.04546	59.5211	1.20992e-14	8.25197e-14	-2.83455
ENSG00000091947	ENSG00000091947	TMEM101	3029	0.489601	-1.37216	4.9752	59.515	1.21364e-14	8.27496e-14	-2.58859
ENSG00000066248	ENSG00000066248	NGEF	4678	0.48354	-4.38015	2.55332	59.4673	1.24344e-14	8.46852e-14	-20.8237
ENSG00000135298	ENSG00000135298	ADGRB3	6490	0.435439	-2.12478	1.52364	59.3316	1.33218e-14	9.06005e-14	-4.36136
ENSG00000135502	ENSG00000135502	SLC26A10	4276	0.58232	-1.75566	2.54046	59.2627	1.37965e-14	9.36691e-14	-3.37681
ENSG00000106733	ENSG00000106733	NMRK1	3865	0.414489	-1.68682	3.87497	59.2606	1.38115e-14	9.37446e-14	-3.21947
ENSG00000182700	ENSG00000182700	IGIP	3458	0.355408	-1.73875	1.12341	59.2565	1.38399e-14	9.3911e-14	-3.33746
ENSG00000167775	ENSG00000167775	CD320	2277	0.61177	-1.25671	5.17264	59.227	1.40495e-14	9.52794e-14	-2.3895
ENSG00000233901	ENSG00000233901	LINC01503	1594	0.567127	-1.85013	0.79602	59.2081	1.41846e-14	9.61408e-14	-3.60533
ENSG00000136842	ENSG00000136842	TMOD1	3708	0.475189	-5.44267	0.804163	59.1629	1.45142e-14	9.82919e-14	-43.4918
ENSG00000160190	ENSG00000160190	SLC37A1	6814	0.539331	-1.78293	2.00504	59.1332	1.47354e-14	9.9733e-14	-3.44125
ENSG00000198590	ENSG00000198590	C3orf35	3072	0.435872	-2.49932	0.412726	59.0547	1.53353e-14	1.03647e-13	-5.65417
ENSG00000233276	ENSG00000233276	GPX1	1430	0.637762	-1.13966	8.46615	59.0184	1.56205e-14	1.05545e-13	-2.20329
ENSG00000241288	ENSG00000241288	LINC02614	6732	0.461973	-2.20648	0.302261	58.9128	1.64818e-14	1.11302e-13	-4.61548
ENSG00000122585	ENSG00000122585	NPY	921	0.577633	-4.32199	1.71849	58.9103	1.65025e-14	1.1141e-13	-20.0008
ENSG00000223760	ENSG00000223760	MED15P9	2252	0.5746	-1.7077	1.21384	58.884	1.67245e-14	1.12845e-13	-3.26641
ENSG00000103067	ENSG00000103067	ESRP2	5563	0.598957	-2.35949	0.213861	58.8194	1.72826e-14	1.16579e-13	-5.1319
ENSG00000103056	ENSG00000103056	SMPD3	7166	0.529584	-1.64248	1.10089	58.3615	2.18122e-14	1.46023e-13	-3.12201
ENSG00000156966	ENSG00000156966	B3GNT7	3806	0.613768	-1.93701	1.30365	58.2613	2.29513e-14	1.53393e-13	-3.82911
ENSG00000237172	ENSG00000237172	B3GNT9	2917	0.635242	-1.88343	1.99038	58.1322	2.45076e-14	1.63429e-13	-3.6895
ENSG00000111653	ENSG00000111653	ING4	2736	0.45614	-1.14923	4.82249	58.1195	2.4667e-14	1.64447e-13	-2.21796
ENSG00000011600	ENSG00000011600	TYROBP	907	0.501654	-5.69472	-1.43789	57.9771	2.65183e-14	1.76494e-13	-51.7942
ENSG00000239887	ENSG00000239887	C1orf226	4495	0.550167	-1.12304	4.24208	57.9198	2.73025e-14	1.81562e-13	-2.17806
ENSG00000066336	ENSG00000066336	SPI1	2069	0.608023	-4.60739	-1.23272	57.9138	2.73852e-14	1.82062e-13	-24.3761
ENSG00000196735	ENSG00000196735	HLA-DQA1	6927	0.41331	-4.17698	0.00889044	57.7256	3.0136e-14	1.99796e-13	-18.0882
ENSG00000107796	ENSG00000107796	ACTA2	2976	0.423387	-1.68095	3.91351	57.7193	3.02318e-14	2.00376e-13	-3.20639
ENSG00000133106	ENSG00000133106	EPSTI1	4924	0.422827	-2.43886	2.42524	57.7039	3.047e-14	2.01843e-13	-5.42212
ENSG00000189190	ENSG00000189190	ZNF600	6964	0.48363	-1.03644	2.88184	57.5352	3.3198e-14	2.19659e-13	-2.05117
ENSG00000130545	ENSG00000130545	CRB3	1592	0.616206	-4.93686	-1.90322	57.3808	3.59103e-14	2.36574e-13	-30.6297
ENSG00000151743	ENSG00000151743	AMN1	3195	0.421596	-1.13614	3.38452	57.3138	3.71545e-14	2.44435e-13	-2.19792
ENSG00000156711	ENSG00000156711	MAPK13	7197	0.537168	-1.68146	2.98746	57.2961	3.74895e-14	2.46504e-13	-3.20751
ENSG00000113790	ENSG00000113790	EHHADH	4700	0.386809	-1.14455	3.75762	57.1731	3.99087e-14	2.61979e-13	-2.21077
ENSG00000125726	ENSG00000125726	CD70	1532	0.444517	-3.00278	-1.04413	57.152	4.03404e-14	2.64741e-13	-8.01542
ENSG00000108839	ENSG00000108839	ALOX12	2616	0.549694	-1.48564	1.5311	57.1423	4.05386e-14	2.65896e-13	-2.80041
ENSG00000167780	ENSG00000167780	SOAT2	2044	0.578278	-4.92016	-0.235387	57.0409	4.26832e-14	2.7981e-13	-30.2772
ENSG00000167081	ENSG00000167081	PBX3	4529	0.44469	-1.03461	5.84059	56.9512	4.4677e-14	2.92401e-13	-2.04856
ENSG00000135318	ENSG00000135318	NT5E	4533	0.446945	-2.8572	4.36713	56.8953	4.59653e-14	3.00422e-13	-7.24606
ENSG00000255399	ENSG00000255399	TBX5-AS1	4183	0.485298	-4.79565	-0.840797	56.7534	4.94027e-14	3.22273e-13	-27.7738
ENSG00000283297	ENSG00000283297	TEX52	1167	0.528706	-2.79688	-1.25182	56.7067	5.05921e-14	3.29674e-13	-6.94937
ENSG00000189283	ENSG00000189283	FHIT	5439	0.417172	-1.58986	2.07013	56.6818	5.12356e-14	3.33595e-13	-3.01021
ENSG00000177989	ENSG00000177989	ODF3B	2301	0.708822	-2.29972	1.62225	56.6445	5.22176e-14	3.39804e-13	-4.92362
ENSG00000168899	ENSG00000168899	VAMP5	819	0.595849	-1.03491	6.24772	56.4818	5.6721e-14	3.6821e-13	-2.04899
ENSG00000147041	ENSG00000147041	SYTL5	4791	0.426216	-3.05109	1.57417	56.4727	5.69838e-14	3.69816e-13	-8.28839
ENSG00000007944	ENSG00000007944	MYLIP	3033	0.464557	-1.74961	4.74959	56.3315	6.12262e-14	3.96062e-13	-3.36269
ENSG00000156587	ENSG00000156587	UBE2L6	2197	0.566227	-1.01031	5.5687	56.3304	6.12614e-14	3.96183e-13	-2.01435
ENSG00000221968	ENSG00000221968	FADS3	6283	0.563743	-1.11528	4.65512	56.3122	6.18309e-14	3.99759e-13	-2.16636
ENSG00000197989	ENSG00000197989	SNHG12	4266	0.507267	-1.28479	4.0168	56.2819	6.2791e-14	4.05638e-13	-2.43647
ENSG00000179363	ENSG00000179363	TMEM31	728	0.436813	-2.21066	-0.541139	56.2527	6.3731e-14	4.11489e-13	-4.62887
ENSG00000226696	ENSG00000226696	LENG8-AS1	1248	0.512821	-1.26272	1.42633	56.16	6.68074e-14	4.31004e-13	-2.39948
ENSG00000157303	ENSG00000157303	SUSD3	1263	0.584323	-2.64983	-0.21913	56.0924	6.91433e-14	4.45475e-13	-6.27591
ENSG00000144847	ENSG00000144847	IGSF11	4899	0.389059	-2.09884	0.352136	56.0787	6.9628e-14	4.48115e-13	-4.28365
ENSG00000162949	ENSG00000162949	CAPN13	5191	0.455789	-4.60167	-1.76878	56.0535	7.05256e-14	4.53528e-13	-24.2795
ENSG00000242715	ENSG00000242715	CCDC169	8837	0.378748	-1.0564	2.49068	56.0114	7.20533e-14	4.62979e-13	-2.07973
ENSG00000105246	ENSG00000105246	EBI3	1284	0.603583	-2.90908	1.35297	56.0068	7.22225e-14	4.63818e-13	-7.51138
ENSG00000204264	ENSG00000204264	PSMB8	2997	0.496496	-3.73753	-0.361949	55.8999	7.62576e-14	4.89076e-13	-13.3386
ENSG00000168140	ENSG00000168140	VASN	2806	0.662153	-1.93787	4.26616	55.8592	7.78521e-14	4.99169e-13	-3.83139
ENSG00000240771	ENSG00000240771	ARHGEF25	3503	0.594062	-1.15974	3.86394	55.8145	7.96407e-14	5.10228e-13	-2.23417
ENSG00000196502	ENSG00000196502	SULT1A1	8909	0.488158	-1.16618	3.9882	55.7919	8.05628e-14	5.15998e-13	-2.24417
ENSG00000247675	ENSG00000247675	LRP4-AS1	1614	0.498141	-2.51786	-0.240388	55.5972	8.89484e-14	5.67433e-13	-5.72734
ENSG00000261371	ENSG00000261371	PECAM1	7759	0.4971	-1.71574	8.46795	55.5892	8.9314e-14	5.69463e-13	-3.28466
ENSG00000165406	ENSG00000165406	2008-03-01	7539	0.398196	-1.12584	6.439	55.5279	9.21434e-14	5.86879e-13	-2.18228
ENSG00000013523	ENSG00000013523	ANGEL1	6414	0.446991	-1.08691	5.9282	55.4915	9.38663e-14	5.97217e-13	-2.12419
ENSG00000198346	ENSG00000198346	ZNF813	6244	0.405509	-1.49647	4.81192	55.4456	9.60835e-14	6.11e-13	-2.82151
ENSG00000259485	ENSG00000259485	LINC02253	989	0.493428	-1.99152	2.22605	55.3886	9.89098e-14	6.28306e-13	-3.97654
ENSG00000013588	ENSG00000013588	GPRC5A	8440	0.497867	-3.20797	-0.774961	55.3406	1.01355e-13	6.43498e-13	-9.2405
ENSG00000125798	ENSG00000125798	FOXA2	2603	0.634268	-3.61564	0.0139498	55.3082	1.03036e-13	6.53715e-13	-12.2579
ENSG00000213213	ENSG00000213213	CCDC183	2964	0.615047	-1.94655	1.90624	55.2693	1.05097e-13	6.66159e-13	-3.85453
ENSG00000152926	ENSG00000152926	ZNF117	10691	0.43719	-1.20186	6.95453	55.256	1.05809e-13	6.70359e-13	-2.30036
ENSG00000049089	ENSG00000049089	COL9A2	4217	0.585487	-1.72861	5.21794	55.1504	1.11653e-13	7.05959e-13	-3.31409
ENSG00000105270	ENSG00000105270	CLIP3	3772	0.533139	-1.141	6.327	55.0818	1.15618e-13	7.29993e-13	-2.20533
ENSG00000274386	ENSG00000274386	TMEM269	4373	0.461697	-1.83761	1.54902	55.0422	1.17969e-13	7.44449e-13	-3.57418
ENSG00000108479	ENSG00000108479	GALK1	2891	0.632307	-1.02187	4.29574	55.0391	1.18158e-13	7.45445e-13	-2.03055
ENSG00000182798	ENSG00000182798	MAGEB17	1611	0.568591	-4.09861	-0.692197	54.8919	1.27346e-13	8.01303e-13	-17.1319
ENSG00000049249	ENSG00000049249	TNFRSF9	6331	0.453009	-4.91721	0.943399	54.8166	1.32317e-13	8.31052e-13	-30.2153
ENSG00000119227	ENSG00000119227	PIGZ	3211	0.602927	-2.28442	1.3003	54.7959	1.33717e-13	8.39408e-13	-4.87168
ENSG00000138336	ENSG00000138336	TET1	9288	0.410422	-1.15503	5.73841	54.7609	1.36122e-13	8.53612e-13	-2.22689
ENSG00000108379	ENSG00000108379	WNT3	4334	0.535302	-1.15491	3.83046	54.7184	1.39098e-13	8.7159e-13	-2.2267
ENSG00000246705	ENSG00000246705	H2AFJ	3356	0.441597	-1.33057	4.56479	54.6753	1.42185e-13	8.90237e-13	-2.51502
ENSG00000267676	ENSG00000267676	THA1P	1145	0.616594	-2.80029	-0.954056	54.6153	1.4659e-13	9.16616e-13	-6.96583
ENSG00000176531	ENSG00000176531	PHLDB3	4553	0.495058	-1.64725	2.71688	54.5976	1.47919e-13	9.24689e-13	-3.13235
ENSG00000266750	ENSG00000266750	MIR4645	77	0.441558	-3.42566	-1.59002	54.457	1.58888e-13	9.91261e-13	-10.7455
ENSG00000245848	ENSG00000245848	CEBPA	2631	0.659445	-3.22761	-0.679392	54.4416	1.60138e-13	9.9873e-13	-9.36714
ENSG00000073670	ENSG00000073670	ADAM11	4770	0.627044	-1.32941	3.1696	54.4384	1.60394e-13	1.00006e-12	-2.513
ENSG00000188095	ENSG00000188095	MESP2	1783	0.646102	-2.43229	0.0888441	54.3983	1.63706e-13	1.02045e-12	-5.39749
ENSG00000256612	ENSG00000256612	CYP2B7P	4064	0.498278	-2.27824	-0.306811	54.2626	1.75409e-13	1.08915e-12	-4.85085
ENSG00000179528	ENSG00000179528	LBX2	2389	0.601088	-3.29294	-0.619827	54.2009	1.81003e-13	1.12244e-12	-9.80106
ENSG00000155657	ENSG00000155657	TTN	118976	0.371932	-2.65102	1.83051	54.2001	1.81076e-13	1.1226e-12	-6.28109
ENSG00000185669	ENSG00000185669	SNAI3	1732	0.58776	-1.71147	0.53753	54.1636	1.8447e-13	1.14304e-12	-3.27495
ENSG00000228288	ENSG00000228288	PCAT6	890	0.6	-1.47404	1.96813	54.148	1.8594e-13	1.15186e-12	-2.77798
ENSG00000175894	ENSG00000175894	TSPEAR	4471	0.531648	-1.84272	0.693318	54.1307	1.87586e-13	1.16176e-12	-3.58686
ENSG00000150054	ENSG00000150054	MPP7	6167	0.387384	-1.16793	1.63095	54.0847	1.92033e-13	1.18837e-12	-2.24689
ENSG00000167676	ENSG00000167676	PLIN4	6502	0.587665	-1.83771	2.31179	54.0128	1.99192e-13	1.23109e-12	-3.57442
ENSG00000236703	ENSG00000236703	MYB-AS1	449	0.454343	-5.03854	-1.96016	53.9164	2.09205e-13	1.29098e-12	-32.8664
ENSG00000141161	ENSG00000141161	UNC45B	5679	0.485121	-3.24855	2.26404	53.868	2.14424e-13	1.32148e-12	-9.50413
ENSG00000204653	ENSG00000204653	ASPDH	1653	0.643678	-1.84281	1.16681	53.8378	2.17744e-13	1.3416e-12	-3.58709
ENSG00000070214	ENSG00000070214	SLC44A1	12172	0.394101	-1.09562	7.1906	53.7667	2.25772e-13	1.38928e-12	-2.13705
ENSG00000198870	ENSG00000198870	STKLD1	4408	0.547187	-1.53079	0.875348	53.7588	2.26672e-13	1.39446e-12	-2.88944
ENSG00000239857	ENSG00000239857	GET4	5392	0.615727	-1.38225	1.84546	53.7469	2.28058e-13	1.40191e-12	-2.60675
ENSG00000171236	ENSG00000171236	LRG1	3133	0.556655	-2.6443	0.679687	53.6648	2.37787e-13	1.45946e-12	-6.25193
ENSG00000260942	ENSG00000260942	CAPN10-DT	4000	0.54575	-1.12276	2.33081	53.6325	2.41728e-13	1.48289e-12	-2.17764
ENSG00000079101	ENSG00000079101	CLUL1	3846	0.426677	-2.38842	-0.214002	53.5896	2.47058e-13	1.51443e-12	-5.23583
ENSG00000095321	ENSG00000095321	CRAT	3803	0.612674	-1.06	4.89551	53.5118	2.5705e-13	1.57447e-12	-2.08493
ENSG00000206344	ENSG00000206344	HCG27	2592	0.480324	-2.43971	-0.236392	53.4317	2.67747e-13	1.63707e-12	-5.42532
ENSG00000111913	ENSG00000111913	RIPOR2	9536	0.418939	-3.00626	1.34766	53.4279	2.68257e-13	1.63976e-12	-8.03478
ENSG00000166908	ENSG00000166908	PIP4K2C	3299	0.495908	-1.16119	4.29661	53.3904	2.73424e-13	1.66965e-12	-2.23642
ENSG00000197852	ENSG00000197852	INKA2	6290	0.364388	-1.02008	4.45117	53.3663	2.768e-13	1.6894e-12	-2.02804
ENSG00000162840	ENSG00000162840	MT2P1	183	0.612022	-3.50816	-0.517951	53.3246	2.82741e-13	1.72435e-12	-11.3779
ENSG00000227018	ENSG00000227018	IL6STP1	1020	0.381373	-1.64938	2.39851	53.0202	3.30128e-13	2.00312e-12	-3.13699
ENSG00000168394	ENSG00000168394	TAP1	4805	0.504891	-3.08933	-0.190182	52.9611	3.40216e-13	2.06228e-12	-8.51103
ENSG00000118898	ENSG00000118898	PPL	7686	0.526412	-2.1441	1.3534	52.8821	3.54175e-13	2.14473e-12	-4.42018
ENSG00000180336	ENSG00000180336	MEIOC	8609	0.406319	-1.62981	1.61301	52.7846	3.72204e-13	2.24992e-12	-3.09473
ENSG00000177374	ENSG00000177374	HIC1	8108	0.639122	-2.86265	1.48795	52.7746	3.74117e-13	2.26092e-12	-7.27349
ENSG00000125731	ENSG00000125731	SH2D3A	5716	0.505948	-2.12304	0.991504	52.6491	3.98802e-13	2.40707e-12	-4.35612
ENSG00000108405	ENSG00000108405	P2RX1	3970	0.570025	-4.17163	-0.145256	52.6055	4.07752e-13	2.45985e-12	-18.0213
ENSG00000231793	ENSG00000231793	DOC2GP	3146	0.63096	-1.74617	1.8448	52.5418	4.21189e-13	2.53899e-12	-3.35468
ENSG00000265107	ENSG00000265107	GJA5	3292	0.48147	-3.50694	3.03594	52.3165	4.72396e-13	2.83698e-12	-11.3683
ENSG00000250366	ENSG00000250366	TUNAR	3478	0.506613	-2.97122	2.14172	52.2943	4.77755e-13	2.86845e-12	-7.84202
ENSG00000263968	ENSG00000263968	RN7SL381P	298	0.567114	-2.26183	0.802972	52.2911	4.78543e-13	2.87246e-12	-4.796
ENSG00000236204	ENSG00000236204	LINC01376	3043	0.458101	-1.67026	0.809443	52.282	4.80762e-13	2.88361e-12	-3.18272
ENSG00000116661	ENSG00000116661	FBXO2	3416	0.536007	-2.36903	-0.0985832	52.2775	4.81855e-13	2.8888e-12	-5.16592
ENSG00000215186	ENSG00000215186	GOLGA6B	2234	0.547896	-5.01528	-1.83159	52.1967	5.02106e-13	3.00486e-12	-32.3408
ENSG00000188263	ENSG00000188263	IL17REL	3696	0.619048	-3.43007	-1.30205	52.1569	5.12384e-13	3.06408e-12	-10.7784
ENSG00000227110	ENSG00000227110	LMCD1-AS1	6458	0.426448	-1.77279	-0.0422561	52.1557	5.12702e-13	3.06476e-12	-3.41713
ENSG00000283036	ENSG00000283036	LINC01988	990	0.519192	-4.84949	-1.61207	52.1258	5.20568e-13	3.11069e-12	-28.8297
ENSG00000226091	ENSG00000226091	LINC00937	5663	0.477485	-3.19748	1.29392	52.0671	5.36365e-13	3.2035e-12	-9.17353
ENSG00000159289	ENSG00000159289	GOLGA6A	3505	0.518688	-4.84586	-1.93879	52.0048	5.53648e-13	3.30096e-12	-28.7573
ENSG00000154079	ENSG00000154079	SDHAF4	1440	0.426389	-1.17895	3.94377	51.9998	5.55063e-13	3.30775e-12	-2.26412
ENSG00000142408	ENSG00000142408	CACNG8	8747	0.561221	-2.06919	3.90486	51.8739	5.91828e-13	3.51549e-12	-4.19652
ENSG00000001461	ENSG00000001461	NIPAL3	9404	0.469162	-1.03249	4.18253	51.8557	5.97325e-13	3.54639e-12	-2.04555
ENSG00000143110	ENSG00000143110	C1orf162	2768	0.412934	-1.84233	1.06408	51.8531	5.98112e-13	3.55018e-12	-3.5859
ENSG00000267470	ENSG00000267470	ZNF571-AS1	4560	0.467763	-1.5571	1.45473	51.8021	6.13873e-13	3.64103e-12	-2.94262
ENSG00000091106	ENSG00000091106	NLRC4	3624	0.422461	-1.30734	0.996441	51.7841	6.19515e-13	3.67267e-12	-2.47484
ENSG00000070731	ENSG00000070731	ST6GALNAC2	3098	0.565526	-3.1086	-1.40099	51.7815	6.20351e-13	3.67672e-12	-8.62548
ENSG00000269609	ENSG00000269609	RPARP-AS1	5660	0.523852	-1.2652	2.4449	51.6013	6.79981e-13	4.01921e-12	-2.4036
ENSG00000133980	ENSG00000133980	VRTN	3736	0.58833	-2.5735	2.93646	51.5931	6.82824e-13	4.03502e-12	-5.9525
ENSG00000142748	ENSG00000142748	FCN3	2167	0.556068	-3.82432	4.37721	51.5772	6.88368e-13	4.06478e-12	-14.1656
ENSG00000174945	ENSG00000174945	AMZ1	7011	0.570675	-2.93584	-0.29165	51.5734	6.89712e-13	4.07071e-12	-7.65203
ENSG00000105650	ENSG00000105650	PDE4C	6546	0.529942	-2.72024	0.918772	51.4251	7.43817e-13	4.37282e-12	-6.58984
ENSG00000135324	ENSG00000135324	MRAP2	2153	0.456108	-1.73928	3.91304	51.3358	7.78441e-13	4.56853e-12	-3.33869
ENSG00000182612	ENSG00000182612	TSPAN10	4745	0.562276	-1.73981	-0.0522004	51.3325	7.79741e-13	4.57392e-12	-3.3399
ENSG00000205038	ENSG00000205038	PKHD1L1	13728	0.410621	-3.40557	-0.180813	51.2989	7.93197e-13	4.65058e-12	-10.5969
ENSG00000141682	ENSG00000141682	PMAIP1	2235	0.404474	-2.9669	2.22615	51.2106	8.29701e-13	4.85629e-12	-7.81854
ENSG00000153789	ENSG00000153789	FAM92B	1904	0.564076	-5.03304	-0.949279	51.1757	8.44578e-13	4.94095e-12	-32.7412
ENSG00000127364	ENSG00000127364	TAS2R4	2378	0.414634	-1.6135	0.382143	51.1365	8.61604e-13	5.03688e-12	-3.05994
ENSG00000072041	ENSG00000072041	SLC6A15	8781	0.403029	-1.43886	2.59264	51.1253	8.66526e-13	5.06318e-12	-2.71107
ENSG00000174469	ENSG00000174469	CNTNAP2	16666	0.433637	-1.35252	5.45124	51.0474	9.01635e-13	5.26191e-12	-2.55358
ENSG00000005471	ENSG00000005471	ABCB4	7727	0.399249	-1.1955	2.92396	50.9089	9.67545e-13	5.63422e-12	-2.29024
ENSG00000185250	ENSG00000185250	PPIL6	4481	0.486499	-1.68666	0.857923	50.8763	9.83733e-13	5.72432e-12	-3.2191
ENSG00000110057	ENSG00000110057	UNC93B1	3548	0.554679	-1.28338	2.9859	50.8742	9.84808e-13	5.72919e-12	-2.43408
ENSG00000215386	ENSG00000215386	MIR99AHG	11353	0.396459	-3.0878	1.14541	50.7431	1.05282e-12	6.11437e-12	-8.50197
ENSG00000101194	ENSG00000101194	SLC17A9	5521	0.605687	-1.16221	5.32503	50.705	1.07346e-12	6.22832e-12	-2.238
ENSG00000224032	ENSG00000224032	EPB41L4A-AS1	3344	0.433911	-1.39721	4.25672	50.6418	1.10861e-12	6.42914e-12	-2.63392
ENSG00000182326	ENSG00000182326	C1S	6462	0.487775	-1.2077	2.58275	50.6159	1.12332e-12	6.51287e-12	-2.30969
ENSG00000152229	ENSG00000152229	PSTPIP2	4120	0.505583	-1.29863	5.04257	50.6152	1.12369e-12	6.51344e-12	-2.45996
ENSG00000184925	ENSG00000184925	LCN12	2819	0.643491	-2.81599	-0.88367	50.5852	1.14104e-12	6.6108e-12	-7.04205
ENSG00000105519	ENSG00000105519	CAPS	4097	0.584086	-1.19061	2.84427	50.539	1.16819e-12	6.76318e-12	-2.28249
ENSG00000171227	ENSG00000171227	TMEM37	2292	0.5637	-1.98746	3.10983	50.5328	1.1719e-12	6.78142e-12	-3.96538
ENSG00000179914	ENSG00000179914	ITLN1	1483	0.482805	-5.76085	-1.47909	50.52	1.17955e-12	6.82238e-12	-54.2238
ENSG00000088881	ENSG00000088881	EBF4	3717	0.651332	-1.25757	3.99482	50.4981	1.19279e-12	6.89232e-12	-2.39092
ENSG00000006453	ENSG00000006453	BAIAP2L1	4798	0.493122	-1.31224	3.14433	50.3337	1.29703e-12	7.47303e-12	-2.48327
ENSG00000123977	ENSG00000123977	DAW1	2933	0.45687	-4.87623	-1.48021	50.3305	1.29912e-12	7.4833e-12	-29.3693
ENSG00000125845	ENSG00000125845	BMP2	3601	0.520966	-1.81476	3.9211	50.3138	1.31026e-12	7.5438e-12	-3.518
ENSG00000148344	ENSG00000148344	PTGES	1896	0.561709	-1.5692	0.561348	50.3077	1.3143e-12	7.56525e-12	-2.96741
ENSG00000250722	ENSG00000250722	SELENOP	5688	0.376231	-1.15561	4.14292	50.3	1.3195e-12	7.5934e-12	-2.22778
ENSG00000184163	ENSG00000184163	C1QTNF12	1794	0.686734	-2.24199	1.90734	50.2737	1.33732e-12	7.68488e-12	-4.73051
ENSG00000088002	ENSG00000088002	SULT2B1	2822	0.605953	-2.76719	-1.32486	50.2059	1.38428e-12	7.9471e-12	-6.80782
ENSG00000131196	ENSG00000131196	NFATC1	9068	0.589656	-1.06147	5.93007	50.1083	1.45487e-12	8.33836e-12	-2.08705
ENSG00000233822	ENSG00000233822	HIST1H2BN	5477	0.424685	-1.93612	0.305413	50.0363	1.50927e-12	8.644e-12	-3.82674
ENSG00000109323	ENSG00000109323	MANBA	11743	0.391893	-1.40116	4.76297	50.028	1.51569e-12	8.67864e-12	-2.64114
ENSG00000056972	ENSG00000056972	TRAF3IP2	6553	0.443919	-1.15256	2.78653	49.9212	1.60044e-12	9.14862e-12	-2.22308
ENSG00000232284	ENSG00000232284	GNG12-AS1	3465	0.445887	-1.43351	0.979786	49.8219	1.68351e-12	9.60064e-12	-2.70102
ENSG00000103253	ENSG00000103253	HAGHL	5287	0.673539	-1.5752	2.5538	49.7671	1.73119e-12	9.86785e-12	-2.97976
ENSG00000162105	ENSG00000162105	SHANK2	18775	0.459601	-2.14188	1.08011	49.699	1.79234e-12	1.01994e-11	-4.41338
ENSG00000269293	ENSG00000269293	ZSCAN16-AS1	2163	0.414239	-1.46185	1.38147	49.6795	1.81031e-12	1.02992e-11	-2.75461
ENSG00000123080	ENSG00000123080	CDKN2C	3318	0.568716	-2.71203	0.365808	49.6634	1.82515e-12	1.03812e-11	-6.55243
ENSG00000105991	ENSG00000105991	HOXA1	2539	0.484049	-1.41482	4.03336	49.6148	1.87095e-12	1.06367e-11	-2.66626
ENSG00000164070	ENSG00000164070	HSPA4L	11621	0.385423	-1.12146	3.01934	49.5334	1.95023e-12	1.10716e-11	-2.17568
ENSG00000107338	ENSG00000107338	SHB	2783	0.592167	-1.21778	2.16665	49.5293	1.95427e-12	1.10893e-11	-2.32589
ENSG00000258733	ENSG00000258733	LINC02328	1568	0.410077	-3.09173	-1.37741	49.5051	1.97853e-12	1.1219e-11	-8.5252
ENSG00000186439	ENSG00000186439	TRDN	6700	0.325522	-2.07556	0.65676	49.4116	2.07511e-12	1.175e-11	-4.21509
ENSG00000230724	ENSG00000230724	LINC01001	3823	0.5017	-1.85207	1.20032	49.3692	2.12053e-12	1.1993e-11	-3.61017
ENSG00000239779	ENSG00000239779	WBP1	2438	0.560705	-1.01103	3.12549	49.3346	2.1582e-12	1.21917e-11	-2.01535
ENSG00000161011	ENSG00000161011	SQSTM1	7654	0.584662	-1.06705	6.65521	49.1332	2.39154e-12	1.34559e-11	-2.09515
ENSG00000129514	ENSG00000129514	FOXA1	3982	0.540934	-2.98793	-0.391209	49.1172	2.41117e-12	1.35632e-11	-7.93335
ENSG00000246985	ENSG00000246985	SOCS2-AS1	3816	0.550314	-1.92516	0.595813	49.1154	2.41342e-12	1.35727e-11	-3.79778
ENSG00000246877	ENSG00000246877	DNM1P35	3188	0.56744	-2.24955	-0.760714	49.0928	2.4413e-12	1.3723e-11	-4.75535
ENSG00000275549	ENSG00000275549	STPG3-AS1	1701	0.639036	-2.44754	-0.898663	48.9998	2.55983e-12	1.43657e-11	-5.45484
ENSG00000105610	ENSG00000105610	KLF1	1611	0.625698	-2.48547	0.619163	48.9816	2.58371e-12	1.4493e-11	-5.60015
ENSG00000101955	ENSG00000101955	SRPX	1987	0.462506	-1.26134	4.58881	48.9798	2.58609e-12	1.45029e-11	-2.39718
ENSG00000129048	ENSG00000129048	ACKR4	2273	0.373955	-3.17641	-1.16639	48.972	2.59637e-12	1.45571e-11	-9.04054
ENSG00000213928	ENSG00000213928	IRF9	3794	0.541645	-1.17292	1.97359	48.8908	2.70616e-12	1.51656e-11	-2.25468
ENSG00000198857	ENSG00000198857	HSD3BP5	1132	0.504417	-2.89823	-0.943333	48.8083	2.82246e-12	1.58026e-11	-7.45513
ENSG00000161958	ENSG00000161958	FGF11	5565	0.572147	-2.3174	0.208322	48.8041	2.82852e-12	1.58328e-11	-4.98432
ENSG00000154237	ENSG00000154237	LRRK1	17600	0.531648	-1.86623	0.646795	48.7675	2.88182e-12	1.61237e-11	-3.64578
ENSG00000172000	ENSG00000172000	ZNF556	6574	0.447368	-4.67927	-1.16822	48.7596	2.89338e-12	1.61846e-11	-25.6213
ENSG00000213889	ENSG00000213889	PPM1N	2571	0.5986	-2.64742	-0.419909	48.605	3.1307e-12	1.74835e-11	-6.26545
ENSG00000189398	ENSG00000189398	OR7E12P	973	0.487153	-1.40957	2.53806	48.5742	3.18018e-12	1.77392e-11	-2.65659
ENSG00000134640	ENSG00000134640	MTNR1B	1956	0.574131	-5.26204	-1.06438	48.5188	3.27145e-12	1.82313e-11	-38.3735
ENSG00000223764	ENSG00000223764	LINC02593	4152	0.616811	-3.24006	2.71418	48.4936	3.31363e-12	1.84492e-11	-9.44835
ENSG00000226312	ENSG00000226312	CFLAR-AS1	4334	0.392478	-2.60359	0.513473	48.4719	3.35049e-12	1.86458e-11	-6.07795
ENSG00000244968	ENSG00000244968	LIFR-AS1	5098	0.430953	-1.46732	1.91846	48.4126	3.45348e-12	1.91967e-11	-2.76507
ENSG00000185100	ENSG00000185100	ADSSL1	5775	0.557229	-1.36214	4.20444	48.3985	3.47832e-12	1.93258e-11	-2.57067
ENSG00000102878	ENSG00000102878	HSF4	3377	0.639621	-2.9452	-0.221247	48.3884	3.4963e-12	1.94212e-11	-7.7018
ENSG00000130702	ENSG00000130702	LAMA5	14291	0.617731	-1.05889	7.79909	48.3844	3.5035e-12	1.94567e-11	-2.08333
ENSG00000102287	ENSG00000102287	GABRE	9612	0.474199	-1.74167	5.59645	48.3591	3.54898e-12	1.97047e-11	-3.34422
ENSG00000263586	ENSG00000263586	HID1-AS1	815	0.500613	-2.33779	0.635855	48.2414	3.76851e-12	2.08752e-11	-5.05526
ENSG00000129465	ENSG00000129465	RIPK3	3256	0.549754	-4.2621	-1.11159	48.2238	3.80252e-12	2.10588e-11	-19.1876
ENSG00000116147	ENSG00000116147	TNR	12960	0.441898	-3.60044	0.278933	48.2213	3.80726e-12	2.10801e-11	-12.1294
ENSG00000049247	ENSG00000049247	UTS2	1791	0.407594	-2.53179	-0.706752	48.1335	3.98162e-12	2.20252e-11	-5.78287
ENSG00000148677	ENSG00000148677	ANKRD1	1979	0.394644	-1.94666	7.62236	48.0745	4.10323e-12	2.26613e-11	-3.85481
ENSG00000091844	ENSG00000091844	RGS17	7899	0.430054	-1.22156	4.44664	48.0272	4.20357e-12	2.31834e-11	-2.33199
ENSG00000187944	ENSG00000187944	C2orf66	1669	0.325944	-2.66557	0.156833	47.7907	4.74228e-12	2.60407e-11	-6.34477
ENSG00000240038	ENSG00000240038	AMY2B	7491	0.402616	-1.14266	1.58099	47.6823	5.01203e-12	2.74717e-11	-2.20788
ENSG00000230666	ENSG00000230666	CEACAM22P	3170	0.486435	-5.35007	-1.68824	47.6211	5.17081e-12	2.83161e-11	-40.7879
ENSG00000175155	ENSG00000175155	YPEL2	8667	0.457944	-1.89658	5.62926	47.6091	5.2027e-12	2.8474e-11	-3.72329
ENSG00000225194	ENSG00000225194	LINC00092	4849	0.564859	-2.34021	0.0386958	47.5905	5.25227e-12	2.87359e-11	-5.06376
ENSG00000273274	ENSG00000273274	ZBTB8B	12834	0.433848	-1.22791	2.12054	47.4956	5.5128e-12	3.00926e-11	-2.34227
ENSG00000170469	ENSG00000170469	SPATA24	1204	0.5299	-1.02701	1.95948	47.3023	6.08417e-12	3.31136e-11	-2.0378
ENSG00000255134	ENSG00000255134	OR8K2P	927	0.366775	-6.49721	-1.68985	47.2086	6.38184e-12	3.46864e-11	-90.3348
ENSG00000237440	ENSG00000237440	ZNF737	3539	0.410285	-1.00361	4.3439	47.1778	6.48296e-12	3.5228e-11	-2.00501
ENSG00000132274	ENSG00000132274	TRIM22	6020	0.421595	-1.96199	0.05945	47.1233	6.66584e-12	3.61808e-11	-3.896
ENSG00000188051	ENSG00000188051	TMEM221	2317	0.587397	-2.06446	0.280387	47.1073	6.72045e-12	3.64607e-11	-4.18278
ENSG00000165457	ENSG00000165457	FOLR2	1416	0.538842	-3.77199	-1.31449	47.0931	6.76947e-12	3.67101e-11	-13.661
ENSG00000256436	ENSG00000256436	TAS2R31	1021	0.404505	-2.50341	-0.998512	47.0394	6.95736e-12	3.76949e-11	-5.67023
ENSG00000148942	ENSG00000148942	SLC5A12	7544	0.383484	-1.48123	1.59746	46.9721	7.2003e-12	3.89407e-11	-2.79187
ENSG00000133937	ENSG00000133937	GSC	1264	0.648734	-3.84414	-0.300358	46.9141	7.41663e-12	4.00565e-11	-14.3615
ENSG00000225366	ENSG00000225366	TDGF1P3	2710	0.438745	-5.90162	-2.1709	46.8848	7.52845e-12	4.0633e-11	-59.781
ENSG00000187134	ENSG00000187134	AKR1C1	8765	0.41506	-1.38924	3.16088	46.7446	8.0866e-12	4.3567e-11	-2.6194
ENSG00000187045	ENSG00000187045	TMPRSS6	4232	0.551985	-2.07651	-0.0840612	46.7188	8.19374e-12	4.41145e-11	-4.21784
ENSG00000184344	ENSG00000184344	GDF3	1239	0.447135	-3.39279	1.79327	46.6127	8.64963e-12	4.64334e-11	-10.5034
ENSG00000119866	ENSG00000119866	BCL11A	25422	0.464794	-2.44097	-0.399203	46.5705	8.83789e-12	4.74003e-11	-5.43007
ENSG00000165424	ENSG00000165424	ZCCHC24	5051	0.563849	-1.40972	7.02113	46.5263	9.03957e-12	4.84175e-11	-2.65685
ENSG00000130733	ENSG00000130733	YIPF2	2518	0.590945	-1.2132	4.89723	46.5168	9.08356e-12	4.86214e-11	-2.31852
ENSG00000108950	ENSG00000108950	FAM20A	6203	0.500564	-2.09842	3.99045	46.4765	9.27219e-12	4.96089e-11	-4.2824
ENSG00000069812	ENSG00000069812	HES2	5407	0.62789	-4.35101	-1.39746	46.4525	9.3868e-12	5.01923e-11	-20.4072
ENSG00000172382	ENSG00000172382	PRSS27	5921	0.612734	-1.27097	1.33465	46.3889	9.6965e-12	5.18097e-11	-2.41323
ENSG00000178809	ENSG00000178809	TRIM73	5544	0.575036	-2.65718	-0.736385	46.2638	1.03356e-11	5.51385e-11	-6.30797
ENSG00000170537	ENSG00000170537	TMC7	5638	0.466655	-1.11046	4.10179	46.2571	1.0371e-11	5.52903e-11	-2.15915
ENSG00000188385	ENSG00000188385	JAKMIP3	7608	0.54653	-1.90004	0.407632	46.2555	1.03795e-11	5.53234e-11	-3.73224
ENSG00000179846	ENSG00000179846	NKPD1	4310	0.587007	-1.44664	2.09435	46.1686	1.08503e-11	5.77432e-11	-2.72573
ENSG00000262468	ENSG00000262468	LINC01569	5237	0.488066	-1.59809	1.22284	46.1346	1.10399e-11	5.87e-11	-3.02742
ENSG00000151650	ENSG00000151650	VENTX	2911	0.589488	-4.01768	-0.882878	46.081	1.13465e-11	6.02631e-11	-16.1973
ENSG00000250651	ENSG00000250651	PABPC1P7	1513	0.413748	-2.48449	-1.43849	46.0533	1.1508e-11	6.10804e-11	-5.59635
ENSG00000164181	ENSG00000164181	ELOVL7	4576	0.473995	-1.92318	1.66894	45.8978	1.24583e-11	6.59493e-11	-3.79258
ENSG00000185955	ENSG00000185955	C7orf61	1191	0.523929	-1.76236	-0.0501892	45.8923	1.24937e-11	6.61192e-11	-3.39254
ENSG00000281103	ENSG00000281103	TRG-AS1	4130	0.423245	-1.74044	4.4329	45.8919	1.24959e-11	6.61192e-11	-3.34136
ENSG00000166816	ENSG00000166816	LDHD	2359	0.637134	-2.43408	0.340433	45.85	1.2766e-11	6.74887e-11	-5.40419
ENSG00000244041	ENSG00000244041	LINC01011	2811	0.522234	-1.68666	1.31165	45.772	1.32848e-11	7.01693e-11	-3.2191
ENSG00000133317	ENSG00000133317	LGALS12	2270	0.547137	-4.82917	-1.46387	45.6252	1.43186e-11	7.55138e-11	-28.4266
ENSG00000185873	ENSG00000185873	TMPRSS11B	3378	0.3582	-6.59562	-0.413461	45.5936	1.45519e-11	7.66426e-11	-96.7117
ENSG00000125730	ENSG00000125730	C3	8328	0.518132	-3.12245	1.22501	45.5639	1.4774e-11	7.77445e-11	-8.70866
ENSG00000103024	ENSG00000103024	NME3	1445	0.692042	-1.28539	4.01594	45.4981	1.52784e-11	8.0275e-11	-2.43747
ENSG00000167371	ENSG00000167371	PRRT2	3755	0.618109	-1.3013	6.54423	45.4656	1.55343e-11	8.15662e-11	-2.46451
ENSG00000167766	ENSG00000167766	ZNF83	8028	0.431614	-1.04426	6.77241	45.3881	1.61615e-11	8.46924e-11	-2.06231
ENSG00000139714	ENSG00000139714	MORN3	3856	0.489367	-1.58223	0.584217	45.3852	1.6185e-11	8.47788e-11	-2.99433
ENSG00000203497	ENSG00000203497	PDCD4-AS1	778	0.656812	-1.65404	1.78403	45.3811	1.62192e-11	8.49393e-11	-3.14714
ENSG00000130940	ENSG00000130940	CASZ1	11336	0.568278	-1.85049	1.47054	45.336	1.65971e-11	8.68803e-11	-3.60624
ENSG00000186007	ENSG00000186007	LEMD1	2199	0.498863	-2.79389	-1.30912	45.0899	1.88195e-11	9.82775e-11	-6.93498
ENSG00000163734	ENSG00000163734	CXCL3	2219	0.47589	-3.32861	1.08253	45.0728	1.89842e-11	9.90947e-11	-10.0464
ENSG00000108821	ENSG00000108821	COL1A1	9819	0.581424	-1.29257	9.21704	45.0546	1.91619e-11	9.99786e-11	-2.44964
ENSG00000214534	ENSG00000214534	ZNF705E	3442	0.356188	-2.40237	-0.435749	44.9963	1.97412e-11	1.02979e-10	-5.28671
ENSG00000189136	ENSG00000189136	UBE2Q2P1	3222	0.429236	-1.51003	1.43382	44.974	1.99672e-11	1.04067e-10	-2.84816
ENSG00000197046	ENSG00000197046	SIGLEC15	3598	0.579211	-2.19732	0.621312	44.9466	2.02477e-11	1.05392e-10	-4.58627
ENSG00000006283	ENSG00000006283	CACNA1G	9709	0.586672	-1.96305	1.24402	44.9342	2.03773e-11	1.05997e-10	-3.89887
ENSG00000084734	ENSG00000084734	GCKR	3146	0.513668	-2.82253	-0.310736	44.8999	2.07366e-11	1.07796e-10	-7.07403
ENSG00000134121	ENSG00000134121	CHL1	11861	0.403339	-3.59853	0.299462	44.8765	2.09858e-11	1.09033e-10	-12.1134
ENSG00000173641	ENSG00000173641	HSPB7	3910	0.610742	-2.76256	-0.33135	44.8212	2.15877e-11	1.12002e-10	-6.786
ENSG00000261183	ENSG00000261183	SPINT1-AS1	1239	0.540759	-4.4238	-1.54598	44.7662	2.22018e-11	1.14989e-10	-21.4633
ENSG00000118407	ENSG00000118407	FILIP1	8906	0.343701	-1.94043	5.46029	44.7398	2.25036e-11	1.16476e-10	-3.83819
ENSG00000152208	ENSG00000152208	GRID2	10951	0.419048	-2.72736	0.116786	44.7322	2.25914e-11	1.16906e-10	-6.62244
ENSG00000245060	ENSG00000245060	LINC00847	2453	0.525887	-1.01749	2.80644	44.7261	2.26613e-11	1.17243e-10	-2.0244
ENSG00000166510	ENSG00000166510	CCDC68	5180	0.396911	-1.92346	1.97855	44.6958	2.30147e-11	1.19019e-10	-3.79333
ENSG00000105825	ENSG00000105825	TFPI2	2682	0.440716	-3.05986	7.06286	44.6218	2.39012e-11	1.23497e-10	-8.33891
ENSG00000005001	ENSG00000005001	PRSS22	2387	0.592375	-5.86978	-1.13398	44.4853	2.5627e-11	1.32215e-10	-58.4762
ENSG00000197405	ENSG00000197405	C5AR1	2951	0.520163	-2.19849	0.674889	44.4824	2.56661e-11	1.3236e-10	-4.58998
ENSG00000259664	ENSG00000259664	LINC02254	1726	0.376593	-2.53506	-0.439705	44.4604	2.59557e-11	1.33738e-10	-5.79603
ENSG00000172548	ENSG00000172548	NIPAL4	4208	0.522576	-2.89554	-1.15128	44.4039	2.6716e-11	1.37537e-10	-7.44124
ENSG00000124780	ENSG00000124780	KCNK17	2172	0.576427	-3.42904	-0.775223	44.3812	2.7027e-11	1.39079e-10	-10.7707
ENSG00000166965	ENSG00000166965	RCCD1	4969	0.546388	-1.02058	4.04878	44.3621	2.72918e-11	1.40321e-10	-2.02874
ENSG00000133169	ENSG00000133169	BEX1	864	0.609954	-1.7196	6.81194	44.3497	2.74654e-11	1.41153e-10	-3.29346
ENSG00000144045	ENSG00000144045	DQX1	2940	0.470748	-2.28523	-0.0820062	44.2664	2.86596e-11	1.47227e-10	-4.87441
ENSG00000204524	ENSG00000204524	ZNF805	2523	0.491082	-1.1441	2.63236	44.2567	2.8802e-11	1.47927e-10	-2.21008
ENSG00000187013	ENSG00000187013	C17orf82	1530	0.708497	-3.36855	-1.7317	44.1996	2.96536e-11	1.52236e-10	-10.3284
ENSG00000259207	ENSG00000259207	ITGB3	4394	0.512745	-4.63394	-0.275961	44.1874	2.984e-11	1.53062e-10	-24.8288
ENSG00000234719	ENSG00000234719	NPIPB2	2719	0.519309	-1.11919	1.13223	44.13	3.07282e-11	1.57416e-10	-2.17225
ENSG00000135002	ENSG00000135002	RFK	3877	0.44261	-1.49349	5.5743	44.1104	3.10375e-11	1.58928e-10	-2.81569
ENSG00000149634	ENSG00000149634	SPATA25	757	0.566711	-2.6906	0.111124	44.11	3.10434e-11	1.58928e-10	-6.45582
ENSG00000188687	ENSG00000188687	SLC4A5	8025	0.437259	-1.73129	0.8226	44.0968	3.12524e-11	1.59896e-10	-3.32024
ENSG00000176912	ENSG00000176912	TYMSOS	976	0.420082	-1.94646	0.0974942	44.0811	3.15051e-11	1.61083e-10	-3.85429
ENSG00000163453	ENSG00000163453	IGFBP7	1930	0.473575	-2.06263	1.68877	43.9545	3.36104e-11	1.71339e-10	-4.17747
ENSG00000232434	ENSG00000232434	AJM1	4387	0.726693	-1.80003	2.31586	43.916	3.42779e-11	1.74556e-10	-3.48227
ENSG00000244219	ENSG00000244219	TMEM225B	1410	0.559574	-2.54114	-1.02344	43.8836	3.48489e-11	1.77388e-10	-5.82049
ENSG00000124920	ENSG00000124920	MYRF	10680	0.595974	-1.3994	6.23613	43.8724	3.50492e-11	1.78332e-10	-2.63791
ENSG00000100346	ENSG00000100346	CACNA1I	10792	0.615641	-1.49246	1.46716	43.8647	3.51872e-11	1.78996e-10	-2.81369
ENSG00000170425	ENSG00000170425	ADORA2B	2551	0.509996	-1.64939	1.52154	43.7595	3.71317e-11	1.88488e-10	-3.13701
ENSG00000152672	ENSG00000152672	CLEC4F	2475	0.528081	-4.88646	-1.95604	43.7474	3.73604e-11	1.89569e-10	-29.5782
ENSG00000124721	ENSG00000124721	DNAH8	15055	0.408768	-3.22222	-0.732231	43.722	3.78501e-11	1.91891e-10	-9.3322
ENSG00000169744	ENSG00000169744	LDB2	5586	0.388292	-1.04206	6.79335	43.6407	3.94544e-11	1.9935e-10	-2.05916
ENSG00000163576	ENSG00000163576	EFHB	4163	0.418688	-1.92712	-0.414191	43.5752	4.0797e-11	2.05657e-10	-3.80296
ENSG00000145990	ENSG00000145990	GFOD1	10686	0.469118	-1.07847	5.21316	43.5675	4.09579e-11	2.06382e-10	-2.1118
ENSG00000205592	ENSG00000205592	MUC19	29488	0.470056	-2.63291	0.12434	43.5615	4.10835e-11	2.06971e-10	-6.20277
ENSG00000119411	ENSG00000119411	BSPRY	2339	0.560923	-6.25854	-1.82547	43.5347	4.16512e-11	2.09699e-10	-76.5613
ENSG00000125246	ENSG00000125246	CLYBL	7227	0.510447	-1.05967	2.40153	43.5209	4.19452e-11	2.1109e-10	-2.08445
ENSG00000255552	ENSG00000255552	LY6G6E	1104	0.522645	-6.31884	-1.91321	43.4969	4.24641e-11	2.13612e-10	-79.8288
ENSG00000251432	ENSG00000251432	LINC02615	3283	0.449284	-1.64005	0.413987	43.4508	4.34763e-11	2.18612e-10	-3.11677
ENSG00000136457	ENSG00000136457	CHAD	1802	0.593785	-1.82334	0.160938	43.4313	4.3911e-11	2.20613e-10	-3.539
ENSG00000166126	ENSG00000166126	AMN	4646	0.659277	-1.89363	0.635089	43.3828	4.50119e-11	2.25907e-10	-3.7157
ENSG00000175329	ENSG00000175329	ISX	3384	0.527187	-5.13121	-1.77618	43.3776	4.51321e-11	2.26416e-10	-35.0468
ENSG00000237425	ENSG00000237425	RPSAP2	888	0.502252	-3.69166	-1.02843	43.2721	4.76326e-11	2.38362e-10	-12.9211
ENSG00000185275	ENSG00000185275	CD24P4	243	0.54321	-1.45331	3.95154	43.2676	4.77431e-11	2.38865e-10	-2.73837
ENSG00000236516	ENSG00000236516	KLF2P4	1225	0.642449	-2.96286	-0.861545	43.198	4.94717e-11	2.47307e-10	-7.79668
ENSG00000129757	ENSG00000129757	CDKN1C	2478	0.669895	-1.32103	5.49498	43.1881	4.97229e-11	2.48459e-10	-2.49845
ENSG00000254154	ENSG00000254154	CRYZL2P-SEC16B	7841	0.439102	-2.2691	-0.198055	43.0872	5.23542e-11	2.61172e-10	-4.82023
ENSG00000278023	ENSG00000278023	RDM1	1975	0.491646	-1.97262	0.813552	43.0784	5.25906e-11	2.62297e-10	-3.92481
ENSG00000099957	ENSG00000099957	P2RX6	4730	0.588795	-1.62911	1.38777	43.0574	5.31578e-11	2.64905e-10	-3.09322
ENSG00000197882	ENSG00000197882	OR7E13P	910	0.468132	-1.74643	-0.347072	43.0131	5.43734e-11	2.7085e-10	-3.35528
ENSG00000205436	ENSG00000205436	EXOC3L4	3480	0.663218	-4.4738	-0.865762	42.9325	5.66628e-11	2.81553e-10	-22.2202
ENSG00000189056	ENSG00000189056	RELN	12642	0.381743	-2.3188	5.22208	42.9213	5.69873e-11	2.83048e-10	-4.98918
ENSG00000117425	ENSG00000117425	PTCH2	5149	0.50437	-1.60467	0.45461	42.9148	5.71778e-11	2.83935e-10	-3.04127
ENSG00000189334	ENSG00000189334	S100A14	1277	0.565388	-3.76423	1.85193	42.9134	5.72187e-11	2.84079e-10	-13.5877
ENSG00000236993	ENSG00000236993	GAPDHP21	1010	0.50099	-1.97576	0.204119	42.8684	5.85479e-11	2.90378e-10	-3.93336
ENSG00000170426	ENSG00000170426	SDR9C7	1765	0.465156	-2.15047	0.302709	42.8087	6.03631e-11	2.99072e-10	-4.43974
ENSG00000246067	ENSG00000246067	RAB30-AS1	2429	0.434747	-1.08913	1.68042	42.6704	6.47863e-11	3.19995e-10	-2.12745
ENSG00000166323	ENSG00000166323	C11orf65	3524	0.417423	-1.86829	-0.606347	42.5775	6.79379e-11	3.34459e-10	-3.65099
ENSG00000266964	ENSG00000266964	FXYD1	1926	0.645379	-3.97468	-1.76842	42.576	6.799e-11	3.34647e-10	-15.7216
ENSG00000127561	ENSG00000127561	SYNGR3	3420	0.640936	-1.6118	2.19531	42.5672	6.82966e-11	3.35949e-10	-3.05633
ENSG00000142627	ENSG00000142627	EPHA2	4159	0.5761	-1.08518	8.32382	42.5418	6.91883e-11	3.40196e-10	-2.12164
ENSG00000156413	ENSG00000156413	FUT6	4349	0.558519	-3.18146	-1.32817	42.5352	6.94217e-11	3.41204e-10	-9.07222
ENSG00000227214	ENSG00000227214	HCG15	1032	0.501938	-1.42019	0.173106	42.478	7.14826e-11	3.50902e-10	-2.67622
ENSG00000228109	ENSG00000228109	MELTF-AS1	1139	0.631255	-1.31817	1.53422	42.3804	7.51392e-11	3.68173e-10	-2.49349
ENSG00000257842	ENSG00000257842	LINC02588	1483	0.396494	-2.76912	-1.70328	42.3381	7.67822e-11	3.75609e-10	-6.81691
ENSG00000168350	ENSG00000168350	DEGS2	4466	0.607927	-3.05092	-0.991477	42.3238	7.73442e-11	3.7805e-10	-8.28741
ENSG00000152430	ENSG00000152430	BOLL	4004	0.49001	-2.6833	-1.38578	42.2901	7.86914e-11	3.844e-10	-6.42324
ENSG00000182796	ENSG00000182796	TMEM198B	4377	0.562943	-1.00678	4.3816	42.25	8.032e-11	3.92036e-10	-2.00942
ENSG00000141668	ENSG00000141668	CBLN2	5593	0.350974	-4.4077	0.507029	42.2392	8.07648e-11	3.94047e-10	-21.2251
ENSG00000154914	ENSG00000154914	USP43	5068	0.567088	-1.97006	0.498591	42.2289	8.11904e-11	3.95962e-10	-3.91786
ENSG00000101076	ENSG00000101076	HNF4A	7311	0.53399	-5.17471	-0.627707	42.1596	8.41186e-11	4.09659e-10	-36.1196
ENSG00000163793	ENSG00000163793	DNAJC5G	2350	0.482553	-4.02896	-1.82152	42.1583	8.41741e-11	4.09847e-10	-16.3245
ENSG00000158815	ENSG00000158815	FGF17	3287	0.610891	-1.75267	-0.197789	42.0097	9.0824e-11	4.41329e-10	-3.36983
ENSG00000281026	ENSG00000281026	N4BP2L2-IT2	4890	0.380982	-1.29549	1.51505	41.9257	9.48077e-11	4.59848e-10	-2.45461
ENSG00000173762	ENSG00000173762	CD7	2735	0.658135	-3.46782	-0.563246	41.8632	9.78897e-11	4.74413e-10	-11.0641
ENSG00000213462	ENSG00000213462	ERV3-1	4574	0.452339	-1.1911	5.3484	41.8483	9.86354e-11	4.77737e-10	-2.28326
ENSG00000159216	ENSG00000159216	RUNX1	15574	0.429369	-2.55125	3.18862	41.8443	9.88362e-11	4.78613e-10	-5.86141
ENSG00000159374	ENSG00000159374	M1AP	3000	0.468333	-1.97902	-0.351952	41.8387	9.91201e-11	4.79891e-10	-3.94224
ENSG00000167874	ENSG00000167874	TMEM88	875	0.628571	-1.0214	5.62255	41.8284	9.96451e-11	4.82141e-10	-2.02989
ENSG00000140961	ENSG00000140961	OSGIN1	3460	0.591329	-1.6939	0.979967	41.7914	1.0155e-10	4.91063e-10	-3.23529
ENSG00000162039	ENSG00000162039	MEIOB	2303	0.433348	-2.79114	-0.868172	41.7116	1.05782e-10	5.1101e-10	-6.92179
ENSG00000085276	ENSG00000085276	MECOM	9103	0.438976	-1.64194	6.31269	41.7042	1.06179e-10	5.12826e-10	-3.12086
ENSG00000204060	ENSG00000204060	FOXO6	2398	0.706005	-1.97912	-0.173206	41.6716	1.07967e-10	5.21248e-10	-3.94253
ENSG00000114656	ENSG00000114656	KIAA1257	9923	0.469314	-1.01271	1.57938	41.6649	1.08335e-10	5.22817e-10	-2.0177
ENSG00000130475	ENSG00000130475	FCHO1	5694	0.604847	-1.2222	2.00809	41.6193	1.10893e-10	5.34836e-10	-2.33302
ENSG00000111674	ENSG00000111674	ENO2	4281	0.57253	-2.59803	6.38327	41.6137	1.11211e-10	5.36265e-10	-6.0546
ENSG00000081041	ENSG00000081041	CXCL2	1500	0.493333	-2.86691	2.01204	41.6129	1.11258e-10	5.3638e-10	-7.29503
ENSG00000232829	ENSG00000232829	GSTO3P	718	0.491643	-2.43323	-0.0939907	41.5837	1.12928e-10	5.43998e-10	-5.40103
ENSG00000170175	ENSG00000170175	CHRNB1	4329	0.542158	-1.05781	3.26477	41.5609	1.14256e-10	5.50173e-10	-2.08177
ENSG00000167261	ENSG00000167261	DPEP2	3498	0.511721	-2.94553	0.0488935	41.4744	1.19424e-10	5.73903e-10	-7.70357
ENSG00000171303	ENSG00000171303	KCNK3	6223	0.575928	-2.94191	-0.591499	41.4655	1.19969e-10	5.76409e-10	-7.68428
ENSG00000157306	ENSG00000157306	ZFHX2-AS1	5097	0.524034	-1.9782	-0.743024	41.403	1.23867e-10	5.9478e-10	-3.94002
ENSG00000185847	ENSG00000185847	LINC01405	1522	0.508541	-6.17312	-2.03974	41.3915	1.24595e-10	5.98038e-10	-72.1597
ENSG00000180210	ENSG00000180210	F2	2550	0.592549	-2.38578	-0.345053	41.3862	1.24934e-10	5.99544e-10	-5.22627
ENSG00000248309	ENSG00000248309	MEF2C-AS1	7865	0.389955	-1.81418	0.596539	41.3704	1.25947e-10	6.04285e-10	-3.5166
ENSG00000164107	ENSG00000164107	HAND2	3601	0.512358	-4.30149	3.75691	41.2934	1.31009e-10	6.2769e-10	-19.7186
ENSG00000260233	ENSG00000260233	SSSCA1-AS1	1942	0.556643	-1.54655	0.307949	41.259	1.33336e-10	6.38713e-10	-2.92119
ENSG00000170293	ENSG00000170293	CMTM8	1174	0.525554	-1.32822	2.81681	41.1568	1.40492e-10	6.71383e-10	-2.51093
ENSG00000196436	ENSG00000196436	NPIPB15	1702	0.479436	-1.16653	1.57876	41.1305	1.42396e-10	6.8021e-10	-2.24471
ENSG00000263006	ENSG00000263006	ROCK1P1	2645	0.387146	-2.05102	0.0820233	41.0703	1.46854e-10	7.00531e-10	-4.14398
ENSG00000155428	ENSG00000155428	TRIM74	1471	0.548606	-2.17401	-1.09755	41.0377	1.49324e-10	7.11745e-10	-4.51275
ENSG00000102387	ENSG00000102387	TAF7L	2714	0.442152	-1.83405	0.44923	40.9286	1.57892e-10	7.50197e-10	-3.56536
ENSG00000280789	ENSG00000280789	PAGR1	1702	0.610458	-1.02379	5.02191	40.915	1.58993e-10	7.55132e-10	-2.03325
ENSG00000100473	ENSG00000100473	COCH	4031	0.462416	-1.52227	1.73092	40.8974	1.60432e-10	7.61513e-10	-2.87243
ENSG00000105963	ENSG00000105963	ADAP1	5062	0.660213	-2.06111	0.30055	40.8831	1.61613e-10	7.66965e-10	-4.17306
ENSG00000281731	ENSG00000281731	METTL14-DT	2276	0.379613	-2.98167	-1.6651	40.8486	1.64487e-10	7.7968e-10	-7.89902
ENSG00000272398	ENSG00000272398	CD24	3097	0.596706	-1.13509	9.44307	40.8407	1.6516e-10	7.82453e-10	-2.19632
ENSG00000184254	ENSG00000184254	ALDH1A3	5772	0.536729	-3.20289	-1.24731	40.8383	1.65357e-10	7.83184e-10	-9.20803
ENSG00000273356	ENSG00000273356	LINC02019	2060	0.411165	-2.59456	-0.744841	40.8348	1.6566e-10	7.84463e-10	-6.04005
ENSG00000259666	ENSG00000259666	LINGO1-AS1	2720	0.510662	-2.31132	-0.645765	40.8246	1.66525e-10	7.88077e-10	-4.96338
ENSG00000197816	ENSG00000197816	CCDC180	14155	0.494313	-1.07725	1.99562	40.779	1.70458e-10	8.05433e-10	-2.11
ENSG00000231752	ENSG00000231752	EMBP1	5745	0.411488	-1.26324	1.50755	40.7588	1.72223e-10	8.13295e-10	-2.40035
ENSG00000131885	ENSG00000131885	KRT17P1	2183	0.584975	-4.30745	-0.642039	40.6626	1.80916e-10	8.52833e-10	-19.8002
ENSG00000131620	ENSG00000131620	ANO1	6021	0.540442	-2.06654	0.167315	40.6242	1.84506e-10	8.69117e-10	-4.18882
ENSG00000066382	ENSG00000066382	MPPED2	8197	0.474686	-1.30844	1.7285	40.5466	1.91985e-10	9.0235e-10	-2.47674
ENSG00000152207	ENSG00000152207	CYSLTR2	5372	0.407669	-4.99365	-1.3573	40.5231	1.94302e-10	9.12884e-10	-31.8595
ENSG00000267871	ENSG00000267871	ZNF460-AS1	738	0.54878	-2.31983	-1.23715	40.4993	1.96689e-10	9.23738e-10	-4.99272
ENSG00000204131	ENSG00000204131	NHSL2	17706	0.470857	-1.01355	6.75154	40.476	1.99043e-10	9.34245e-10	-2.01887
ENSG00000179715	ENSG00000179715	PCED1B	2618	0.541635	-1.05017	2.5694	40.4046	2.06455e-10	9.6601e-10	-2.07078
ENSG00000136997	ENSG00000136997	MYC	3001	0.543486	-1.3923	4.73237	40.3937	2.07614e-10	9.71242e-10	-2.62497
ENSG00000236778	ENSG00000236778	INTS6-AS1	9866	0.415265	-1.5243	0.20833	40.2667	2.2155e-10	1.03462e-09	-2.87648
ENSG00000081842	ENSG00000081842	PCDHA6	6133	0.455405	-1.5878	-0.0261408	40.2377	2.24872e-10	1.04932e-09	-3.0059
ENSG00000101000	ENSG00000101000	PROCR	1696	0.517689	-1.59712	7.27239	40.1201	2.38822e-10	1.1116e-09	-3.02539
ENSG00000158113	ENSG00000158113	LRRC43	2775	0.563604	-2.04125	-0.199014	40.06	2.46281e-10	1.14521e-09	-4.11603
ENSG00000145777	ENSG00000145777	TSLP	4282	0.436945	-2.31047	-0.632198	40.0595	2.46345e-10	1.14528e-09	-4.96045
ENSG00000090013	ENSG00000090013	BLVRB	1689	0.492599	-1.31728	3.71911	40.0374	2.49145e-10	1.15762e-09	-2.49195
ENSG00000100842	ENSG00000100842	EFS	3237	0.540006	-1.39212	6.64146	39.9302	2.63205e-10	1.21988e-09	-2.62463
ENSG00000198939	ENSG00000198939	ZFP2	2641	0.428626	-1.22477	1.89816	39.9284	2.6344e-10	1.22073e-09	-2.33719
ENSG00000183087	ENSG00000183087	GAS6	6006	0.569264	-1.16862	3.51687	39.8595	2.72905e-10	1.26288e-09	-2.24797
ENSG00000180264	ENSG00000180264	ADGRD2	5555	0.60486	-4.64453	-1.93893	39.8535	2.73737e-10	1.26649e-09	-25.0116
ENSG00000249188	ENSG00000249188	ENPP7P1	999	0.540541	-3.63598	-1.81951	39.8346	2.76412e-10	1.27862e-09	-12.432
ENSG00000232987	ENSG00000232987	LINC01219	923	0.612134	-4.23809	-1.9303	39.813	2.79472e-10	1.29202e-09	-18.8708
ENSG00000214357	ENSG00000214357	NEURL1B	6424	0.585305	-1.18057	4.5674	39.8086	2.80108e-10	1.29472e-09	-2.26666
ENSG00000112796	ENSG00000112796	ENPP5	4264	0.400563	-1.59534	1.64743	39.7338	2.91052e-10	1.34297e-09	-3.02166
ENSG00000140284	ENSG00000140284	SLC27A2	2802	0.477873	-3.74318	-1.26672	39.71	2.94619e-10	1.35864e-09	-13.3909
ENSG00000248712	ENSG00000248712	CCDC153	2556	0.507825	-1.42768	1.06413	39.6268	3.07434e-10	1.41502e-09	-2.69013
ENSG00000122367	ENSG00000122367	LDB3	6676	0.525614	-2.15046	0.899993	39.6169	3.08997e-10	1.42167e-09	-4.43968
ENSG00000163406	ENSG00000163406	SLC15A2	6210	0.404026	-1.55787	0.430542	39.5987	3.1189e-10	1.43415e-09	-2.94419
ENSG00000214578	ENSG00000214578	HMGN2P15	270	0.5	-1.30859	3.28705	39.5925	3.12883e-10	1.43817e-09	-2.477
ENSG00000242220	ENSG00000242220	TCP10L	3026	0.50694	-1.71593	-0.201277	39.5653	3.17264e-10	1.45747e-09	-3.28509
ENSG00000144130	ENSG00000144130	NT5DC4	4225	0.532544	-2.65855	-1.14039	39.529	3.23217e-10	1.48311e-09	-6.31396
ENSG00000230069	ENSG00000230069	LRRC37A15P	1355	0.516605	-2.29652	-0.170037	39.3869	3.47618e-10	1.58991e-09	-4.91273
ENSG00000260615	ENSG00000260615	RPL23AP97	471	0.488323	-2.65575	-0.1412	39.3208	3.59599e-10	1.64251e-09	-6.30172
ENSG00000184786	ENSG00000184786	TCTE3	2626	0.448972	-1.57994	1.21186	39.3042	3.62668e-10	1.65621e-09	-2.98958
ENSG00000231711	ENSG00000231711	LINC00899	4947	0.486355	-3.78359	-1.03023	39.2061	3.81348e-10	1.73887e-09	-13.7712
ENSG00000248587	ENSG00000248587	GDNF-AS1	9873	0.433911	-3.02142	-0.631245	39.1639	3.89685e-10	1.7752e-09	-8.11964
ENSG00000270923	ENSG00000270923	TAS2R6P	826	0.440678	-1.97771	-1.24193	39.1585	3.90749e-10	1.77971e-09	-3.93867
ENSG00000125872	ENSG00000125872	LRRN4	2692	0.556092	-3.2807	4.07466	39.0808	4.06621e-10	1.84919e-09	-9.71828
ENSG00000224809	ENSG00000224809	BEND3P2	2254	0.576309	-6.06916	-1.96394	39.0683	4.09227e-10	1.86069e-09	-67.1425
ENSG00000067606	ENSG00000067606	PRKCZ	7636	0.59285	-1.43076	3.10747	39.0604	4.10897e-10	1.86757e-09	-2.69588
ENSG00000100196	ENSG00000100196	KDELR3	1929	0.449456	-1.14855	4.60874	38.9671	4.31006e-10	1.9549e-09	-2.21691
ENSG00000170827	ENSG00000170827	CELP	3593	0.558586	-1.98699	-0.857117	38.9402	4.36992e-10	1.98092e-09	-3.96409
ENSG00000170458	ENSG00000170458	CD14	1886	0.581654	-1.3217	0.308117	38.8241	4.63771e-10	2.09835e-09	-2.49961
ENSG00000182578	ENSG00000182578	CSF1R	5151	0.477577	-1.97039	0.198685	38.7031	4.9343e-10	2.22791e-09	-3.91874
ENSG00000070019	ENSG00000070019	GUCY2C	4177	0.400287	-2.32355	-0.549909	38.6049	5.18873e-10	2.33663e-09	-5.00563
ENSG00000231160	ENSG00000231160	KLF3-AS1	4830	0.441822	-1.19484	4.16687	38.576	5.26635e-10	2.36892e-09	-2.2892
ENSG00000248971	ENSG00000248971	KRT8P46	1426	0.564516	-2.36124	-0.399907	38.5586	5.31348e-10	2.38952e-09	-5.13813
ENSG00000115267	ENSG00000115267	IFIH1	5108	0.406226	-3.17724	0.113293	38.5583	5.31413e-10	2.38952e-09	-9.04575
ENSG00000270325	ENSG00000270325	BNIP3P9	553	0.383363	-2.01546	0.690179	38.5546	5.32425e-10	2.39362e-09	-4.0431
ENSG00000249978	ENSG00000249978	TRGV7	353	0.484419	-2.50011	-0.0666856	38.5535	5.3272e-10	2.39449e-09	-5.65729
ENSG00000095752	ENSG00000095752	IL11	2671	0.665294	-2.24837	1.6688	38.5018	5.47031e-10	2.45698e-09	-4.75145
ENSG00000185291	ENSG00000185291	IL3RA	1710	0.535088	-1.45081	3.4432	38.2431	6.24578e-10	2.78753e-09	-2.73361
ENSG00000163377	ENSG00000163377	FAM19A4	3297	0.381559	-3.10525	0.15551	38.2236	6.30837e-10	2.81441e-09	-8.60545
ENSG00000196604	ENSG00000196604	POTEF	4209	0.482537	-1.37072	2.61794	38.1903	6.41719e-10	2.86083e-09	-2.58599
ENSG00000267440	ENSG00000267440	LINC02594	549	0.539162	-3.81354	-1.99132	38.1263	6.63106e-10	2.95288e-09	-14.0601
ENSG00000189144	ENSG00000189144	ZNF573	4689	0.413094	-1.12487	1.9453	38.0828	6.78061e-10	3.01612e-09	-2.18082
ENSG00000249096	ENSG00000249096	LINC02362	2767	0.390676	-3.03623	-1.06185	37.9786	7.15247e-10	3.17505e-09	-8.20345
ENSG00000251533	ENSG00000251533	LINC00605	1558	0.488447	-4.17479	-2.10924	37.9365	7.30839e-10	3.24187e-09	-18.0608
ENSG00000253716	ENSG00000253716	MINCR	1405	0.501779	-1.41818	0.801694	37.8767	7.5361e-10	3.33978e-09	-2.67248
ENSG00000269834	ENSG00000269834	ZNF528-AS1	4160	0.480288	-1.00828	3.76374	37.7823	7.90959e-10	3.50013e-09	-2.01151
ENSG00000171564	ENSG00000171564	FGB	2708	0.395864	-4.05781	0.812464	37.7804	7.91733e-10	3.50291e-09	-16.6541
ENSG00000232712	ENSG00000232712	KIZ-AS1	5451	0.398642	-1.79769	-0.14908	37.7688	7.96462e-10	3.52253e-09	-3.47664
ENSG00000234690	ENSG00000234690	EPCAM-DT	3552	0.480574	-1.58804	1.2194	37.7374	8.0939e-10	3.57839e-09	-3.0064
ENSG00000266835	ENSG00000266835	GAPLINC	1051	0.46432	-1.85535	0.128076	37.6603	8.42019e-10	3.71511e-09	-3.61841
ENSG00000183484	ENSG00000183484	GPR132	4200	0.552857	-3.65204	-1.33454	37.64	8.50799e-10	3.75247e-09	-12.5711
ENSG00000186615	ENSG00000186615	KTN1-AS1	3595	0.439777	-1.0027	2.18465	37.6288	8.55718e-10	3.77208e-09	-2.00374
ENSG00000187566	ENSG00000187566	NHLRC1	2248	0.523132	-3.87864	-1.3024	37.6197	8.59732e-10	3.78908e-09	-14.7092
ENSG00000188290	ENSG00000188290	HES4	1118	0.748658	-2.09298	3.62002	37.5632	8.84979e-10	3.89319e-09	-4.26629
ENSG00000173917	ENSG00000173917	HOXB2	2336	0.52012	-1.04471	5.60225	37.5376	8.96692e-10	3.9411e-09	-2.06295
ENSG00000185303	ENSG00000185303	SFTPA2	2690	0.564684	-4.47725	-2.13498	37.533	8.98779e-10	3.94955e-09	-22.2733
ENSG00000271447	ENSG00000271447	MMP28	2858	0.516445	-2.62542	-0.861545	37.4604	9.32868e-10	4.0926e-09	-6.17063
ENSG00000006638	ENSG00000006638	TBXA2R	2793	0.557823	-1.13265	4.38555	37.438	9.43675e-10	4.13774e-09	-2.19261
ENSG00000210196	ENSG00000210196	MT-TP	68	0.338235	-1.2862	3.94557	37.3831	9.70587e-10	4.25186e-09	-2.43884
ENSG00000172782	ENSG00000172782	FADS6	2861	0.562041	-3.67176	-1.93969	37.2512	1.03849e-09	4.54022e-09	-12.7441
ENSG00000252684	ENSG00000252684	RNU6ATAC36P	80	0.3875	-5.33086	-2.53673	37.2308	1.04944e-09	4.58558e-09	-40.2484
ENSG00000259448	ENSG00000259448	LINC02352	1901	0.436612	-2.95471	-1.40772	37.1963	1.06815e-09	4.6622e-09	-7.75278
ENSG00000166793	ENSG00000166793	YPEL4	4460	0.552242	-1.14661	2.68406	37.1504	1.09361e-09	4.76814e-09	-2.21393
ENSG00000144596	ENSG00000144596	GRIP2	11885	0.538157	-3.70357	0.137868	37.1095	1.11679e-09	4.86566e-09	-13.0283
ENSG00000178462	ENSG00000178462	TUBAL3	1798	0.382091	-3.86865	-1.70153	37.0888	1.1287e-09	4.91578e-09	-14.6076
ENSG00000106366	ENSG00000106366	SERPINE1	3190	0.515674	-2.28463	3.95529	37.0665	1.14167e-09	4.97047e-09	-4.87238
ENSG00000100060	ENSG00000100060	MFNG	3042	0.591387	-1.87474	4.0368	37.0226	1.16767e-09	5.0772e-09	-3.66736
ENSG00000265992	ENSG00000265992	ESRG	3140	0.461146	-7.02218	-1.23121	37.0116	1.17427e-09	5.10313e-09	-129.983
ENSG00000126583	ENSG00000126583	PRKCG	3381	0.610766	-1.36441	0.822983	36.981	1.19285e-09	5.17825e-09	-2.57472
ENSG00000100312	ENSG00000100312	ACR	2059	0.559981	-1.58834	-0.193322	36.9727	1.19793e-09	5.19934e-09	-3.00703
ENSG00000244067	ENSG00000244067	GSTA2	1313	0.376238	-3.69859	-1.12756	36.9228	1.22903e-09	5.33048e-09	-12.9833
ENSG00000112394	ENSG00000112394	SLC16A10	11237	0.39895	-1.67466	0.235627	36.8689	1.26344e-09	5.47477e-09	-3.19244
ENSG00000067066	ENSG00000067066	SP100	12618	0.425345	-1.8968	0.710302	36.7483	1.3441e-09	5.81167e-09	-3.72385
ENSG00000230097	ENSG00000230097	ME2P1	1970	0.429442	-1.57911	1.0726	36.7395	1.35018e-09	5.83587e-09	-2.98785
ENSG00000168621	ENSG00000168621	GDNF	4273	0.54388	-3.20543	-0.865759	36.6953	1.38112e-09	5.96099e-09	-9.22422
ENSG00000124370	ENSG00000124370	MCEE	1624	0.397783	-1.17982	3.25147	36.6883	1.38612e-09	5.97932e-09	-2.26548
ENSG00000079691	ENSG00000079691	CARMIL1	6799	0.454479	-1.20448	4.61414	36.6269	1.43047e-09	6.1607e-09	-2.30454
ENSG00000258405	ENSG00000258405	ZNF578	7189	0.441925	-1.64712	0.354848	36.6231	1.4332e-09	6.17088e-09	-3.13207
ENSG00000166823	ENSG00000166823	MESP1	2369	0.625158	-3.48521	-0.262493	36.5652	1.47645e-09	6.3473e-09	-11.1983
ENSG00000155052	ENSG00000155052	CNTNAP5	5446	0.49137	-3.38646	0.0980565	36.5536	1.48527e-09	6.38409e-09	-10.4574
ENSG00000125508	ENSG00000125508	SRMS	1516	0.627309	-2.8165	-1.34523	36.547	1.49029e-09	6.4045e-09	-7.04453
ENSG00000271270	ENSG00000271270	TMCC1-AS1	4683	0.433696	-1.06259	1.8171	36.5458	1.49118e-09	6.40719e-09	-2.08868
ENSG00000117154	ENSG00000117154	IGSF21	3085	0.593193	-3.04989	0.565152	36.533	1.50103e-09	6.4449e-09	-8.28147
ENSG00000163817	ENSG00000163817	SLC6A20	6651	0.490904	-3.79834	-1.91205	36.507	1.52119e-09	6.53029e-09	-13.9128
ENSG00000253276	ENSG00000253276	CCDC71L	4232	0.437618	-1.01977	5.59799	36.4994	1.5271e-09	6.55212e-09	-2.0276
ENSG00000229358	ENSG00000229358	DPY19L1P1	2594	0.398612	-1.09529	2.20195	36.4838	1.53944e-09	6.60246e-09	-2.13656
ENSG00000265407	ENSG00000265407	MIR4324	72	0.513889	-2.70641	-0.965774	36.4609	1.55761e-09	6.67826e-09	-6.52693
ENSG00000183134	ENSG00000183134	PTGDR2	2895	0.546805	-2.2891	0.134002	36.4399	1.57448e-09	6.74819e-09	-4.8875
ENSG00000181634	ENSG00000181634	TNFSF15	7889	0.451895	-3.39044	-1.21309	36.4049	1.60297e-09	6.86167e-09	-10.4863
ENSG00000005961	ENSG00000005961	ITGA2B	5551	0.541524	-1.89383	2.69471	36.3984	1.60837e-09	6.88357e-09	-3.7162
ENSG00000183775	ENSG00000183775	KCTD16	14294	0.376662	-1.62617	-0.381834	36.3974	1.60914e-09	6.88566e-09	-3.08693
ENSG00000267855	ENSG00000267855	NDUFA7	1413	0.509554	-1.67641	-0.326519	36.3803	1.62339e-09	6.94291e-09	-3.19632
ENSG00000159166	ENSG00000159166	LAD1	3482	0.541068	-3.44959	-1.10151	36.3321	1.66397e-09	7.11012e-09	-10.9252
ENSG00000122574	ENSG00000122574	WIPF3	6065	0.499588	-2.39651	3.16877	36.3246	1.67042e-09	7.13641e-09	-5.26526
ENSG00000238243	ENSG00000238243	OR2W3	945	0.569312	-2.8287	-1.10736	36.2669	1.7206e-09	7.34555e-09	-7.10433
ENSG00000132517	ENSG00000132517	SLC52A1	3934	0.492374	-3.22407	-1.75769	36.0362	1.93685e-09	8.24236e-09	-9.34419
ENSG00000226648	ENSG00000226648	PLCG1-AS1	1462	0.521204	-1.56479	-0.0444791	36.0294	1.94362e-09	8.26712e-09	-2.95835
ENSG00000279727	ENSG00000279727	LINC02033	1344	0.428571	-2.82383	-1.97722	36.0104	1.96272e-09	8.34207e-09	-7.08039
ENSG00000199691	ENSG00000199691	RN7SKP173	315	0.48254	-1.69197	-0.364879	35.9996	1.97359e-09	8.38532e-09	-3.23097
ENSG00000178248	ENSG00000178248	FAM230I	1578	0.3891	-3.82495	-1.37042	35.9615	2.0126e-09	8.54046e-09	-14.1718
ENSG00000158055	ENSG00000158055	GRHL3	3940	0.51802	-2.42546	0.0643896	35.8022	2.18404e-09	9.24505e-09	-5.37199
ENSG00000244558	ENSG00000244558	KCNK15-AS1	1226	0.577488	-3.21799	-1.96233	35.7656	2.22538e-09	9.40678e-09	-9.30492
ENSG00000163873	ENSG00000163873	GRIK3	10111	0.537138	-3.52492	-0.960311	35.7609	2.23082e-09	9.42809e-09	-11.5108
ENSG00000165125	ENSG00000165125	TRPV6	11925	0.516646	-2.36658	-0.0510252	35.7566	2.23569e-09	9.44538e-09	-5.15719
ENSG00000184206	ENSG00000184206	GOLGA6L4	6065	0.457049	-1.61062	-0.233799	35.6791	2.32642e-09	9.80794e-09	-3.05383
ENSG00000118514	ENSG00000118514	ALDH8A1	2868	0.3553	-2.29439	-0.93368	35.6446	2.36806e-09	9.97647e-09	-4.90546
ENSG00000188610	ENSG00000188610	FAM72B	3033	0.474448	-1.29291	2.78293	35.5826	2.44456e-09	1.02915e-08	-2.45021
ENSG00000135638	ENSG00000135638	EMX1	5516	0.62926	-2.93741	2.31553	35.5261	2.51654e-09	1.0576e-08	-7.66033
ENSG00000136783	ENSG00000136783	NIPSNAP3A	2585	0.360928	-1.06081	4.96135	35.5206	2.52366e-09	1.06041e-08	-2.0861
ENSG00000273024	ENSG00000273024	INTS4P2	2019	0.496285	-2.00497	-0.800997	35.52	2.52448e-09	1.06056e-08	-4.01382
ENSG00000226383	ENSG00000226383	LINC01876	2716	0.370398	-1.21521	1.49281	35.4996	2.55106e-09	1.07136e-08	-2.32175
ENSG00000168427	ENSG00000168427	KLHL30	3726	0.620236	-2.62439	-0.0627736	35.4789	2.57825e-09	1.08183e-08	-6.16622
ENSG00000174721	ENSG00000174721	FGFBP3	2545	0.546169	-1.84529	4.59232	35.3637	2.73534e-09	1.14514e-08	-3.59326
ENSG00000124171	ENSG00000124171	PARD6B	4726	0.399281	-1.7585	1.97708	35.3216	2.79513e-09	1.16874e-08	-3.38346
ENSG00000251363	ENSG00000251363	LINC02315	696	0.352011	-1.45455	1.58342	35.3182	2.80006e-09	1.17039e-08	-2.74071
ENSG00000279050	ENSG00000279050	PWAR1	2414	0.385667	-2.40994	-1.31958	35.3058	2.81794e-09	1.17766e-08	-5.31451
ENSG00000077522	ENSG00000077522	ACTN2	5530	0.474141	-1.96169	0.774784	35.2959	2.83229e-09	1.18304e-08	-3.89518
ENSG00000140043	ENSG00000140043	PTGR2	8072	0.412166	-1.12565	2.41679	35.2873	2.84487e-09	1.18767e-08	-2.182
ENSG00000152154	ENSG00000152154	TMEM178A	2470	0.521457	-1.24457	3.31071	35.2715	2.86802e-09	1.19692e-08	-2.36948
ENSG00000123119	ENSG00000123119	NECAB1	6408	0.351748	-1.10545	2.05215	35.2531	2.89526e-09	1.20808e-08	-2.15166
ENSG00000187650	ENSG00000187650	VMAC	2254	0.56921	-1.20526	2.36515	35.2444	2.90818e-09	1.21326e-08	-2.30578
ENSG00000184860	ENSG00000184860	SDR42E1	11911	0.440685	-3.43914	-0.889502	35.2411	2.91313e-09	1.21511e-08	-10.8464
ENSG00000137648	ENSG00000137648	TMPRSS4	9948	0.471753	-3.65346	-1.52201	35.238	2.91769e-09	1.21681e-08	-12.5834
ENSG00000167914	ENSG00000167914	GSDMA	2273	0.532336	-3.28399	-1.14772	35.2222	2.94156e-09	1.22591e-08	-9.74044
ENSG00000242607	ENSG00000242607	RPS3AP34	781	0.400768	-2.53359	0.217879	35.2098	2.9603e-09	1.23329e-08	-5.79012
ENSG00000169220	ENSG00000169220	RGS14	3797	0.633131	-1.15185	3.32142	35.1526	3.0486e-09	1.26831e-08	-2.22199
ENSG00000104689	ENSG00000104689	TNFRSF10A	2951	0.496103	-1.44029	3.52683	35.1514	3.05049e-09	1.26866e-08	-2.71375
ENSG00000253676	ENSG00000253676	TAGLN2P1	587	0.548552	-1.40104	3.19445	35.1399	3.06846e-09	1.27547e-08	-2.64091
ENSG00000102145	ENSG00000102145	GATA1	1500	0.607333	-4.82656	-0.383218	35.1081	3.11907e-09	1.29515e-08	-28.3751
ENSG00000231473	ENSG00000231473	RB1-DT	1143	0.493438	-2.07162	-1.02114	35.0844	3.15724e-09	1.3101e-08	-4.20357
ENSG00000187984	ENSG00000187984	ANKRD19P	2947	0.508992	-2.3823	0.0369855	34.9939	3.30732e-09	1.37071e-08	-5.21368
ENSG00000176428	ENSG00000176428	VPS37D	1626	0.686347	-1.15906	2.89545	34.9592	3.36692e-09	1.39445e-08	-2.23312
ENSG00000112706	ENSG00000112706	IMPG1	3801	0.331229	-1.66714	0.771953	34.8824	3.50236e-09	1.44904e-08	-3.17584
ENSG00000237154	ENSG00000237154	MCFD2P1	300	0.396667	-2.68788	-1.1747	34.8493	3.56246e-09	1.47315e-08	-6.44365
ENSG00000180383	ENSG00000180383	DEFB124	729	0.497942	-3.05495	-1.57324	34.8478	3.56512e-09	1.47399e-08	-8.31059
ENSG00000159212	ENSG00000159212	CLIC6	3860	0.545855	-1.27735	2.3205	34.7752	3.70056e-09	1.52631e-08	-2.42393
ENSG00000244161	ENSG00000244161	FLNB-AS1	3709	0.50337	-1.08849	2.07524	34.745	3.75848e-09	1.54993e-08	-2.12651
ENSG00000100427	ENSG00000100427	MLC1	4297	0.563649	-3.01789	0.447466	34.6515	3.94335e-09	1.62337e-08	-8.09981
ENSG00000120669	ENSG00000120669	SOHLH2	3399	0.423066	-1.27941	0.0996072	34.5479	4.15895e-09	1.70891e-08	-2.4274
ENSG00000163815	ENSG00000163815	CLEC3B	1105	0.61448	-3.41377	-1.31494	34.5214	4.21587e-09	1.7317e-08	-10.6573
ENSG00000243709	ENSG00000243709	LEFTY1	1891	0.506081	-4.08359	-2.10537	34.5089	4.24308e-09	1.74257e-08	-16.9544
ENSG00000091137	ENSG00000091137	SLC26A4	5800	0.425862	-1.98927	0.671939	34.4597	4.35173e-09	1.78527e-08	-3.97035
ENSG00000231721	ENSG00000231721	LINC-PINT	9030	0.445183	-1.92625	0.684924	34.4594	4.35225e-09	1.78527e-08	-3.80065
ENSG00000171722	ENSG00000171722	SPATA46	1864	0.484442	-1.77674	-0.661101	34.443	4.3892e-09	1.7996e-08	-3.42651
ENSG00000142233	ENSG00000142233	NTN5	3115	0.61252	-1.78984	0.390507	34.4191	4.44338e-09	1.82064e-08	-3.45777
ENSG00000117280	ENSG00000117280	RAB29	3882	0.4678	-1.28841	2.40695	34.4189	4.44378e-09	1.82064e-08	-2.44258
ENSG00000164129	ENSG00000164129	NPY5R	3291	0.415071	-2.61198	-0.702996	34.3613	4.57745e-09	1.87252e-08	-6.11342
ENSG00000110077	ENSG00000110077	MS4A6A	5791	0.394923	-3.3364	-0.641932	34.3586	4.58381e-09	1.8748e-08	-10.1008
ENSG00000006534	ENSG00000006534	ALDH3B1	6626	0.586327	-1.69762	-0.295426	34.3235	4.66712e-09	1.90758e-08	-3.24366
ENSG00000149516	ENSG00000149516	MS4A3	2095	0.408115	-5.21064	-1.86378	34.32	4.67557e-09	1.91038e-08	-37.0304
ENSG00000207956	ENSG00000207956	MIR579	98	0.326531	-2.8482	-1.70443	34.2715	4.79359e-09	1.95627e-08	-7.20102
ENSG00000141485	ENSG00000141485	SLC13A5	9020	0.50255	-3.43598	-1.11073	34.2671	4.80441e-09	1.96035e-08	-10.8227
ENSG00000120833	ENSG00000120833	SOCS2	6776	0.503394	-1.25244	3.7035	34.2371	4.8791e-09	1.99015e-08	-2.38244
ENSG00000225764	ENSG00000225764	P3H2-AS1	730	0.550685	-2.91477	-0.290188	34.2154	4.9338e-09	2.01109e-08	-7.54105
ENSG00000228696	ENSG00000228696	ARL17B	4219	0.448922	-1.0398	1.1323	34.1982	4.97745e-09	2.02682e-08	-2.05595
ENSG00000185269	ENSG00000185269	NOTUM	3019	0.61113	-1.81916	0.477481	34.1149	5.19522e-09	2.11226e-08	-3.52875
ENSG00000244476	ENSG00000244476	ERVFRD-1	3242	0.477483	-4.52502	-0.776238	34.1138	5.19807e-09	2.11307e-08	-23.0233
ENSG00000260034	ENSG00000260034	LCMT1-AS2	7990	0.480976	-1.65975	-0.019726	34.0779	5.29494e-09	2.15099e-08	-3.15962
ENSG00000257595	ENSG00000257595	LINC02356	353	0.563739	-3.41071	-2.24067	34.0548	5.35803e-09	2.17588e-08	-10.6347
ENSG00000104808	ENSG00000104808	DHDH	1081	0.612396	-2.50382	-0.480694	33.9974	5.5186e-09	2.23729e-08	-5.67184
ENSG00000126010	ENSG00000126010	GRPR	1929	0.465008	-3.13788	0.00862229	33.9245	5.72934e-09	2.31803e-08	-8.80229
ENSG00000013297	ENSG00000013297	CLDN11	3732	0.493569	-2.41099	1.31039	33.9136	5.76156e-09	2.33067e-08	-5.31838
ENSG00000188004	ENSG00000188004	SNHG28	2242	0.545941	-4.6894	-2.06226	33.7906	6.1375e-09	2.47357e-08	-25.8017
ENSG00000187583	ENSG00000187583	PLEKHN1	2833	0.656195	-2.75663	-1.33843	33.7704	6.20139e-09	2.49848e-08	-6.75818
ENSG00000189060	ENSG00000189060	H1F0	2344	0.531997	-1.08932	8.89411	33.758	6.24107e-09	2.51235e-08	-2.12773
ENSG00000257556	ENSG00000257556	LINC02298	1177	0.558199	-2.00312	-0.304171	33.638	6.6384e-09	2.6638e-08	-4.00866
ENSG00000230937	ENSG00000230937	MIR205HG	3518	0.474702	-4.87248	-1.52165	33.6255	6.6811e-09	2.68049e-08	-29.2929
ENSG00000144908	ENSG00000144908	ALDH1L1	13712	0.435458	-2.80945	-0.169535	33.6152	6.71663e-09	2.69429e-08	-7.01016
ENSG00000120322	ENSG00000120322	PCDHB8	2740	0.539781	-2.03	0.206095	33.6096	6.73603e-09	2.70162e-08	-4.08406
ENSG00000228878	ENSG00000228878	SEPT7-AS1	4051	0.392743	-1.3944	0.361556	33.5319	7.0106e-09	2.80892e-08	-2.6288
ENSG00000163898	ENSG00000163898	LIPH	4122	0.382824	-1.24281	1.05782	33.5209	7.05036e-09	2.82391e-08	-2.36659
ENSG00000021461	ENSG00000021461	CYP3A43	2637	0.432689	-3.46519	-1.1618	33.475	7.21856e-09	2.88743e-08	-11.044
ENSG00000112041	ENSG00000112041	TULP1	2958	0.555443	-2.35432	0.340342	33.4694	7.23931e-09	2.89476e-08	-5.11353
ENSG00000267391	ENSG00000267391	MIR122HG	4521	0.449679	-5.83748	-2.24112	33.4682	7.2437e-09	2.89603e-08	-57.1818
ENSG00000198003	ENSG00000198003	CCDC151	2681	0.496084	-1.667	0.0267321	33.4663	7.25078e-09	2.89838e-08	-3.17553
ENSG00000243870	ENSG00000243870	RN7SL236P	284	0.556338	-2.88587	-1.9732	33.4523	7.30337e-09	2.91843e-08	-7.39152
ENSG00000274512	ENSG00000274512	TBC1D3L	2248	0.584964	-1.04387	1.75798	33.4494	7.31408e-09	2.92222e-08	-2.06175
ENSG00000167608	ENSG00000167608	TMC4	3062	0.558785	-1.18401	1.07396	33.4442	7.33378e-09	2.92912e-08	-2.27208
ENSG00000232352	ENSG00000232352	SEMA3B-AS1	338	0.60355	-2.05202	-0.289515	33.4204	7.42413e-09	2.9634e-08	-4.14685
ENSG00000147614	ENSG00000147614	ATP6V0D2	3010	0.437209	-4.2593	-0.726183	33.3634	7.64496e-09	3.04782e-08	-19.1504
ENSG00000263361	ENSG00000263361	MIR378H	83	0.518072	-3.94113	-2.25935	33.3151	7.83711e-09	3.12131e-08	-15.3602
ENSG00000246548	ENSG00000246548	LINC02288	2924	0.504104	-2.13283	-1.00884	33.291	7.93494e-09	3.15712e-08	-4.38576
ENSG00000224165	ENSG00000224165	DNAJC27-AS1	5651	0.512653	-1.85338	-0.835421	33.2725	8.01076e-09	3.18571e-08	-3.61345
ENSG00000170180	ENSG00000170180	GYPA	4286	0.359309	-4.61301	0.603347	33.2154	8.2493e-09	3.27622e-08	-24.4712
ENSG00000254934	ENSG00000254934	LINC00678	1165	0.465236	-6.47027	-1.701	33.2042	8.2971e-09	3.29306e-08	-88.6635
ENSG00000231256	ENSG00000231256	CFAP97D1	3753	0.440181	-2.02688	-0.389764	33.2042	8.2972e-09	3.29306e-08	-4.07521
ENSG00000128284	ENSG00000128284	APOL3	5901	0.470429	-1.87868	-0.297961	33.1823	8.39088e-09	3.32804e-08	-3.67737
ENSG00000146416	ENSG00000146416	AIG1	7677	0.424124	-1.14905	4.54819	33.1709	8.44062e-09	3.34721e-08	-2.21768
ENSG00000185670	ENSG00000185670	ZBTB3	3348	0.486858	-1.03314	2.2956	33.0857	8.81835e-09	3.49008e-08	-2.04647
ENSG00000197181	ENSG00000197181	PIWIL2	5751	0.479047	-1.92884	0.765988	33.0594	8.93869e-09	3.53596e-08	-3.8075
ENSG00000143217	ENSG00000143217	NECTIN4	3502	0.514849	-3.27622	-1.16704	32.9086	9.65938e-09	3.8135e-08	-9.68814
ENSG00000130522	ENSG00000130522	JUND	1863	0.696726	-1.00813	7.35868	32.8005	1.0212e-08	4.01844e-08	-2.0113
ENSG00000274026	ENSG00000274026	FAM27E3	1593	0.552417	-2.14837	-1.01956	32.7793	1.03236e-08	4.06102e-08	-4.43327
ENSG00000187474	ENSG00000187474	FPR3	2772	0.43254	-4.6682	-2.16972	32.7357	1.0558e-08	4.1478e-08	-25.4255
ENSG00000164588	ENSG00000164588	HCN1	13704	0.376168	-2.15815	-0.0829136	32.657	1.09942e-08	4.30714e-08	-4.46341
ENSG00000253368	ENSG00000253368	TRNP1	1976	0.606781	-2.08662	2.1352	32.6541	1.10105e-08	4.31284e-08	-4.24752
ENSG00000238184	ENSG00000238184	CD81-AS1	1542	0.667315	-1.65515	-0.0540683	32.6439	1.10688e-08	4.33498e-08	-3.14957
ENSG00000108387	ENSG00000108387	2004-09-01	8012	0.523964	-2.17798	0.752479	32.607	1.12807e-08	4.41722e-08	-4.52521
ENSG00000236320	ENSG00000236320	SLFN14	2889	0.440637	-2.51521	-0.745871	32.5658	1.15224e-08	4.50747e-08	-5.71681
ENSG00000147174	ENSG00000147174	GCNA	3621	0.465617	-1.36139	1.9752	32.4915	1.19713e-08	4.67771e-08	-2.56932
ENSG00000130751	ENSG00000130751	NPAS1	2582	0.687064	-1.53694	0.303649	32.4106	1.24803e-08	4.87105e-08	-2.90178
ENSG00000105048	ENSG00000105048	TNNT1	2171	0.53708	-1.51423	2.37927	32.393	1.25943e-08	4.91473e-08	-2.85647
ENSG00000186326	ENSG00000186326	RGS9BP	2894	0.61783	-5.86585	-2.12079	32.382	1.26656e-08	4.94098e-08	-58.3174
ENSG00000225447	ENSG00000225447	RPS15AP10	382	0.431937	-2.28977	-0.821193	32.2921	1.32652e-08	5.16395e-08	-4.88977
ENSG00000115009	ENSG00000115009	CCL20	1594	0.353827	-6.59806	-1.54034	32.2757	1.33774e-08	5.20508e-08	-96.8754
ENSG00000143768	ENSG00000143768	LEFTY2	2392	0.54306	-3.44796	-1.25642	32.2484	1.35671e-08	5.27666e-08	-10.9129
ENSG00000103723	ENSG00000103723	AP3B2	9108	0.51592	-1.6368	0.385707	32.2456	1.35862e-08	5.28203e-08	-3.10975
ENSG00000115107	ENSG00000115107	STEAP3	4562	0.567295	-1.49337	2.52709	32.2274	1.37142e-08	5.32837e-08	-2.81547
ENSG00000223820	ENSG00000223820	CFL1P1	2695	0.460482	-1.72683	-0.815213	32.1674	1.41441e-08	5.48472e-08	-3.30999
ENSG00000085871	ENSG00000085871	MGST2	3182	0.478001	-1.14114	3.67409	31.996	1.54494e-08	5.96676e-08	-2.20555
ENSG00000224424	ENSG00000224424	PRKAR2A-AS1	3917	0.539954	-1.95455	-0.321301	31.9747	1.5619e-08	6.03131e-08	-3.87595
ENSG00000214336	ENSG00000214336	FOXI3	2804	0.539943	-5.54646	-0.921542	31.9448	1.58615e-08	6.11805e-08	-46.7358
ENSG00000165118	ENSG00000165118	C9orf64	2729	0.461341	-2.13585	-1.01187	31.8735	1.64543e-08	6.33955e-08	-4.39497
ENSG00000187556	ENSG00000187556	NANOS3	988	0.629555	-2.87648	-0.915605	31.7872	1.72026e-08	6.61509e-08	-7.34355
ENSG00000120756	ENSG00000120756	PLS1	5294	0.376275	-1.11975	2.16456	31.7292	1.7724e-08	6.81123e-08	-2.17309
ENSG00000179598	ENSG00000179598	PLD6	2560	0.591016	-1.98756	0.224915	31.7028	1.79661e-08	6.89794e-08	-3.96567
ENSG00000139549	ENSG00000139549	DHH	4701	0.572857	-3.16322	-0.918718	31.7027	1.79669e-08	6.89794e-08	-8.95829
ENSG00000211698	ENSG00000211698	TRGV4	688	0.514535	-1.50946	0.703727	31.6887	1.80973e-08	6.94359e-08	-2.84703
ENSG00000235821	ENSG00000235821	IFITM4P	420	0.554762	-4.17666	-2.09114	31.6671	1.82998e-08	7.01791e-08	-18.0842
ENSG00000180481	ENSG00000180481	GLIPR1L2	3790	0.357784	-2.2868	-1.10799	31.6251	1.86998e-08	7.16671e-08	-4.87973
ENSG00000260691	ENSG00000260691	ANKRD20A1	3887	0.385902	-3.49417	-1.18113	31.6234	1.87158e-08	7.17169e-08	-11.2681
ENSG00000140600	ENSG00000140600	SH3GL3	3363	0.454951	-1.10849	1.73383	31.5782	1.91565e-08	7.33005e-08	-2.1562
ENSG00000232460	ENSG00000232460	BMPR1AP2	1012	0.455534	-1.09075	0.865925	31.5685	1.92528e-08	7.36454e-08	-2.12985
ENSG00000249715	ENSG00000249715	FER1L5	10475	0.54043	-1.53579	1.41922	31.515	1.97908e-08	7.55948e-08	-2.89947
ENSG00000159387	ENSG00000159387	IRX6	3399	0.621065	-1.89697	3.12083	31.4863	2.00849e-08	7.66449e-08	-3.72429
ENSG00000131831	ENSG00000131831	RAI2	2622	0.591533	-1.28321	2.32381	31.4791	2.01602e-08	7.69199e-08	-2.4338
ENSG00000206077	ENSG00000206077	ZDHHC11B	4840	0.49814	-1.80817	0.100713	31.3554	2.14862e-08	8.18749e-08	-3.50198
ENSG00000135046	ENSG00000135046	ANXA1	4561	0.369217	-1.1272	6.65054	31.3271	2.1802e-08	8.30386e-08	-2.18434
ENSG00000237906	ENSG00000237906	MUPP	566	0.461131	-2.83189	-1.01755	31.2587	2.25832e-08	8.59323e-08	-7.12004
ENSG00000124564	ENSG00000124564	SLC17A3	3594	0.414858	-2.75967	-1.19969	31.2364	2.28446e-08	8.68855e-08	-6.77243
ENSG00000164037	ENSG00000164037	SLC9B1	2977	0.409473	-1.0743	0.852279	31.2273	2.29516e-08	8.72648e-08	-2.1057
ENSG00000267497	ENSG00000267497	NFE2L3P1	1959	0.492088	-2.25676	-1.61112	31.2224	2.30093e-08	8.74567e-08	-4.77918
ENSG00000140481	ENSG00000140481	CCDC33	7067	0.571671	-1.5045	0.642651	31.2198	2.30404e-08	8.75468e-08	-2.83727
ENSG00000100429	ENSG00000100429	HDAC10	4951	0.64896	-1.2268	1.43465	31.2181	2.30603e-08	8.76086e-08	-2.34047
ENSG00000214456	ENSG00000214456	PLIN5	4815	0.582762	-2.09135	0.963205	31.0695	2.48956e-08	9.43123e-08	-4.26148
ENSG00000182048	ENSG00000182048	TRPC2	3262	0.579706	-2.5654	-1.10746	31.0456	2.52032e-08	9.54475e-08	-5.91921
ENSG00000151631	ENSG00000151631	AKR1C6P	983	0.429298	-2.44713	-1.65872	30.9996	2.58076e-08	9.76593e-08	-5.45329
[truncated: 1,308 more rows]

## Sheet: ST1B
	ensembl_gene_id	hgnc_symbol	length	GC	logFC	logCPM	LR	PValue	FDR	fc
ENSG00000152092	ENSG00000152092	ASTN1	9201	0.409521	4.80187	3.89946	923.219	8.79704e-203	5.27383e-199	27.8937
ENSG00000127863	ENSG00000127863	TNFRSF19	5113	0.441228	4.70155	6.15462	726.556	5.02357e-160	1.09514e-156	26.0199
ENSG00000164932	ENSG00000164932	CTHRC1	1776	0.4375	4.88469	5.36829	634.072	6.50487e-140	9.74918e-137	29.542
ENSG00000147408	ENSG00000147408	CSGALNACT1	6580	0.449088	5.10037	3.57106	596.575	9.30587e-132	1.06264e-128	34.3056
ENSG00000167552	ENSG00000167552	TUBA1A	3421	0.500438	2.9622	9.64409	592.809	6.13648e-131	6.68877e-128	7.79309
ENSG00000135905	ENSG00000135905	DOCK10	11265	0.406391	6.13755	2.76763	583.603	6.17159e-129	6.43456e-126	70.4025
ENSG00000221818	ENSG00000221818	EBF2	7077	0.459375	6.46708	2.84435	573.007	1.24518e-126	1.14844e-123	88.4675
ENSG00000100297	ENSG00000100297	MCM5	7338	0.552194	1.92093	7.02989	567.072	2.43312e-125	2.16097e-122	3.78667
ENSG00000128918	ENSG00000128918	ALDH1A2	8622	0.438877	5.8538	6.36732	566.275	3.62764e-125	3.10682e-122	57.8323
ENSG00000276043	ENSG00000276043	UHRF1	5145	0.557823	3.54415	5.96496	558.164	2.10887e-123	1.63132e-120	11.6653
ENSG00000154856	ENSG00000154856	APCDD1	5943	0.519435	3.90522	3.24629	538.156	4.74878e-119	3.07772e-116	14.9827
ENSG00000109501	ENSG00000109501	WFS1	4513	0.61068	2.12372	5.82261	509.744	7.20995e-113	4.0208e-110	4.35817
ENSG00000116774	ENSG00000116774	OLFML3	2821	0.526409	3.13978	8.07615	508.064	1.6731e-112	8.91577e-110	8.81388
ENSG00000168785	ENSG00000168785	TSPAN5	7430	0.419246	2.28195	5.94565	505.698	5.47311e-112	2.85316e-109	4.86335
ENSG00000130787	ENSG00000130787	HIP1R	7102	0.602929	3.43238	5.36158	480.523	1.64432e-106	7.30199e-104	10.7957
ENSG00000168546	ENSG00000168546	GFRA2	5716	0.511197	6.14241	2.94174	468.191	7.93465e-104	3.22497e-101	70.6397
ENSG00000138604	ENSG00000138604	GLCE	6630	0.393816	2.39897	4.8354	452.214	2.37855e-100	8.91213e-98	5.27426
ENSG00000154928	ENSG00000154928	EPHB1	6956	0.523433	4.85125	3.95572	450.344	6.06964e-100	2.23923e-97	28.8651
ENSG00000137266	ENSG00000137266	SLC22A23	8898	0.514498	2.9354	4.35299	442.518	3.06492e-98	1.09697e-95	7.64966
ENSG00000154277	ENSG00000154277	UCHL1	2282	0.5539	2.35423	6.9097	437.941	3.03717e-97	1.07105e-94	5.11323
ENSG00000145284	ENSG00000145284	SCD5	4292	0.487651	4.20193	2.38857	416.961	1.1194e-92	3.53201e-90	18.4038
ENSG00000144645	ENSG00000144645	OSBPL10	11976	0.437124	2.74885	4.81603	409.169	5.55858e-91	1.64562e-88	6.72183
ENSG00000103522	ENSG00000103522	IL21R	5467	0.563929	5.10571	3.23115	407.949	1.02451e-90	2.99608e-88	34.4327
ENSG00000102924	ENSG00000102924	CBLN1	2594	0.603315	6.87349	3.89767	404.948	4.61101e-90	1.31633e-87	117.254
ENSG00000172379	ENSG00000172379	ARNT2	7741	0.522026	3.77787	3.60792	404.72	5.16924e-90	1.45834e-87	13.7168
ENSG00000175538	ENSG00000175538	KCNE3	3677	0.508839	2.5319	4.28243	389.79	9.19741e-87	2.42367e-84	5.78331
ENSG00000151640	ENSG00000151640	DPYSL4	3176	0.628463	3.88107	4.51622	388.077	2.17029e-86	5.65691e-84	14.7339
ENSG00000251493	ENSG00000251493	FOXD1	2623	0.442623	7.07769	2.82619	379.686	1.45635e-84	3.5276e-82	135.082
ENSG00000173114	ENSG00000173114	LRRN3	3875	0.393548	5.24509	2.04201	378.628	2.47578e-84	5.87814e-82	37.9253
ENSG00000185565	ENSG00000185565	LSAMP	10330	0.3697	2.95931	3.61859	372.558	5.19191e-83	1.18573e-80	7.77752
ENSG00000073111	ENSG00000073111	MCM2	4902	0.566299	1.71847	7.19391	371.083	1.08741e-82	2.43702e-80	3.29088
ENSG00000185551	ENSG00000185551	NR2F2	6459	0.512773	3.125	6.21172	366.979	8.51284e-82	1.8558e-79	8.72405
ENSG00000175745	ENSG00000175745	NR2F1	4314	0.572323	4.02681	5.69215	363.931	3.92374e-81	8.47668e-79	16.3002
ENSG00000163359	ENSG00000163359	COL6A3	19633	0.441807	3.91974	6.54858	357.972	7.78168e-80	1.63688e-77	15.1342
ENSG00000054654	ENSG00000054654	SYNE2	31374	0.430356	1.7847	6.44817	357.083	1.21523e-79	2.51218e-77	3.44546
ENSG00000088387	ENSG00000088387	DOCK9	14816	0.429198	2.34972	7.67555	352.642	1.12685e-78	2.27075e-76	5.09724
ENSG00000152953	ENSG00000152953	STK32B	5324	0.503381	4.48977	2.01291	352.431	1.25223e-78	2.50238e-76	22.4676
ENSG00000101825	ENSG00000101825	MXRA5	9793	0.458491	6.12479	3.67312	349.597	5.18741e-78	1.01133e-75	69.7825
ENSG00000150471	ENSG00000150471	ADGRL3	13991	0.382103	3.30779	5.15273	347.832	1.25692e-77	2.43073e-75	9.90246
ENSG00000106511	ENSG00000106511	MEOX2	2500	0.464	7.5867	2.25119	341.081	3.71063e-76	7.00638e-74	192.232
ENSG00000187498	ENSG00000187498	COL4A1	14738	0.454743	2.52941	10.7914	332.434	2.83631e-74	5.07572e-72	5.77337
ENSG00000119771	ENSG00000119771	KLHL29	11071	0.572125	4.39841	3.84736	331.571	4.3724e-74	7.76668e-72	21.0889
ENSG00000144057	ENSG00000144057	ST6GAL2	7708	0.442657	5.3677	1.94644	331.554	4.40878e-74	7.77372e-72	41.2894
ENSG00000151067	ENSG00000151067	CACNA1C	19103	0.518191	3.00583	4.25112	326.812	4.75596e-73	8.03154e-71	8.03241
ENSG00000107443	ENSG00000107443	CCNJ	4148	0.414899	1.43311	6.35326	322.471	4.19458e-72	6.75073e-70	2.70029
ENSG00000138080	ENSG00000138080	EMILIN1	3958	0.675594	2.8836	7.39738	316.483	8.45322e-71	1.33361e-68	7.37989
ENSG00000163362	ENSG00000163362	INAVA	5413	0.591169	1.4652	5.01496	313.518	3.73926e-70	5.78499e-68	2.76101
ENSG00000054598	ENSG00000054598	FOXC1	3926	0.563169	4.17852	6.6713	312.557	6.05573e-70	9.24946e-68	18.1076
ENSG00000111371	ENSG00000111371	SLC38A1	10015	0.45312	1.82676	7.84518	310.422	1.7671e-69	2.6651e-67	3.54739
ENSG00000110400	ENSG00000110400	NECTIN1	7701	0.563693	2.95639	5.60808	307.115	9.28173e-69	1.3655e-66	7.76182
ENSG00000108018	ENSG00000108018	SORCS1	9964	0.407367	4.15015	1.86269	306.665	1.16337e-68	1.70108e-66	17.755
ENSG00000134871	ENSG00000134871	COL4A2	19293	0.496657	2.23299	10.6286	306.118	1.53084e-68	2.21142e-66	4.70108
ENSG00000166923	ENSG00000166923	GREM1	14606	0.398124	4.32094	2.3121	305.783	1.81117e-68	2.58523e-66	19.9863
ENSG00000173705	ENSG00000173705	SUSD5	5008	0.41254	3.23512	2.84718	303.801	4.89328e-68	6.86204e-66	9.41605
ENSG00000128641	ENSG00000128641	MYO1B	9533	0.411623	1.83603	7.18996	302.85	7.88763e-68	1.09333e-65	3.57025
ENSG00000164484	ENSG00000164484	TMEM200A	6137	0.429363	5.03572	2.69328	301.951	1.2378e-67	1.70589e-65	32.8021
ENSG00000106004	ENSG00000106004	HOXA5	1707	0.521968	6.39723	1.22131	298.821	5.9512e-67	8.0627e-65	84.2865
ENSG00000170962	ENSG00000170962	PDGFD	4266	0.414909	4.21812	3.91761	294.595	4.95936e-66	6.6812e-64	18.6115
ENSG00000148704	ENSG00000148704	VAX1	5788	0.561334	6.39157	1.78275	292.933	1.14162e-65	1.52938e-63	83.9562
ENSG00000141655	ENSG00000141655	TNFRSF11A	8999	0.489388	3.696	4.26062	292.455	1.45114e-65	1.93324e-63	12.96
ENSG00000005884	ENSG00000005884	ITGA3	9802	0.574373	3.25671	7.67252	290.864	3.22368e-65	4.22426e-63	9.55803
ENSG00000135903	ENSG00000135903	PAX3	7939	0.429651	5.98588	3.97663	290.168	4.57139e-65	5.89365e-63	63.3767
ENSG00000161996	ENSG00000161996	WDR90	10534	0.638409	1.56592	5.62668	289.716	5.73493e-65	7.3542e-63	2.96066
ENSG00000162729	ENSG00000162729	IGSF8	2592	0.585262	2.06387	4.25941	288.955	8.39747e-65	1.07112e-62	4.18107
ENSG00000130037	ENSG00000130037	KCNA5	2800	0.585714	4.27268	4.21781	288.935	8.48294e-65	1.0763e-62	19.3288
ENSG00000147536	ENSG00000147536	GINS4	5475	0.489863	1.78821	4.81469	286.976	2.26764e-64	2.80299e-62	3.45387
ENSG00000198353	ENSG00000198353	HOXC4	2725	0.514495	8.08142	0.971024	285.634	4.44597e-64	5.4119e-62	270.862
ENSG00000242265	ENSG00000242265	PEG10	6689	0.448199	3.02536	7.2234	285.391	5.02109e-64	6.0811e-62	8.14187
ENSG00000277586	ENSG00000277586	NEFL	4329	0.478632	3.57236	2.80183	284.411	8.21227e-64	9.70099e-62	11.8956
ENSG00000162073	ENSG00000162073	PAQR4	2972	0.639637	2.74189	3.60091	283.321	1.4188e-63	1.6516e-61	6.68946
ENSG00000137310	ENSG00000137310	TCF19	3538	0.527982	2.40513	5.55814	280.777	5.0838e-63	5.83299e-61	5.29683
ENSG00000141449	ENSG00000141449	GREB1L	10572	0.449678	2.4052	6.19113	279.986	7.56095e-63	8.59296e-61	5.2971
ENSG00000102879	ENSG00000102879	CORO1A	4871	0.638267	4.18303	1.95036	277.549	2.56831e-62	2.83815e-60	18.1643
ENSG00000161671	ENSG00000161671	EMC10	10748	0.566989	1.84388	5.84268	274.994	9.25875e-62	9.95627e-60	3.58974
ENSG00000076003	ENSG00000076003	MCM6	4118	0.46406	1.46595	7.09409	274.105	1.4466e-61	1.53494e-59	2.76246
ENSG00000163513	ENSG00000163513	TGFBR2	4704	0.473427	2.34043	7.16636	271.617	5.0408e-61	5.25559e-59	5.06453
ENSG00000018408	ENSG00000018408	WWTR1	8413	0.390943	1.84966	8.11524	270.594	8.42202e-61	8.66781e-59	3.60415
ENSG00000168077	ENSG00000168077	SCARA3	4031	0.590176	2.76448	5.25611	269.73	1.29969e-60	1.32624e-58	6.79505
ENSG00000198794	ENSG00000198794	SCAMP5	4873	0.588344	2.61404	5.52799	269.628	1.36781e-60	1.38397e-58	6.12214
ENSG00000094804	ENSG00000094804	CDC6	5557	0.441965	2.59156	6.25878	269.394	1.53781e-60	1.54944e-58	6.02749
ENSG00000196739	ENSG00000196739	COL27A1	13988	0.580784	1.32442	6.78923	268.402	2.52994e-60	2.50694e-58	2.50432
ENSG00000182985	ENSG00000182985	CADM1	11017	0.449487	2.47446	5.83849	268.21	2.78662e-60	2.74992e-58	5.55758
ENSG00000198053	ENSG00000198053	SIRPA	5068	0.563339	2.16933	5.667	267.236	4.54387e-60	4.41822e-58	4.49815
ENSG00000108001	ENSG00000108001	EBF3	4623	0.475665	3.48077	3.38538	264.915	1.45587e-59	1.40208e-57	11.1639
ENSG00000157833	ENSG00000157833	GAREM2	5939	0.601953	2.14038	3.77692	263.058	3.69716e-59	3.50426e-57	4.40879
ENSG00000253305	ENSG00000253305	PCDHGB6	6782	0.499853	1.98259	6.10053	262.163	5.79343e-59	5.4057e-57	3.95202
ENSG00000230630	ENSG00000230630	DNM3OS	3195	0.349922	6.08872	0.832029	262.075	6.05585e-59	5.62865e-57	68.059
ENSG00000109654	ENSG00000109654	TRIM2	9425	0.419523	1.75178	5.49237	260.615	1.26026e-58	1.15347e-56	3.36774
ENSG00000107789	ENSG00000107789	MINPP1	3016	0.426393	2.17564	5.91673	260.351	1.43878e-58	1.31186e-56	4.51787
ENSG00000119280	ENSG00000119280	C1orf198	5161	0.516373	1.29219	6.00444	259.397	2.32228e-58	2.10144e-56	2.44899
ENSG00000131153	ENSG00000131153	GINS2	3264	0.552696	2.45637	5.13781	257.895	4.93531e-58	4.41599e-56	5.48833
ENSG00000106333	ENSG00000106333	PCOLCE	3532	0.631937	2.34346	5.65765	257.143	7.19791e-58	6.41658e-56	5.07517
ENSG00000176595	ENSG00000176595	KBTBD11	6710	0.550969	2.4223	3.84672	254.609	2.56788e-57	2.23919e-55	5.36026
ENSG00000047648	ENSG00000047648	ARHGAP6	7885	0.46747	2.97823	3.88878	252.622	6.96289e-57	5.98459e-55	7.88017
ENSG00000126778	ENSG00000126778	SIX1	5444	0.584497	6.11422	3.94959	252.447	7.60189e-57	6.51047e-55	69.2728
ENSG00000099256	ENSG00000099256	PRTFDC1	2329	0.51009	2.11709	3.97095	251.596	1.16553e-56	9.94639e-55	4.33818
ENSG00000008516	ENSG00000008516	MMP25	4126	0.65366	3.07011	3.09386	251.315	1.34214e-56	1.14129e-54	8.39836
ENSG00000116525	ENSG00000116525	TRIM62	3646	0.574602	2.68012	3.89826	251.079	1.5111e-56	1.28043e-54	6.40909
ENSG00000181790	ENSG00000181790	ADGRB1	7356	0.680261	3.67177	2.19764	250.803	1.73504e-56	1.45987e-54	12.7442
ENSG00000080503	ENSG00000080503	SMARCA2	18595	0.448293	3.19701	3.2449	250.689	1.83778e-56	1.54091e-54	9.17053
ENSG00000164742	ENSG00000164742	ADCY1	13812	0.531784	2.33156	3.37031	249.754	2.93772e-56	2.42919e-54	5.03348
ENSG00000182747	ENSG00000182747	SLC35D3	2359	0.533701	3.97359	3.76986	248.379	5.85944e-56	4.79554e-54	15.7098
ENSG00000176463	ENSG00000176463	SLCO3A1	9435	0.495284	2.60764	3.87417	247.357	9.78695e-56	7.95563e-54	6.09504
ENSG00000163191	ENSG00000163191	S100A11	680	0.463235	2.02164	7.90515	243.901	5.54891e-55	4.36272e-53	4.06046
ENSG00000170382	ENSG00000170382	LRRN2	5681	0.552192	2.78108	3.42373	243.044	8.53157e-55	6.66407e-53	6.87365
ENSG00000169258	ENSG00000169258	GPRIN1	4211	0.567086	3.88433	2.51042	242.091	1.3762e-54	1.06992e-52	14.7672
ENSG00000172534	ENSG00000172534	HCFC1	9004	0.588738	1.27063	7.67636	241.58	1.7793e-54	1.37637e-52	2.41267
ENSG00000109956	ENSG00000109956	B3GAT1	11425	0.549847	3.13194	2.18373	241.22	2.13193e-54	1.64384e-52	8.76611
ENSG00000112769	ENSG00000112769	LAMA4	11575	0.400778	6.58252	5.98592	239.148	6.03334e-54	4.57846e-52	95.8379
ENSG00000111432	ENSG00000111432	FZD10	3282	0.58379	7.11899	5.96742	239	6.49844e-54	4.91586e-52	139.004
ENSG00000144857	ENSG00000144857	BOC	10330	0.545595	3.60648	6.10541	236.422	2.37138e-53	1.77705e-51	12.1803
ENSG00000112182	ENSG00000112182	BACH2	9786	0.46587	2.16877	3.3159	236.162	2.70095e-53	2.01772e-51	4.49641
ENSG00000145087	ENSG00000145087	STXBP5L	11085	0.384844	3.54153	2.00116	235.311	4.14122e-53	3.04621e-51	11.6441
ENSG00000136944	ENSG00000136944	LMX1B	5830	0.592967	4.37755	2.82734	234.507	6.20017e-53	4.50352e-51	20.7861
ENSG00000109861	ENSG00000109861	CTSC	11421	0.382016	1.49486	6.67111	234.357	6.68544e-53	4.82882e-51	2.81837
ENSG00000258986	ENSG00000258986	TMEM179	4873	0.442027	3.64099	1.36128	232.441	1.74962e-52	1.23764e-50	12.4752
ENSG00000184164	ENSG00000184164	CRELD2	5165	0.576767	1.83374	4.5549	232.269	1.90744e-52	1.34136e-50	3.56461
ENSG00000164620	ENSG00000164620	RELL2	2596	0.649076	3.06048	2.31755	232.233	1.94248e-52	1.36201e-50	8.34253
ENSG00000172336	ENSG00000172336	POP7	988	0.607287	1.82072	4.56949	232.214	1.961e-52	1.37098e-50	3.53257
ENSG00000188636	ENSG00000188636	RTL6	5495	0.570337	1.53791	5.58685	230.773	4.04411e-52	2.81095e-50	2.90373
ENSG00000172817	ENSG00000172817	CYP7B1	2282	0.396144	3.94004	1.45022	230.743	4.10508e-52	2.84508e-50	15.3487
ENSG00000184226	ENSG00000184226	PCDH9	30944	0.357872	2.41198	1.7129	230.604	4.40127e-52	3.04157e-50	5.32205
ENSG00000128564	ENSG00000128564	VGF	2704	0.670488	4.4214	2.0347	230.471	4.70668e-52	3.24328e-50	21.4276
ENSG00000164045	ENSG00000164045	CDC25A	4117	0.490163	2.16164	6.11179	230.131	5.58057e-52	3.82349e-50	4.47424
ENSG00000140557	ENSG00000140557	ST8SIA2	5903	0.522107	4.14481	3.72642	229.852	6.42245e-52	4.38776e-50	17.6894
ENSG00000139998	ENSG00000139998	RAB15	5015	0.560518	1.39273	4.98812	228.811	1.08323e-51	7.27613e-50	2.62575
ENSG00000112320	ENSG00000112320	SOBP	6904	0.519409	3.11196	3.1733	228.313	1.39095e-51	9.21409e-50	8.64556
ENSG00000082153	ENSG00000082153	BZW1	8085	0.401237	1.69341	7.59273	228.306	1.3954e-51	9.21809e-50	3.2342
ENSG00000181234	ENSG00000181234	TMEM132C	4947	0.542147	5.98427	2.72181	228.198	1.47365e-51	9.70826e-50	63.306
ENSG00000130204	ENSG00000130204	TOMM40	3610	0.587535	1.48796	6.1638	227.481	2.11166e-51	1.37977e-49	2.80492
ENSG00000156011	ENSG00000156011	PSD3	15213	0.421482	1.72902	4.20126	227.379	2.22353e-51	1.44892e-49	3.31503
ENSG00000166508	ENSG00000166508	MCM7	4386	0.543776	1.55223	8.10845	223.762	1.36692e-50	8.71777e-49	2.9327
ENSG00000149090	ENSG00000149090	PAMR1	3863	0.464924	4.00882	4.6443	223.035	1.96935e-50	1.25266e-48	16.0981
ENSG00000173898	ENSG00000173898	SPTBN2	9642	0.554242	1.51657	5.28739	222.676	2.35862e-50	1.49234e-48	2.86111
ENSG00000068654	ENSG00000068654	POLR1A	13519	0.444486	1.32545	6.59048	222.403	2.70565e-50	1.70292e-48	2.50611
ENSG00000182272	ENSG00000182272	B4GALNT4	3761	0.672162	1.37899	6.06411	221.283	4.74922e-50	2.98132e-48	2.60086
ENSG00000130881	ENSG00000130881	LRP3	5095	0.654171	1.51099	4.74173	220.904	5.74522e-50	3.58777e-48	2.85005
ENSG00000115902	ENSG00000115902	SLC1A4	6939	0.499207	2.56478	4.10837	220.84	5.9327e-50	3.69522e-48	5.91666
ENSG00000152413	ENSG00000152413	HOMER1	6154	0.429314	1.28453	4.90744	220.19	8.22095e-50	5.09402e-48	2.43602
ENSG00000129235	ENSG00000129235	TXNDC17	3784	0.427326	1.5259	4.73095	219.14	1.39289e-49	8.60864e-48	2.87966
ENSG00000159788	ENSG00000159788	RGS12	13755	0.556379	1.17222	6.82338	217.486	3.19691e-49	1.97075e-47	2.25358
ENSG00000178202	ENSG00000178202	KDELC2	4993	0.423393	1.37743	6.32084	217.007	4.06609e-49	2.48737e-47	2.59805
ENSG00000102384	ENSG00000102384	CENPI	4321	0.41009	1.80653	5.00048	216.87	4.35583e-49	2.65783e-47	3.498
ENSG00000103855	ENSG00000103855	CD276	5542	0.588777	1.50683	7.99852	216.751	4.62484e-49	2.81481e-47	2.84186
ENSG00000145725	ENSG00000145725	PPIP5K2	17270	0.371975	1.3295	6.39603	216.137	6.29575e-49	3.81243e-47	2.51316
ENSG00000177084	ENSG00000177084	POLE	16609	0.515383	1.16523	7.40517	215.769	7.57503e-49	4.57555e-47	2.24269
ENSG00000188807	ENSG00000188807	TMEM201	6966	0.616997	1.39812	5.08929	214.536	1.40718e-48	8.45721e-47	2.63559
ENSG00000162062	ENSG00000162062	TEDC2	2854	0.650666	1.74969	3.91039	214.269	1.60927e-48	9.64758e-47	3.36287
ENSG00000160957	ENSG00000160957	RECQL4	4236	0.654155	2.11739	5.83585	213.929	1.90828e-48	1.14116e-46	4.33907
ENSG00000130558	ENSG00000130558	OLFM1	6123	0.579618	4.38033	1.90153	213.429	2.45395e-48	1.46019e-46	20.8262
ENSG00000083857	ENSG00000083857	FAT1	16177	0.436978	1.56234	6.9282	212.757	3.43914e-48	2.03129e-46	2.95333
ENSG00000119969	ENSG00000119969	HELLS	10148	0.375049	1.77922	5.51715	212.071	4.85256e-48	2.85907e-46	3.43242
ENSG00000183684	ENSG00000183684	ALYREF	1574	0.574333	1.6815	6.03399	209.649	1.63837e-47	9.44426e-46	3.20762
ENSG00000116133	ENSG00000116133	DHCR24	6290	0.52496	2.25063	8.61097	208.6	2.77536e-47	1.5846e-45	4.7589
ENSG00000163032	ENSG00000163032	VSNL1	3833	0.441169	4.281	2.94215	207.853	4.0387e-47	2.28955e-45	19.4406
ENSG00000086991	ENSG00000086991	NOX4	6096	0.333169	4.21343	1.72501	207.575	4.64362e-47	2.62627e-45	18.5511
ENSG00000104738	ENSG00000104738	MCM4	6973	0.481142	2.03952	7.50564	206.299	8.81665e-47	4.91682e-45	4.11108
ENSG00000145794	ENSG00000145794	MEGF10	9007	0.429222	3.90248	4.14812	206.249	9.04168e-47	5.03061e-45	14.9543
ENSG00000237187	ENSG00000237187	NR2F1-AS1	7720	0.449352	2.58151	3.13557	205.882	1.08728e-46	6.03538e-45	5.98565
ENSG00000184990	ENSG00000184990	SIVA1	4776	0.573702	1.1489	5.53256	205.744	1.16526e-46	6.45335e-45	2.21745
ENSG00000151090	ENSG00000151090	THRB	10968	0.43709	6.91322	3.30885	204.995	1.69771e-46	9.33739e-45	120.528
ENSG00000224982	ENSG00000224982	TMEM233	3146	0.458678	5.75844	2.54777	204.923	1.76005e-46	9.6141e-45	54.133
ENSG00000180447	ENSG00000180447	GAS1	2827	0.57729	3.42505	4.59859	204.833	1.84214e-46	1.00397e-44	10.7409
ENSG00000162745	ENSG00000162745	OLFML2B	3415	0.50571	2.64122	1.75079	204.564	2.10829e-46	1.14641e-44	6.23858
ENSG00000160211	ENSG00000160211	G6PD	3995	0.600501	1.14695	5.93629	203.902	2.94003e-46	1.58788e-44	2.21445
ENSG00000203727	ENSG00000203727	SAMD5	6320	0.392405	4.49935	3.45234	203.871	2.98682e-46	1.60953e-44	22.6173
ENSG00000135446	ENSG00000135446	CDK4	3168	0.591225	1.23216	6.41664	203.546	3.51655e-46	1.89073e-44	2.34919
ENSG00000168496	ENSG00000168496	FEN1	2478	0.546005	2.16006	6.14818	203.325	3.92844e-46	2.10277e-44	4.46933
ENSG00000142669	ENSG00000142669	SH3BGRL3	1786	0.606383	1.3168	6.48985	203.114	4.3693e-46	2.32319e-44	2.49113
ENSG00000128512	ENSG00000128512	DOCK4	11499	0.420732	1.66377	7.92064	203.109	4.38005e-46	2.32375e-44	3.16843
ENSG00000134986	ENSG00000134986	NREP	9337	0.379779	1.82142	6.96387	201.727	8.77119e-46	4.6227e-44	3.53429
ENSG00000242419	ENSG00000242419	PCDHGC4	4974	0.553478	3.02119	2.74763	201.403	1.03197e-45	5.41501e-44	8.11838
ENSG00000093217	ENSG00000093217	XYLB	6318	0.464546	2.3241	2.47035	200.628	1.52355e-45	7.90795e-44	5.00755
ENSG00000013573	ENSG00000013573	DDX11	8374	0.565918	1.24144	6.15872	200.222	1.8678e-45	9.63224e-44	2.36434
ENSG00000091972	ENSG00000091972	CD200	2991	0.450017	2.03508	4.75784	200.119	1.9669e-45	1.01215e-43	4.09845
ENSG00000104313	ENSG00000104313	EYA1	9418	0.355383	3.94449	1.92624	199.124	3.2436e-45	1.65846e-43	15.3961
ENSG00000183935	ENSG00000183935	HTR7P1	4411	0.515756	3.5772	4.44569	198.952	3.53531e-45	1.79993e-43	11.9356
ENSG00000142149	ENSG00000142149	HUNK	8294	0.511936	2.45961	3.19717	198.461	4.52494e-45	2.28438e-43	5.50069
ENSG00000125912	ENSG00000125912	NCLN	4175	0.640479	1.34981	6.57185	197.706	6.61447e-45	3.31138e-43	2.54879
ENSG00000196460	ENSG00000196460	RFX8	2854	0.460757	4.8166	2.00049	197.683	6.69188e-45	3.34315e-43	28.18
ENSG00000173540	ENSG00000173540	GMPPB	6742	0.608128	1.74854	4.94977	196.631	1.13538e-44	5.60214e-43	3.36018
ENSG00000100626	ENSG00000100626	GALNT16	10802	0.558415	3.35411	2.84946	196.258	1.36921e-44	6.742e-43	10.2255
ENSG00000158321	ENSG00000158321	AUTS2	24197	0.479853	1.15263	6.52756	196.164	1.43508e-44	7.0519e-43	2.22319
ENSG00000213626	ENSG00000213626	LBH	4697	0.554609	3.1438	7.47766	196.147	1.44747e-44	7.09823e-43	8.83849
ENSG00000147459	ENSG00000147459	DOCK5	15960	0.441353	2.44721	4.2351	195.756	1.76163e-44	8.60362e-43	5.45361
ENSG00000135862	ENSG00000135862	LAMC1	8406	0.480252	1.17927	9.30926	195.673	1.83678e-44	8.95243e-43	2.26463
ENSG00000116649	ENSG00000116649	SRM	1898	0.633825	1.68379	5.83117	195.505	1.9987e-44	9.7022e-43	3.21272
ENSG00000234964	ENSG00000234964	FABP5P7	405	0.444444	1.89906	3.30382	194.852	2.77482e-44	1.33615e-42	3.72969
ENSG00000166444	ENSG00000166444	ST5	14262	0.422311	1.91418	5.83354	194.517	3.28424e-44	1.57512e-42	3.76901
ENSG00000135439	ENSG00000135439	AGAP2	6728	0.5761	4.78992	0.918368	193.894	4.49109e-44	2.1326e-42	27.6637
ENSG00000178878	ENSG00000178878	APOLD1	7243	0.463758	2.69562	5.56722	192.833	7.65459e-44	3.59916e-42	6.4783
ENSG00000005102	ENSG00000005102	MEOX1	2707	0.528999	7.09034	3.40303	191.971	1.18041e-43	5.4857e-42	136.272
ENSG00000121039	ENSG00000121039	RDH10	5321	0.464011	3.60005	4.76154	191.659	1.38116e-43	6.39386e-42	12.1262
ENSG00000127990	ENSG00000127990	SGCE	20884	0.355823	1.58437	4.49563	190.966	1.9564e-43	8.91911e-42	2.99876
ENSG00000077279	ENSG00000077279	DCX	10203	0.403117	6.15977	0.860424	190.943	1.97883e-43	9.00425e-42	71.4949
ENSG00000063244	ENSG00000063244	U2AF2	4115	0.611908	1.15498	7.83612	190.494	2.48022e-43	1.12218e-41	2.22682
ENSG00000112312	ENSG00000112312	GMNN	2476	0.410339	1.63453	5.55712	189.44	4.21309e-43	1.89195e-41	3.10486
ENSG00000184384	ENSG00000184384	MAML2	7109	0.418906	1.7281	5.35986	189.227	4.6896e-43	2.09807e-41	3.3129
ENSG00000189057	ENSG00000189057	FAM111B	3863	0.371732	3.51555	3.82813	189.016	5.21397e-43	2.32832e-41	11.4363
ENSG00000164818	ENSG00000164818	DNAAF5	7137	0.576853	1.37699	6.29905	188.673	6.19523e-43	2.75624e-41	2.59726
ENSG00000170017	ENSG00000170017	ALCAM	7179	0.368018	3.3256	5.69797	188.642	6.29183e-43	2.79404e-41	10.0255
ENSG00000152778	ENSG00000152778	IFIT5	4015	0.374346	2.30305	3.10823	188.206	7.83502e-43	3.4729e-41	4.935
ENSG00000178921	ENSG00000178921	PFAS	6471	0.580899	1.58631	6.75553	188.111	8.21483e-43	3.63453e-41	3.0028
ENSG00000110092	ENSG00000110092	CCND1	4830	0.524224	2.43654	9.07366	187.825	9.48467e-43	4.18863e-41	5.41341
ENSG00000157193	ENSG00000157193	LRP8	10263	0.555101	3.05689	5.80448	187.547	1.09065e-42	4.79885e-41	8.32175
ENSG00000197150	ENSG00000197150	ABCB8	9336	0.587082	1.48596	4.61348	187.5	1.11675e-42	4.90471e-41	2.80104
ENSG00000110107	ENSG00000110107	PRPF19	2739	0.510405	1.07496	7.28716	187.266	1.25624e-42	5.50723e-41	2.10666
ENSG00000125675	ENSG00000125675	GRIA3	6484	0.430136	4.07041	0.825671	187.171	1.31752e-42	5.76533e-41	16.8003
ENSG00000135362	ENSG00000135362	PRR5L	6616	0.507406	2.47772	4.66042	186.873	1.53068e-42	6.68594e-41	5.57018
ENSG00000160953	ENSG00000160953	MUM1	9876	0.55164	1.07742	5.82227	186.866	1.53621e-42	6.69786e-41	2.11026
ENSG00000178409	ENSG00000178409	BEND3	6839	0.513672	2.09892	3.92951	186.792	1.59468e-42	6.92762e-41	4.2839
ENSG00000034053	ENSG00000034053	APBA2	6869	0.561945	1.38294	5.23037	186.038	2.3293e-42	1.00824e-40	2.60799
ENSG00000070047	ENSG00000070047	PHRF1	5769	0.629399	1.00731	6.31785	185.374	3.2517e-42	1.39742e-40	2.01017
ENSG00000254481	ENSG00000254481	PTP4A2P2	502	0.444223	2.84547	2.12367	185.158	3.62497e-42	1.55504e-40	7.18739
ENSG00000163935	ENSG00000163935	SFMBT1	5676	0.524665	2.34447	3.77489	185.12	3.69507e-42	1.58228e-40	5.07874
ENSG00000197406	ENSG00000197406	DIO3	2102	0.607992	3.90361	1.92593	185.097	3.7383e-42	1.59794e-40	14.9659
ENSG00000127955	ENSG00000127955	GNAI1	24206	0.376725	1.44596	6.87109	183.761	7.31589e-42	3.07242e-40	2.72443
ENSG00000100678	ENSG00000100678	SLC8A3	8444	0.490407	3.37844	0.641019	183.247	9.47358e-42	3.96468e-40	10.3995
ENSG00000164032	ENSG00000164032	H2AFZ	2303	0.495875	1.58049	7.93083	183.223	9.5906e-42	3.9997e-40	2.99071
ENSG00000123416	ENSG00000123416	TUBA1B	3574	0.529659	1.54258	8.39982	182.93	1.11127e-41	4.61841e-40	2.91314
ENSG00000166974	ENSG00000166974	MAPRE2	6180	0.459061	1.64156	6.86082	182.893	1.13172e-41	4.69529e-40	3.12004
ENSG00000165633	ENSG00000165633	VSTM4	8633	0.495656	3.33789	1.28133	181.058	2.84751e-41	1.16991e-39	10.1113
ENSG00000128228	ENSG00000128228	SDF2L1	1099	0.648772	2.53605	3.34688	180.708	3.39495e-41	1.39164e-39	5.79999
ENSG00000120694	ENSG00000120694	HSPH1	8390	0.414303	1.90157	6.49152	180.663	3.47274e-41	1.4211e-39	3.7362
ENSG00000160180	ENSG00000160180	TFF3	1168	0.531678	8.17953	-0.345598	180.556	3.66519e-41	1.49475e-39	289.924
ENSG00000119333	ENSG00000119333	WDR34	2604	0.554531	1.34128	5.51237	180.514	3.74309e-41	1.52135e-39	2.53376
ENSG00000057657	ENSG00000057657	PRDM1	6392	0.451502	2.62414	6.34469	180.106	4.59376e-41	1.85765e-39	6.16518
ENSG00000138074	ENSG00000138074	SLC5A6	5606	0.543346	1.58272	6.16224	179.95	4.971e-41	2.00344e-39	2.99534
ENSG00000167889	ENSG00000167889	MGAT5B	6386	0.624804	3.54828	2.36462	179.796	5.36907e-41	2.16024e-39	11.6988
ENSG00000111877	ENSG00000111877	MCM9	12496	0.401569	1.49792	4.10516	179.222	7.16739e-41	2.86457e-39	2.82434
ENSG00000115526	ENSG00000115526	CHST10	4487	0.500111	1.25292	4.87893	179.183	7.30776e-41	2.91581e-39	2.38323
ENSG00000025770	ENSG00000025770	NCAPH2	3159	0.60114	1.19783	5.9695	178.658	9.51434e-41	3.76492e-39	2.29395
ENSG00000156103	ENSG00000156103	MMP16	12115	0.371771	2.81315	5.40128	178.571	9.94036e-41	3.92701e-39	7.02819
ENSG00000115233	ENSG00000115233	PSMD14	7698	0.362172	1.56283	6.50552	178.555	1.00202e-40	3.95206e-39	2.95434
ENSG00000165916	ENSG00000165916	PSMC3	2276	0.568541	1.33721	6.99217	178.542	1.00848e-40	3.97098e-39	2.52663
ENSG00000213024	ENSG00000213024	NUP62	6020	0.541694	1.00646	6.5769	178.467	1.0473e-40	4.11708e-39	2.00898
ENSG00000187741	ENSG00000187741	FANCA	9736	0.520337	1.30564	5.55487	177.375	1.81337e-40	7.0517e-39	2.47194
ENSG00000204967	ENSG00000204967	PCDHA4	13440	0.399777	1.82906	3.09197	176.618	2.6543e-40	1.02661e-38	3.55306
ENSG00000148297	ENSG00000148297	MED22	7224	0.574059	1.20983	6.01581	176.594	2.68662e-40	1.03744e-38	2.3131
ENSG00000060709	ENSG00000060709	RIMBP2	9655	0.534438	3.33586	0.821318	176.493	2.82574e-40	1.08766e-38	10.0971
ENSG00000160949	ENSG00000160949	TONSL	7111	0.626775	1.18913	6.23993	176.222	3.23824e-40	1.24046e-38	2.28015
ENSG00000109066	ENSG00000109066	TMEM104	4983	0.601646	1.46485	5.24329	176.115	3.4178e-40	1.30508e-38	2.76035
ENSG00000136824	ENSG00000136824	SMC2	6468	0.380798	1.11966	6.5324	175.6	4.42774e-40	1.68535e-38	2.17296
ENSG00000126522	ENSG00000126522	ASL	3195	0.605947	1.69782	4.04822	175.41	4.87138e-40	1.84835e-38	3.2441
ENSG00000114279	ENSG00000114279	FGF12	7355	0.371312	2.89436	3.59216	175.366	4.98064e-40	1.88682e-38	7.43513
ENSG00000172020	ENSG00000172020	GAP43	2087	0.479636	5.59086	4.50779	175.12	5.63749e-40	2.13229e-38	48.1966
ENSG00000178966	ENSG00000178966	RMI1	3507	0.368121	1.41887	4.73418	175	5.98549e-40	2.26035e-38	2.67377
ENSG00000167670	ENSG00000167670	CHAF1A	4299	0.57525	2.01201	6.08508	174.48	7.77721e-40	2.92775e-38	4.03343
ENSG00000142686	ENSG00000142686	C1orf216	3629	0.532654	2.221	4.38421	174.344	8.3278e-40	3.1301e-38	4.66216
ENSG00000119686	ENSG00000119686	FLVCR2	4913	0.499288	2.81528	3.40135	174.169	9.09185e-40	3.40129e-38	7.03857
ENSG00000106462	ENSG00000106462	EZH2	4522	0.417514	1.12146	6.27874	173.772	1.11016e-39	4.12737e-38	2.17567
ENSG00000154930	ENSG00000154930	ACSS1	8691	0.525486	4.85798	2.56319	173.26	1.43617e-39	5.31473e-38	29
ENSG00000106066	ENSG00000106066	CPVL	3340	0.464671	1.77443	3.77006	173.099	1.55751e-39	5.74601e-38	3.42102
ENSG00000168234	ENSG00000168234	TTC39C	7188	0.441569	2.22943	2.44328	172.819	1.79249e-39	6.59261e-38	4.6895
ENSG00000139219	ENSG00000139219	COL2A1	6664	0.553721	3.76469	8.40594	172.648	1.95359e-39	7.15223e-38	13.5921
ENSG00000013275	ENSG00000013275	PSMC4	2387	0.547549	1.1997	6.53059	172.576	2.02614e-39	7.40654e-38	2.29691
ENSG00000188580	ENSG00000188580	NKAIN2	4197	0.391947	3.92483	2.44945	172.482	2.12408e-39	7.7292e-38	15.1877
ENSG00000162607	ENSG00000162607	USP1	4263	0.420361	1.01074	6.47742	172.23	2.41043e-39	8.73144e-38	2.01495
ENSG00000090316	ENSG00000090316	MAEA	9857	0.588719	1.37088	5.84663	171.884	2.86882e-39	1.03606e-37	2.58627
ENSG00000153187	ENSG00000153187	HNRNPU	22512	0.389037	1.25685	9.48037	171.336	3.77849e-39	1.36048e-37	2.38973
ENSG00000037897	ENSG00000037897	METTL1	2621	0.545975	2.17138	3.05564	170.732	5.1198e-39	1.83792e-37	4.50455
ENSG00000170365	ENSG00000170365	SMAD1	6058	0.450314	1.81508	5.23357	170.472	5.8367e-39	2.0859e-37	3.51879
ENSG00000196329	ENSG00000196329	GIMAP5	6031	0.459957	2.81825	2.22333	169.885	7.83783e-39	2.78859e-37	7.05304
ENSG00000095002	ENSG00000095002	MSH2	13777	0.452203	1.32521	7.01049	169.71	8.55995e-39	3.0365e-37	2.50569
ENSG00000100351	ENSG00000100351	GRAP2	6190	0.513086	2.03066	5.51152	169.19	1.11199e-38	3.92141e-37	4.08593
ENSG00000168806	ENSG00000168806	LCMT2	6957	0.460831	2.16231	3.47155	168.663	1.44915e-38	5.09539e-37	4.47631
ENSG00000135763	ENSG00000135763	URB2	6001	0.488085	1.69779	4.77359	168.515	1.56113e-38	5.45711e-37	3.24405
ENSG00000183853	ENSG00000183853	KIRREL1	7872	0.533155	1.1415	8.19747	168.2	1.82904e-38	6.34738e-37	2.2061
ENSG00000129292	ENSG00000129292	PHF20L1	20571	0.340188	1.0889	6.03419	167.42	2.70766e-38	9.3156e-37	2.12711
ENSG00000239306	ENSG00000239306	RBM14	3937	0.575819	1.51493	6.22938	167.122	3.14555e-38	1.07604e-36	2.85785
ENSG00000169860	ENSG00000169860	P2RY1	6747	0.423003	1.38804	6.10835	167.08	3.21355e-38	1.09773e-36	2.61723
ENSG00000138944	ENSG00000138944	SHISAL1	6751	0.560954	3.8186	1.4243	167.031	3.2935e-38	1.12344e-36	14.1095
ENSG00000080839	ENSG00000080839	RBL1	5954	0.474303	1.60412	4.43803	167.008	3.33246e-38	1.13512e-36	3.0401
ENSG00000172009	ENSG00000172009	THOP1	7464	0.631565	1.35173	6.115	166.844	3.61872e-38	1.22914e-36	2.55219
ENSG00000130035	ENSG00000130035	GALNT8	9651	0.531862	2.23698	5.01134	166.647	3.99516e-38	1.35316e-36	4.7141
ENSG00000131711	ENSG00000131711	MAP1B	12630	0.448377	1.52193	8.42147	166.274	4.82019e-38	1.628e-36	2.87176
ENSG00000197136	ENSG00000197136	PCNX3	7972	0.631586	1.13911	6.81111	166.085	5.30105e-38	1.78538e-36	2.20246
ENSG00000007968	ENSG00000007968	E2F2	5457	0.54847	2.31087	2.72194	166.012	5.49755e-38	1.84638e-36	4.96182
ENSG00000176170	ENSG00000176170	SPHK1	4416	0.648324	2.1885	2.46226	165.787	6.15626e-38	2.05609e-36	4.5583
ENSG00000176049	ENSG00000176049	JAKMIP2	9275	0.362588	2.08938	3.21424	165.55	6.93851e-38	2.31412e-36	4.25564
ENSG00000206527	ENSG00000206527	HACD2	5351	0.414315	1.35069	5.96713	165.353	7.65857e-38	2.55073e-36	2.55033
ENSG00000159399	ENSG00000159399	HK2	6064	0.517315	2.54479	6.38503	165.051	8.91571e-38	2.9612e-36	5.83522
ENSG00000151468	ENSG00000151468	CCDC3	3683	0.490633	3.64084	4.87153	164.861	9.80837e-38	3.25318e-36	12.4739
ENSG00000147383	ENSG00000147383	NSDHL	1996	0.506012	1.30882	5.63211	164.463	1.19816e-37	3.94669e-36	2.4774
ENSG00000204103	ENSG00000204103	MAFB	3393	0.564397	4.25289	4.53294	164.413	1.22927e-37	4.04362e-36	19.0655
ENSG00000162733	ENSG00000162733	DDR2	10730	0.417987	2.80655	3.79343	164.275	1.31701e-37	4.32628e-36	6.9961
ENSG00000114867	ENSG00000114867	EIF4G1	8257	0.570546	1.40549	9.15488	164.137	1.41205e-37	4.6258e-36	2.64908
ENSG00000166405	ENSG00000166405	RIC3	7657	0.402116	2.42762	2.00498	164.045	1.47879e-37	4.83785e-36	5.38005
ENSG00000064651	ENSG00000064651	SLC12A2	10664	0.385971	2.78909	6.11029	163.7	1.7587e-37	5.74572e-36	6.91194
ENSG00000139618	ENSG00000139618	BRCA2	12273	0.364459	1.52491	5.14258	163.618	1.83321e-37	5.98102e-36	2.8777
ENSG00000149948	ENSG00000149948	HMGA2	15403	0.399987	1.85251	8.37724	163.444	2.00073e-37	6.51869e-36	3.61127
ENSG00000136527	ENSG00000136527	TRA2B	11769	0.393321	1.41454	7.8777	163.347	2.101e-37	6.83608e-36	2.66574
ENSG00000100413	ENSG00000100413	POLR3H	6594	0.554898	1.90271	4.03062	163.239	2.21818e-37	7.19781e-36	3.73914
ENSG00000167114	ENSG00000167114	SLC27A4	3110	0.615434	1.73116	4.84463	163.19	2.27358e-37	7.36763e-36	3.31995
ENSG00000181027	ENSG00000181027	FKRP	5081	0.587089	1.26403	4.89272	162.973	2.53642e-37	8.17519e-36	2.40165
ENSG00000182022	ENSG00000182022	CHST15	6554	0.555996	2.2489	6.33495	162.553	3.13237e-37	1.00554e-35	4.75319
ENSG00000078053	ENSG00000078053	AMPH	5636	0.437367	2.28653	2.85581	161.972	4.19544e-37	1.33785e-35	4.87883
ENSG00000137124	ENSG00000137124	ALDH1B1	3155	0.521712	1.06779	4.98916	161.784	4.61281e-37	1.46316e-35	2.09623
ENSG00000184207	ENSG00000184207	PGP	2727	0.617162	1.20884	5.25784	161.38	5.65028e-37	1.78516e-35	2.31152
ENSG00000157551	ENSG00000157551	KCNJ15	10342	0.416457	3.56832	1.84109	160.951	7.01072e-37	2.21207e-35	11.8623
ENSG00000141543	ENSG00000141543	EIF4A3	4967	0.492048	1.07031	6.20126	160.326	9.60113e-37	3.00568e-35	2.09988
ENSG00000141429	ENSG00000141429	GALNT1	5126	0.379633	1.36341	7.33407	160.037	1.11036e-36	3.467e-35	2.57292
ENSG00000198121	ENSG00000198121	LPAR1	4159	0.491945	3.27954	2.87276	159.961	1.15402e-36	3.5908e-35	9.71048
ENSG00000099385	ENSG00000099385	BCL7C	4398	0.576171	1.38307	4.42714	159.93	1.17218e-36	3.64103e-35	2.60823
ENSG00000198736	ENSG00000198736	MSRB1	2157	0.59898	1.34533	3.77406	159.816	1.24141e-36	3.84612e-35	2.54089
ENSG00000266524	ENSG00000266524	GDF10	2458	0.599268	5.61572	0.240391	159.16	1.7264e-36	5.32808e-35	49.0344
ENSG00000198406	ENSG00000198406	BZW1P2	826	0.401937	1.65337	5.10299	159.002	1.86938e-36	5.75454e-35	3.14569
ENSG00000196924	ENSG00000196924	FLNA	10585	0.617005	1.34913	10.4121	158.688	2.18968e-36	6.70606e-35	2.54759
ENSG00000127824	ENSG00000127824	TUBA4A	4079	0.457955	2.38262	3.49402	158.664	2.21557e-36	6.77671e-35	5.21482
ENSG00000198879	ENSG00000198879	SFMBT2	9953	0.487793	1.81321	4.55469	158.48	2.43031e-36	7.40519e-35	3.51422
ENSG00000014138	ENSG00000014138	POLA2	5726	0.518337	1.25412	5.63014	158.344	2.60354e-36	7.92296e-35	2.38521
ENSG00000182463	ENSG00000182463	TSHZ2	12581	0.426437	2.30914	2.24077	158.306	2.65347e-36	8.06468e-35	4.95589
ENSG00000162849	ENSG00000162849	KIF26B	14403	0.537666	2.04095	4.69236	157.924	3.21539e-36	9.74778e-35	4.11515
ENSG00000104899	ENSG00000104899	AMH	2587	0.713568	2.00491	3.58038	157.498	3.98327e-36	1.20453e-34	4.01363
ENSG00000183722	ENSG00000183722	LHFPL6	4564	0.471516	2.16134	4.71889	156.916	5.33857e-36	1.60626e-34	4.47331
ENSG00000151136	ENSG00000151136	BTBD11	7924	0.53319	4.99155	1.59479	156.912	5.34965e-36	1.60758e-34	31.8131
ENSG00000104524	ENSG00000104524	PYCR3	3244	0.592787	1.97196	3.11201	156.739	5.83568e-36	1.74925e-34	3.92299
ENSG00000163590	ENSG00000163590	PPM1L	12447	0.411023	1.27581	4.40246	156.726	5.8755e-36	1.75898e-34	2.42134
ENSG00000228716	ENSG00000228716	DHFR	4409	0.455205	2.07178	5.2708	156.09	8.09084e-36	2.40122e-34	4.20404
ENSG00000093009	ENSG00000093009	CDC45	2846	0.539353	2.2598	4.94002	156.041	8.293e-36	2.45817e-34	4.78925
ENSG00000128708	ENSG00000128708	HAT1	6790	0.403535	1.2286	5.77792	155.627	1.02119e-35	3.01206e-34	2.3434
ENSG00000173166	ENSG00000173166	RAPH1	11697	0.412328	1.9177	3.78139	155.52	1.07765e-35	3.16691e-34	3.77821
ENSG00000077232	ENSG00000077232	DNAJC10	21835	0.371651	1.18667	8.17976	155.465	1.10789e-35	3.25179e-34	2.27627
ENSG00000198720	ENSG00000198720	ANKRD13B	3971	0.650466	2.17061	2.90443	155.388	1.15215e-35	3.36934e-34	4.50213
ENSG00000141994	ENSG00000141994	DUS3L	3642	0.613948	1.65352	4.18708	155.345	1.17728e-35	3.43862e-34	3.14601
ENSG00000072832	ENSG00000072832	CRMP1	5823	0.52035	1.81472	7.43553	154.946	1.43897e-35	4.18768e-34	3.51792
ENSG00000197535	ENSG00000197535	MYO5A	12988	0.42162	1.36204	5.15433	154.735	1.5997e-35	4.6498e-34	2.57048
ENSG00000135333	ENSG00000135333	EPHA7	7456	0.431196	2.48885	2.90735	154.516	1.78666e-35	5.16847e-34	5.61329
ENSG00000116329	ENSG00000116329	OPRD1	9345	0.54703	2.69041	2.20405	154.503	1.79832e-35	5.19564e-34	6.45495
ENSG00000091129	ENSG00000091129	NRCAM	8193	0.438545	4.41532	3.96964	154.26	2.03166e-35	5.85568e-34	21.3375
ENSG00000164050	ENSG00000164050	PLXNB1	9733	0.611528	1.2716	6.59773	154.154	2.14354e-35	6.15595e-34	2.41429
ENSG00000171388	ENSG00000171388	APLN	3205	0.582839	4.84	8.93323	154.009	2.30549e-35	6.60523e-34	28.6408
ENSG00000205542	ENSG00000205542	TMSB4X	1705	0.527859	1.59556	9.70235	153.973	2.34782e-35	6.71846e-34	3.02212
ENSG00000144485	ENSG00000144485	HES6	2037	0.704958	2.48554	3.16149	153.616	2.80924e-35	8.01972e-34	5.60043
ENSG00000105928	ENSG00000105928	GSDME	8843	0.438652	1.8254	3.54774	153.605	2.82499e-35	8.05508e-34	3.54404
ENSG00000118946	ENSG00000118946	PCDH17	8326	0.464809	1.83467	7.56105	153.602	2.82908e-35	8.05717e-34	3.56691
ENSG00000167508	ENSG00000167508	MVD	4717	0.61819	1.22137	7.84903	153.443	3.06534e-35	8.71966e-34	2.33168
ENSG00000101412	ENSG00000101412	E2F1	2503	0.614063	2.09289	5.34167	152.896	4.03633e-35	1.1441e-33	4.26602
ENSG00000174442	ENSG00000174442	ZWILCH	4849	0.380697	1.23803	5.69704	152.598	4.68962e-35	1.32614e-33	2.35876
ENSG00000115461	ENSG00000115461	IGFBP5	6442	0.507296	4.93485	6.36618	152.572	4.7514e-35	1.34203e-33	30.5871
ENSG00000101003	ENSG00000101003	GINS1	4068	0.420354	1.65592	5.71507	152.334	5.35666e-35	1.51121e-33	3.15124
ENSG00000169855	ENSG00000169855	ROBO1	10875	0.355218	1.34065	8.50249	151.96	6.46558e-35	1.82191e-33	2.53266
ENSG00000125817	ENSG00000125817	CENPB	2840	0.661972	1.2046	5.90999	151.279	9.10802e-35	2.55152e-33	2.30474
ENSG00000187676	ENSG00000187676	B3GLCT	4566	0.406702	1.43978	4.36406	150.827	1.14317e-34	3.19129e-33	2.71279
ENSG00000163507	ENSG00000163507	CIP2A	4579	0.356191	1.40543	5.46253	150.728	1.20185e-34	3.3512e-33	2.64897
ENSG00000120437	ENSG00000120437	ACAT2	4299	0.493138	2.04537	7.29836	150.356	1.44938e-34	4.01805e-33	4.12778
ENSG00000118655	ENSG00000118655	DCLRE1B	3940	0.479442	1.34365	4.64865	150.033	1.70482e-34	4.70985e-33	2.53793
ENSG00000198937	ENSG00000198937	CCDC167	619	0.579968	1.26774	4.01909	149.912	1.81237e-34	4.98975e-33	2.40784
ENSG00000197451	ENSG00000197451	HNRNPAB	2144	0.545709	1.56327	7.58615	149.442	2.29523e-34	6.27589e-33	2.95523
ENSG00000181938	ENSG00000181938	GINS3	5105	0.473066	2.0082	3.80951	149.398	2.34769e-34	6.40473e-33	4.02279
ENSG00000136859	ENSG00000136859	ANGPTL2	3889	0.514014	1.88062	4.57634	149.38	2.36832e-34	6.44635e-33	3.68234
ENSG00000122254	ENSG00000122254	HS3ST2	2605	0.580806	7.38231	1.15766	148.974	2.90558e-34	7.88187e-33	166.838
ENSG00000198719	ENSG00000198719	DLL1	3226	0.449473	2.71016	4.28128	148.829	3.12625e-34	8.47089e-33	6.54392
ENSG00000113161	ENSG00000113161	HMGCR	6215	0.402896	1.54896	8.96038	148.459	3.76452e-34	1.01659e-32	2.92606
ENSG00000177511	ENSG00000177511	ST8SIA3	12068	0.425423	3.55087	1.46543	148.23	4.22616e-34	1.13869e-32	11.7198
ENSG00000141622	ENSG00000141622	RNF165	11419	0.521587	1.81743	3.75686	147.42	6.35189e-34	1.69243e-32	3.52454
ENSG00000075131	ENSG00000075131	TIPIN	2755	0.421779	1.59471	4.41992	147.233	6.97871e-34	1.85738e-32	3.02034
ENSG00000167523	ENSG00000167523	SPATA33	5746	0.558475	1.77472	3.12192	147.194	7.11773e-34	1.89018e-32	3.42172
ENSG00000029363	ENSG00000029363	BCLAF1	9533	0.396937	1.1791	7.36199	147.16	7.24145e-34	1.92091e-32	2.26436
ENSG00000065328	ENSG00000065328	MCM10	5454	0.441327	2.18962	5.75471	147.078	7.54492e-34	1.9992e-32	4.56186
ENSG00000179331	ENSG00000179331	RAB39A	1830	0.427322	2.40894	1.06754	146.575	9.71809e-34	2.56369e-32	5.31085
ENSG00000118007	ENSG00000118007	STAG1	7846	0.43793	1.0623	5.46751	146.4	1.06138e-33	2.79385e-32	2.08825
ENSG00000144791	ENSG00000144791	LIMD1	12673	0.488835	1.27301	5.97429	146.334	1.09746e-33	2.88249e-32	2.41665
ENSG00000168734	ENSG00000168734	PKIG	2496	0.545272	1.18589	6.20379	146.329	1.10028e-33	2.88673e-32	2.27503
ENSG00000053372	ENSG00000053372	MRTO4	2822	0.561658	1.50492	5.45973	146.194	1.17754e-33	3.08607e-32	2.8381
ENSG00000101104	ENSG00000101104	PABPC1L	4984	0.532705	2.06802	3.97105	146.162	1.1967e-33	3.13284e-32	4.1931
ENSG00000188573	ENSG00000188573	FBLL1	1519	0.693878	5.30237	-0.174982	146.07	1.25307e-33	3.27683e-32	39.4614
ENSG00000133121	ENSG00000133121	STARD13	8388	0.436695	1.34865	4.69463	146.068	1.2546e-33	3.27726e-32	2.54673
ENSG00000160214	ENSG00000160214	RRP1	4251	0.571395	1.13648	5.3349	145.994	1.30231e-33	3.39819e-32	2.19844
ENSG00000122694	ENSG00000122694	GLIPR2	3055	0.534206	1.48336	4.23913	145.675	1.52881e-33	3.97192e-32	2.796
ENSG00000198732	ENSG00000198732	SMOC1	4369	0.539025	4.51643	3.75883	145.164	1.97718e-33	5.11465e-32	22.8866
ENSG00000173320	ENSG00000173320	STOX2	11316	0.47181	2.34166	3.67049	144.98	2.1691e-33	5.59302e-32	5.06887
ENSG00000140470	ENSG00000140470	ADAMTS17	8242	0.529847	3.89376	0.975659	144.929	2.22613e-33	5.73389e-32	14.8641
ENSG00000072506	ENSG00000072506	HSD17B10	1115	0.534529	1.08474	5.13186	144.733	2.45643e-33	6.31903e-32	2.12099
ENSG00000171320	ENSG00000171320	ESCO2	7973	0.399599	2.14395	4.08699	144.623	2.59662e-33	6.66671e-32	4.41972
ENSG00000179981	ENSG00000179981	TSHZ1	8281	0.53025	1.5191	3.88137	144.32	3.02458e-33	7.75716e-32	2.86613
ENSG00000127418	ENSG00000127418	FGFRL1	4145	0.646321	2.10845	4.68079	143.849	3.83438e-33	9.78175e-32	4.31228
ENSG00000234456	ENSG00000234456	MAGI2-AS3	11625	0.374624	1.66683	4.77328	143.394	4.81963e-33	1.22431e-31	3.17517
ENSG00000092421	ENSG00000092421	SEMA6A	10956	0.449343	1.93121	7.48497	143.232	5.22991e-33	1.32432e-31	3.81375
ENSG00000196876	ENSG00000196876	SCN8A	14935	0.464948	1.55612	3.2151	142.808	6.47372e-33	1.62896e-31	2.94062
ENSG00000143603	ENSG00000143603	KCNN3	13598	0.52471	2.75855	3.35895	142.56	7.33611e-33	1.83824e-31	6.76717
ENSG00000149428	ENSG00000149428	HYOU1	7694	0.551469	1.16829	8.5961	142.529	7.44947e-33	1.8647e-31	2.24745
ENSG00000174371	ENSG00000174371	EXO1	4140	0.442029	1.75553	4.80914	142.363	8.10192e-33	2.02379e-31	3.37649
ENSG00000105143	ENSG00000105143	SLC1A6	7646	0.456579	3.14773	0.47703	142.169	8.93214e-33	2.22885e-31	8.86263
ENSG00000173692	ENSG00000173692	PSMD1	5187	0.419703	1.21998	7.38866	141.572	1.20618e-32	2.99114e-31	2.32943
ENSG00000182667	ENSG00000182667	NTM	6956	0.488787	4.13635	1.98059	141.551	1.21923e-32	3.02037e-31	17.586
ENSG00000170955	ENSG00000170955	CAVIN3	1672	0.648325	2.39724	3.65448	141.315	1.37322e-32	3.39482e-31	5.26794
ENSG00000106236	ENSG00000106236	NPTX2	3016	0.582891	4.67483	3.41011	141.24	1.42563e-32	3.51715e-31	25.5425
ENSG00000007062	ENSG00000007062	PROM1	7434	0.452246	3.39326	4.82278	141.122	1.5132e-32	3.72935e-31	10.5069
ENSG00000122952	ENSG00000122952	ZWINT	2378	0.519344	1.84849	6.22154	141.003	1.60666e-32	3.95562e-31	3.60123
ENSG00000120820	ENSG00000120820	GLT8D2	3271	0.449098	2.38923	2.00633	140.914	1.68039e-32	4.12866e-31	5.23878
ENSG00000105671	ENSG00000105671	DDX49	2780	0.616547	1.38536	4.65611	140.773	1.80402e-32	4.42788e-31	2.61237
ENSG00000159167	ENSG00000159167	STC1	4149	0.441311	4.02029	3.90415	140.762	1.8139e-32	4.44303e-31	16.2266
ENSG00000071205	ENSG00000071205	ARHGAP10	10759	0.444744	1.61447	4.53356	140.715	1.85748e-32	4.54051e-31	3.06199
ENSG00000033100	ENSG00000033100	CHPF2	4205	0.604756	1.11594	6.02258	140.63	1.93814e-32	4.73285e-31	2.16737
ENSG00000164761	ENSG00000164761	TNFRSF11B	2827	0.391227	3.98452	0.0932692	140.447	2.12502e-32	5.18392e-31	15.8292
ENSG00000151778	ENSG00000151778	SERP2	1927	0.500778	3.12968	0.967998	140.017	2.63974e-32	6.41997e-31	8.75243
ENSG00000138795	ENSG00000138795	LEF1	5361	0.4626	1.75488	5.101	140.011	2.64737e-32	6.43202e-31	3.37499
ENSG00000213190	ENSG00000213190	MLLT11	4075	0.518282	1.92174	6.6278	139.841	2.88363e-32	6.99186e-31	3.7888
ENSG00000111328	ENSG00000111328	CDK2AP1	3117	0.556304	1.52315	5.5606	139.583	3.28353e-32	7.95344e-31	2.87417
ENSG00000130816	ENSG00000130816	DNMT1	9796	0.537362	1.11319	7.93055	139.295	3.79579e-32	9.17571e-31	2.16323
ENSG00000143476	ENSG00000143476	DTL	4916	0.415785	1.80536	5.93991	139.268	3.84796e-32	9.29246e-31	3.49516
ENSG00000164332	ENSG00000164332	UBLCP1	2676	0.36435	1.06785	5.11036	139.168	4.04644e-32	9.75213e-31	2.09631
ENSG00000225706	ENSG00000225706	PTPRD-AS1	2494	0.406977	3.30749	0.653623	138.791	4.89344e-32	1.1758e-30	9.90042
ENSG00000148848	ENSG00000148848	ADAM12	9860	0.437018	3.26339	6.46094	138.227	6.49887e-32	1.54913e-30	9.60235
ENSG00000071539	ENSG00000071539	TRIP13	3560	0.48427	1.59142	5.35202	138.199	6.59334e-32	1.57009e-30	3.01346
ENSG00000164163	ENSG00000164163	ABCE1	6265	0.376057	1.14043	6.61733	137.942	7.50471e-32	1.78181e-30	2.20446
ENSG00000077943	ENSG00000077943	ITGA8	7528	0.446732	2.30774	6.67025	137.872	7.77177e-32	1.83975e-30	4.95106
ENSG00000140854	ENSG00000140854	KATNB1	4591	0.629492	1.3221	5.301	137.78	8.14e-32	1.92313e-30	2.50029
ENSG00000219438	ENSG00000219438	FAM19A5	3173	0.59502	2.40686	2.71946	137.641	8.73389e-32	2.0614e-30	5.30321
ENSG00000136492	ENSG00000136492	BRIP1	7991	0.363284	1.60179	5.08814	137.509	9.33393e-32	2.1987e-30	3.0352
ENSG00000163013	ENSG00000163013	FBXO41	8011	0.511047	1.36262	3.97166	137.495	9.39821e-32	2.21167e-30	2.57153
ENSG00000080608	ENSG00000080608	PUM3	2707	0.405246	1.0392	5.4503	137.226	1.07612e-31	2.52252e-30	2.05508
ENSG00000081923	ENSG00000081923	ATP8B1	7028	0.461725	2.42423	4.81344	137.209	1.08521e-31	2.53886e-30	5.36743
ENSG00000153404	ENSG00000153404	PLEKHG4B	13304	0.58193	2.0346	3.71819	137.18	1.10162e-31	2.57474e-30	4.09709
ENSG00000147010	ENSG00000147010	SH3KBP1	5780	0.485121	1.35043	4.50279	136.977	1.21988e-31	2.8456e-30	2.54988
ENSG00000100714	ENSG00000100714	MTHFD1	9377	0.471366	1.28625	5.97524	136.951	1.23625e-31	2.88098e-30	2.43893
ENSG00000029153	ENSG00000029153	ARNTL2	6983	0.40885	2.11305	2.37313	136.898	1.26924e-31	2.95212e-30	4.32606
ENSG00000151835	ENSG00000151835	SACS	15918	0.435168	1.48242	7.08925	136.882	1.27981e-31	2.97383e-30	2.79417
ENSG00000213339	ENSG00000213339	QTRT1	3430	0.576093	1.20971	4.33846	136.841	1.30668e-31	3.0304e-30	2.31292
ENSG00000179388	ENSG00000179388	EGR3	4855	0.586612	5.04816	2.69825	136.816	1.32325e-31	3.06288e-30	33.0862
ENSG00000177192	ENSG00000177192	PUS1	5732	0.572749	1.35652	4.39902	136.683	1.41448e-31	3.26775e-30	2.56066
ENSG00000168556	ENSG00000168556	ING2	1426	0.51683	1.30219	3.50404	136.663	1.42876e-31	3.2944e-30	2.46603
ENSG00000176749	ENSG00000176749	CDK5R1	4325	0.564162	2.4632	4.05361	136.517	1.53799e-31	3.53945e-30	5.51437
ENSG00000143499	ENSG00000143499	SMYD2	4889	0.480875	1.45809	4.27081	136.048	1.94809e-31	4.47035e-30	2.74744
ENSG00000171848	ENSG00000171848	RRM2	5323	0.460642	1.71602	7.15806	135.911	2.08653e-31	4.78347e-30	3.28528
ENSG00000019144	ENSG00000019144	PHLDB1	21722	0.543873	1.5299	7.30384	135.789	2.21854e-31	5.08125e-30	2.88766
ENSG00000044574	ENSG00000044574	HSPA5	3908	0.466735	1.07448	9.41927	135.719	2.29865e-31	5.25468e-30	2.10597
ENSG00000124733	ENSG00000124733	MEA1	3017	0.549884	1.15265	4.8888	135.526	2.53328e-31	5.76358e-30	2.22322
ENSG00000197299	ENSG00000197299	BLM	6674	0.413096	1.4098	5.8114	135.422	2.66961e-31	6.05651e-30	2.657
ENSG00000132967	ENSG00000132967	HMGB1P5	1111	0.394239	1.16988	5.34983	135.217	2.95989e-31	6.70871e-30	2.24993
ENSG00000136982	ENSG00000136982	DSCC1	2603	0.470611	2.38431	4.36789	135.178	3.01869e-31	6.83553e-30	5.22093
ENSG00000159556	ENSG00000159556	ISL2	2221	0.60018	4.22257	-0.146224	135.086	3.16246e-31	7.15433e-30	18.6689
ENSG00000067225	ENSG00000067225	PKM	8571	0.509509	1.28529	9.69011	134.955	3.37663e-31	7.62444e-30	2.4373
ENSG00000104332	ENSG00000104332	SFRP1	4761	0.533081	1.56344	6.49732	134.778	3.69246e-31	8.32192e-30	2.95558
ENSG00000183092	ENSG00000183092	BEGAIN	7878	0.621858	4.1182	1.98945	134.775	3.69782e-31	8.32618e-30	17.3661
ENSG00000115758	ENSG00000115758	ODC1	2968	0.552561	1.79672	7.82787	134.71	3.82177e-31	8.58426e-30	3.47429
ENSG00000105447	ENSG00000105447	GRWD1	5763	0.59292	1.40991	5.60022	134.709	3.82318e-31	8.58426e-30	2.65721
ENSG00000103047	ENSG00000103047	TANGO6	6839	0.478286	1.41641	3.67146	134.628	3.98231e-31	8.93318e-30	2.6692
ENSG00000170779	ENSG00000170779	CDCA4	2513	0.581377	1.2291	5.36004	134.621	3.99535e-31	8.95407e-30	2.34421
ENSG00000184992	ENSG00000184992	BRI3BP	6648	0.459085	1.7725	3.48882	134.599	4.04117e-31	9.0483e-30	3.41644
ENSG00000109794	ENSG00000109794	FAM149A	5218	0.549061	2.24451	1.45954	134.523	4.19762e-31	9.38107e-30	4.73877
ENSG00000109814	ENSG00000109814	UGDH	4045	0.477874	1.1275	6.26318	134.444	4.36914e-31	9.74623e-30	2.18479
ENSG00000156299	ENSG00000156299	TIAM1	9216	0.513997	1.08014	7.58664	134.413	4.43694e-31	9.88828e-30	2.11424
ENSG00000143776	ENSG00000143776	CDC42BPA	14055	0.372465	1.34892	7.28959	134.394	4.48007e-31	9.97513e-30	2.54721
ENSG00000092853	ENSG00000092853	CLSPN	5411	0.488449	2.20266	5.12988	134.13	5.117e-31	1.13616e-29	4.60327
ENSG00000166963	ENSG00000166963	MAP1A	10629	0.554144	2.63799	4.40743	134.017	5.41585e-31	1.2003e-29	6.22463
ENSG00000182325	ENSG00000182325	FBXL6	3375	0.657778	1.33729	3.86542	133.945	5.61662e-31	1.24364e-29	2.52676
ENSG00000170891	ENSG00000170891	CYTL1	1003	0.475573	3.71193	0.422576	133.79	6.07311e-31	1.34224e-29	13.104
ENSG00000105254	ENSG00000105254	TBCB	3326	0.600421	1.01983	6.3217	133.586	6.73167e-31	1.48097e-29	2.02768
ENSG00000008735	ENSG00000008735	MAPK8IP2	5901	0.634808	2.49947	1.33586	133.578	6.75776e-31	1.48535e-29	5.65479
ENSG00000197757	ENSG00000197757	HOXC6	3540	0.523729	5.98372	1.02964	133.441	7.23852e-31	1.58665e-29	63.282
ENSG00000183729	ENSG00000183729	NPBWR1	2687	0.588389	4.85302	-0.190823	133.406	7.37065e-31	1.61414e-29	28.9005
ENSG00000064989	ENSG00000064989	CALCRL	6144	0.314779	1.38336	8.01146	133.151	8.37907e-31	1.82513e-29	2.60875
ENSG00000240184	ENSG00000240184	PCDHGC3	5432	0.557437	1.07921	5.18575	133.151	8.37978e-31	1.82513e-29	2.11287
ENSG00000185070	ENSG00000185070	FLRT2	34899	0.37961	1.60328	6.48068	132.866	9.67275e-31	2.10292e-29	3.03834
ENSG00000154096	ENSG00000154096	THY1	5925	0.558143	3.53803	7.55103	132.805	9.97535e-31	2.16479e-29	11.6159
ENSG00000128191	ENSG00000128191	DGCR8	7315	0.560355	1.42027	6.11602	132.701	1.05127e-30	2.27728e-29	2.67635
ENSG00000152518	ENSG00000152518	ZFP36L2	3696	0.588474	1.68012	7.79076	132.559	1.12911e-30	2.43928e-29	3.20454
ENSG00000070413	ENSG00000070413	DGCR2	5605	0.529706	1.00942	6.18361	132.37	1.24156e-30	2.67258e-29	2.0131
ENSG00000177464	ENSG00000177464	GPR4	3145	0.546264	4.04269	4.80373	132.287	1.29494e-30	2.78499e-29	16.4806
ENSG00000138606	ENSG00000138606	SHF	4894	0.4953	1.3278	4.5765	132.217	1.34139e-30	2.87973e-29	2.5102
ENSG00000145675	ENSG00000145675	PIK3R1	10767	0.394632	1.08538	5.38696	132.114	1.41274e-30	3.03018e-29	2.12193
ENSG00000184178	ENSG00000184178	SCFD2	3185	0.451177	1.69143	3.93522	132.034	1.47087e-30	3.15204e-29	3.22976
ENSG00000182718	ENSG00000182718	ANXA2	8824	0.511333	1.10964	8.35876	131.92	1.55766e-30	3.33209e-29	2.15792
ENSG00000092470	ENSG00000092470	WDR76	4078	0.408043	1.45603	4.87932	131.892	1.57975e-30	3.37632e-29	2.74353
ENSG00000146242	ENSG00000146242	TPBG	6904	0.417005	1.79017	5.62837	131.78	1.67115e-30	3.56216e-29	3.45855
ENSG00000143369	ENSG00000143369	ECM1	3360	0.556548	1.88476	6.19527	131.705	1.73604e-30	3.69719e-29	3.6929
ENSG00000138092	ENSG00000138092	CENPO	5518	0.518123	1.53908	5.22157	131.696	1.74396e-30	3.71075e-29	2.9061
ENSG00000176788	ENSG00000176788	BASP1	2217	0.553	1.24413	6.38865	131.52	1.90558e-30	4.04388e-29	2.36875
ENSG00000104381	ENSG00000104381	GDAP1	4052	0.419793	2.50465	3.49906	131.451	1.97296e-30	4.18317e-29	5.67512
ENSG00000167747	ENSG00000167747	C19orf48	3256	0.559582	1.0508	5.97712	131.431	1.99331e-30	4.21885e-29	2.07167
ENSG00000171132	ENSG00000171132	PRKCE	9908	0.486778	1.6999	3.99372	131.313	2.11493e-30	4.46838e-29	3.2488
ENSG00000100078	ENSG00000100078	PLA2G3	2697	0.570634	2.81284	3.59307	130.93	2.56475e-30	5.39498e-29	7.02668
ENSG00000112658	ENSG00000112658	SRF	4202	0.609472	1.11342	6.37319	130.618	3.00141e-30	6.30796e-29	2.16359
ENSG00000116120	ENSG00000116120	FARSB	3369	0.452953	1.22111	5.7906	130.589	3.04605e-30	6.39058e-29	2.33125
ENSG00000117899	ENSG00000117899	MESD	7510	0.475899	1.29399	6.24785	130.312	3.50222e-30	7.32199e-29	2.45205
ENSG00000184675	ENSG00000184675	AMER1	8443	0.518536	1.40372	4.47754	130.252	3.60852e-30	7.53766e-29	2.64583
ENSG00000171791	ENSG00000171791	BCL2	11765	0.432724	3.1371	4.98009	129.914	4.27877e-30	8.89895e-29	8.79752
ENSG00000164683	ENSG00000164683	HEY1	3232	0.461634	3.26663	6.79978	129.833	4.45699e-30	9.26159e-29	9.62397
ENSG00000145147	ENSG00000145147	SLIT2	9712	0.44306	3.45725	5.68617	129.81	4.50993e-30	9.36346e-29	10.9834
ENSG00000128596	ENSG00000128596	CCDC136	6188	0.550743	1.65396	4.60323	129.794	4.54481e-30	9.42772e-29	3.14696
ENSG00000189050	ENSG00000189050	RNFT1	3399	0.403942	1.3924	3.49029	129.786	4.56428e-30	9.45994e-29	2.62516
ENSG00000255690	ENSG00000255690	TRIL	4935	0.567984	3.55576	1.37013	129.721	4.71705e-30	9.75129e-29	11.7596
ENSG00000161981	ENSG00000161981	SNRNP25	3060	0.570915	1.3276	4.2673	129.48	5.32379e-30	1.09583e-28	2.50986
ENSG00000152455	ENSG00000152455	SUV39H2	3565	0.408976	1.25704	4.72752	129.303	5.82113e-30	1.19513e-28	2.39005
ENSG00000183520	ENSG00000183520	UTP11	3385	0.418612	1.09549	5.66288	129.265	5.93352e-30	1.217e-28	2.13686
ENSG00000106780	ENSG00000106780	MEGF9	6298	0.439346	1.43794	3.692	128.797	7.51104e-30	1.5342e-28	2.70933
ENSG00000085840	ENSG00000085840	ORC1	3157	0.445993	1.30354	4.93325	128.782	7.57029e-30	1.54498e-28	2.46833
ENSG00000254986	ENSG00000254986	DPP3	3977	0.590395	1.40782	5.07528	128.733	7.76024e-30	1.58106e-28	2.65335
ENSG00000168916	ENSG00000168916	ZNF608	6922	0.396851	1.49915	7.16848	128.701	7.88608e-30	1.60533e-28	2.82675
ENSG00000077238	ENSG00000077238	IL4R	5894	0.584323	1.45194	6.25193	128.63	8.17221e-30	1.65935e-28	2.73575
ENSG00000143549	ENSG00000143549	TPM3	8389	0.465133	1.25003	9.5229	128.457	8.91774e-30	1.80767e-28	2.37846
ENSG00000231535	ENSG00000231535	LINC00278	775	0.43871	5.42148	-0.106844	128.224	1.00252e-29	2.02873e-28	42.8577
ENSG00000105173	ENSG00000105173	CCNE1	2550	0.531373	1.23875	4.19569	127.786	1.25048e-29	2.52412e-28	2.35994
ENSG00000012963	ENSG00000012963	UBR7	3694	0.455604	1.00988	5.80919	127.738	1.2808e-29	2.58098e-28	2.01375
ENSG00000180921	ENSG00000180921	FAM83H	5654	0.640962	1.54069	4.23877	127.638	1.34722e-29	2.70951e-28	2.90934
ENSG00000198168	ENSG00000198168	SVIP	5263	0.365001	1.47948	3.78284	127.344	1.56214e-29	3.13474e-28	2.78848
ENSG00000184486	ENSG00000184486	POU3F2	4879	0.466284	3.34525	0.634795	127.267	1.62385e-29	3.25584e-28	10.1629
ENSG00000118894	ENSG00000118894	EEF2KMT	3128	0.540601	1.64703	2.87188	127.103	1.76382e-29	3.53353e-28	3.13189
ENSG00000183715	ENSG00000183715	OPCML	7583	0.480417	4.70285	1.45365	126.966	1.88937e-29	3.77875e-28	26.0435
ENSG00000126733	ENSG00000126733	DACH2	7039	0.396647	3.8569	0.751863	126.903	1.95032e-29	3.8974e-28	14.4891
ENSG00000139514	ENSG00000139514	SLC7A1	7692	0.5078	1.56799	6.62884	126.583	2.29208e-29	4.56511e-28	2.9649
ENSG00000149925	ENSG00000149925	ALDOA	3916	0.575077	1.2243	9.31281	126.552	2.32844e-29	4.6337e-28	2.33642
ENSG00000099250	ENSG00000099250	NRP1	11522	0.446797	1.87452	8.17514	126.453	2.44734e-29	4.86224e-28	3.66678
ENSG00000141012	ENSG00000141012	GALNS	8402	0.619971	1.15831	3.92132	126.265	2.6902e-29	5.3359e-28	2.23196
ENSG00000166803	ENSG00000166803	PCLAF	3734	0.41805	1.64876	2.52474	125.977	3.11146e-29	6.14097e-28	3.13564
ENSG00000063660	ENSG00000063660	GPC1	6516	0.64733	1.66111	4.82304	125.92	3.20061e-29	6.30655e-28	3.16259
ENSG00000150756	ENSG00000150756	FAM173B	2462	0.471568	1.59038	2.983	125.71	3.55829e-29	6.99983e-28	3.01129
ENSG00000228612	ENSG00000228612	HK2P1	2737	0.547315	2.51058	1.76726	125.65	3.66776e-29	7.20925e-28	5.69851
ENSG00000124785	ENSG00000124785	NRN1	2328	0.515893	3.40243	0.388301	125.493	3.96967e-29	7.77719e-28	10.5739
ENSG00000177679	ENSG00000177679	SRRM3	6873	0.618944	2.00862	3.54552	125.365	4.2335e-29	8.2873e-28	4.02398
ENSG00000144834	ENSG00000144834	TAGLN3	1791	0.538247	4.01248	1.41581	125.319	4.33407e-29	8.47724e-28	16.139
ENSG00000155511	ENSG00000155511	GRIA1	7636	0.46176	4.41166	0.273405	125.176	4.65678e-29	9.09361e-28	21.2834
ENSG00000076248	ENSG00000076248	UNG	2567	0.52201	1.12575	5.92011	124.997	5.09742e-29	9.92983e-28	2.18215
ENSG00000160145	ENSG00000160145	KALRN	24490	0.457697	1.17868	7.67114	124.93	5.27175e-29	1.02611e-27	2.2637
ENSG00000155115	ENSG00000155115	GTF3C6	1067	0.480787	1.30525	4.94251	124.909	5.32764e-29	1.03615e-27	2.47127
ENSG00000197785	ENSG00000197785	ATAD3A	3069	0.659824	1.26013	5.50249	124.809	5.60396e-29	1.08812e-27	2.39517
ENSG00000144724	ENSG00000144724	PTPRG	14629	0.416228	1.02284	7.4083	124.677	5.98852e-29	1.16185e-27	2.03192
ENSG00000102317	ENSG00000102317	RBM3	3731	0.481104	1.34942	7.5477	124.571	6.31672e-29	1.22355e-27	2.54809
ENSG00000155368	ENSG00000155368	DBI	2509	0.511359	1.53305	5.71217	124.541	6.41388e-29	1.24136e-27	2.89396
ENSG00000143554	ENSG00000143554	SLC27A3	5470	0.595247	2.00442	7.65402	124.518	6.4885e-29	1.25479e-27	4.01228
ENSG00000136731	ENSG00000136731	UGGT1	11349	0.448498	1.23084	7.45418	124.288	7.28484e-29	1.40314e-27	2.34704
ENSG00000132382	ENSG00000132382	MYBBP1A	6203	0.592939	1.05172	6.20861	124.245	7.44654e-29	1.43313e-27	2.073
ENSG00000188803	ENSG00000188803	SHISA6	8527	0.536766	2.90328	3.45716	124.116	7.94798e-29	1.52596e-27	7.48128
ENSG00000044524	ENSG00000044524	EPHA3	6674	0.398412	6.58107	0.861757	123.997	8.43817e-29	1.6149e-27	95.7416
ENSG00000179041	ENSG00000179041	RRS1	1706	0.563306	2.05346	3.75388	123.5	1.08365e-28	2.06894e-27	4.151
ENSG00000183145	ENSG00000183145	RIPPLY3	2319	0.508409	3.72005	2.48301	123.183	1.27175e-28	2.42229e-27	13.1779
ENSG00000105676	ENSG00000105676	ARMC6	4052	0.605133	1.26958	4.81085	123.13	1.30614e-28	2.48581e-27	2.41091
ENSG00000233101	ENSG00000233101	HOXB-AS3	1913	0.558808	3.95824	1.56745	123.049	1.36034e-28	2.58485e-27	15.5436
ENSG00000148229	ENSG00000148229	POLE3	2604	0.516897	1.00426	6.07422	122.71	1.61434e-28	3.0554e-27	2.00591
ENSG00000175806	ENSG00000175806	MSRA	4162	0.468525	2.27642	2.45343	122.554	1.74555e-28	3.29852e-27	4.84475
ENSG00000259781	ENSG00000259781	HMGB1P6	646	0.436533	1.14033	5.32881	122.502	1.79194e-28	3.38086e-27	2.20431
ENSG00000168528	ENSG00000168528	SERINC2	3549	0.608904	1.58589	3.12327	122.171	2.11759e-28	3.98585e-27	3.00193
ENSG00000158164	ENSG00000158164	TMSB15A	685	0.562044	1.71135	5.13161	122.168	2.12124e-28	3.98959e-27	3.27468
ENSG00000254858	ENSG00000254858	MPV17L2	2135	0.609368	1.20229	4.26377	121.919	2.40506e-28	4.49519e-27	2.30105
ENSG00000112902	ENSG00000112902	SEMA5A	12097	0.422667	2.48009	4.82206	121.787	2.56968e-28	4.78053e-27	5.5793
ENSG00000099901	ENSG00000099901	RANBP1	4622	0.569234	1.36074	6.64559	121.779	2.58027e-28	4.79279e-27	2.56816
ENSG00000157014	ENSG00000157014	TATDN2	5572	0.537868	1.32615	4.50337	121.363	3.1826e-28	5.89334e-27	2.50733
ENSG00000110427	ENSG00000110427	KIAA1549L	13012	0.489241	2.65719	2.05731	120.829	4.16525e-28	7.67149e-27	6.30805
ENSG00000115514	ENSG00000115514	TXNDC9	2816	0.449929	1.20897	4.71972	120.789	4.24915e-28	7.82e-27	2.31173
ENSG00000156697	ENSG00000156697	UTP14A	4087	0.458527	1.60162	4.656	120.601	4.67202e-28	8.58507e-27	3.03484
ENSG00000231074	ENSG00000231074	HCG18	13918	0.435838	1.42137	4.56792	120.563	4.76415e-28	8.74095e-27	2.6784
ENSG00000135829	ENSG00000135829	DHX9	5645	0.427812	1.01155	8.23986	120.539	4.81983e-28	8.83636e-27	2.01608
ENSG00000138031	ENSG00000138031	ADCY3	6058	0.536316	1.29949	4.80392	120.304	5.42774e-28	9.92809e-27	2.46143
ENSG00000213853	ENSG00000213853	EMP2	8718	0.513191	1.20558	5.16959	120.202	5.71427e-28	1.04363e-26	2.3063
ENSG00000175093	ENSG00000175093	SPSB4	3740	0.60107	2.26467	3.64258	119.924	6.57241e-28	1.19489e-26	4.80545
ENSG00000158528	ENSG00000158528	PPP1R9A	11151	0.414851	1.39422	3.33865	119.807	6.97141e-28	1.2636e-26	2.62846
ENSG00000143341	ENSG00000143341	HMCN1	18579	0.441359	1.54945	5.43946	119.768	7.10946e-28	1.28765e-26	2.92706
ENSG00000124160	ENSG00000124160	NCOA5	3220	0.461801	1.99236	5.61711	119.764	7.12381e-28	1.28927e-26	3.97887
ENSG00000136367	ENSG00000136367	ZFHX2	10128	0.5156	2.20077	3.20744	119.754	7.16138e-28	1.2951e-26	4.59726
ENSG00000173894	ENSG00000173894	CBX2	5687	0.600844	1.10698	6.76488	119.644	7.56843e-28	1.36665e-26	2.15394
ENSG00000246100	ENSG00000246100	LINC00900	4766	0.515527	3.1957	0.599827	119.639	7.5883e-28	1.36921e-26	9.16227
ENSG00000165891	ENSG00000165891	E2F7	6303	0.410122	1.65481	4.91934	119.604	7.72547e-28	1.39291e-26	3.14882
ENSG00000232977	ENSG00000232977	LINC00327	3266	0.456216	5.43526	0.0369924	119.548	7.94522e-28	1.43038e-26	43.269
ENSG00000185052	ENSG00000185052	SLC24A3	3933	0.535978	4.01943	0.110235	119.355	8.75554e-28	1.57154e-26	16.2169
ENSG00000188985	ENSG00000188985	DHFRP1	559	0.420394	1.79814	3.95633	119.052	1.01996e-27	1.82392e-26	3.47771
ENSG00000142634	ENSG00000142634	EFHD2	2531	0.618728	1.11789	4.66771	118.421	1.40248e-27	2.48938e-26	2.1703
ENSG00000231991	ENSG00000231991	ANXA2P2	1020	0.483333	1.17803	6.84872	118.393	1.42188e-27	2.52009e-26	2.26267
ENSG00000158292	ENSG00000158292	GPR153	4082	0.613915	2.01073	2.02447	118.043	1.69677e-27	2.9896e-26	4.02985
ENSG00000163249	ENSG00000163249	CCNYL1	4707	0.434034	1.32501	5.51269	117.862	1.85898e-27	3.26342e-26	2.50535
ENSG00000089199	ENSG00000089199	CHGB	4535	0.480926	3.60059	0.787967	117.717	1.99987e-27	3.5005e-26	12.1307
ENSG00000105889	ENSG00000105889	STEAP1B	6478	0.407533	1.94723	2.98271	117.438	2.30215e-27	4.02373e-26	3.85634
ENSG00000128573	ENSG00000128573	FOXP2	16152	0.365837	4.24961	1.63761	117.392	2.35633e-27	4.11543e-26	19.0222
ENSG00000115129	ENSG00000115129	TP53I3	2312	0.461505	1.54546	4.45222	117.283	2.48869e-27	4.33397e-26	2.91897
ENSG00000055044	ENSG00000055044	NOP58	3299	0.39224	1.00692	6.54283	117.246	2.53572e-27	4.41267e-26	2.00961
ENSG00000128833	ENSG00000128833	MYO5C	10045	0.482529	1.81317	3.20063	117.074	2.76614e-27	4.79624e-26	3.51412
ENSG00000118412	ENSG00000118412	CASP8AP2	8171	0.38294	1.00151	5.75501	117.033	2.82294e-27	4.89119e-26	2.0021
ENSG00000241553	ENSG00000241553	ARPC4	3608	0.527993	1.17367	6.02055	116.744	3.26583e-27	5.63819e-26	2.25585
ENSG00000133313	ENSG00000133313	CNDP2	11848	0.525321	1.36463	6.79255	116.642	3.43774e-27	5.9222e-26	2.5751
ENSG00000168487	ENSG00000168487	BMP1	7471	0.617856	1.29516	5.51637	116.527	3.64459e-27	6.26054e-26	2.45404
ENSG00000198890	ENSG00000198890	PRMT6	4335	0.450288	1.22844	4.61752	116.509	3.67711e-27	6.30737e-26	2.34314
ENSG00000151276	ENSG00000151276	MAGI1	11649	0.442871	1.24219	5.45456	116.444	3.80044e-27	6.51427e-26	2.36557
ENSG00000135723	ENSG00000135723	FHOD1	5407	0.567228	1.27897	7.43789	116.017	4.71249e-27	8.04883e-26	2.42665
ENSG00000224189	ENSG00000224189	HAGLR	5110	0.510176	6.97749	1.90476	115.699	5.53238e-27	9.42233e-26	126.018
ENSG00000110172	ENSG00000110172	CHORDC1	10655	0.367527	1.03335	5.64496	115.559	5.93519e-27	1.00869e-25	2.04677
ENSG00000146263	ENSG00000146263	MMS22L	21793	0.365393	1.04827	5.3138	115.114	7.42982e-27	1.26002e-25	2.06805
ENSG00000137941	ENSG00000137941	TTLL7	10543	0.401688	1.58881	2.78407	114.867	8.4157e-27	1.42119e-25	3.00801
ENSG00000136279	ENSG00000136279	DBNL	12587	0.557242	1.39304	6.29587	114.816	8.6362e-27	1.4574e-25	2.62632
ENSG00000155660	ENSG00000155660	PDIA4	3277	0.540738	1.02168	8.29671	114.655	9.36307e-27	1.57673e-25	2.03029
ENSG00000132639	ENSG00000132639	SNAP25	3357	0.425678	2.60855	0.816967	114.567	9.78947e-27	1.64622e-25	6.09889
ENSG00000127564	ENSG00000127564	PKMYT1	5034	0.643226	1.55886	4.84246	114.428	1.04999e-26	1.76445e-25	2.94622
ENSG00000110921	ENSG00000110921	MVK	6480	0.585802	1.17538	5.41843	114.268	1.13852e-26	1.91055e-25	2.25852
ENSG00000188229	ENSG00000188229	TUBB4B	2111	0.595926	1.45487	8.06684	114.265	1.13987e-26	1.91148e-25	2.74131
ENSG00000185515	ENSG00000185515	BRCC3	3182	0.408234	1.6325	4.77317	114.186	1.18669e-26	1.98859e-25	3.10049
ENSG00000170468	ENSG00000170468	RIOX1	2429	0.586249	1.34807	3.9171	114.152	1.20681e-26	2.01949e-25	2.54572
ENSG00000151532	ENSG00000151532	VTI1A	8408	0.438868	1.18986	4.36243	113.803	1.43886e-26	2.39944e-25	2.2813
ENSG00000148840	ENSG00000148840	PPRC1	6095	0.561444	1.08714	6.52185	113.783	1.45374e-26	2.42257e-25	2.12453
ENSG00000145604	ENSG00000145604	SKP2	3837	0.416732	1.12574	5.8972	113.479	1.6949e-26	2.81662e-25	2.18213
ENSG00000153904	ENSG00000153904	DDAH1	4568	0.492776	2.15387	5.10247	113.398	1.76542e-26	2.93177e-25	4.4502
ENSG00000123700	ENSG00000123700	KCNJ2	5577	0.41187	4.50254	3.3343	113.35	1.80827e-26	2.99878e-25	22.6673
ENSG00000113368	ENSG00000113368	LMNB1	3633	0.50289	1.25338	8.0354	113.239	1.91259e-26	3.16522e-25	2.38399
ENSG00000120217	ENSG00000120217	CD274	4108	0.412853	3.92544	1.59101	113.112	2.03885e-26	3.36256e-25	15.1941
ENSG00000135596	ENSG00000135596	MICAL1	7056	0.434099	1.54323	6.55074	112.734	2.46714e-26	4.0522e-25	2.91446
ENSG00000160401	ENSG00000160401	CFAP157	4703	0.607272	2.49007	0.740618	112.702	2.5074e-26	4.11549e-25	5.61803
ENSG00000105855	ENSG00000105855	ITGB8	15156	0.391132	3.39884	1.89074	112.658	2.56387e-26	4.20531e-25	10.5476
ENSG00000144040	ENSG00000144040	SFXN5	11087	0.505096	1.32167	4.8985	112.618	2.61685e-26	4.28634e-25	2.49955
ENSG00000175274	ENSG00000175274	TP53I11	7345	0.549353	1.52637	8.90476	112.586	2.65816e-26	4.35103e-25	2.88059
ENSG00000184368	ENSG00000184368	MAP7D2	4376	0.494744	2.48566	0.502465	112.575	2.67347e-26	4.37311e-25	5.60089
ENSG00000198885	ENSG00000198885	ITPRIPL1	4652	0.49871	1.46808	2.90731	112.542	2.71856e-26	4.44081e-25	2.76653
ENSG00000006210	ENSG00000006210	CX3CL1	5983	0.556243	2.70612	1.76133	112.502	2.77423e-26	4.52866e-25	6.52562
ENSG00000155886	ENSG00000155886	SLC24A2	10749	0.375477	4.11371	1.50475	112.403	2.91575e-26	4.75644e-25	17.3122
ENSG00000176619	ENSG00000176619	LMNB2	5432	0.613586	1.12519	7.86695	112.365	2.97204e-26	4.84497e-25	2.1813
ENSG00000108671	ENSG00000108671	PSMD11	7200	0.463611	1.04352	6.99702	112.29	3.08766e-26	5.01641e-25	2.06126
ENSG00000018625	ENSG00000018625	ATP1A2	6298	0.533344	4.39762	4.32575	112.003	3.56758e-26	5.76876e-25	21.0774
ENSG00000084628	ENSG00000084628	NKAIN1	2987	0.537663	2.3578	2.55471	111.994	3.58386e-26	5.79117e-25	5.12587
ENSG00000149798	ENSG00000149798	CDC42EP2	2224	0.61241	2.32594	4.7564	111.778	3.99667e-26	6.44087e-25	5.01392
ENSG00000103415	ENSG00000103415	HMOX2	3793	0.554179	1.52289	5.00864	111.522	4.54688e-26	7.30302e-25	2.87365
ENSG00000095794	ENSG00000095794	CREM	5699	0.422355	1.05875	5.89003	111.462	4.68715e-26	7.52328e-25	2.08313
ENSG00000123607	ENSG00000123607	TTC21B	7538	0.360838	1.1881	6.21799	111.207	5.33011e-26	8.52675e-25	2.27853
ENSG00000128408	ENSG00000128408	RIBC2	1815	0.519008	2.91206	0.144273	110.967	6.01756e-26	9.58811e-25	7.52691
ENSG00000120800	ENSG00000120800	UTP20	10024	0.416899	1.47458	5.9922	110.825	6.46202e-26	1.02826e-24	2.77903
ENSG00000236698	ENSG00000236698	EIF1AXP1	435	0.386207	1.11592	4.23694	110.446	7.82345e-26	1.23751e-24	2.16733
ENSG00000182636	ENSG00000182636	NDN	1931	0.525117	1.30455	5.36059	110.27	8.54954e-26	1.35147e-24	2.47007
ENSG00000106003	ENSG00000106003	LFNG	3418	0.627853	1.14993	5.52007	110.02	9.69937e-26	1.5292e-24	2.21903
ENSG00000155966	ENSG00000155966	AFF2	14006	0.432243	1.6794	3.40139	109.595	1.20199e-25	1.89009e-24	3.20294
ENSG00000277161	ENSG00000277161	PIGW	2799	0.446588	1.83481	3.40749	109.574	1.21468e-25	1.90754e-24	3.56724
ENSG00000184232	ENSG00000184232	OAF	3176	0.597292	2.53102	4.35698	109.524	1.24615e-25	1.95568e-24	5.7798
ENSG00000160193	ENSG00000160193	WDR4	2738	0.529218	1.82128	4.08244	109.355	1.35673e-25	2.12365e-24	3.53394
ENSG00000254585	ENSG00000254585	MAGEL2	4319	0.611716	1.31478	3.51125	108.909	1.69886e-25	2.65571e-24	2.48764
ENSG00000114631	ENSG00000114631	PODXL2	2186	0.641812	2.26142	3.39545	108.761	1.83051e-25	2.85965e-24	4.79462
ENSG00000126785	ENSG00000126785	RHOJ	3793	0.449776	1.61792	6.62142	108.585	2.00081e-25	3.1196e-24	3.06932
ENSG00000132646	ENSG00000132646	PCNA	1471	0.411285	1.20777	6.96011	108.518	2.06989e-25	3.22522e-24	2.3098
ENSG00000211445	ENSG00000211445	GPX3	3163	0.567499	1.78134	4.29174	108.492	2.09674e-25	3.26281e-24	3.43746
ENSG00000132507	ENSG00000132507	EIF5A	2815	0.567673	1.39726	8.00749	108.488	2.10121e-25	3.26764e-24	2.634
ENSG00000074706	ENSG00000074706	IPCEF1	8474	0.419755	2.70499	2.74382	108.329	2.27668e-25	3.53364e-24	6.52054
ENSG00000125459	ENSG00000125459	MSTO1	4208	0.531369	1.04428	4.26994	107.97	2.72889e-25	4.21641e-24	2.06234
ENSG00000145358	ENSG00000145358	DDIT4L	2994	0.467268	4.60555	2.61741	107.891	2.83999e-25	4.38526e-24	24.3449
ENSG00000204291	ENSG00000204291	COL15A1	6653	0.53194	5.66767	3.54034	107.878	2.85819e-25	4.40768e-24	50.8321
ENSG00000215190	ENSG00000215190	LINC00680	2969	0.459751	3.23987	0.67462	107.846	2.90515e-25	4.47721e-24	9.44707
ENSG00000135424	ENSG00000135424	ITGA7	6373	0.533501	1.84566	4.32314	107.779	3.00494e-25	4.61913e-24	3.59416
ENSG00000135766	ENSG00000135766	EGLN1	7265	0.374123	1.25611	5.80296	107.674	3.16841e-25	4.86418e-24	2.3885
ENSG00000096092	ENSG00000096092	TMEM14A	992	0.389113	1.98941	2.49953	107.423	3.59551e-25	5.5128e-24	3.97076
ENSG00000185442	ENSG00000185442	FAM174B	4657	0.524801	1.60924	4.99521	107.356	3.71982e-25	5.69248e-24	3.05091
ENSG00000125319	ENSG00000125319	C17orf53	3005	0.566057	1.16648	4.43198	107.214	3.99567e-25	6.09906e-24	2.24463
ENSG00000237424	ENSG00000237424	FOXD2-AS1	2509	0.586688	1.74339	3.0424	107.129	4.17181e-25	6.36386e-24	3.3482
ENSG00000104722	ENSG00000104722	NEFM	4381	0.541201	4.44842	2.79018	107.114	4.20275e-25	6.40699e-24	21.8327
ENSG00000159259	ENSG00000159259	CHAF1B	5118	0.484369	1.21366	4.50888	107.088	4.25825e-25	6.48747e-24	2.31925
ENSG00000115053	ENSG00000115053	NCL	6929	0.490836	1.10655	9.45567	107.02	4.40607e-25	6.70417e-24	2.15329
ENSG00000172115	ENSG00000172115	CYCS	4457	0.428988	1.20414	6.51883	106.949	4.56677e-25	6.94426e-24	2.304
ENSG00000261236	ENSG00000261236	BOP1	3716	0.561087	1.13044	5.49108	106.745	5.06282e-25	7.67909e-24	2.18926
ENSG00000152601	ENSG00000152601	MBNL1	9989	0.406047	2.0872	6.09868	106.663	5.27604e-25	7.99239e-24	4.24923
ENSG00000250208	ENSG00000250208	FZD10-DT	11498	0.495391	4.73923	4.08515	106.6	5.44806e-25	8.24255e-24	26.7086
ENSG00000111728	ENSG00000111728	ST8SIA1	14483	0.366361	2.3785	3.21767	106.472	5.81089e-25	8.77489e-24	5.19995
ENSG00000185614	ENSG00000185614	INKA1	1040	0.639423	1.09933	5.05421	106.309	6.31016e-25	9.51683e-24	2.14255
ENSG00000166562	ENSG00000166562	SEC11C	4511	0.427178	1.78856	3.25083	106.193	6.68894e-25	1.00691e-23	3.45469
ENSG00000110925	ENSG00000110925	CSRNP2	5230	0.469407	1.12291	6.61627	106.181	6.73025e-25	1.01249e-23	2.17785
ENSG00000105854	ENSG00000105854	PON2	3843	0.446786	1.52599	5.84521	106.176	6.7459e-25	1.01421e-23	2.87984
ENSG00000135083	ENSG00000135083	CCNJL	9209	0.45651	1.11015	5.24278	106.16	6.80138e-25	1.02183e-23	2.15868
ENSG00000105483	ENSG00000105483	CARD8	12912	0.444625	1.12644	6.5812	106.159	6.80508e-25	1.02183e-23	2.18319
ENSG00000215114	ENSG00000215114	UBXN2B	5390	0.393321	1.43616	3.71554	106.001	7.37132e-25	1.10478e-23	2.706
ENSG00000239672	ENSG00000239672	NME1	3438	0.463642	1.6499	3.66841	105.929	7.64377e-25	1.1449e-23	3.13811
ENSG00000183778	ENSG00000183778	B3GALT5	14319	0.488791	1.74327	2.30129	105.893	7.78077e-25	1.16469e-23	3.34793
ENSG00000170006	ENSG00000170006	TMEM154	11587	0.432813	2.70353	3.61877	105.868	7.88253e-25	1.17829e-23	6.51395
ENSG00000214391	ENSG00000214391	TUBAP2	1613	0.512709	1.52106	4.47903	105.555	9.22814e-25	1.37277e-23	2.87003
ENSG00000137821	ENSG00000137821	LRRC49	9991	0.414073	1.70487	2.60026	105.497	9.50436e-25	1.41211e-23	3.25999
ENSG00000104490	ENSG00000104490	NCALD	8042	0.477866	3.08212	3.60623	105.293	1.05367e-24	1.56452e-23	8.46857
ENSG00000214562	ENSG00000214562	NUTM2D	6985	0.569363	1.96878	2.09758	105.22	1.09295e-24	1.61883e-23	3.91436
ENSG00000146938	ENSG00000146938	NLGN4X	7441	0.394571	1.62791	3.33015	105.177	1.11687e-24	1.65222e-23	3.09064
ENSG00000125398	ENSG00000125398	SOX9	3935	0.510292	2.55786	2.5517	105.163	1.12471e-24	1.66279e-23	5.88833
ENSG00000156687	ENSG00000156687	UNC5D	10816	0.421043	2.15314	2.34159	105.06	1.18495e-24	1.74862e-23	4.44795
ENSG00000224940	ENSG00000224940	PRRT4	3683	0.650557	4.26777	1.00762	104.906	1.28064e-24	1.88518e-23	19.2632
ENSG00000145526	ENSG00000145526	CDH18	4853	0.363487	4.85239	-0.152226	104.693	1.42634e-24	2.09452e-23	28.8878
ENSG00000112699	ENSG00000112699	GMDS	4304	0.464916	1.16332	4.14195	104.51	1.56398e-24	2.28964e-23	2.23973
ENSG00000103174	ENSG00000103174	NAGPA	5484	0.581327	1.35332	3.27902	104.039	1.98381e-24	2.8919e-23	2.555
ENSG00000213949	ENSG00000213949	ITGA1	18566	0.37364	3.26895	5.91111	103.933	2.09298e-24	3.04735e-23	9.63947
ENSG00000077063	ENSG00000077063	CTTNBP2	7035	0.424307	2.50548	4.24511	103.831	2.20321e-24	3.20589e-23	5.67838
ENSG00000153707	ENSG00000153707	PTPRD	11165	0.334796	1.38574	5.93648	103.823	2.21264e-24	3.21766e-23	2.61307
ENSG00000198576	ENSG00000198576	ARC	2991	0.668673	3.1062	1.51341	103.804	2.23343e-24	3.24591e-23	8.61113
ENSG00000164649	ENSG00000164649	CDCA7L	4074	0.474472	2.27244	4.77861	103.76	2.28321e-24	3.31425e-23	4.83139
ENSG00000027001	ENSG00000027001	MIPEP	3407	0.394188	1.27618	3.44596	103.604	2.47101e-24	3.57819e-23	2.42196
ENSG00000088882	ENSG00000088882	CPXM1	2391	0.611878	1.46658	7.97934	103.487	2.62083e-24	3.786e-23	2.76367
ENSG00000259905	ENSG00000259905	PWRN1	4833	0.419822	3.50171	0.129992	103.375	2.77401e-24	4.00005e-23	11.3272
ENSG00000164294	ENSG00000164294	GPX8	3868	0.395812	1.12928	6.41529	103.098	3.19025e-24	4.57823e-23	2.18749
ENSG00000188517	ENSG00000188517	COL25A1	8744	0.377516	1.93985	6.27284	102.934	3.46441e-24	4.95979e-23	3.83665
ENSG00000123609	ENSG00000123609	NMI	3480	0.366954	2.27439	2.61692	102.929	3.47302e-24	4.96915e-23	4.83794
ENSG00000165338	ENSG00000165338	HECTD2	11550	0.345022	1.61681	5.09972	102.871	3.57716e-24	5.10901e-23	3.06697
ENSG00000128973	ENSG00000128973	CLN6	7345	0.430769	1.01342	4.59802	102.852	3.61099e-24	5.15426e-23	2.01869
ENSG00000178295	ENSG00000178295	GEN1	11827	0.405851	1.15427	5.70004	102.774	3.75571e-24	5.35764e-23	2.22571
ENSG00000173253	ENSG00000173253	DMRT2	3560	0.520225	7.0797	1.51385	102.683	3.93336e-24	5.60439e-23	135.27
ENSG00000008853	ENSG00000008853	RHOBTB2	6580	0.590578	1.1113	4.95012	102.564	4.17738e-24	5.9415e-23	2.1604
ENSG00000133985	ENSG00000133985	TTC9	5217	0.48572	1.36251	4.44241	102.36	4.63066e-24	6.55897e-23	2.57133
ENSG00000162704	ENSG00000162704	ARPC5	10624	0.387048	1.06578	7.33038	102.346	4.66355e-24	6.60164e-23	2.0933
ENSG00000170876	ENSG00000170876	TMEM43	3572	0.491881	1.07717	5.4986	102.25	4.89274e-24	6.91792e-23	2.1099
ENSG00000212747	ENSG00000212747	RTL8B	2026	0.511846	1.34402	4.37416	102.203	5.01159e-24	7.07345e-23	2.53858
ENSG00000092964	ENSG00000092964	DPYSL2	7305	0.511294	1.61995	6.93165	102.126	5.20893e-24	7.34766e-23	3.07365
ENSG00000007171	ENSG00000007171	NOS2	4369	0.493706	3.8213	5.53371	102.059	5.39009e-24	7.59873e-23	14.1359
ENSG00000167291	ENSG00000167291	TBC1D16	11555	0.505669	1.00808	7.12994	101.907	5.8186e-24	8.17879e-23	2.01123
ENSG00000143319	ENSG00000143319	ISG20L2	5262	0.507222	1.01762	5.68196	101.85	5.98774e-24	8.40176e-23	2.02458
ENSG00000105011	ENSG00000105011	ASF1B	2304	0.588976	1.60574	5.15146	101.834	6.03653e-24	8.46031e-23	3.04353
ENSG00000064309	ENSG00000064309	CDON	10600	0.423774	2.18567	4.45895	101.809	6.11475e-24	8.56493e-23	4.54938
ENSG00000178882	ENSG00000178882	RFLNA	3173	0.631264	1.73134	3.37944	101.705	6.44494e-24	9.02217e-23	3.32036
ENSG00000160991	ENSG00000160991	ORAI2	11103	0.57552	1.30569	6.26213	101.669	6.56177e-24	9.18036e-23	2.47203
ENSG00000084070	ENSG00000084070	SMAP2	3631	0.511154	1.18875	4.7451	101.638	6.66652e-24	9.31603e-23	2.27955
ENSG00000115875	ENSG00000115875	SRSF7	4045	0.447219	1.03265	7.56291	101.585	6.84693e-24	9.55701e-23	2.04578
ENSG00000164465	ENSG00000164465	DCBLD1	6819	0.445373	2.07442	7.50763	101.493	7.17169e-24	9.99286e-23	4.21175
ENSG00000054967	ENSG00000054967	RELT	6322	0.612939	1.8143	4.17433	101.413	7.46561e-24	1.03903e-22	3.51689
ENSG00000143494	ENSG00000143494	VASH2	9086	0.46324	1.18768	4.17753	101.263	8.05542e-24	1.11788e-22	2.27786
ENSG00000171033	ENSG00000171033	PKIA	4216	0.384962	1.89035	3.49618	101.231	8.18644e-24	1.13475e-22	3.70725
ENSG00000145908	ENSG00000145908	ZNF300	4411	0.376559	1.2765	5.14876	101.064	8.90496e-24	1.2322e-22	2.42251
ENSG00000132434	ENSG00000132434	LANCL2	5235	0.494556	1.66932	3.92631	100.974	9.32001e-24	1.28815e-22	3.18065
ENSG00000177432	ENSG00000177432	NAP1L5	1915	0.429243	1.17644	3.62865	100.971	9.33309e-24	1.28921e-22	2.26018
ENSG00000251669	ENSG00000251669	FAM86EP	3476	0.531646	2.18979	0.677573	100.957	9.40089e-24	1.29783e-22	4.56239
ENSG00000251664	ENSG00000251664	PCDHA12	5454	0.476898	2.24244	0.971712	100.784	1.02567e-23	1.41273e-22	4.73195
ENSG00000166123	ENSG00000166123	GPT2	6354	0.55288	1.00641	5.53653	100.769	1.03368e-23	1.42294e-22	2.00891
ENSG00000185022	ENSG00000185022	MAFF	5615	0.601069	2.55412	4.15761	100.607	1.12181e-23	1.53545e-22	5.87309
ENSG00000167797	ENSG00000167797	CDK2AP2	2019	0.621595	1.3407	4.74539	100.44	1.22041e-23	1.66564e-22	2.53274
ENSG00000157036	ENSG00000157036	EXOG	5223	0.451082	1.28852	3.89058	100.386	1.2544e-23	1.71009e-22	2.44277
ENSG00000169683	ENSG00000169683	LRRC45	3606	0.656129	1.24635	3.8154	100.379	1.25854e-23	1.71379e-22	2.37241
ENSG00000156802	ENSG00000156802	ATAD2	7118	0.425541	1.38085	6.3877	100.305	1.30632e-23	1.77784e-22	2.60422
ENSG00000049130	ENSG00000049130	KITLG	6205	0.412248	3.05039	6.92606	100.041	1.49292e-23	2.02719e-22	8.28436
ENSG00000125878	ENSG00000125878	TCF15	1555	0.650804	3.10894	2.62476	99.8933	1.6083e-23	2.1777e-22	8.62748
ENSG00000130477	ENSG00000130477	UNC13A	11188	0.528334	2.12815	4.8773	99.8428	1.64984e-23	2.23268e-22	4.37155
ENSG00000154144	ENSG00000154144	TBRG1	6627	0.42689	1.20987	5.85153	99.7645	1.71637e-23	2.31879e-22	2.31317
ENSG00000196507	ENSG00000196507	TCEAL3	2305	0.537093	1.47496	2.2763	99.7464	1.73218e-23	2.33883e-22	2.77977
ENSG00000074410	ENSG00000074410	CA12	7313	0.496787	4.65849	2.05656	99.6142	1.85175e-23	2.49747e-22	25.2549
ENSG00000112972	ENSG00000112972	HMGCS1	4702	0.398766	1.70596	9.51391	99.5358	1.92648e-23	2.59533e-22	3.26246
ENSG00000165801	ENSG00000165801	ARHGEF40	8189	0.570521	1.24595	6.6308	99.1224	2.37365e-23	3.18167e-22	2.37175
ENSG00000169862	ENSG00000169862	CTNND2	6863	0.416436	3.14226	1.6198	99.0974	2.4038e-23	3.21848e-22	8.82907
ENSG00000111879	ENSG00000111879	FAM184A	7791	0.416378	1.6049	4.58686	98.6154	3.06621e-23	4.09625e-22	3.04174
ENSG00000171793	ENSG00000171793	CTPS1	11517	0.46427	1.35291	6.56281	98.5938	3.09987e-23	4.13891e-22	2.55427
ENSG00000152457	ENSG00000152457	DCLRE1C	6326	0.44815	1.1103	3.44331	98.4396	3.35085e-23	4.45912e-22	2.15891
ENSG00000165480	ENSG00000165480	SKA3	3048	0.447835	1.41531	4.65888	98.4233	3.37865e-23	4.49362e-22	2.66716
ENSG00000151726	ENSG00000151726	ACSL1	6284	0.504774	1.93881	2.49184	98.334	3.53438e-23	4.69814e-22	3.8339
ENSG00000114405	ENSG00000114405	C3orf14	4430	0.363657	2.30258	1.95572	98.2889	3.61586e-23	4.80378e-22	4.9334
ENSG00000166166	ENSG00000166166	TRMT61A	3229	0.64664	1.97728	3.17701	98.2604	3.6682e-23	4.87062e-22	3.93751
ENSG00000105767	ENSG00000105767	CADM4	2246	0.596171	1.60617	4.10539	98.2555	3.6773e-23	4.88001e-22	3.04442
ENSG00000114200	ENSG00000114200	BCHE	3082	0.340039	3.21011	3.42873	97.9603	4.26857e-23	5.64902e-22	9.25422
ENSG00000198176	ENSG00000198176	TFDP1	3741	0.504945	1.43558	6.56481	97.8194	4.58329e-23	6.0555e-22	2.70491
ENSG00000114805	ENSG00000114805	PLCH1	7173	0.415029	2.89786	3.3678	97.763	4.7158e-23	6.2203e-22	7.45321
ENSG00000123505	ENSG00000123505	AMD1	7027	0.389355	1.06318	6.49588	97.7379	4.77589e-23	6.29262e-22	2.08954
ENSG00000212123	ENSG00000212123	PRR22	1806	0.66722	3.54061	0.776375	97.5143	5.34682e-23	7.02172e-22	11.6367
ENSG00000181577	ENSG00000181577	C6orf223	3917	0.593822	3.93917	0.56793	97.3908	5.69088e-23	7.46539e-22	15.3394
ENSG00000137760	ENSG00000137760	ALKBH8	4506	0.400577	1.2583	3.93479	97.3758	5.73423e-23	7.51814e-22	2.39214
ENSG00000198225	ENSG00000198225	FKBP1C	1579	0.472451	1.30322	4.95341	97.1245	6.51021e-23	8.48912e-22	2.4678
ENSG00000180353	ENSG00000180353	HCLS1	5093	0.434125	1.35977	4.28671	97.063	6.71568e-23	8.74753e-22	2.56644
ENSG00000133019	ENSG00000133019	CHRM3	12170	0.431389	1.82025	4.09906	97.0613	6.72153e-23	8.75039e-22	3.53142
ENSG00000075223	ENSG00000075223	SEMA3C	6268	0.374761	3.24747	2.21735	97.0265	6.84049e-23	8.90044e-22	9.49696
ENSG00000065809	ENSG00000065809	FAM107B	7019	0.432968	2.14304	7.70866	96.8891	7.3322e-23	9.5144e-22	4.41691
ENSG00000197261	ENSG00000197261	C6orf141	2940	0.494218	3.04204	1.66837	96.7808	7.74444e-23	1.00439e-21	8.23654
ENSG00000182010	ENSG00000182010	RTKN2	9548	0.376519	1.232	4.53485	96.7141	8.00949e-23	1.03764e-21	2.34893
ENSG00000006062	ENSG00000006062	MAP3K14	5784	0.521957	1.2217	3.62144	96.7064	8.04071e-23	1.04112e-21	2.33221
ENSG00000236914	ENSG00000236914	LINC01852	1793	0.448968	2.7071	1.18504	96.623	8.38683e-23	1.08477e-21	6.53007
ENSG00000112852	ENSG00000112852	PCDHB2	4126	0.483762	1.08574	5.08754	96.6055	8.46109e-23	1.09378e-21	2.12247
ENSG00000138696	ENSG00000138696	BMPR1B	6312	0.393219	2.25197	1.57012	96.5474	8.71325e-23	1.12449e-21	4.76334
ENSG00000175899	ENSG00000175899	A2M	6384	0.37359	5.31358	6.55261	96.5311	8.78549e-23	1.13267e-21	39.7693
ENSG00000117114	ENSG00000117114	ADGRL2	7754	0.403921	1.04313	6.97176	96.5201	8.8341e-23	1.13832e-21	2.06069
ENSG00000129159	ENSG00000129159	KCNC1	14417	0.559686	7.10545	-1.19842	96.4521	9.14309e-23	1.1775e-21	137.706
ENSG00000067798	ENSG00000067798	NAV3	13265	0.450358	2.80183	1.67524	96.0634	1.11261e-22	1.42676e-21	6.97324
ENSG00000149554	ENSG00000149554	CHEK1	6558	0.413236	1.06941	5.89524	95.9426	1.18262e-22	1.51492e-21	2.09858
ENSG00000184349	ENSG00000184349	EFNA5	5703	0.430475	1.95122	3.62718	95.7415	1.3091e-22	1.67158e-21	3.867
ENSG00000038427	ENSG00000038427	VCAN	14831	0.418448	1.49201	8.70338	95.6225	1.39017e-22	1.77415e-21	2.8128
ENSG00000198018	ENSG00000198018	ENTPD7	3657	0.459666	1.23166	4.55763	95.6101	1.39888e-22	1.78337e-21	2.34837
ENSG00000253626	ENSG00000253626	EIF5AL1	3840	0.45599	1.14033	5.85043	95.5354	1.45268e-22	1.84802e-21	2.20432
ENSG00000112578	ENSG00000112578	BYSL	2248	0.56806	1.18505	4.96335	95.4688	1.50237e-22	1.90719e-21	2.27371
ENSG00000100583	ENSG00000100583	SAMD15	2616	0.465596	3.56814	-0.261288	95.4524	1.51489e-22	1.92206e-21	11.8609
ENSG00000172757	ENSG00000172757	CFL1	5863	0.48951	1.15338	9.29097	95.3583	1.58868e-22	2.01356e-21	2.22434
ENSG00000174749	ENSG00000174749	FAM241A	8901	0.385799	2.09742	3.21311	95.3124	1.62591e-22	2.05856e-21	4.27943
ENSG00000146678	ENSG00000146678	IGFBP1	1653	0.501512	6.35679	-0.197099	95.258	1.67125e-22	2.11263e-21	81.9568
ENSG00000140548	ENSG00000140548	ZNF710	4936	0.610008	1.30968	6.81068	95.0351	1.87043e-22	2.35572e-21	2.47886
ENSG00000138162	ENSG00000138162	TACC2	18844	0.541552	1.30659	4.81569	94.9238	1.9786e-22	2.48934e-21	2.47356
ENSG00000054793	ENSG00000054793	ATP9A	8317	0.502826	1.16331	6.1987	94.8419	2.06214e-22	2.59172e-21	2.23971
ENSG00000131015	ENSG00000131015	ULBP2	1349	0.469236	2.19367	2.6025	94.7287	2.18352e-22	2.7414e-21	4.57467
ENSG00000130222	ENSG00000130222	GADD45G	1322	0.655825	1.99385	3.18742	94.6782	2.23998e-22	2.80934e-21	3.98299
ENSG00000089250	ENSG00000089250	NOS1	13113	0.473805	3.73441	0.131436	94.5915	2.34022e-22	2.932e-21	13.3097
ENSG00000136450	ENSG00000136450	SRSF1	3340	0.44012	1.1121	7.75091	94.5491	2.39094e-22	2.99241e-21	2.1616
ENSG00000147257	ENSG00000147257	GPC3	2711	0.493176	2.16164	5.26041	94.5423	2.39909e-22	3.00105e-21	4.47423
ENSG00000166997	ENSG00000166997	CNPY4	2475	0.525253	1.32062	3.94198	94.2865	2.73001e-22	3.39905e-21	2.49774
ENSG00000182253	ENSG00000182253	SYNM	7819	0.525131	3.37501	3.85688	94.1084	2.98702e-22	3.71133e-21	10.3748
ENSG00000011422	ENSG00000011422	PLAUR	4457	0.500561	2.03769	3.87994	93.5874	3.88657e-22	4.79177e-21	4.10589
ENSG00000176887	ENSG00000176887	SOX11	8719	0.477463	1.2304	5.92858	93.2084	4.70681e-22	5.77927e-21	2.34632
ENSG00000164076	ENSG00000164076	CAMKV	3900	0.601026	3.54606	0.0670168	93.1765	4.78335e-22	5.87025e-21	11.6807
ENSG00000101361	ENSG00000101361	NOP56	5398	0.544646	1.03449	7.33892	93.1194	4.92338e-22	6.02976e-21	2.04839
ENSG00000268001	ENSG00000268001	CARD8-AS1	1969	0.383951	2.71715	2.25014	92.8408	5.66743e-22	6.89523e-21	6.57571
ENSG00000145476	ENSG00000145476	CYP4V2	9807	0.441929	1.67368	2.62725	92.3817	7.14703e-22	8.64275e-21	3.19028
ENSG00000205502	ENSG00000205502	C2CD4B	1579	0.69791	7.0191	0.829711	92.3719	7.18259e-22	8.68138e-21	129.706
ENSG00000144749	ENSG00000144749	LRIG1	7032	0.499147	1.52427	5.79232	92.2719	7.55497e-22	9.11767e-21	2.87641
ENSG00000196104	ENSG00000196104	SPOCK3	4482	0.421464	2.1575	4.43024	92.2647	7.58239e-22	9.14616e-21	4.46142
ENSG00000157240	ENSG00000157240	FZD1	6963	0.47738	1.37744	3.13184	92.2558	7.61659e-22	9.18279e-21	2.59808
ENSG00000163661	ENSG00000163661	PTX3	1940	0.474742	3.49777	0.350485	92.2251	7.73555e-22	9.32153e-21	11.2962
ENSG00000166342	ENSG00000166342	NETO1	5509	0.419314	3.04915	3.57561	92.1822	7.90529e-22	9.51651e-21	8.27724
ENSG00000187653	ENSG00000187653	TMSB4XP8	135	0.444444	1.37864	5.2641	92.1522	8.02582e-22	9.64708e-21	2.60024
ENSG00000168646	ENSG00000168646	AXIN2	5226	0.563337	1.64382	3.47703	92.0798	8.3249e-22	9.99154e-21	3.12492
ENSG00000110848	ENSG00000110848	CD69	2832	0.372528	2.919	2.5277	91.9769	8.76938e-22	1.0504e-20	7.56319
ENSG00000159267	ENSG00000159267	HLCS	7889	0.462796	1.30205	5.7445	91.9391	8.93841e-22	1.06966e-20	2.46578
ENSG00000177542	ENSG00000177542	SLC25A22	4647	0.657629	1.18153	5.3664	91.939	8.93907e-22	1.06966e-20	2.26817
ENSG00000240445	ENSG00000240445	FOXO3B	1928	0.603216	1.09493	3.57263	91.9364	8.95084e-22	1.07e-20	2.13602
ENSG00000177855	ENSG00000177855	CACYBPP2	678	0.396755	1.11831	3.19087	91.9176	9.03638e-22	1.07968e-20	2.17093
ENSG00000133739	ENSG00000133739	LRRCC1	5065	0.374926	1.17101	3.58743	91.8709	9.25178e-22	1.10487e-20	2.2517
ENSG00000107282	ENSG00000107282	APBA1	11384	0.413914	2.39392	1.40741	91.6618	1.02832e-21	1.22438e-20	5.25583
ENSG00000134780	ENSG00000134780	DAGLA	5757	0.627931	1.46629	4.03989	91.6554	1.03165e-21	1.22774e-20	2.7631
ENSG00000257122	ENSG00000257122	RRN3P3	3366	0.512478	2.04862	1.83704	91.4459	1.14686e-21	1.36013e-20	4.1371
ENSG00000087460	ENSG00000087460	GNAS	13320	0.560511	1.04228	10.4761	91.435	1.15317e-21	1.36693e-20	2.05948
ENSG00000203760	ENSG00000203760	CENPW	795	0.392453	1.14632	4.34801	91.4103	1.16769e-21	1.38345e-20	2.21348
ENSG00000166147	ENSG00000166147	FBN1	16057	0.408046	1.24967	7.1362	91.3197	1.22236e-21	1.44744e-20	2.37787
ENSG00000164934	ENSG00000164934	DCAF13	9199	0.383737	1.14368	6.12282	91.2552	1.26285e-21	1.49252e-20	2.20945
ENSG00000135069	ENSG00000135069	PSAT1	2188	0.422761	1.11946	6.20232	91.225	1.28229e-21	1.51474e-20	2.17266
ENSG00000134531	ENSG00000134531	EMP1	7838	0.433784	4.54351	6.30691	91.2187	1.28639e-21	1.51884e-20	23.3202
ENSG00000095380	ENSG00000095380	NANS	4922	0.490857	1.07006	4.493	91.039	1.40867e-21	1.65751e-20	2.09952
ENSG00000131435	ENSG00000131435	PDLIM4	3192	0.600251	1.01833	3.64517	90.7	1.67192e-21	1.95956e-20	2.02557
ENSG00000137267	ENSG00000137267	TUBB2A	1727	0.57846	1.79627	5.01438	90.5131	1.83752e-21	2.14735e-20	3.47321
ENSG00000184984	ENSG00000184984	CHRM5	5817	0.455733	5.77522	1.3253	90.5047	1.84535e-21	2.15545e-20	54.7663
ENSG00000071655	ENSG00000071655	MBD3	7845	0.569152	1.01108	5.69993	90.4403	1.90647e-21	2.22468e-20	2.01542
ENSG00000111785	ENSG00000111785	RIC8B	7795	0.410263	1.16246	4.48153	90.2804	2.06686e-21	2.40949e-20	2.23838
ENSG00000046653	ENSG00000046653	GPM6B	5675	0.448811	1.20738	4.73588	90.111	2.25168e-21	2.62113e-20	2.30918
ENSG00000110104	ENSG00000110104	CCDC86	3384	0.556442	1.26002	4.35438	90.0898	2.27591e-21	2.64677e-20	2.395
ENSG00000065978	ENSG00000065978	YBX1	1930	0.558549	1.14066	9.19526	90.0448	2.32834e-21	2.70642e-20	2.20481
ENSG00000006451	ENSG00000006451	RALA	3665	0.447203	1.19479	8.21861	90.0186	2.35934e-21	2.73981e-20	2.28911
ENSG00000122691	ENSG00000122691	TWIST1	2033	0.429415	2.20059	3.80412	89.9343	2.46204e-21	2.85769e-20	4.59668
ENSG00000075043	ENSG00000075043	KCNQ2	12775	0.628885	2.68994	2.31973	89.7993	2.63589e-21	3.04914e-20	6.45285
ENSG00000122870	ENSG00000122870	BICC1	6569	0.413	1.99947	2.1353	89.7342	2.7241e-21	3.14662e-20	3.99854
ENSG00000021762	ENSG00000021762	OSBPL5	7466	0.604741	1.17961	4.91949	89.5051	3.05847e-21	3.52267e-20	2.26515
ENSG00000115457	ENSG00000115457	IGFBP2	4767	0.567023	1.41837	8.09064	89.2415	3.49442e-21	4.01515e-20	2.67283
ENSG00000160818	ENSG00000160818	GPATCH4	4437	0.482308	1.78298	4.14103	89.1725	3.61846e-21	4.15171e-20	3.44137
ENSG00000087087	ENSG00000087087	SRRT	4850	0.571753	1.11988	7.47008	89.1253	3.7059e-21	4.24391e-20	2.17329
ENSG00000122483	ENSG00000122483	CCDC18	5633	0.402982	1.25254	4.32291	88.8676	4.22151e-21	4.81997e-20	2.38261
ENSG00000067533	ENSG00000067533	RRP15	7883	0.352023	1.12427	4.64781	88.8669	4.223e-21	4.81997e-20	2.17992
ENSG00000166913	ENSG00000166913	YWHAB	7933	0.421278	1.08017	8.10871	87.6866	7.66932e-21	8.61811e-20	2.11429
ENSG00000103496	ENSG00000103496	STX4	4078	0.585581	1.02551	5.05275	87.5316	8.29431e-21	9.28993e-20	2.03567
ENSG00000175643	ENSG00000175643	RMI2	3632	0.517621	1.12235	4.63102	87.4568	8.61398e-21	9.64348e-20	2.17701
ENSG00000139579	ENSG00000139579	NABP2	2218	0.54734	1.29446	3.76052	87.4327	8.71963e-21	9.7572e-20	2.45285
ENSG00000135698	ENSG00000135698	MPHOSPH6	2190	0.425571	1.16989	3.90139	87.2979	9.33483e-21	1.04213e-19	2.24995
ENSG00000143469	ENSG00000143469	SYT14	13926	0.348916	2.39326	0.833911	87.2296	9.66244e-21	1.0777e-19	5.25342
ENSG00000179943	ENSG00000179943	FIZ1	6790	0.587482	1.05905	4.15095	87.195	9.83304e-21	1.09622e-19	2.08356
ENSG00000051180	ENSG00000051180	RAD51	3046	0.490808	1.66106	5.26738	87.0939	1.03489e-20	1.15105e-19	3.1625
ENSG00000137714	ENSG00000137714	FDX1	3206	0.42015	1.2488	5.37511	87.0458	1.06037e-20	1.17775e-19	2.37644
ENSG00000102595	ENSG00000102595	UGGT2	8105	0.360025	1.43206	5.7871	86.9885	1.09152e-20	1.21011e-19	2.69833
ENSG00000144354	ENSG00000144354	CDCA7	3934	0.409761	1.1115	6.67171	86.9544	1.11054e-20	1.23006e-19	2.16071
ENSG00000163795	ENSG00000163795	ZNF513	2365	0.555603	1.05274	4.39846	86.8696	1.1592e-20	1.28159e-19	2.07447
ENSG00000131019	ENSG00000131019	ULBP3	988	0.532389	2.16177	1.14123	86.813	1.19284e-20	1.31817e-19	4.47465
ENSG00000175283	ENSG00000175283	DOLK	2090	0.5689	1.16099	4.01698	86.7576	1.22671e-20	1.35435e-19	2.23611
ENSG00000101098	ENSG00000101098	RIMS4	5206	0.519785	2.33915	0.626206	86.6896	1.26963e-20	1.39986e-19	5.06003
ENSG00000143942	ENSG00000143942	CHAC2	1321	0.367146	1.99844	1.19832	86.6526	1.29363e-20	1.42496e-19	3.99567
ENSG00000002587	ENSG00000002587	HS3ST1	8166	0.481264	2.98377	1.05269	86.4872	1.40648e-20	1.54359e-19	7.91049
ENSG00000110108	ENSG00000110108	TMEM109	2421	0.567947	1.05479	6.71648	86.4795	1.41196e-20	1.54889e-19	2.07741
ENSG00000167394	ENSG00000167394	ZNF668	3935	0.59695	1.51001	2.0638	86.4356	1.44362e-20	1.58289e-19	2.84812
ENSG00000179841	ENSG00000179841	AKAP5	7512	0.366081	1.55265	3.34364	86.2913	1.55292e-20	1.70119e-19	2.93355
ENSG00000178531	ENSG00000178531	CTXN1	1274	0.765306	2.11638	3.70874	86.0644	1.74173e-20	1.89849e-19	4.33605
ENSG00000143344	ENSG00000143344	RGL1	5305	0.475589	1.30025	7.8263	86.0533	1.75152e-20	1.90829e-19	2.46272
ENSG00000154229	ENSG00000154229	PRKCA	11152	0.475161	1.26084	3.60096	85.7359	2.05646e-20	2.23545e-19	2.39635
ENSG00000139915	ENSG00000139915	MDGA2	7753	0.403457	2.51893	0.712831	85.7119	2.08151e-20	2.26165e-19	5.73158
ENSG00000170545	ENSG00000170545	SMAGP	3558	0.547499	1.27757	4.77714	85.6408	2.15776e-20	2.34238e-19	2.4243
ENSG00000095370	ENSG00000095370	SH2D3C	4659	0.540245	1.7946	7.12296	85.4929	2.32535e-20	2.5186e-19	3.4692
ENSG00000185339	ENSG00000185339	TCN2	3122	0.566304	1.24031	5.09129	85.3721	2.47186e-20	2.67366e-19	2.3625
ENSG00000173599	ENSG00000173599	PC	5927	0.519318	1.27322	3.63698	85.3426	2.50902e-20	2.71263e-19	2.417
ENSG00000123219	ENSG00000123219	CENPK	4312	0.374072	1.17319	4.91159	85.3267	2.5293e-20	2.7321e-19	2.2551
ENSG00000173638	ENSG00000173638	SLC19A1	9998	0.619724	1.04778	5.09821	85.238	2.64524e-20	2.8533e-19	2.06735
ENSG00000168243	ENSG00000168243	GNG4	5401	0.563784	3.39596	2.06812	85.1752	2.73072e-20	2.94304e-19	10.5265
ENSG00000129596	ENSG00000129596	CDO1	2189	0.45683	1.39376	3.12914	85.0945	2.84436e-20	3.06276e-19	2.62762
ENSG00000196517	ENSG00000196517	SLC6A9	5159	0.565032	2.14172	2.0212	85.021	2.95214e-20	3.1717e-19	4.41288
ENSG00000128578	ENSG00000128578	STRIP2	5876	0.432948	1.18863	4.53073	84.8963	3.14431e-20	3.37665e-19	2.27936
ENSG00000166257	ENSG00000166257	SCN3B	9464	0.479501	1.46238	5.89626	84.8618	3.19973e-20	3.43309e-19	2.75563
ENSG00000107262	ENSG00000107262	BAG1	7073	0.469673	1.05497	5.43816	84.8534	3.21335e-20	3.44616e-19	2.07767
ENSG00000142731	ENSG00000142731	PLK4	4482	0.379518	1.09908	5.6742	84.6531	3.55581e-20	3.80323e-19	2.14217
ENSG00000204381	ENSG00000204381	LAYN	3144	0.509542	1.43196	2.64305	84.4687	3.90346e-20	4.16208e-19	2.69813
ENSG00000139318	ENSG00000139318	DUSP6	4632	0.466969	2.31068	7.24388	84.4451	3.95042e-20	4.2084e-19	4.96116
ENSG00000006015	ENSG00000006015	REX1BD	3370	0.596439	1.06799	4.72573	84.1832	4.50977e-20	4.79788e-19	2.09651
ENSG00000182175	ENSG00000182175	RGMA	13221	0.483019	2.78371	2.95631	84.1643	4.55315e-20	4.83331e-19	6.88623
ENSG00000158747	ENSG00000158747	NBL1	3596	0.629032	1.85279	1.68674	84.087	4.73472e-20	5.01939e-19	3.61198
ENSG00000084710	ENSG00000084710	EFR3B	10591	0.533661	1.42348	4.98639	84.0539	4.81477e-20	5.09749e-19	2.68232
ENSG00000196381	ENSG00000196381	ZNF781	3617	0.439314	2.20594	0.802774	84.0115	4.91895e-20	5.2009e-19	4.61374
ENSG00000118922	ENSG00000118922	KLF12	10923	0.372974	1.35812	4.8479	83.9384	5.10428e-20	5.39447e-19	2.56352
ENSG00000174871	ENSG00000174871	CNIH2	2069	0.633156	2.37273	1.30265	83.9374	5.10685e-20	5.39481e-19	5.17921
ENSG00000149294	ENSG00000149294	NCAM1	12737	0.477899	1.59671	5.06114	83.9264	5.13545e-20	5.42263e-19	3.02453
ENSG00000160072	ENSG00000160072	ATAD3B	7682	0.613122	1.06623	5.60285	83.7668	5.56727e-20	5.86054e-19	2.09396
ENSG00000174136	ENSG00000174136	RGMB	6671	0.473392	1.14836	3.49403	83.6932	5.7783e-20	6.07203e-19	2.21661
ENSG00000134202	ENSG00000134202	GSTM3	4750	0.496211	1.25666	3.5419	83.4741	6.4557e-20	6.76903e-19	2.38942
ENSG00000197170	ENSG00000197170	PSMD12	5364	0.41909	1.04836	6.1055	83.403	6.69202e-20	7.0043e-19	2.06818
ENSG00000088832	ENSG00000088832	FKBP1A	2577	0.550252	1.57697	8.47001	83.3174	6.988e-20	7.30163e-19	2.98342
ENSG00000205659	ENSG00000205659	LIN52	3692	0.4526	1.05054	4.39424	83.3134	7.00216e-20	7.31323e-19	2.07131
ENSG00000133640	ENSG00000133640	LRRIQ1	8793	0.342431	2.26586	0.753511	83.2683	7.16382e-20	7.46258e-19	4.80942
ENSG00000164638	ENSG00000164638	SLC29A4	5811	0.599036	1.20717	3.72971	83.1349	7.66421e-20	7.96653e-19	2.30885
ENSG00000103257	ENSG00000103257	SLC7A5	4745	0.567545	1.69919	6.17958	83.0632	7.94717e-20	8.24992e-19	3.24718
ENSG00000258498	ENSG00000258498	DIO3OS	5603	0.586115	2.50076	0.786206	83.0268	8.09473e-20	8.3922e-19	5.65982
ENSG00000136950	ENSG00000136950	ARPC5L	3610	0.535457	1.23128	5.8495	82.7606	9.26193e-20	9.56096e-19	2.34776
ENSG00000056998	ENSG00000056998	GYG2	3655	0.535705	1.07223	4.15546	82.7568	9.27955e-20	9.57502e-19	2.10268
ENSG00000188486	ENSG00000188486	H2AFX	1614	0.664188	1.47906	6.69158	82.6988	9.55596e-20	9.84752e-19	2.78767
ENSG00000157637	ENSG00000157637	SLC38A10	7716	0.572058	1.35632	6.19394	82.6283	9.90294e-20	1.01963e-18	2.56032
ENSG00000176410	ENSG00000176410	DNAJC30	2485	0.544467	1.55088	2.0389	82.463	1.07669e-19	1.10669e-18	2.92996
ENSG00000181588	ENSG00000181588	MEX3D	2850	0.657193	1.2357	5.5592	82.2388	1.20599e-19	1.23641e-18	2.35495
ENSG00000138622	ENSG00000138622	HCN4	7228	0.58896	2.12482	1.47997	82.1935	1.23395e-19	1.26292e-18	4.36149
ENSG00000117242	ENSG00000117242	PINK1-AS	4443	0.492685	1.60437	2.13415	82.1731	1.24673e-19	1.27545e-18	3.04063
ENSG00000221866	ENSG00000221866	PLXNA4	16372	0.437332	3.53583	1.91868	82.1483	1.26248e-19	1.29101e-18	11.5982
ENSG00000165806	ENSG00000165806	CASP7	3528	0.470805	1.16614	4.0196	82.0423	1.33207e-19	1.35985e-18	2.24411
ENSG00000223609	ENSG00000223609	HBD	1270	0.41811	3.33167	-0.0141476	82.0236	1.34473e-19	1.37161e-18	10.0677
ENSG00000104435	ENSG00000104435	STMN2	2362	0.429721	3.60319	-0.100259	82.0115	1.35295e-19	1.37941e-18	12.1526
ENSG00000161547	ENSG00000161547	SRSF2	3017	0.506463	1.17576	7.37486	81.9052	1.4277e-19	1.45376e-18	2.25912
ENSG00000144120	ENSG00000144120	TMEM177	2588	0.533617	1.00299	3.45524	81.8937	1.43609e-19	1.4617e-18	2.00415
ENSG00000237928	ENSG00000237928	NFIA-AS2	1843	0.419967	3.34403	-0.798385	81.7157	1.57141e-19	1.59671e-18	10.1544
ENSG00000189108	ENSG00000189108	IL1RAPL2	3147	0.457896	4.17773	0.290582	81.54	1.71752e-19	1.73928e-18	18.0976
ENSG00000223749	ENSG00000223749	MIR503HG	1678	0.511919	1.69539	3.90472	81.5206	1.73443e-19	1.75492e-18	3.23864
ENSG00000269743	ENSG00000269743	SLC25A53	6845	0.420307	1.89994	1.25766	81.4757	1.77426e-19	1.79371e-18	3.73197
ENSG00000135521	ENSG00000135521	LTV1	1847	0.417434	1.16393	4.03463	81.4735	1.77632e-19	1.79503e-18	2.24066
ENSG00000124787	ENSG00000124787	RPP40	1962	0.45158	1.29562	3.35507	81.2952	1.94401e-19	1.96118e-18	2.45483
ENSG00000147231	ENSG00000147231	RADX	4853	0.392541	1.18962	3.51864	81.2263	2.01295e-19	2.02988e-18	2.28093
ENSG00000086061	ENSG00000086061	DNAJA1	2730	0.420147	1.138	7.60305	81.0719	2.17655e-19	2.19025e-18	2.20076
ENSG00000146197	ENSG00000146197	SCUBE3	7356	0.50435	1.64096	3.37194	81.0584	2.19147e-19	2.20433e-18	3.11873
ENSG00000197385	ENSG00000197385	ZNF860	3263	0.404536	4.52261	-0.786472	80.7893	2.51113e-19	2.51638e-18	22.9848
ENSG00000100228	ENSG00000100228	RAB36	4107	0.566837	2.55896	1.18009	80.7234	2.59632e-19	2.59957e-18	5.89282
ENSG00000107562	ENSG00000107562	CXCL12	6077	0.560803	2.82001	1.89725	80.7034	2.62271e-19	2.6249e-18	7.0617
ENSG00000156398	ENSG00000156398	SFXN2	8034	0.490042	1.58302	3.18101	80.2883	3.23585e-19	3.22108e-18	2.99597
ENSG00000225648	ENSG00000225648	SBDSP1	1239	0.497175	1.17603	4.02037	80.1452	3.47888e-19	3.45439e-18	2.25955
ENSG00000171914	ENSG00000171914	TLN2	16209	0.515084	1.12056	4.51924	80.0618	3.62882e-19	3.60029e-18	2.17432
ENSG00000012048	ENSG00000012048	BRCA1	9187	0.46076	1.1237	5.22631	79.9124	3.91392e-19	3.87995e-18	2.17905
ENSG00000165304	ENSG00000165304	MELK	3087	0.433107	1.17557	5.78584	79.5758	4.64075e-19	4.57399e-18	2.25882
ENSG00000115232	ENSG00000115232	ITGA4	7901	0.390837	2.54338	2.59931	79.4514	4.94223e-19	4.86314e-18	5.82951
ENSG00000140534	ENSG00000140534	TICRR	8402	0.525708	1.25179	5.53707	79.3396	5.23019e-19	5.14227e-18	2.38137
ENSG00000164023	ENSG00000164023	SGMS2	7635	0.398166	4.19928	1.23048	79.3086	5.31271e-19	5.21913e-18	18.37
ENSG00000177889	ENSG00000177889	UBE2N	6269	0.458765	1.08253	6.87971	79.29	5.36296e-19	5.26633e-18	2.11774
ENSG00000168334	ENSG00000168334	XIRP1	6467	0.578475	2.84406	4.82864	79.2382	5.50563e-19	5.402e-18	7.18038
ENSG00000188763	ENSG00000188763	FZD9	2338	0.684346	2.06186	4.00248	79.1367	5.79575e-19	5.67914e-18	4.17524
ENSG00000084636	ENSG00000084636	COL16A1	9269	0.56608	2.14757	3.01676	79.088	5.94035e-19	5.80787e-18	4.4308
ENSG00000282164	ENSG00000282164	PEG13	5650	0.57115	3.97003	-0.503786	78.9579	6.34488e-19	6.19e-18	15.671
ENSG00000167900	ENSG00000167900	TK1	1861	0.573885	1.3866	5.88673	78.9152	6.48343e-19	6.31489e-18	2.61462
ENSG00000067064	ENSG00000067064	IDI1	4345	0.494822	1.37238	7.66012	78.8875	6.57505e-19	6.40153e-18	2.58898
ENSG00000163344	ENSG00000163344	PMVK	1280	0.566406	1.26676	3.51492	78.7495	7.05052e-19	6.86166e-18	2.40621
ENSG00000170396	ENSG00000170396	ZNF804A	4694	0.426289	6.0625	0.130378	78.4906	8.03813e-19	7.80067e-18	66.8337
ENSG00000169689	ENSG00000169689	CENPX	1531	0.691705	1.22496	3.9601	78.3319	8.71057e-19	8.43617e-18	2.33748
ENSG00000079462	ENSG00000079462	PAFAH1B3	1419	0.512333	1.05665	3.98588	78.2628	9.02061e-19	8.72938e-18	2.08009
ENSG00000158792	ENSG00000158792	SPATA2L	2482	0.667607	1.74932	3.10029	78.1817	9.39864e-19	9.08788e-18	3.36199
ENSG00000177971	ENSG00000177971	IMP3	2565	0.591033	1.43664	3.92904	77.9252	1.07015e-18	1.03185e-17	2.70691
ENSG00000231389	ENSG00000231389	HLA-DPA1	5748	0.470251	1.73504	2.42486	77.9216	1.07213e-18	1.03335e-17	3.3289
ENSG00000111249	ENSG00000111249	CUX2	7648	0.564592	1.46545	1.60153	77.9012	1.08325e-18	1.04365e-17	2.7615
ENSG00000184613	ENSG00000184613	NELL2	6424	0.372665	2.56647	2.07583	77.7807	1.15142e-18	1.1071e-17	5.92356
ENSG00000106348	ENSG00000106348	IMPDH1	3662	0.610049	1.03056	5.02452	77.5825	1.27294e-18	1.22198e-17	2.04282
ENSG00000198369	ENSG00000198369	SPRED2	5154	0.537835	1.40973	6.12067	77.5796	1.27481e-18	1.22329e-17	2.65688
ENSG00000169756	ENSG00000169756	LIMS1	7771	0.428902	1.38419	7.67106	77.5035	1.3249e-18	1.26932e-17	2.61025
ENSG00000143630	ENSG00000143630	HCN3	4121	0.576316	1.35521	3.42096	77.4837	1.33821e-18	1.28156e-17	2.55834
ENSG00000166188	ENSG00000166188	ZNF319	4274	0.609967	1.08301	3.91659	77.427	1.3772e-18	1.31784e-17	2.11845
ENSG00000135749	ENSG00000135749	PCNX2	13815	0.403619	1.17206	3.34286	77.3897	1.40344e-18	1.34188e-17	2.25333
ENSG00000174807	ENSG00000174807	CD248	2558	0.654027	1.27196	4.46553	77.3571	1.42678e-18	1.36312e-17	2.41489
ENSG00000260804	ENSG00000260804	LINC01963	3148	0.446633	2.45666	4.19031	77.3452	1.43543e-18	1.37083e-17	5.48943
ENSG00000141570	ENSG00000141570	CBX8	4164	0.612152	1.4706	2.58173	77.2749	1.48743e-18	1.41824e-17	2.77137
ENSG00000204439	ENSG00000204439	C6orf47	2475	0.570101	1.18356	3.63068	77.2182	1.53077e-18	1.45667e-17	2.27136
ENSG00000176597	ENSG00000176597	B3GNT5	8140	0.42801	1.76064	3.03207	77.1846	1.55705e-18	1.48049e-17	3.38849
ENSG00000104369	ENSG00000104369	JPH1	4378	0.431476	2.82615	4.92455	77.1829	1.5584e-18	1.48119e-17	7.0918
ENSG00000188460	ENSG00000188460	ACTBP11	1126	0.578153	2.04168	0.486786	77.1327	1.59851e-18	1.51751e-17	4.11724
ENSG00000280916	ENSG00000280916	FOXCUT	333	0.504505	3.5963	-0.507933	77.0923	1.63151e-18	1.54761e-17	12.0947
ENSG00000187764	ENSG00000187764	SEMA4D	14160	0.517867	1.12386	3.99918	77.0632	1.65576e-18	1.56875e-17	2.17929
ENSG00000162618	ENSG00000162618	ADGRL4	3677	0.354637	2.67192	8.00837	77.0239	1.68898e-18	1.59897e-17	6.37275
ENSG00000164061	ENSG00000164061	BSN	16225	0.607519	1.83268	2.71612	76.9229	1.77762e-18	1.68089e-17	3.56198
ENSG00000279800	ENSG00000279800	BCLAF1P2	2609	0.424684	1.37742	3.77187	76.8038	1.88814e-18	1.78118e-17	2.59803
ENSG00000119138	ENSG00000119138	KLF9	5175	0.48599	2.02383	2.35461	76.5717	2.12358e-18	1.997e-17	4.06662
ENSG00000196922	ENSG00000196922	ZNF252P	9148	0.439768	1.22491	3.72233	76.5362	2.16215e-18	2.03088e-17	2.33741
ENSG00000133119	ENSG00000133119	RFC3	2874	0.39318	1.13185	5.27854	76.5259	2.17341e-18	2.03986e-17	2.19139
ENSG00000206530	ENSG00000206530	CFAP44	12143	0.401384	2.66739	-0.0637678	76.399	2.31768e-18	2.17101e-17	6.35277
ENSG00000138771	ENSG00000138771	SHROOM3	13958	0.497564	1.35134	3.92748	76.3775	2.34307e-18	2.19308e-17	2.55149
ENSG00000148459	ENSG00000148459	PDSS1	1955	0.450639	1.13736	3.16986	76.2716	2.47211e-18	2.30723e-17	2.19978
ENSG00000162267	ENSG00000162267	ITIH3	5921	0.559196	2.64062	0.227349	76.2711	2.47272e-18	2.30723e-17	6.236
ENSG00000240694	ENSG00000240694	PNMA2	5579	0.500269	2.5856	0.363204	75.9672	2.88415e-18	2.68174e-17	6.00264
ENSG00000261594	ENSG00000261594	TPBGL	2793	0.674902	2.24047	1.74173	75.9486	2.91148e-18	2.70609e-17	4.7255
ENSG00000141582	ENSG00000141582	CBX4	2880	0.612153	1.49293	3.331	75.8846	3.0074e-18	2.792e-17	2.8146
ENSG00000063176	ENSG00000063176	SPHK2	6009	0.620403	1.22351	3.18856	75.8094	3.12408e-18	2.89702e-17	2.33514
ENSG00000081138	ENSG00000081138	CDH7	14532	0.370355	3.21025	-0.608003	75.8094	3.12415e-18	2.89702e-17	9.2551
ENSG00000175764	ENSG00000175764	TTLL11	3535	0.578218	2.19432	1.36391	75.6885	3.32138e-18	3.07279e-17	4.57673
ENSG00000132321	ENSG00000132321	IQCA1	5975	0.44569	1.7695	1.50908	75.5642	3.53713e-18	3.26483e-17	3.40937
ENSG00000171488	ENSG00000171488	LRRC8C	11724	0.41317	1.47406	7.30004	75.4525	3.74313e-18	3.45099e-17	2.77803
ENSG00000204248	ENSG00000204248	COL11A2	6740	0.569139	2.0553	4.2861	75.4072	3.82985e-18	3.52823e-17	4.15629
ENSG00000115350	ENSG00000115350	POLE4	2151	0.480242	1.2037	3.09144	75.3444	3.95371e-18	3.63954e-17	2.3033
ENSG00000134323	ENSG00000134323	MYCN	2602	0.568793	2.94229	5.35123	75.2166	4.21796e-18	3.87535e-17	7.6863
ENSG00000156265	ENSG00000156265	MAP3K7CL	4497	0.446742	4.2068	0.590862	75.2155	4.2204e-18	3.87611e-17	18.4659
ENSG00000158234	ENSG00000158234	FAIM	4072	0.458743	1.29374	3.0181	75.1405	4.38377e-18	4.01999e-17	2.45163
ENSG00000196628	ENSG00000196628	TCF4	27828	0.376994	1.36477	7.98121	75.0198	4.66015e-18	4.26691e-17	2.57535
ENSG00000023572	ENSG00000023572	GLRX2	6210	0.425121	1.59464	2.453	74.9035	4.943e-18	4.51727e-17	3.02019
ENSG00000147799	ENSG00000147799	ARHGAP39	4888	0.559124	1.18838	4.00367	74.8722	5.02186e-18	4.58409e-17	2.27897
ENSG00000196503	ENSG00000196503	ARL9	2807	0.452797	2.77309	-0.588174	74.7591	5.3181e-18	4.84529e-17	6.8357
ENSG00000159917	ENSG00000159917	ZNF235	5989	0.3999	1.75673	2.40872	74.7125	5.44491e-18	4.95894e-17	3.37932
ENSG00000100599	ENSG00000100599	RIN3	8683	0.604054	1.27345	3.27059	74.5575	5.88964e-18	5.34976e-17	2.41739
ENSG00000129038	ENSG00000129038	LOXL1	3637	0.648611	1.27725	5.25074	74.5516	5.90731e-18	5.36174e-17	2.42377
ENSG00000065320	ENSG00000065320	NTN1	6383	0.617265	2.64068	4.0682	74.4993	6.06584e-18	5.50147e-17	6.23624
ENSG00000204792	ENSG00000204792	LINC01291	4176	0.445163	2.71471	0.362614	74.4854	6.10888e-18	5.53841e-17	6.56462
ENSG00000003249	ENSG00000003249	DBNDD1	4791	0.591735	1.94081	1.91304	74.3985	6.38379e-18	5.77673e-17	3.83921
ENSG00000163808	ENSG00000163808	KIF15	5285	0.411731	1.22029	5.18722	74.0905	7.46177e-18	6.71419e-17	2.32993
ENSG00000170364	ENSG00000170364	SETMAR	3567	0.456686	1.1311	4.27765	73.9841	7.8748e-18	7.05145e-17	2.19026
ENSG00000170624	ENSG00000170624	SGCD	10584	0.410525	4.78311	0.460956	73.5799	9.66451e-18	8.60583e-17	27.5333
ENSG00000113460	ENSG00000113460	BRIX1	5011	0.375973	1.09059	5.22778	73.5708	9.70923e-18	8.64244e-17	2.12961
ENSG00000171241	ENSG00000171241	SHCBP1	4459	0.413994	1.25389	4.795	73.5418	9.85273e-18	8.76692e-17	2.38484
ENSG00000145632	ENSG00000145632	PLK2	4768	0.433935	1.42572	9.08581	73.4881	1.01243e-17	8.99522e-17	2.68649
ENSG00000130706	ENSG00000130706	ADRM1	2142	0.650327	1.02273	5.92539	73.4616	1.02611e-17	9.10662e-17	2.03175
ENSG00000129910	ENSG00000129910	CDH15	4628	0.616249	3.507	-0.455483	73.353	1.08419e-17	9.61138e-17	11.3687
ENSG00000215421	ENSG00000215421	ZNF407	12190	0.463249	1.09569	4.18817	73.3252	1.09956e-17	9.7369e-17	2.13715
ENSG00000176014	ENSG00000176014	TUBB6	4117	0.568132	1.06037	8.17365	73.31	1.10803e-17	9.80823e-17	2.08546
ENSG00000180611	ENSG00000180611	MB21D2	3368	0.517518	1.19284	2.91191	73.1332	1.21189e-17	1.06921e-16	2.28602
ENSG00000019549	ENSG00000019549	SNAI2	3392	0.4148	1.07756	4.99162	73.0056	1.29286e-17	1.13855e-16	2.11047
ENSG00000099139	ENSG00000099139	PCSK5	12705	0.462731	1.49338	3.55963	72.82	1.42031e-17	1.24713e-16	2.81547
ENSG00000196584	ENSG00000196584	XRCC2	4853	0.429631	1.37234	4.76145	72.8077	1.42917e-17	1.25353e-16	2.58889
ENSG00000152782	ENSG00000152782	PANK1	7638	0.425111	1.12326	4.73087	72.7286	1.4876e-17	1.3024e-16	2.17839
ENSG00000111641	ENSG00000111641	NOP2	4687	0.505441	1.06459	5.6973	72.405	1.75272e-17	1.52394e-16	2.09157
ENSG00000171408	ENSG00000171408	PDE7B	5946	0.430037	2.70991	-0.216148	72.3717	1.78254e-17	1.54931e-16	6.54279
ENSG00000172954	ENSG00000172954	LCLAT1	7517	0.401623	1.23997	4.43966	72.0531	2.09488e-17	1.81496e-16	2.36193
ENSG00000218502	ENSG00000218502	H2AFZP3	387	0.503876	1.56105	2.36678	72.0529	2.095e-17	1.81496e-16	2.95068
ENSG00000089280	ENSG00000089280	FUS	10283	0.461636	1.01545	8.8581	72.0419	2.10674e-17	1.82448e-16	2.02154
ENSG00000109339	ENSG00000109339	MAPK10	42646	0.374736	1.66909	3.03589	71.8846	2.28156e-17	1.97302e-16	3.18013
ENSG00000113070	ENSG00000113070	HBEGF	3018	0.535454	3.23899	3.41064	71.7656	2.42345e-17	2.0912e-16	9.44133
ENSG00000100084	ENSG00000100084	HIRA	4299	0.458246	1.14898	3.5281	71.7004	2.50485e-17	2.15678e-16	2.21756
ENSG00000162639	ENSG00000162639	HENMT1	2426	0.492993	1.34755	2.39326	71.5059	2.76432e-17	2.37252e-16	2.5448
ENSG00000150630	ENSG00000150630	VEGFC	2420	0.453306	2.24704	0.0739427	71.4887	2.78848e-17	2.39155e-16	4.74707
ENSG00000100379	ENSG00000100379	KCTD17	2786	0.639268	1.06753	4.77084	71.4482	2.84633e-17	2.43855e-16	2.09584
ENSG00000100433	ENSG00000100433	KCNK10	8258	0.511746	4.85291	-0.0644974	71.3939	2.92576e-17	2.50571e-16	28.8982
ENSG00000196083	ENSG00000196083	IL1RAP	11558	0.385101	1.99083	3.38864	71.1156	3.36893e-17	2.87191e-16	3.97465
ENSG00000186310	ENSG00000186310	NAP1L3	2639	0.422887	1.00028	4.05561	71.0921	3.40924e-17	2.90318e-16	2.00038
ENSG00000117395	ENSG00000117395	EBNA1BP2	3561	0.426566	1.23058	5.56133	71.0425	3.49618e-17	2.97405e-16	2.34661
ENSG00000196227	ENSG00000196227	FAM217B	5323	0.403156	1.12235	3.50671	70.9351	3.69176e-17	3.13708e-16	2.17701
ENSG00000164743	ENSG00000164743	C8orf48	1445	0.422837	2.18558	0.64101	70.918	3.72387e-17	3.16325e-16	4.54911
ENSG00000182916	ENSG00000182916	TCEAL7	1177	0.393373	1.4331	3.69115	70.7894	3.97458e-17	3.36554e-16	2.70026
ENSG00000037965	ENSG00000037965	HOXC8	1889	0.508205	7.52438	-0.899282	70.7894	3.97464e-17	3.36554e-16	184.104
ENSG00000120549	ENSG00000120549	KIAA1217	10807	0.480707	2.1065	5.58083	70.7262	4.10416e-17	3.4703e-16	4.30646
ENSG00000245937	ENSG00000245937	LINC01184	6464	0.380105	1.1757	2.70559	70.7091	4.13983e-17	3.49923e-16	2.25902
ENSG00000218336	ENSG00000218336	TENM3	11983	0.467829	1.22868	5.69744	70.6832	4.19453e-17	3.54422e-16	2.34352
ENSG00000178662	ENSG00000178662	CSRNP3	12565	0.37684	1.12257	4.58223	70.4275	4.77493e-17	4.02046e-16	2.17734
ENSG00000132196	ENSG00000132196	HSD17B7	4778	0.409167	1.10908	5.52025	70.4167	4.80107e-17	4.04106e-16	2.15709
ENSG00000139209	ENSG00000139209	SLC38A4	4145	0.441013	2.68731	0.594776	70.4135	4.80887e-17	4.0462e-16	6.44111
ENSG00000140104	ENSG00000140104	CLBA1	5225	0.572632	1.39837	2.26117	70.1904	5.38467e-17	4.5188e-16	2.63604
ENSG00000232931	ENSG00000232931	LINC00342	2618	0.380825	3.05129	2.67042	70.1342	5.5405e-17	4.64387e-16	8.28954
ENSG00000146410	ENSG00000146410	MTFR2	2450	0.428571	1.20523	2.78337	70.0577	5.75943e-17	4.82466e-16	2.30574
ENSG00000039560	ENSG00000039560	RAI14	7687	0.447379	1.14966	6.62254	69.9791	5.99355e-17	5.01309e-16	2.21862
ENSG00000136960	ENSG00000136960	ENPP2	6729	0.414772	1.78647	3.21857	69.7984	6.56863e-17	5.4731e-16	3.4497
ENSG00000186564	ENSG00000186564	FOXD2	4675	0.649198	2.32132	1.68954	69.6127	7.21704e-17	6.00085e-16	4.99788
ENSG00000224914	ENSG00000224914	LINC00863	3287	0.52875	1.62322	3.55313	69.5727	7.36511e-17	6.11972e-16	3.08061
ENSG00000147509	ENSG00000147509	RGS20	3192	0.512218	1.87722	3.06865	69.5053	7.62091e-17	6.32569e-16	3.67367
ENSG00000175305	ENSG00000175305	CCNE2	4397	0.509211	1.9929	2.45157	69.4411	7.8732e-17	6.52833e-16	3.98038
ENSG00000183798	ENSG00000183798	EMILIN3	3796	0.638567	2.30683	0.403973	69.1803	8.98631e-17	7.42051e-16	4.94796
ENSG00000164935	ENSG00000164935	DCSTAMP	2778	0.443844	6.52523	0.142718	68.8886	1.04184e-16	8.5589e-16	92.1065
ENSG00000188596	ENSG00000188596	CFAP54	12914	0.387874	2.04693	0.0978888	68.8863	1.04306e-16	8.56593e-16	4.13226
ENSG00000152932	ENSG00000152932	RAB3C	9656	0.382146	1.4413	5.8452	68.8473	1.06388e-16	8.73099e-16	2.71566
ENSG00000235865	ENSG00000235865	GSN-AS1	4763	0.52278	2.79062	0.526392	68.7467	1.11959e-16	9.1756e-16	6.91926
ENSG00000099783	ENSG00000099783	HNRNPM	5614	0.529213	1.28534	8.38582	68.6785	1.159e-16	9.47589e-16	2.4374
ENSG00000170439	ENSG00000170439	METTL7B	1506	0.548473	2.24406	-0.310142	68.6687	1.16475e-16	9.5164e-16	4.73728
ENSG00000134775	ENSG00000134775	FHOD3	7965	0.49818	1.88734	2.63666	68.6421	1.18058e-16	9.64248e-16	3.69952
ENSG00000113916	ENSG00000113916	BCL6	5938	0.48518	1.45631	3.41013	68.5237	1.25361e-16	1.02146e-15	2.74406
ENSG00000105852	ENSG00000105852	PON3	4040	0.390842	2.82061	0.132193	68.3415	1.37498e-16	1.1158e-15	7.06463
ENSG00000134215	ENSG00000134215	VAV3	7271	0.417274	1.24795	7.85629	68.3148	1.39368e-16	1.1306e-15	2.37504
ENSG00000254901	ENSG00000254901	BORCS8	5372	0.541325	1.43805	2.48659	68.2565	1.43551e-16	1.16335e-15	2.70954
ENSG00000054277	ENSG00000054277	OPN3	3716	0.369214	1.40299	2.09339	68.2093	1.47028e-16	1.18992e-15	2.64449
ENSG00000134207	ENSG00000134207	SYT6	5104	0.5529	4.18215	3.26847	68.1977	1.47897e-16	1.19614e-15	18.1532
ENSG00000187240	ENSG00000187240	DYNC2H1	15012	0.376099	1.17472	5.68496	68.1823	1.49061e-16	1.20515e-15	2.25749
ENSG00000176022	ENSG00000176022	B3GALT6	2816	0.643111	1.43218	5.26551	67.8002	1.80931e-16	1.45254e-15	2.69854
ENSG00000175874	ENSG00000175874	CREG2	7150	0.470909	3.60041	1.45482	67.7875	1.82097e-16	1.46141e-15	12.1292
ENSG00000102678	ENSG00000102678	FGF9	4539	0.398766	3.14649	-0.156781	67.7061	1.89776e-16	1.52049e-15	8.85497
ENSG00000198604	ENSG00000198604	BAZ1A	7698	0.441154	1.00339	6.08082	67.6392	1.96321e-16	1.57083e-15	2.0047
ENSG00000137877	ENSG00000137877	SPTBN5	12338	0.586238	3.64973	2.89694	67.6334	1.96902e-16	1.57496e-15	12.551
ENSG00000248132	ENSG00000248132	LINC02101	725	0.350345	6.25694	-1.99149	67.476	2.13271e-16	1.70304e-15	76.4764
ENSG00000179059	ENSG00000179059	ZFP42	2656	0.440512	1.57745	3.7983	67.4372	2.17505e-16	1.7357e-15	2.98441
ENSG00000172164	ENSG00000172164	SNTB1	6868	0.456756	4.20804	2.60974	67.2873	2.34687e-16	1.8666e-15	18.4819
ENSG00000086300	ENSG00000086300	SNX10	3518	0.366401	1.35087	2.45808	67.2629	2.3761e-16	1.8886e-15	2.55065
ENSG00000166133	ENSG00000166133	RPUSD2	2482	0.535455	1.05021	3.64141	67.2049	2.44706e-16	1.94371e-15	2.07083
ENSG00000138134	ENSG00000138134	STAMBPL1	6323	0.421003	2.58308	1.08416	67.0449	2.65389e-16	2.10034e-15	5.99216
ENSG00000183111	ENSG00000183111	ARHGEF37	5324	0.532307	2.10954	0.763914	67.0123	2.69815e-16	2.13396e-15	4.31554
ENSG00000121210	ENSG00000121210	TMEM131L	6393	0.435946	1.18651	5.47854	66.949	2.78616e-16	2.20139e-15	2.27601
ENSG00000111906	ENSG00000111906	HDDC2	5888	0.423573	1.15165	5.47656	66.9439	2.79347e-16	2.20643e-15	2.22168
ENSG00000132773	ENSG00000132773	TOE1	2742	0.557257	1.37592	3.98915	66.8915	2.86862e-16	2.26133e-15	2.59534
ENSG00000254838	ENSG00000254838	GVINP1	8438	0.379711	3.12645	0.603226	66.8442	2.93841e-16	2.31254e-15	8.73285
ENSG00000232814	ENSG00000232814	COL4A2-AS1	540	0.605556	2.875	0.35949	66.7171	3.13409e-16	2.46411e-15	7.33603
ENSG00000165730	ENSG00000165730	STOX1	3904	0.485912	1.72629	1.38725	66.5618	3.39096e-16	2.65736e-15	3.30876
ENSG00000215452	ENSG00000215452	ZNF663P	2722	0.429831	1.89828	0.157055	66.5164	3.46988e-16	2.71743e-15	3.72769
ENSG00000075624	ENSG00000075624	ACTB	3519	0.559818	1.09355	11.6553	66.4928	3.5118e-16	2.74846e-15	2.13398
ENSG00000172339	ENSG00000172339	ALG14	9633	0.414201	1.56591	2.31143	66.4559	3.57819e-16	2.79859e-15	2.96065
ENSG00000149970	ENSG00000149970	CNKSR2	31865	0.360427	2.16002	0.701991	66.3645	3.74796e-16	2.9247e-15	4.46922
ENSG00000132688	ENSG00000132688	NES	5558	0.611191	1.84078	9.4517	66.3239	3.82583e-16	2.98159e-15	3.58204
ENSG00000147223	ENSG00000147223	RIPPLY1	1190	0.516807	6.33413	-0.323909	66.2759	3.92029e-16	3.05322e-15	80.6793
ENSG00000036565	ENSG00000036565	SLC18A1	3910	0.414066	4.70749	-0.434805	66.2136	4.04601e-16	3.14705e-15	26.1274
ENSG00000110328	ENSG00000110328	GALNT18	3627	0.492142	2.73781	1.90993	66.1673	4.1422e-16	3.22082e-15	6.67059
ENSG00000185347	ENSG00000185347	TEDC1	6698	0.669006	1.45722	2.84447	66.0476	4.40166e-16	3.41591e-15	2.74579
ENSG00000198756	ENSG00000198756	COLGALT2	7806	0.420446	2.07918	2.47915	65.914	4.71037e-16	3.64252e-15	4.22567
ENSG00000179242	ENSG00000179242	CDH4	7351	0.581962	2.22741	0.155177	65.7045	5.2386e-16	4.03409e-15	4.68294
ENSG00000233588	ENSG00000233588	CYP51A1P2	1499	0.430287	1.09939	3.30948	65.6466	5.39481e-16	4.15172e-15	2.14264
ENSG00000104267	ENSG00000104267	CA2	2123	0.425813	1.44491	6.51903	65.5586	5.64124e-16	4.3358e-15	2.72247
ENSG00000204624	ENSG00000204624	DISP3	6142	0.611853	1.76039	1.10015	65.4926	5.83327e-16	4.47622e-15	3.3879
ENSG00000155011	ENSG00000155011	DKK2	4319	0.364205	3.90214	0.453576	65.394	6.13254e-16	4.70135e-15	14.9507
ENSG00000206190	ENSG00000206190	ATP10A	8409	0.502795	2.68016	-0.25027	65.3609	6.23653e-16	4.77649e-15	6.40926
ENSG00000146670	ENSG00000146670	CDCA5	3925	0.539108	1.29923	6.29693	65.3531	6.26108e-16	4.79376e-15	2.46098
ENSG00000141441	ENSG00000141441	GAREM1	7568	0.39667	1.42903	1.8509	65.1719	6.86418e-16	5.24275e-15	2.69266
ENSG00000169288	ENSG00000169288	MRPL1	1943	0.405558	1.0898	4.2777	65.041	7.33569e-16	5.59332e-15	2.12845
ENSG00000152785	ENSG00000152785	BMP3	5734	0.392222	5.98879	0.541599	65.0332	7.36482e-16	5.61374e-15	63.5048
ENSG00000204472	ENSG00000204472	AIF1	1276	0.529781	1.3048	1.88952	64.983	7.5546e-16	5.75475e-15	2.47049
ENSG00000090376	ENSG00000090376	IRAK3	10004	0.405438	1.90511	1.99909	64.971	7.60073e-16	5.78437e-15	3.74537
ENSG00000184809	ENSG00000184809	B3GALT5-AS1	2516	0.476948	2.63595	0.0447826	64.9487	7.68728e-16	5.84558e-15	6.21584
ENSG00000153064	ENSG00000153064	BANK1	6144	0.40153	2.7797	1.09694	64.6654	8.8758e-16	6.7079e-15	6.86708
ENSG00000267013	ENSG00000267013	LINC01929	3170	0.419874	4.0369	1.24891	64.6094	9.13205e-16	6.89504e-15	16.4145
ENSG00000065615	ENSG00000065615	CYB5R4	9635	0.400311	1.07961	4.40944	64.4567	9.86769e-16	7.42709e-15	2.11346
ENSG00000185379	ENSG00000185379	RAD51D	11304	0.496904	1.02938	3.96629	64.3917	1.01985e-15	7.67368e-15	2.04114
ENSG00000143851	ENSG00000143851	PTPN7	5906	0.540129	3.01685	2.14582	64.2899	1.07396e-15	8.06565e-15	8.094
ENSG00000013619	ENSG00000013619	MAMLD1	5958	0.544646	1.79668	4.79337	64.2768	1.08113e-15	8.11443e-15	3.47421
ENSG00000123358	ENSG00000123358	NR4A1	7295	0.601508	2.35256	5.18177	64.1688	1.14201e-15	8.5579e-15	5.10728
ENSG00000102606	ENSG00000102606	ARHGEF7	11768	0.498131	1.06123	7.18236	64.1511	1.15233e-15	8.63256e-15	2.08671
ENSG00000099889	ENSG00000099889	ARVCF	5621	0.544743	1.23315	5.45529	64.0953	1.18545e-15	8.8641e-15	2.3508
ENSG00000128606	ENSG00000128606	LRRC17	2674	0.425954	3.30297	1.91855	64.0786	1.19553e-15	8.93666e-15	9.86943
ENSG00000186871	ENSG00000186871	ERCC6L	4364	0.454858	1.57961	4.00149	64.0712	1.20004e-15	8.96755e-15	2.98889
ENSG00000133065	ENSG00000133065	SLC41A1	6357	0.516596	1.39541	6.72808	64.0073	1.23956e-15	9.24849e-15	2.63063
ENSG00000111669	ENSG00000111669	TPI1	2700	0.575926	1.15383	8.10376	63.8055	1.37332e-15	1.02306e-14	2.22504
ENSG00000112280	ENSG00000112280	COL9A1	7240	0.401519	2.3931	1.68348	63.7774	1.39302e-15	1.03644e-14	5.25284
ENSG00000101945	ENSG00000101945	SUV39H1	3368	0.584917	1.01995	3.79397	63.7254	1.43032e-15	1.06255e-14	2.02785
ENSG00000175445	ENSG00000175445	LPL	4383	0.433493	3.89247	5.05005	63.7182	1.43549e-15	1.06606e-14	14.8508
ENSG00000165886	ENSG00000165886	UBTD1	1706	0.664713	1.08441	4.91568	63.6025	1.52238e-15	1.12919e-14	2.12051
ENSG00000090924	ENSG00000090924	PLEKHG2	9200	0.57163	1.01712	7.57584	63.4724	1.62632e-15	1.20219e-14	2.02388
ENSG00000143498	ENSG00000143498	TAF1A	2895	0.42038	1.09814	2.93762	63.4082	1.68021e-15	1.23974e-14	2.14078
ENSG00000106804	ENSG00000106804	C5	6533	0.380836	1.05689	2.33126	63.4058	1.68218e-15	1.24081e-14	2.08044
ENSG00000141837	ENSG00000141837	CACNA1A	43159	0.465905	2.43187	3.95263	63.3733	1.71022e-15	1.26071e-14	5.39591
ENSG00000159200	ENSG00000159200	RCAN1	6990	0.444349	1.32196	4.20333	63.3568	1.72456e-15	1.27089e-14	2.50005
ENSG00000101198	ENSG00000101198	NKAIN4	2668	0.598951	2.19603	-0.122912	63.3223	1.75502e-15	1.29136e-14	4.58217
ENSG00000198833	ENSG00000198833	UBE2J1	4290	0.457809	1.16362	6.94352	63.2336	1.83586e-15	1.34918e-14	2.24019
ENSG00000116141	ENSG00000116141	MARK1	5417	0.428097	1.00493	4.34567	63.204	1.86365e-15	1.36877e-14	2.00684
ENSG00000117069	ENSG00000117069	ST6GALNAC5	4263	0.442646	2.17655	0.52932	63.1938	1.87335e-15	1.37505e-14	4.52072
ENSG00000150540	ENSG00000150540	HNMT	4756	0.373423	2.23939	3.12974	63.143	1.92231e-15	1.4097e-14	4.72196
ENSG00000186638	ENSG00000186638	KIF24	6131	0.40075	1.01613	4.14374	63.13	1.93505e-15	1.4186e-14	2.02249
ENSG00000075702	ENSG00000075702	WDR62	9812	0.567366	1.23029	5.66884	63.1236	1.9413e-15	1.42275e-14	2.34614
ENSG00000136010	ENSG00000136010	ALDH1L2	8507	0.399906	1.94403	1.99763	63.084	1.98073e-15	1.4512e-14	3.8478
ENSG00000108559	ENSG00000108559	NUP88	5294	0.493578	1.06286	5.94447	62.9556	2.11417e-15	1.54614e-14	2.08906
ENSG00000183032	ENSG00000183032	SLC25A21	3703	0.382933	2.60046	0.766992	62.8808	2.19606e-15	1.60407e-14	6.0648
ENSG00000169903	ENSG00000169903	TM4SF4	2140	0.414486	2.3887	-0.0900019	62.8657	2.21289e-15	1.6144e-14	5.23686
ENSG00000121152	ENSG00000121152	NCAPH	3278	0.476205	1.04968	5.42961	62.744	2.35394e-15	1.71364e-14	2.07007
ENSG00000153574	ENSG00000153574	RPIA	1848	0.485931	1.11415	4.56493	62.6474	2.47236e-15	1.79386e-14	2.16468
ENSG00000228002	ENSG00000228002	DHX9P1	3076	0.417425	1.22964	2.35498	62.6172	2.51053e-15	1.82046e-14	2.34509
ENSG00000179965	ENSG00000179965	ZNF771	5637	0.572468	1.54795	2.20543	62.5797	2.55875e-15	1.85374e-14	2.92401
ENSG00000178896	ENSG00000178896	EXOSC4	1407	0.595593	1.02086	3.05408	62.576	2.56361e-15	1.8567e-14	2.02912
ENSG00000084073	ENSG00000084073	ZMPSTE24	3572	0.394177	1.16856	5.66323	62.5424	2.60766e-15	1.88689e-14	2.24788
ENSG00000134198	ENSG00000134198	TSPAN2	3410	0.504985	2.30261	1.96458	62.5343	2.61845e-15	1.89413e-14	4.93348
ENSG00000180855	ENSG00000180855	ZNF443	2753	0.508173	1.38139	2.89677	62.4282	2.76339e-15	1.99837e-14	2.6052
ENSG00000078328	ENSG00000078328	RBFOX1	10121	0.482857	4.25876	-0.778101	62.2997	2.94975e-15	2.12929e-14	19.1432
ENSG00000183022	ENSG00000183022	TPM3P8	643	0.479005	1.1392	3.43649	62.2298	3.05632e-15	2.20224e-14	2.2026
ENSG00000258952	ENSG00000258952	SALRNA1	2086	0.435283	7.07411	-1.19417	62.2112	3.08527e-15	2.22199e-14	134.747
ENSG00000204290	ENSG00000204290	BTNL2	1468	0.417575	2.72089	-0.700025	62.211	3.08558e-15	2.22199e-14	6.59278
ENSG00000171951	ENSG00000171951	SCG2	2719	0.321442	2.03148	-0.130523	62.1698	3.15085e-15	2.26627e-14	4.08824
ENSG00000132603	ENSG00000132603	NIP7	4749	0.483681	1.20856	5.24904	61.9756	3.47738e-15	2.4944e-14	2.31107
ENSG00000275591	ENSG00000275591	XKR5	5031	0.553965	1.26191	2.91995	61.955	3.51393e-15	2.51685e-14	2.39813
ENSG00000183155	ENSG00000183155	RABIF	2430	0.483951	1.17319	3.82026	61.8375	3.73006e-15	2.66687e-14	2.2551
ENSG00000102904	ENSG00000102904	TSNAXIP1	3852	0.567238	2.69274	0.109378	61.8044	3.79328e-15	2.71126e-14	6.46542
ENSG00000160179	ENSG00000160179	ABCG1	6121	0.552197	3.04518	3.17032	61.7333	3.93281e-15	2.80848e-14	8.25451
ENSG00000169710	ENSG00000169710	FASN	9364	0.673857	1.19204	10.082	61.6846	4.03123e-15	2.87705e-14	2.28475
ENSG00000006071	ENSG00000006071	ABCC8	12588	0.499603	4.48041	-1.1437	61.6588	4.08448e-15	2.91245e-14	22.3222
ENSG00000173559	ENSG00000173559	NABP1	13806	0.395915	1.24911	4.97877	61.624	4.15715e-15	2.96339e-14	2.37695
ENSG00000135476	ENSG00000135476	ESPL1	8890	0.552868	1.02691	6.45814	61.5865	4.23717e-15	3.01774e-14	2.03765
ENSG00000164853	ENSG00000164853	UNCX	2048	0.726074	9.34301	0.844396	61.4868	4.45715e-15	3.16783e-14	649.422
ENSG00000166401	ENSG00000166401	SERPINB8	5868	0.428255	3.1103	3.2787	61.4771	4.47914e-15	3.18157e-14	8.63563
ENSG00000189184	ENSG00000189184	PCDH18	6686	0.381992	1.11474	5.15189	61.476	4.48178e-15	3.1825e-14	2.16556
ENSG00000198513	ENSG00000198513	ATL1	4360	0.447248	1.38976	2.26645	61.4277	4.59311e-15	3.2577e-14	2.62035
ENSG00000228794	ENSG00000228794	LINC01128	9470	0.480993	1.20049	4.29269	61.3453	4.78936e-15	3.39087e-14	2.29817
ENSG00000148926	ENSG00000148926	ADM	2718	0.600074	1.88323	3.73492	61.3028	4.89382e-15	3.45968e-14	3.689
ENSG00000165124	ENSG00000165124	SVEP1	14190	0.395349	1.74038	3.93564	61.1911	5.17946e-15	3.6509e-14	3.34124
ENSG00000085999	ENSG00000085999	RAD54L	3212	0.53269	1.12622	4.44311	61.1672	5.24275e-15	3.69009e-14	2.18286
ENSG00000116132	ENSG00000116132	PRRX1	8246	0.395464	6.82259	2.35927	61.1622	5.25603e-15	3.69726e-14	113.189
ENSG00000213071	ENSG00000213071	LPAL2	4749	0.432933	2.2284	-0.0705295	61.0431	5.58395e-15	3.92448e-14	4.68614
ENSG00000100344	ENSG00000100344	PNPLA3	3232	0.545483	1.63417	4.4324	60.9516	5.84956e-15	4.10514e-14	3.10408
ENSG00000138814	ENSG00000138814	PPP3CA	5213	0.509304	1.2819	5.81139	60.8881	6.04127e-15	4.23843e-14	2.43159
ENSG00000174899	ENSG00000174899	PQLC2L	3180	0.378931	2.33058	0.0756085	60.8843	6.05312e-15	4.2455e-14	5.03007
ENSG00000255874	ENSG00000255874	LINC00346	6265	0.493057	3.10104	-0.35357	60.8824	6.05869e-15	4.24817e-14	8.58039
ENSG00000184208	ENSG00000184208	C22orf46	5341	0.530425	1.00945	3.03952	60.8805	6.06467e-15	4.25112e-14	2.01315
ENSG00000105997	ENSG00000105997	HOXA3	4306	0.562471	2.24158	2.42067	60.7423	6.50587e-15	4.54842e-14	4.72915
ENSG00000040275	ENSG00000040275	SPDL1	4777	0.401717	1.00123	6.25418	60.73	6.5465e-15	4.57549e-14	2.00171
ENSG00000145491	ENSG00000145491	ROPN1L	1817	0.560264	1.63962	1.04442	60.696	6.66065e-15	4.65256e-14	3.11583
ENSG00000080824	ENSG00000080824	HSP90AA1	5248	0.498857	1.04171	9.66132	60.6815	6.70973e-15	4.68548e-14	2.05867
ENSG00000188015	ENSG00000188015	S100A3	955	0.60733	3.19363	2.05106	60.5627	7.12721e-15	4.96544e-14	9.14913
ENSG00000198331	ENSG00000198331	HYLS1	2999	0.524508	1.31876	2.14882	60.5252	7.26442e-15	5.05516e-14	2.49451
ENSG00000168280	ENSG00000168280	KIF5C	9215	0.457732	1.48106	5.89155	60.4499	7.54747e-15	5.24452e-14	2.79155
ENSG00000011478	ENSG00000011478	QPCTL	2396	0.579716	1.05239	4.35408	60.4316	7.61795e-15	5.29043e-14	2.07396
ENSG00000148680	ENSG00000148680	HTR7	3131	0.435644	2.47523	0.61606	60.405	7.7216e-15	5.35776e-14	5.56058
ENSG00000127124	ENSG00000127124	HIVEP3	14410	0.448786	2.68968	2.7852	60.3543	7.92314e-15	5.49601e-14	6.45171
ENSG00000101911	ENSG00000101911	PRPS2	2758	0.428209	1.04891	3.73731	60.3475	7.95047e-15	5.51337e-14	2.06897
ENSG00000175746	ENSG00000175746	C15orf54	3078	0.381417	4.68298	-0.0848633	60.3292	8.02481e-15	5.5617e-14	25.6872
ENSG00000142197	ENSG00000142197	DOP1B	9030	0.508195	1.02702	3.82579	60.2632	8.29859e-15	5.7415e-14	2.03782
ENSG00000102290	ENSG00000102290	PCDH11X	11630	0.385469	2.69168	1.78755	60.2339	8.42278e-15	5.82238e-14	6.46066
ENSG00000173198	ENSG00000173198	CYSLTR1	5571	0.365105	4.02434	2.44611	60.2066	8.54034e-15	5.89854e-14	16.2722
ENSG00000111696	ENSG00000111696	NT5DC3	8722	0.461591	1.2587	2.94456	60.1323	8.8691e-15	6.11771e-14	2.3928
ENSG00000008118	ENSG00000008118	CAMK1G	2676	0.536248	3.62747	-0.940154	60.0665	9.17072e-15	6.31573e-14	12.3588
ENSG00000166922	ENSG00000166922	SCG5	2196	0.464936	1.8642	3.92177	60.0141	9.4178e-15	6.48031e-14	3.64067
ENSG00000152580	ENSG00000152580	IGSF10	11727	0.408544	2.42521	0.762639	59.9853	9.55665e-15	6.57007e-14	5.37107
ENSG00000111335	ENSG00000111335	OAS2	6264	0.460568	2.07629	0.242231	59.9848	9.5592e-15	6.57007e-14	4.21722
ENSG00000205593	ENSG00000205593	DENND6B	5935	0.581297	1.13107	2.64983	59.9725	9.61912e-15	6.60746e-14	2.19021
ENSG00000258427	ENSG00000258427	RBM8B	525	0.52381	1.06951	3.12335	59.8147	1.0422e-14	7.14875e-14	2.09873
ENSG00000185585	ENSG00000185585	OLFML2A	6746	0.559591	1.88006	5.66777	59.6731	1.11995e-14	7.66453e-14	3.68091
ENSG00000196220	ENSG00000196220	SRGAP3	18924	0.423642	1.69217	1.88255	59.6478	1.13445e-14	7.75709e-14	3.23142
ENSG00000155974	ENSG00000155974	GRIP1	6570	0.415221	1.36719	2.47074	59.4646	1.24511e-14	8.47749e-14	2.57967
ENSG00000135540	ENSG00000135540	NHSL1	8741	0.434504	1.62498	5.1137	59.3698	1.30662e-14	8.88871e-14	3.08437
ENSG00000019485	ENSG00000019485	PRDM11	13940	0.543329	1.06616	4.62236	59.3138	1.34429e-14	9.13721e-14	2.09385
ENSG00000146250	ENSG00000146250	PRSS35	2440	0.428279	1.74999	2.30087	59.2655	1.37768e-14	9.35619e-14	3.36357
ENSG00000214300	ENSG00000214300	SPDYE3	4131	0.480997	1.44796	1.81534	59.1663	1.44891e-14	9.81495e-14	2.72823
ENSG00000171291	ENSG00000171291	ZNF439	5207	0.456117	1.10882	2.55038	58.9736	1.59803e-14	1.07946e-13	2.15669
ENSG00000117228	ENSG00000117228	GBP1	4992	0.366386	5.61463	-0.771909	58.7936	1.75109e-14	1.18086e-13	48.9974
ENSG00000162998	ENSG00000162998	FRZB	3162	0.452562	1.55707	3.03622	58.7172	1.82046e-14	1.22522e-13	2.94256
ENSG00000165490	ENSG00000165490	DDIAS	5339	0.417494	1.55661	5.15359	58.4794	2.05431e-14	1.37951e-13	2.94162
ENSG00000132963	ENSG00000132963	POMP	1428	0.345938	1.0693	7.06849	58.4273	2.10942e-14	1.41454e-13	2.09842
ENSG00000085552	ENSG00000085552	IGSF9	6628	0.526101	1.6139	2.66211	58.3603	2.18251e-14	1.46069e-13	3.06078
ENSG00000135472	ENSG00000135472	FAIM2	6057	0.575037	4.21283	-0.578247	58.3285	2.21809e-14	1.48326e-13	18.5434
ENSG00000188766	ENSG00000188766	SPRED3	5864	0.57998	1.4721	3.28789	58.2059	2.36066e-14	1.57684e-13	2.77425
ENSG00000121653	ENSG00000121653	MAPK8IP1	3498	0.645512	1.59	2.12716	58.1692	2.40515e-14	1.60611e-13	3.01049
ENSG00000100564	ENSG00000100564	PIGH	2915	0.467925	1.39151	2.4253	58.1366	2.44537e-14	1.63115e-13	2.62353
ENSG00000137573	ENSG00000137573	SULF1	9404	0.431838	2.08771	4.61083	58.062	2.53987e-14	1.69231e-13	4.25074
ENSG00000172936	ENSG00000172936	MYD88	3989	0.540236	1.17903	5.26299	57.897	2.7621e-14	1.83578e-13	2.26424
ENSG00000177910	ENSG00000177910	SPATA31C2	3777	0.468626	4.83837	-0.953484	57.8897	2.77242e-14	1.84213e-13	28.6084
ENSG00000114948	ENSG00000114948	ADAM23	6421	0.446971	1.11438	4.31556	57.8593	2.81559e-14	1.86978e-13	2.16502
ENSG00000224383	ENSG00000224383	PRR29	4142	0.616852	1.69441	4.24588	57.7605	2.96059e-14	1.9639e-13	3.23644
ENSG00000103647	ENSG00000103647	CORO2B	3998	0.568534	1.78041	4.49253	57.7158	3.02864e-14	2.00682e-13	3.43523
ENSG00000147145	ENSG00000147145	LPAR4	3113	0.378734	1.43797	2.59231	57.5166	3.35137e-14	2.21577e-13	2.7094
ENSG00000106070	ENSG00000106070	GRB10	9795	0.476161	1.5461	7.65726	57.5103	3.36218e-14	2.2223e-13	2.92026
ENSG00000228623	ENSG00000228623	ZNF883	5626	0.428546	1.19915	2.53038	57.5064	3.36885e-14	2.22488e-13	2.29604
ENSG00000144043	ENSG00000144043	TEX261	4260	0.543897	1.12611	5.39228	57.5064	3.36887e-14	2.22488e-13	2.18269
ENSG00000062370	ENSG00000062370	ZNF112	3848	0.401507	1.27013	2.36692	57.4467	3.47259e-14	2.29149e-13	2.41183
ENSG00000077044	ENSG00000077044	DGKD	9771	0.551121	1.34703	6.54431	57.4093	3.53925e-14	2.33355e-13	2.54388
ENSG00000188185	ENSG00000188185	LINC00265	3115	0.563403	1.35913	2.47188	57.3414	3.66366e-14	2.4116e-13	2.5653
ENSG00000148824	ENSG00000148824	MTG1	4095	0.6	1.5517	2.58203	57.1759	3.98521e-14	2.61679e-13	2.93163
ENSG00000144959	ENSG00000144959	NCEH1	4808	0.452995	1.57033	2.31791	57.1501	4.03792e-14	2.64923e-13	2.96973
ENSG00000185697	ENSG00000185697	MYBL1	7239	0.403371	1.27238	2.99839	56.9952	4.36873e-14	2.86079e-13	2.4156
ENSG00000176399	ENSG00000176399	DMRTA1	5569	0.401149	1.53599	4.79377	56.9848	4.39202e-14	2.87526e-13	2.89987
ENSG00000198483	ENSG00000198483	ANKRD35	3363	0.48766	2.49684	0.313191	56.9413	4.4902e-14	2.93793e-13	5.64448
ENSG00000100604	ENSG00000100604	CHGA	3102	0.612186	4.01319	-0.109404	56.8972	4.592e-14	3.00208e-13	16.147
ENSG00000173334	ENSG00000173334	TRIB1	4138	0.522958	1.59136	5.05952	56.8734	4.64802e-14	3.03539e-13	3.01334
ENSG00000135127	ENSG00000135127	BICDL1	5484	0.547411	1.97195	0.0826321	56.8725	4.64992e-14	3.0358e-13	3.92298
ENSG00000137473	ENSG00000137473	TTC29	3332	0.404562	3.26785	-0.0927499	56.7129	5.04316e-14	3.28717e-13	9.63211
ENSG00000100167	ENSG00000100167	2003-09-01	7153	0.532644	1.74199	2.53021	56.6572	5.18808e-14	3.37704e-13	3.34497
ENSG00000134594	ENSG00000134594	RAB33A	1258	0.574722	1.14177	3.38559	56.6234	5.27809e-14	3.43283e-13	2.20651
ENSG00000206432	ENSG00000206432	TMEM200C	10638	0.480917	1.5053	2.3587	56.598	5.34651e-14	3.47639e-13	2.83884
ENSG00000101144	ENSG00000101144	BMP7	5418	0.53636	2.58942	2.75519	56.562	5.44541e-14	3.53878e-13	6.01858
ENSG00000117724	ENSG00000117724	CENPF	11690	0.402053	1.00498	7.62094	56.4697	5.70719e-14	3.70288e-13	2.00692
ENSG00000152127	ENSG00000152127	MGAT5	8578	0.495803	1.16812	7.6756	56.4681	5.71169e-14	3.7048e-13	2.24719
ENSG00000249158	ENSG00000249158	PCDHA11	6284	0.456715	1.9412	0.403547	56.3892	5.94556e-14	3.85129e-13	3.84024
ENSG00000231728	ENSG00000231728	TMSB15B-AS1	1311	0.570557	2.338	-0.688291	56.3731	5.99449e-14	3.88193e-13	5.056
ENSG00000131470	ENSG00000131470	PSMC3IP	2573	0.504469	1.25987	3.59924	56.1195	6.81991e-14	4.39746e-13	2.39474
ENSG00000237649	ENSG00000237649	KIFC1	3345	0.561435	1.1054	6.75188	56.1011	6.88382e-14	4.43628e-13	2.15158
ENSG00000147234	ENSG00000147234	FRMPD3	9158	0.542695	3.08226	-0.0277606	56.0537	7.05179e-14	4.53528e-13	8.46941
ENSG00000120458	ENSG00000120458	MSANTD2	4501	0.491002	1.08944	5.01501	56.0182	7.18044e-14	4.61503e-13	2.12791
ENSG00000213694	ENSG00000213694	S1PR3	13578	0.488953	1.84157	6.57002	55.9034	7.61212e-14	4.88333e-13	3.58399
ENSG00000118965	ENSG00000118965	WDR35	7836	0.400077	1.02349	4.11394	55.7609	8.18437e-14	5.23643e-13	2.03283
ENSG00000163701	ENSG00000163701	IL17RE	4676	0.573781	1.56224	2.14208	55.7289	8.3188e-14	5.31959e-13	2.95311
ENSG00000153132	ENSG00000153132	CLGN	3127	0.413495	1.24316	2.80816	55.5925	8.91615e-14	5.68642e-13	2.36716
ENSG00000196466	ENSG00000196466	ZNF799	5055	0.448863	1.24485	2.27683	55.5559	9.08367e-14	5.78864e-13	2.36994
ENSG00000223551	ENSG00000223551	TMSB4XP4	618	0.430421	1.74399	1.24557	55.5185	9.25847e-14	5.89533e-13	3.34961
ENSG00000075426	ENSG00000075426	FOSL2	7157	0.533324	1.94532	5.16467	55.5162	9.26928e-14	5.89908e-13	3.85123
ENSG00000111186	ENSG00000111186	WNT5B	4305	0.584437	1.95632	2.68994	55.4533	9.57082e-14	6.08775e-13	3.8807
ENSG00000135637	ENSG00000135637	CCDC142	4897	0.530529	1.03235	3.76397	55.394	9.86349e-14	6.26726e-13	2.04536
ENSG00000109452	ENSG00000109452	INPP4B	14153	0.379707	1.72261	2.69108	55.3686	9.99192e-14	6.3455e-13	3.30033
ENSG00000250305	ENSG00000250305	TRMT9B	14668	0.411372	1.12466	3.15454	55.3315	1.01823e-13	6.463e-13	2.18051
ENSG00000133863	ENSG00000133863	TEX15	11864	0.395988	1.9577	2.44341	55.2689	1.05119e-13	6.66159e-13	3.88443
ENSG00000231831	ENSG00000231831	MTHFD1P1	2764	0.472504	1.53237	1.18948	55.2539	1.05925e-13	6.70739e-13	2.8926
ENSG00000188452	ENSG00000188452	CERKL	4765	0.40063	2.45749	0.52528	55.1569	1.1128e-13	7.03903e-13	5.49261
ENSG00000123610	ENSG00000123610	TNFAIP6	1579	0.362888	4.84658	-1.19342	55.147	1.11843e-13	7.06904e-13	28.7718
ENSG00000147488	ENSG00000147488	ST18	14396	0.414143	5.11885	-0.401361	55.0207	1.19268e-13	7.5205e-13	34.7477
ENSG00000177946	ENSG00000177946	CENPBD1	3060	0.542484	1.43541	1.25652	55.0147	1.19633e-13	7.54155e-13	2.70459
ENSG00000100478	ENSG00000100478	AP4S1	7223	0.457428	1.18586	3.23175	54.8446	1.30446e-13	8.19946e-13	2.27498
ENSG00000169136	ENSG00000169136	ATF5	2954	0.586324	1.26845	3.82776	54.8331	1.31214e-13	8.24557e-13	2.40903
ENSG00000171462	ENSG00000171462	DLK2	2236	0.565742	2.49871	-0.195949	54.7087	1.39789e-13	8.7569e-13	5.65178
ENSG00000169684	ENSG00000169684	CHRNA5	3623	0.419266	1.81368	1.15449	54.7058	1.39991e-13	8.76723e-13	3.51538
ENSG00000115363	ENSG00000115363	EVA1A	2744	0.418732	1.88926	1.18135	54.6704	1.42537e-13	8.92204e-13	3.70444
ENSG00000153531	ENSG00000153531	ADPRHL1	10924	0.538447	2.65689	-0.14643	54.3667	1.66357e-13	1.0359e-12	6.30673
ENSG00000124205	ENSG00000124205	EDN3	2733	0.524332	5.48626	-1.42178	54.3261	1.69831e-13	1.05616e-12	44.826
ENSG00000100985	ENSG00000100985	MMP9	2336	0.623716	2.07258	2.59182	54.2291	1.78422e-13	1.10729e-12	4.20637
ENSG00000145536	ENSG00000145536	ADAMTS16	5863	0.520723	2.6733	1.1917	54.0311	1.97343e-13	1.22029e-12	6.37885
ENSG00000104356	ENSG00000104356	POP1	4852	0.462696	1.19151	4.19047	53.9749	2.03068e-13	1.25472e-12	2.28392
ENSG00000231167	ENSG00000231167	YBX1P2	999	0.557558	1.09851	3.92926	53.777	2.24587e-13	1.38234e-12	2.14134
ENSG00000163947	ENSG00000163947	ARHGEF3	6594	0.481498	1.41948	6.08509	53.749	2.27814e-13	1.40077e-12	2.67489
ENSG00000173013	ENSG00000173013	CCDC96	2091	0.574366	1.99846	0.990321	53.4637	2.63413e-13	1.61262e-12	3.99572
ENSG00000183833	ENSG00000183833	MAATS1	7106	0.39347	2.26822	1.88147	53.44	2.66617e-13	1.6314e-12	4.81727
ENSG00000133794	ENSG00000133794	ARNTL	6726	0.449153	1.29022	1.62781	53.4331	2.67552e-13	1.63629e-12	2.44565
ENSG00000105996	ENSG00000105996	HOXA2	2458	0.495932	2.54566	3.02554	53.2702	2.90679e-13	1.7705e-12	5.83875
ENSG00000182050	ENSG00000182050	MGAT4C	27763	0.315996	4.82244	-1.9321	53.2688	2.90894e-13	1.77137e-12	28.2944
ENSG00000058866	ENSG00000058866	DGKG	10978	0.457005	4.24292	-0.582701	53.2671	2.9114e-13	1.77241e-12	18.9341
ENSG00000128045	ENSG00000128045	RASL11B	2472	0.488673	1.65493	2.27683	53.1232	3.13275e-13	1.90427e-12	3.14909
ENSG00000166189	ENSG00000166189	HPS6	2649	0.642129	1.11103	4.17953	53.0254	3.29257e-13	1.99837e-12	2.15999
ENSG00000146233	ENSG00000146233	CYP39A1	3111	0.378335	2.01221	0.382744	52.891	3.52586e-13	2.13564e-12	4.034
ENSG00000274276	ENSG00000274276	CBSL	4004	0.562687	1.39481	2.53781	52.836	3.62594e-13	2.19405e-12	2.62954
ENSG00000125378	ENSG00000125378	BMP4	3082	0.527904	1.98879	6.84684	52.8286	3.6396e-13	2.20176e-12	3.96904
ENSG00000112782	ENSG00000112782	CLIC5	9395	0.424588	4.20039	-0.188147	52.7588	3.77135e-13	2.27858e-12	18.3842
ENSG00000174109	ENSG00000174109	C16orf91	1057	0.569536	1.05974	2.74592	52.5981	4.09282e-13	2.46846e-12	2.08455
ENSG00000160200	ENSG00000160200	CBS	6786	0.601238	1.38702	2.72212	52.528	4.24149e-13	2.55619e-12	2.61537
ENSG00000078018	ENSG00000078018	MAP2	11559	0.422009	2.18164	1.90662	52.4157	4.49127e-13	2.7013e-12	4.5367
ENSG00000110693	ENSG00000110693	SOX6	19636	0.371868	1.89711	3.27145	52.3769	4.58091e-13	2.75452e-12	3.72467
ENSG00000144227	ENSG00000144227	NXPH2	1052	0.559886	2.10355	1.26509	52.3509	4.64187e-13	2.78978e-12	4.29765
ENSG00000146267	ENSG00000146267	FAXC	11662	0.434231	1.81795	1.30084	52.3484	4.64767e-13	2.79256e-12	3.52579
ENSG00000158483	ENSG00000158483	FAM86C1	2972	0.560565	1.35488	2.4596	52.2885	4.79161e-13	2.87544e-12	2.55776
ENSG00000135842	ENSG00000135842	FAM129A	8372	0.433349	2.5109	2.02198	52.2868	4.79599e-13	2.87735e-12	5.69977
ENSG00000163235	ENSG00000163235	TGFA	4963	0.482773	2.27749	0.192292	52.2775	4.81868e-13	2.8888e-12	4.84835
ENSG00000115556	ENSG00000115556	PLCD4	5867	0.494631	1.12525	2.15995	52.274	4.82711e-13	2.89313e-12	2.1814
ENSG00000198889	ENSG00000198889	DCAF12L1	3382	0.481076	1.97655	0.163632	52.2582	4.86614e-13	2.91579e-12	3.93552
ENSG00000005379	ENSG00000005379	TSPOAP1	11354	0.588867	1.35413	3.35327	52.2347	4.92481e-13	2.95021e-12	2.55642
ENSG00000146070	ENSG00000146070	PLA2G7	2026	0.474827	2.01465	-0.35844	52.0288	5.46934e-13	3.26499e-12	4.04083
ENSG00000170873	ENSG00000170873	MTSS1	7727	0.464734	1.31194	6.3974	52.0239	5.48301e-13	3.27234e-12	2.48275
ENSG00000159784	ENSG00000159784	FAM131B	6430	0.58647	1.30922	2.03647	52.0174	5.50108e-13	3.28231e-12	2.47808
ENSG00000185920	ENSG00000185920	PTCH1	16591	0.500512	1.02967	5.33995	51.9905	5.57709e-13	3.3227e-12	2.04156
ENSG00000112246	ENSG00000112246	SIM1	9274	0.407915	6.11765	-0.728666	51.8034	6.13452e-13	3.63943e-12	69.4381
ENSG00000013503	ENSG00000013503	POLR3B	4858	0.445245	1.15124	4.19538	51.8015	6.14056e-13	3.64121e-12	2.22104
ENSG00000174840	ENSG00000174840	PDE12	8947	0.406281	1.19173	2.60847	51.7521	6.29699e-13	3.73121e-12	2.28426
ENSG00000107099	ENSG00000107099	DOCK8	13784	0.480702	1.66788	3.1296	51.7386	6.3404e-13	3.75507e-12	3.17748
ENSG00000121769	ENSG00000121769	FABP3	1026	0.511696	1.69718	3.46108	51.7375	6.34382e-13	3.75617e-12	3.24265
ENSG00000129749	ENSG00000129749	CHRNA10	2703	0.554939	2.27744	-0.38867	51.7119	6.42718e-13	3.80459e-12	4.84815
ENSG00000114654	ENSG00000114654	EFCC1	2945	0.633616	1.4213	3.6271	51.6922	6.49212e-13	3.84208e-12	2.67826
ENSG00000138587	ENSG00000138587	MNS1	2504	0.383786	1.32316	1.7315	51.6384	6.67253e-13	3.94495e-12	2.50213
ENSG00000101230	ENSG00000101230	ISM1	2593	0.496336	3.90736	5.78478	51.5219	7.08023e-13	4.17467e-12	15.0049
ENSG00000232125	ENSG00000232125	DYTN	2380	0.347059	4.45941	-1.49093	51.4712	7.26559e-13	4.27976e-12	21.9997
ENSG00000170689	ENSG00000170689	HOXB9	2581	0.618365	5.85658	4.24385	51.4657	7.28608e-13	4.28972e-12	57.9437
ENSG00000134508	ENSG00000134508	CABLES1	6654	0.540878	1.12034	3.46586	51.4621	7.29944e-13	4.29653e-12	2.17398
ENSG00000100036	ENSG00000100036	SLC35E4	5531	0.584885	1.69698	2.51818	51.4497	7.34563e-13	4.32159e-12	3.24222
ENSG00000163082	ENSG00000163082	SGPP2	3336	0.505096	3.60798	-0.0470124	51.4486	7.34954e-13	4.32284e-12	12.193
ENSG00000215417	ENSG00000215417	MIR17HG	3492	0.370848	1.21988	2.10709	51.3601	7.68874e-13	4.51349e-12	2.32928
ENSG00000247081	ENSG00000247081	BAALC-AS1	3877	0.434099	1.58625	0.56944	51.3327	7.79662e-13	4.57392e-12	3.00267
ENSG00000238113	ENSG00000238113	LINC01410	3038	0.445359	1.7353	1.21462	51.2655	8.06816e-13	4.72581e-12	3.32949
ENSG00000060762	ENSG00000060762	MPC1	1546	0.492238	1.35049	3.48024	50.9159	9.64094e-13	5.61549e-12	2.54999
ENSG00000169439	ENSG00000169439	SDC2	4536	0.440256	1.36064	4.86078	50.8792	9.82289e-13	5.7173e-12	2.56799
ENSG00000181773	ENSG00000181773	GPR3	2115	0.564066	1.58783	2.35673	50.8041	1.0206e-12	5.93454e-12	3.00597
ENSG00000182218	ENSG00000182218	HHIPL1	7836	0.589331	1.08534	2.78639	50.7979	1.02385e-12	5.95056e-12	2.12188
ENSG00000145246	ENSG00000145246	ATP10D	7965	0.420716	1.12858	3.42079	50.535	1.17058e-12	6.7754e-12	2.18643
ENSG00000168913	ENSG00000168913	ENHO	1082	0.645102	2.59787	-0.677727	50.4936	1.19553e-12	6.9065e-12	6.05391
ENSG00000108176	ENSG00000108176	DNAJC12	2121	0.395568	1.73159	1.02571	50.4535	1.22024e-12	7.04417e-12	3.32094
ENSG00000040633	ENSG00000040633	PHF23	2783	0.617319	1.039	5.81658	50.4423	1.22719e-12	7.08253e-12	2.05481
ENSG00000138741	ENSG00000138741	TRPC3	4358	0.428866	2.98068	0.0257982	50.3543	1.2835e-12	7.39685e-12	7.89358
ENSG00000090447	ENSG00000090447	TFAP4	7867	0.57684	1.13741	3.71516	50.2746	1.33672e-12	7.68488e-12	2.19986
ENSG00000106546	ENSG00000106546	AHR	8081	0.409232	1.61541	2.21569	50.23	1.36742e-12	7.85595e-12	3.06399
ENSG00000026036	ENSG00000026036	RTEL1-TNFRSF6B	9093	0.638953	1.34577	2.30781	49.9665	1.56393e-12	8.95062e-12	2.54166
ENSG00000100285	ENSG00000100285	NEFH	3783	0.577848	2.09282	5.12916	49.9536	1.57429e-12	9.0056e-12	4.2658
ENSG00000162426	ENSG00000162426	SLC45A1	2888	0.63054	2.82479	-0.919997	49.9002	1.61767e-12	9.2427e-12	7.08509
ENSG00000165621	ENSG00000165621	OXGR1	2659	0.48176	3.88272	-1.19589	49.8972	1.62019e-12	9.25495e-12	14.7508
ENSG00000162595	ENSG00000162595	DIRAS3	2039	0.459049	2.08569	0.477795	49.858	1.65282e-12	9.43234e-12	4.24477
ENSG00000248445	ENSG00000248445	SEMA6A-AS1	2829	0.417815	1.35082	1.79882	49.7215	1.77189e-12	1.00926e-11	2.55058
ENSG00000180806	ENSG00000180806	HOXC9	1679	0.555688	7.4148	-1.05819	49.5468	1.93696e-12	1.10015e-11	170.639
ENSG00000053438	ENSG00000053438	NNAT	1332	0.581081	1.11975	3.0884	49.5252	1.95839e-12	1.11101e-11	2.17309
ENSG00000116183	ENSG00000116183	PAPPA2	10930	0.477036	3.52348	0.412526	49.5146	1.96899e-12	1.11675e-11	11.4994
ENSG00000164082	ENSG00000164082	GRM2	7096	0.56102	2.15585	3.56217	49.4455	2.03959e-12	1.1557e-11	4.45632
ENSG00000281376	ENSG00000281376	ABALON	1903	0.565423	1.37187	1.67059	49.4105	2.07627e-12	1.17537e-11	2.58806
ENSG00000169230	ENSG00000169230	PRELID1	1875	0.5536	1.03478	4.71859	49.3676	2.12225e-12	1.19999e-11	2.0488
ENSG00000237989	ENSG00000237989	LINC01679	2798	0.572194	3.1334	-0.752882	49.1733	2.34319e-12	1.31901e-11	8.775
ENSG00000101255	ENSG00000101255	TRIB3	3434	0.592895	1.45097	4.69323	49.1015	2.43058e-12	1.3666e-11	2.73391
ENSG00000037280	ENSG00000037280	FLT4	8852	0.615341	2.02298	8.69061	49.0194	2.53439e-12	1.42296e-11	4.06421
ENSG00000177181	ENSG00000177181	RIMKLA	8981	0.466875	3.49536	-0.37647	48.9824	2.58269e-12	1.44906e-11	11.2774
ENSG00000129422	ENSG00000129422	MTUS1	12010	0.38851	1.91654	5.79933	48.7733	2.87323e-12	1.60794e-11	3.77518
ENSG00000117877	ENSG00000117877	CD3EAP	3661	0.552308	1.55091	2.01602	48.5874	3.15897e-12	1.76332e-11	2.93001
ENSG00000259051	ENSG00000259051	HNRNPUP1	333	0.51952	1.14328	3.97345	48.5016	3.30027e-12	1.83791e-11	2.20882
ENSG00000148935	ENSG00000148935	GAS2	4252	0.424976	2.2287	0.417794	48.278	3.69884e-12	2.05178e-11	4.68712
ENSG00000150347	ENSG00000150347	ARID5B	9144	0.439961	2.67687	2.91945	48.1342	3.9803e-12	2.2023e-11	6.39467
ENSG00000101846	ENSG00000101846	STS	6521	0.430609	1.59568	2.64475	48.129	3.99078e-12	2.20708e-11	3.02237
ENSG00000151150	ENSG00000151150	ANK3	25614	0.387835	1.48057	5.24333	48.1141	4.02133e-12	2.22346e-11	2.79059
ENSG00000172260	ENSG00000172260	NEGR1	13406	0.354468	2.80107	-0.60297	48.0938	4.06301e-12	2.24496e-11	6.96958
ENSG00000091428	ENSG00000091428	RAPGEF4	7129	0.431898	3.23387	3.69029	48.0915	4.0678e-12	2.24708e-11	9.40791
ENSG00000086289	ENSG00000086289	EPDR1	2864	0.490223	1.26494	2.94791	48.022	4.21462e-12	2.3239e-11	2.40317
ENSG00000156689	ENSG00000156689	GLYATL2	1838	0.44124	2.527	-0.847112	47.9138	4.45381e-12	2.45128e-11	5.7637
ENSG00000158089	ENSG00000158089	GALNT14	4567	0.463762	2.33399	1.96862	47.8401	4.62428e-12	2.54044e-11	5.04199
ENSG00000181544	ENSG00000181544	FANCB	3593	0.374061	1.01939	2.89361	47.8021	4.71479e-12	2.58957e-11	2.02706
ENSG00000109320	ENSG00000109320	NFKB1	6257	0.478184	1.06503	5.23127	47.6089	5.20321e-12	2.8474e-11	2.09222
ENSG00000115641	ENSG00000115641	FHL2	6626	0.405976	1.32604	2.93989	47.5807	5.27857e-12	2.88666e-11	2.50713
ENSG00000159263	ENSG00000159263	SIM2	7652	0.556064	2.21625	1.862	47.5777	5.28678e-12	2.88973e-11	4.64683
ENSG00000187678	ENSG00000187678	SPRY4	6565	0.546078	2.28079	7.47505	47.4465	5.65259e-12	3.08417e-11	4.85944
ENSG00000186907	ENSG00000186907	RTN4RL2	2387	0.669879	2.01351	-0.245799	47.3903	5.81713e-12	3.1725e-11	4.03762
ENSG00000180035	ENSG00000180035	ZNF48	3744	0.624199	1.25401	3.24552	47.3718	5.87201e-12	3.20025e-11	2.38504
ENSG00000274956	ENSG00000274956	NKAIN3-IT1	7040	0.399574	3.33389	-0.2733	47.3258	6.01162e-12	3.2741e-11	10.0832
ENSG00000092607	ENSG00000092607	TBX15	4349	0.505174	2.68624	0.936243	47.2793	6.15594e-12	3.34966e-11	6.43636
ENSG00000187801	ENSG00000187801	ZFP69B	2386	0.444677	1.04502	2.71109	47.1686	6.51344e-12	3.53856e-11	2.0634
ENSG00000141642	ENSG00000141642	ELAC1	3970	0.432997	1.05792	2.1756	47.135	6.62629e-12	3.59906e-11	2.08192
ENSG00000144285	ENSG00000144285	SCN1A	16946	0.37649	6.10243	-1.9582	47.0262	7.0043e-12	3.79321e-11	68.7091
ENSG00000137872	ENSG00000137872	SEMA6D	8557	0.447119	1.1993	5.82589	47.0027	7.08872e-12	3.83719e-11	2.29628
ENSG00000128645	ENSG00000128645	HOXD1	1975	0.562025	6.43545	-0.785005	46.9973	7.10847e-12	3.84701e-11	86.5492
ENSG00000166275	ENSG00000166275	BORCS7	2708	0.385155	1.22473	3.25781	46.7773	7.95304e-12	4.28667e-11	2.33712
ENSG00000214814	ENSG00000214814	FER1L6	6051	0.493307	5.53516	1.46224	46.6986	8.27864e-12	4.45516e-11	46.3714
ENSG00000183250	ENSG00000183250	LINC01547	2656	0.540663	1.72341	0.646729	46.6866	8.32968e-12	4.48162e-11	3.30215
ENSG00000064042	ENSG00000064042	LIMCH1	10862	0.449549	2.10751	8.31032	46.6391	8.53416e-12	4.58341e-11	4.30946
ENSG00000168255	ENSG00000168255	POLR2J3	3190	0.5279	1.17521	2.37578	46.6381	8.53835e-12	4.58463e-11	2.25826
ENSG00000188511	ENSG00000188511	C22orf34	6769	0.532575	3.64616	0.0874743	46.5528	8.91828e-12	4.78007e-11	12.52
ENSG00000117394	ENSG00000117394	SLC2A1	4724	0.57282	1.93433	5.26205	46.4705	9.30098e-12	4.97519e-11	3.82201
ENSG00000230487	ENSG00000230487	PSMG3-AS1	6355	0.590087	1.35844	1.95864	46.4353	9.46953e-12	5.06195e-11	2.56408
ENSG00000180385	ENSG00000180385	EMC3-AS1	3714	0.504847	1.30412	2.16546	46.3301	9.9917e-12	5.33751e-11	2.46934
ENSG00000244479	ENSG00000244479	OR2A1-AS1	2532	0.418641	1.55372	1.13464	46.2936	1.01798e-11	5.43455e-11	2.93572
ENSG00000156218	ENSG00000156218	ADAMTSL3	9754	0.461759	1.7852	0.440121	46.2892	1.02025e-11	5.44525e-11	3.44667
ENSG00000230330	ENSG00000230330	HMGN2P3	273	0.512821	1.18189	2.48828	46.2598	1.03565e-11	5.5235e-11	2.26874
ENSG00000157017	ENSG00000157017	GHRL	2064	0.527616	2.48625	-0.937657	46.2183	1.05786e-11	5.6372e-11	5.60318
ENSG00000172731	ENSG00000172731	LRRC20	3625	0.556414	1.0008	3.96052	46.1991	1.06827e-11	5.69019e-11	2.00111
ENSG00000248866	ENSG00000248866	USP46-AS1	1048	0.472328	1.33311	0.817266	46.1717	1.08333e-11	5.76655e-11	2.51945
ENSG00000150510	ENSG00000150510	FAM124A	6702	0.487466	1.59912	1.56815	46.1553	1.09241e-11	5.8097e-11	3.02958
ENSG00000164841	ENSG00000164841	TMEM74	2877	0.44317	1.74727	-0.108297	46.1154	1.11487e-11	5.92651e-11	3.35723
ENSG00000166171	ENSG00000166171	DPCD	1718	0.561118	1.0014	3.059	46.0179	1.17178e-11	6.21526e-11	2.00194
ENSG00000080709	ENSG00000080709	KCNN2	6489	0.474495	2.11128	1.77858	45.9619	1.20575e-11	6.39123e-11	4.32075
ENSG00000175536	ENSG00000175536	LIPT2	1187	0.590564	1.36801	0.835665	45.6716	1.39837e-11	7.37634e-11	2.58115
ENSG00000107798	ENSG00000107798	LIPA	4910	0.424033	1.26304	6.1964	45.6102	1.44289e-11	7.60618e-11	2.40001
ENSG00000246763	ENSG00000246763	RGMB-AS1	2344	0.477816	2.45612	0.708044	45.5937	1.45511e-11	7.66426e-11	5.48738
ENSG00000179603	ENSG00000179603	GRM8	6457	0.388571	2.40178	0.981259	45.5625	1.47845e-11	7.77827e-11	5.28456
ENSG00000184260	ENSG00000184260	HIST2H2AC	390	0.628205	3.67231	-1.58657	45.5602	1.48018e-11	7.78561e-11	12.7489
ENSG00000165259	ENSG00000165259	HDX	7258	0.36787	1.14757	2.76974	45.5397	1.49579e-11	7.86429e-11	2.2154
ENSG00000249673	ENSG00000249673	NOP14-AS1	7195	0.547047	1.00465	3.26826	45.4604	1.55756e-11	8.17649e-11	2.00646
ENSG00000126950	ENSG00000126950	TMEM35A	2571	0.442629	1.32491	1.92267	45.4595	1.55832e-11	8.17869e-11	2.50517
ENSG00000149054	ENSG00000149054	ZNF215	5769	0.417403	1.18527	3.27245	45.4039	1.60312e-11	8.4065e-11	2.27406
ENSG00000115884	ENSG00000115884	SDC1	3595	0.642837	1.10946	3.88013	45.3896	1.61494e-11	8.46473e-11	2.15765
ENSG00000273604	ENSG00000273604	EPOP	3719	0.638881	1.15327	3.41522	45.2978	1.69242e-11	8.85343e-11	2.22417
ENSG00000079841	ENSG00000079841	RIMS1	12788	0.42884	2.84743	-0.235981	45.1668	1.80951e-11	9.45566e-11	7.19715
ENSG00000129932	ENSG00000129932	DOHH	2031	0.573609	1.10793	3.11741	44.9536	2.01756e-11	1.05085e-10	2.15536
ENSG00000149256	ENSG00000149256	TENM4	16330	0.480404	1.98964	4.45096	44.9461	2.02528e-11	1.05395e-10	3.97137
ENSG00000196345	ENSG00000196345	ZKSCAN7	4208	0.466968	1.0198	2.57259	44.9231	2.04926e-11	1.06574e-10	2.02764
ENSG00000276644	ENSG00000276644	DACH1	5389	0.486176	1.20777	6.0706	44.8972	2.07658e-11	1.07925e-10	2.3098
ENSG00000107831	ENSG00000107831	FGF8	1403	0.613685	3.04756	0.0844298	44.8526	2.12441e-11	1.10339e-10	8.26811
ENSG00000132205	ENSG00000132205	EMILIN2	6435	0.56115	1.02124	4.64212	44.7749	2.21039e-11	1.14531e-10	2.02966
ENSG00000111783	ENSG00000111783	RFX4	6783	0.473537	5.04265	-1.49553	44.7656	2.22096e-11	1.15004e-10	32.9602
ENSG00000148120	ENSG00000148120	C9orf3	10742	0.471886	1.12945	2.41087	44.5945	2.42377e-11	1.25209e-10	2.18776
ENSG00000213478	ENSG00000213478	CFL1P2	684	0.559942	1.55465	0.650839	44.4931	2.55249e-11	1.31717e-10	2.93762
ENSG00000239474	ENSG00000239474	KLHL41	2620	0.394275	3.61457	-0.353119	44.4761	2.57478e-11	1.32724e-10	12.2488
ENSG00000113532	ENSG00000113532	ST8SIA4	7794	0.405312	1.4923	5.52615	44.3733	2.71359e-11	1.39609e-10	2.81338
ENSG00000234912	ENSG00000234912	SNHG20	6087	0.493511	1.27578	2.49869	44.3597	2.73252e-11	1.40463e-10	2.42129
ENSG00000154864	ENSG00000154864	PIEZO2	14796	0.417883	2.91373	2.30703	44.0223	3.24655e-11	1.65749e-10	7.53563
ENSG00000230400	ENSG00000230400	LINC01747	4346	0.449609	3.044	-1.08645	43.9905	3.29979e-11	1.68324e-10	8.24774
ENSG00000162390	ENSG00000162390	ACOT11	9768	0.518223	1.11877	3.85107	43.9836	3.31136e-11	1.68878e-10	2.17161
ENSG00000139734	ENSG00000139734	DIAPH3	7442	0.366837	1.10232	5.48244	43.9324	3.39917e-11	1.73172e-10	2.147
ENSG00000123106	ENSG00000123106	CCDC91	7535	0.397346	1.05931	3.14222	43.885	3.48254e-11	1.77306e-10	2.08394
ENSG00000164403	ENSG00000164403	SHROOM1	4420	0.579638	1.08198	3.04472	43.8639	3.52028e-11	1.79038e-10	2.11693
ENSG00000203772	ENSG00000203772	SPRN	3128	0.675831	1.56265	1.70228	43.8424	3.55915e-11	1.80938e-10	2.95396
ENSG00000164077	ENSG00000164077	MON1A	6446	0.515979	1.19177	2.99065	43.7949	3.64658e-11	1.85226e-10	2.28433
ENSG00000175857	ENSG00000175857	GAPT	3273	0.39169	3.79923	-0.503298	43.7802	3.67405e-11	1.86542e-10	13.9214
ENSG00000221990	ENSG00000221990	EXOC3-AS1	1663	0.553217	1.59593	0.730918	43.7354	3.75914e-11	1.9066e-10	3.02288
ENSG00000104213	ENSG00000104213	PDGFRL	2409	0.49232	2.02474	0.535217	43.7242	3.78069e-11	1.91713e-10	4.0692
ENSG00000184515	ENSG00000184515	BEX5	1063	0.505174	1.10693	1.93089	43.7211	3.78668e-11	1.91935e-10	2.15386
ENSG00000144229	ENSG00000144229	THSD7B	6761	0.463689	3.82778	-0.221315	43.6736	3.87961e-11	1.96314e-10	14.1997
ENSG00000132326	ENSG00000132326	PER2	6877	0.542678	1.13008	3.467	43.6571	3.91262e-11	1.97733e-10	2.18871
ENSG00000166086	ENSG00000166086	JAM3	5451	0.471106	1.29664	8.05637	43.6252	3.97685e-11	2.00895e-10	2.45656
ENSG00000180834	ENSG00000180834	MAP6D1	2408	0.571429	1.10105	1.6352	43.6184	3.99076e-11	2.01555e-10	2.14511
ENSG00000123570	ENSG00000123570	RAB9B	3748	0.442903	1.48727	1.66001	43.5243	4.18731e-11	2.10772e-10	2.80359
ENSG00000170270	ENSG00000170270	GON7	1154	0.489601	1.19064	2.56708	43.4104	4.43819e-11	2.22839e-10	2.28253
ENSG00000214110	ENSG00000214110	LDHAP4	998	0.446894	1.58632	3.78554	43.4027	4.45563e-11	2.23667e-10	3.00283
ENSG00000197208	ENSG00000197208	SLC22A4	2688	0.510417	2.64999	-0.0863292	43.3345	4.61379e-11	2.3122e-10	6.27661
ENSG00000139767	ENSG00000139767	SRRM4	8851	0.52141	1.28646	1.65345	43.2793	4.74567e-11	2.37531e-10	2.43929
ENSG00000079156	ENSG00000079156	OSBPL6	11486	0.404928	1.1875	2.81942	43.1594	5.04575e-11	2.51868e-10	2.27758
ENSG00000156006	ENSG00000156006	NAT2	1322	0.389561	2.24583	-0.225558	43.0768	5.26316e-11	2.62447e-10	4.74309
ENSG00000124302	ENSG00000124302	CHST8	3052	0.640891	1.61274	0.36901	43.0593	5.31066e-11	2.64705e-10	3.05833
ENSG00000258920	ENSG00000258920	FOXN3-AS1	1077	0.581244	2.54062	-1.19323	43.0177	5.42475e-11	2.70279e-10	5.81839
ENSG00000123643	ENSG00000123643	SLC36A1	6980	0.506304	1.26542	3.46364	43.0076	5.45277e-11	2.71506e-10	2.40397
ENSG00000148798	ENSG00000148798	INA	3231	0.507583	1.68086	1.04897	42.992	5.49629e-11	2.73446e-10	3.20618
ENSG00000175564	ENSG00000175564	UCP3	3684	0.541802	1.626	0.515335	42.9514	5.61173e-11	2.79016e-10	3.08656
ENSG00000129167	ENSG00000129167	TPH1	5626	0.342161	2.96695	-0.000160121	42.9239	5.69113e-11	2.82729e-10	7.8188
ENSG00000177675	ENSG00000177675	CD163L1	5690	0.362566	1.86092	-0.333556	42.9056	5.74465e-11	2.85093e-10	3.63239
ENSG00000132938	ENSG00000132938	MTUS2	8445	0.518887	2.49958	-0.41544	42.899	5.76397e-11	2.85992e-10	5.65521
ENSG00000270547	ENSG00000270547	LINC01235	2576	0.384317	4.71739	-1.55158	42.7748	6.14188e-11	3.03988e-10	26.3073
ENSG00000175879	ENSG00000175879	HOXD8	2629	0.537086	5.99692	-0.510699	42.6849	6.43065e-11	3.17756e-10	63.8634
ENSG00000130810	ENSG00000130810	PPAN	2583	0.628339	1.68994	0.868465	42.6719	6.47359e-11	3.19812e-10	3.22644
ENSG00000275713	ENSG00000275713	HIST1H2BH	2060	0.415534	2.01128	0.362591	42.6661	6.49272e-11	3.20559e-10	4.03139
ENSG00000146276	ENSG00000146276	GABRR1	3778	0.449179	6.64727	-0.412107	42.6482	6.55259e-11	3.23248e-10	100.237
ENSG00000197769	ENSG00000197769	MAP1LC3C	1182	0.496616	2.38098	-0.329775	42.6174	6.65663e-11	3.28044e-10	5.20892
ENSG00000186603	ENSG00000186603	HPDL	1629	0.627993	1.88011	0.310732	42.6084	6.68711e-11	3.2941e-10	3.68102
ENSG00000197594	ENSG00000197594	ENPP1	9959	0.40968	1.69581	4.34429	42.5981	6.72256e-11	3.31089e-10	3.23959
ENSG00000163376	ENSG00000163376	KBTBD8	4736	0.367188	1.2408	2.20561	42.5965	6.72812e-11	3.31294e-10	2.36329
ENSG00000213763	ENSG00000213763	ACTBP2	1123	0.583259	1.61145	3.60406	42.5445	6.90919e-11	3.39792e-10	3.05558
ENSG00000197415	ENSG00000197415	VEPH1	6554	0.381446	3.11776	2.81452	42.5291	6.9638e-11	3.42197e-10	8.68041
ENSG00000187955	ENSG00000187955	COL14A1	8647	0.448942	2.32038	3.09861	42.518	7.00343e-11	3.44003e-10	4.99464
ENSG00000164283	ENSG00000164283	ESM1	2695	0.405566	6.47512	6.26044	42.4493	7.25388e-11	3.55941e-10	88.962
ENSG00000081692	ENSG00000081692	JMJD4	4315	0.6146	1.20407	2.1707	42.4379	7.29621e-11	3.57944e-10	2.30389
ENSG00000203877	ENSG00000203877	RIPPLY2	4172	0.423298	6.13714	-1.79037	42.4078	7.4094e-11	3.63274e-10	70.3823
ENSG00000100342	ENSG00000100342	APOL1	3519	0.522592	3.39356	-1.73136	42.3781	7.52267e-11	3.68451e-10	10.5091
ENSG00000230584	ENSG00000230584	CCT5P2	1624	0.453202	1.06034	2.07393	42.3692	7.55726e-11	3.69994e-10	2.08542
ENSG00000118855	ENSG00000118855	MFSD1	5288	0.44289	1.03517	4.11524	42.3593	7.59537e-11	3.71632e-10	2.04936
ENSG00000225774	ENSG00000225774	SIRPAP1	1770	0.588136	2.17728	0.0318811	42.3307	7.70715e-11	3.76948e-10	4.52301
ENSG00000164604	ENSG00000164604	GPR85	7396	0.394402	2.07393	1.18953	42.278	7.91773e-11	3.86616e-10	4.21033
ENSG00000165983	ENSG00000165983	PTER	4003	0.37272	1.09597	2.774	42.2275	8.12505e-11	3.96175e-10	2.13757
ENSG00000122859	ENSG00000122859	NEUROG3	1376	0.642442	4.65342	-1.40189	42.1688	8.37257e-11	4.07912e-10	25.1663
ENSG00000072274	ENSG00000072274	TFRC	7887	0.418917	1.07776	4.93715	42.1152	8.6052e-11	4.18735e-10	2.11076
ENSG00000251667	ENSG00000251667	BRCC3P1	951	0.473186	1.2519	1.20826	41.9451	9.38703e-11	4.55485e-10	2.38154
ENSG00000196449	ENSG00000196449	YRDC	1826	0.551479	1.24084	4.56099	41.9261	9.47875e-11	4.59843e-10	2.36337
ENSG00000100116	ENSG00000100116	GCAT	2104	0.614544	1.05068	3.00357	41.8303	9.95505e-11	4.8178e-10	2.07151
ENSG00000118523	ENSG00000118523	CTGF	2339	0.55451	1.4234	6.52476	41.7998	1.01115e-10	4.89054e-10	2.68216
ENSG00000258429	ENSG00000258429	PDF	1158	0.61658	2.44783	0.639813	41.5123	1.17131e-10	5.63449e-10	5.45596
ENSG00000204822	ENSG00000204822	MRPL53	1344	0.537202	1.10081	1.57826	41.4376	1.21693e-10	5.84575e-10	2.14475
ENSG00000233718	ENSG00000233718	MYCNOS	2413	0.49855	1.86365	0.239283	41.2537	1.33701e-10	6.40333e-10	3.63928
ENSG00000133665	ENSG00000133665	DYDC2	2465	0.468154	3.69188	-1.01817	41.1291	1.42496e-10	6.80552e-10	12.9231
ENSG00000142449	ENSG00000142449	FBN3	10113	0.529813	1.14005	6.3252	41.1217	1.43039e-10	6.82872e-10	2.20389
ENSG00000204389	ENSG00000204389	HSPA1A	2483	0.597261	1.12576	4.36335	41.0773	1.46323e-10	6.98276e-10	2.18216
ENSG00000198691	ENSG00000198691	ABCA4	8530	0.44959	2.07793	0.552933	41.0456	1.48718e-10	7.08998e-10	4.222
ENSG00000163491	ENSG00000163491	NEK10	9582	0.408683	2.52047	-0.362167	41.0341	1.49597e-10	7.12903e-10	5.73771
ENSG00000157557	ENSG00000157557	ETS2	4595	0.509684	1.71709	7.51898	41.0286	1.50021e-10	7.14641e-10	3.28773
ENSG00000197142	ENSG00000197142	ACSL5	4236	0.457271	1.99418	0.7794	41.0282	1.50052e-10	7.14646e-10	3.98389
ENSG00000144218	ENSG00000144218	AFF3	12737	0.432048	1.84595	3.23872	40.9671	1.54817e-10	7.36315e-10	3.59489
ENSG00000043355	ENSG00000043355	ZIC2	3310	0.585801	2.406	4.94975	40.9634	1.55104e-10	7.37536e-10	5.30004
ENSG00000151967	ENSG00000151967	SCHIP1	7645	0.43244	1.79067	4.3729	40.9127	1.59183e-10	7.55882e-10	3.45975
ENSG00000155629	ENSG00000155629	PIK3AP1	5691	0.471446	2.02999	0.0339834	40.8755	1.62239e-10	7.69633e-10	4.08401
ENSG00000140678	ENSG00000140678	ITGAX	7074	0.556404	2.21573	0.915449	40.8712	1.62603e-10	7.71206e-10	4.64516
ENSG00000038002	ENSG00000038002	AGA	2675	0.474766	1.04185	2.16896	40.867	1.62952e-10	7.72708e-10	2.05887
ENSG00000204065	ENSG00000204065	TCEAL5	1168	0.545377	1.75876	-0.234803	40.848	1.64545e-10	7.79801e-10	3.38406
ENSG00000112319	ENSG00000112319	EYA4	8968	0.401985	2.47924	-0.818471	40.787	1.69756e-10	8.02435e-10	5.57604
ENSG00000227295	ENSG00000227295	ELL2P1	1906	0.454355	1.1899	1.41256	40.735	1.74341e-10	8.2281e-10	2.28136
ENSG00000160999	ENSG00000160999	SH2B2	2384	0.692534	1.06055	1.62138	40.7224	1.75461e-10	8.27933e-10	2.08573
ENSG00000132031	ENSG00000132031	MATN3	3118	0.506414	1.20719	2.02179	40.6241	1.84515e-10	8.69117e-10	2.30888
ENSG00000120738	ENSG00000120738	EGR1	3138	0.553537	3.11586	6.51098	40.5865	1.88103e-10	8.85496e-10	8.66895
ENSG00000145819	ENSG00000145819	ARHGAP26	17158	0.462292	1.07695	4.72338	40.495	1.9712e-10	9.25578e-10	2.10957
ENSG00000173530	ENSG00000173530	TNFRSF10D	3538	0.475692	1.00774	7.37227	40.4638	2.00294e-10	9.3993e-10	2.01076
ENSG00000165323	ENSG00000165323	FAT3	19280	0.449585	1.38975	3.79055	40.4528	2.0142e-10	9.44475e-10	2.62034
ENSG00000185652	ENSG00000185652	NTF3	2919	0.513532	2.83792	-0.286584	40.4216	2.04669e-10	9.58243e-10	7.14987
ENSG00000161267	ENSG00000161267	BDH1	9114	0.46445	1.46942	1.27347	40.4095	2.05937e-10	9.63961e-10	2.76911
ENSG00000170390	ENSG00000170390	DCLK2	4606	0.559488	2.99337	3.75514	40.3515	2.12147e-10	9.91673e-10	7.96334
ENSG00000067715	ENSG00000067715	SYT1	6494	0.41623	1.48615	3.25466	40.2917	2.18733e-10	1.02166e-09	2.80141
ENSG00000247809	ENSG00000247809	NR2F2-AS1	6063	0.399802	1.99654	0.663692	40.1778	2.31873e-10	1.08093e-09	3.99041
ENSG00000078399	ENSG00000078399	HOXA9	3029	0.544404	6.6558	0.0985141	40.1547	2.34621e-10	1.09332e-09	100.831
ENSG00000175130	ENSG00000175130	MARCKSL1	1699	0.667451	1.45267	8.49963	40.1501	2.35178e-10	1.0957e-09	2.73715
ENSG00000154146	ENSG00000154146	NRGN	1309	0.646295	1.44367	4.41474	40.148	2.35431e-10	1.09666e-09	2.72012
ENSG00000183888	ENSG00000183888	SRARP	3039	0.52616	2.67245	-0.353211	40.1314	2.37437e-10	1.10558e-09	6.37513
ENSG00000258947	ENSG00000258947	TUBB3	4430	0.613544	2.2396	0.486262	40.1058	2.40569e-10	1.11951e-09	4.72268
ENSG00000196358	ENSG00000196358	NTNG2	7845	0.614786	2.52338	-0.788438	40.0884	2.42727e-10	1.12934e-09	5.74927
ENSG00000196557	ENSG00000196557	CACNA1H	8606	0.664536	1.0221	5.31522	39.9692	2.57995e-10	1.19689e-09	2.03088
ENSG00000121966	ENSG00000121966	CXCR4	2224	0.571043	5.88869	3.2423	39.9517	2.60321e-10	1.20721e-09	59.2477
ENSG00000168994	ENSG00000168994	PXDC1	2474	0.607518	1.02306	4.78619	39.9477	2.60851e-10	1.20944e-09	2.03222
ENSG00000237624	ENSG00000237624	OXCT2P1	1535	0.632573	2.23764	-0.990512	39.7408	2.90005e-10	1.33866e-09	4.71626
ENSG00000185823	ENSG00000185823	NPAP1	7526	0.474223	4.17843	-1.72096	39.6879	2.97966e-10	1.37329e-09	18.1064
ENSG00000151876	ENSG00000151876	FBXO4	3014	0.378898	1.06639	2.26812	39.6777	2.99531e-10	1.38023e-09	2.09419
ENSG00000091409	ENSG00000091409	ITGA6	6533	0.426756	2.10953	4.26239	39.649	3.0396e-10	1.39984e-09	4.31549
ENSG00000151948	ENSG00000151948	GLT1D1	3478	0.518401	1.35501	2.5434	39.6479	3.04124e-10	1.40033e-09	2.558
ENSG00000269153	ENSG00000269153	LYPLA2P2	676	0.587278	1.37103	0.957496	39.641	3.05207e-10	1.40504e-09	2.58656
ENSG00000135625	ENSG00000135625	EGR4	2377	0.647875	4.94832	-1.87101	39.6091	3.10241e-10	1.42685e-09	30.874
ENSG00000125266	ENSG00000125266	EFNB2	5019	0.516238	1.5595	7.84597	39.5617	3.17851e-10	1.45989e-09	2.94751
ENSG00000177640	ENSG00000177640	CASC2	10032	0.405801	1.53111	0.488766	39.4573	3.35319e-10	1.53672e-09	2.89008
ENSG00000183160	ENSG00000183160	TMEM119	3189	0.590154	2.7284	0.337273	39.4571	3.35349e-10	1.53672e-09	6.62722
ENSG00000086730	ENSG00000086730	LAT2	4545	0.549395	1.30896	0.929627	39.3898	3.471e-10	1.58784e-09	2.47763
ENSG00000161677	ENSG00000161677	JOSD2	1514	0.632761	1.12791	2.32771	39.2361	3.75537e-10	1.71302e-09	2.18542
ENSG00000171533	ENSG00000171533	MAP6	6433	0.501788	2.07732	0.0435942	38.8603	4.55253e-10	2.06097e-09	4.22022
ENSG00000068383	ENSG00000068383	INPP5A	3706	0.537507	1.05515	5.7836	38.8597	4.55375e-10	2.06114e-09	2.07794
ENSG00000128266	ENSG00000128266	GNAZ	3840	0.581771	2.18452	0.0543859	38.8345	4.61312e-10	2.08762e-09	4.54577
ENSG00000153721	ENSG00000153721	CNKSR3	21564	0.443656	1.28499	4.67777	38.8119	4.66682e-10	2.11072e-09	2.4368
ENSG00000114790	ENSG00000114790	ARHGEF26	5489	0.465659	1.2294	2.49313	38.7709	4.76568e-10	2.15381e-09	2.3447
ENSG00000164125	ENSG00000164125	FAM198B	7880	0.385914	1.82045	6.79126	38.6925	4.96114e-10	2.23961e-09	3.53191
ENSG00000168792	ENSG00000168792	ABHD15	3592	0.545657	1.33893	1.04101	38.6625	5.03796e-10	2.27301e-09	2.52963
ENSG00000205238	ENSG00000205238	SPDYE2	2072	0.551641	2.16396	-0.553712	38.6265	5.1318e-10	2.31317e-09	4.48145
ENSG00000145431	ENSG00000145431	PDGFC	5593	0.39907	1.19652	3.91029	38.6226	5.14202e-10	2.3169e-09	2.29186
ENSG00000186462	ENSG00000186462	NAP1L2	2550	0.403529	1.15067	3.41336	38.5054	5.46032e-10	2.45295e-09	2.22017
ENSG00000261308	ENSG00000261308	FIGNL2	4973	0.60748	1.13282	4.62362	38.4841	5.52022e-10	2.478e-09	2.19287
ENSG00000112293	ENSG00000112293	GPLD1	4919	0.472047	1.39108	0.339062	38.3806	5.82067e-10	2.60653e-09	2.62274
ENSG00000198947	ENSG00000198947	DMD	18910	0.350502	1.07419	3.43767	38.3337	5.96226e-10	2.66695e-09	2.10553
ENSG00000074211	ENSG00000074211	PPP2R2C	9198	0.526854	2.95152	0.66967	38.2545	6.20951e-10	2.77237e-09	7.73562
ENSG00000163395	ENSG00000163395	IGFN1	12116	0.568174	4.48265	-2.22044	38.1848	6.43529e-10	2.86837e-09	22.3569
ENSG00000184058	ENSG00000184058	TBX1	3580	0.667318	3.34216	3.8612	38.1235	6.64062e-10	2.95659e-09	10.1412
ENSG00000229557	ENSG00000229557	LINC00379	545	0.33578	3.50865	-0.16549	38.0744	6.80979e-10	3.02798e-09	11.3818
ENSG00000125084	ENSG00000125084	WNT1	1347	0.67706	3.7035	-1.53711	37.981	7.14374e-10	3.17176e-09	13.0276
ENSG00000204403	ENSG00000204403	CASP12	1786	0.360582	2.30962	-0.628168	37.9545	7.24144e-10	3.21276e-09	4.95751
ENSG00000141873	ENSG00000141873	SLC39A3	4552	0.565685	1.02003	3.27837	37.8872	7.4955e-10	3.3224e-09	2.02796
ENSG00000260760	ENSG00000260760	PWRN3	849	0.444052	2.74243	-1.6581	37.8746	7.54413e-10	3.34272e-09	6.69197
ENSG00000133401	ENSG00000133401	PDZD2	15642	0.513553	1.00543	5.64178	37.873	7.55031e-10	3.34484e-09	2.00754
ENSG00000164736	ENSG00000164736	SOX17	2342	0.582835	2.51119	5.60653	37.7855	7.89648e-10	3.49497e-09	5.70089
ENSG00000144355	ENSG00000144355	DLX1	3656	0.54267	2.7937	-0.535226	37.7369	8.09595e-10	3.57863e-09	6.93404
ENSG00000196972	ENSG00000196972	SMIM10L2B	2737	0.617464	1.07658	1.90309	37.6848	8.31489e-10	3.67271e-09	2.10903
ENSG00000170577	ENSG00000170577	SIX2	2205	0.610884	2.81155	-0.954033	37.67	8.37831e-10	3.69867e-09	7.02041
ENSG00000114480	ENSG00000114480	GBE1	5171	0.384645	1.09281	4.86322	37.636	8.52555e-10	3.75883e-09	2.13289
ENSG00000147394	ENSG00000147394	ZNF185	4812	0.52286	1.3059	3.81723	37.604	8.66674e-10	3.81617e-09	2.47237
ENSG00000182674	ENSG00000182674	KCNB2	3582	0.511167	3.39069	-1.57271	37.514	9.07614e-10	3.98691e-09	10.4882
ENSG00000110318	ENSG00000110318	CEP126	8191	0.402027	1.16712	3.31422	37.5136	9.07779e-10	3.98691e-09	2.24562
ENSG00000169432	ENSG00000169432	SCN9A	13741	0.35616	2.41282	2.25481	37.4641	9.3111e-10	4.08564e-09	5.32514
ENSG00000015413	ENSG00000015413	DPEP1	2737	0.633175	2.14866	0.892436	37.3921	9.66128e-10	4.23465e-09	4.43416
ENSG00000281490	ENSG00000281490	CICP14	2732	0.610908	1.67584	2.92077	37.2286	1.05061e-09	4.58898e-09	3.19506
ENSG00000101898	ENSG00000101898	MCTS2P	670	0.444776	1.22853	0.716634	37.1972	1.06765e-09	4.66089e-09	2.34329
ENSG00000227517	ENSG00000227517	LINC01483	4173	0.430146	6.00044	-1.96843	37.1506	1.09349e-09	4.76814e-09	64.0197
ENSG00000162391	ENSG00000162391	FAM151A	2005	0.553616	2.11831	-0.352451	37.0568	1.14739e-09	4.99354e-09	4.34184
ENSG00000231177	ENSG00000231177	LINC00852	1328	0.486446	1.6589	0.0411701	37.0562	1.14772e-09	4.99409e-09	3.15775
ENSG00000113555	ENSG00000113555	PCDH12	6820	0.52434	2.56711	7.47761	36.9847	1.19061e-09	5.16994e-09	5.9262
ENSG00000125787	ENSG00000125787	GNRH2	823	0.613609	2.43153	-1.14724	36.9605	1.20549e-09	5.2312e-09	5.39467
ENSG00000163040	ENSG00000163040	CCDC74A	3077	0.60741	1.87434	4.15128	36.9354	1.22108e-09	5.29696e-09	3.66634
ENSG00000065413	ENSG00000065413	ANKRD44	12813	0.406384	2.06203	-0.441778	36.8094	1.30261e-09	5.63836e-09	4.17574
ENSG00000205363	ENSG00000205363	INSYN1	6573	0.567473	1.69641	1.01999	36.8044	1.30594e-09	5.65176e-09	3.24093
ENSG00000133561	ENSG00000133561	GIMAP6	3913	0.456427	1.99603	4.07675	36.7455	1.34601e-09	5.81889e-09	3.98902
ENSG00000145730	ENSG00000145730	PAM	8846	0.440764	1.18635	7.12009	36.7259	1.3596e-09	5.87341e-09	2.27576
ENSG00000156298	ENSG00000156298	TSPAN7	3110	0.472026	1.69156	3.94203	36.567	1.47506e-09	6.34274e-09	3.23006
ENSG00000254369	ENSG00000254369	HOXA-AS3	5967	0.550863	6.35191	-1.67935	36.5428	1.49348e-09	6.4159e-09	81.6798
ENSG00000183166	ENSG00000183166	CALN1	10032	0.449462	1.66969	0.581312	36.4368	1.577e-09	6.75777e-09	3.18146
ENSG00000144648	ENSG00000144648	ACKR2	5457	0.512553	1.46449	0.80221	36.4183	1.59205e-09	6.81861e-09	2.75967
ENSG00000170153	ENSG00000170153	RNF150	11007	0.378486	1.06361	3.37039	36.2883	1.70187e-09	7.26946e-09	2.09015
ENSG00000176125	ENSG00000176125	UFSP1	996	0.667671	1.68961	-0.585725	36.2092	1.77236e-09	7.56247e-09	3.2257
ENSG00000174564	ENSG00000174564	IL20RB	2473	0.509907	1.59334	0.43716	36.0463	1.92685e-09	8.20269e-09	3.01747
ENSG00000182389	ENSG00000182389	CACNB4	36268	0.426657	1.5833	0.255393	36.0293	1.9437e-09	8.26712e-09	2.99655
ENSG00000183479	ENSG00000183479	TREX2	2715	0.581584	2.42523	-0.804389	36.0205	1.95257e-09	8.30245e-09	5.37113
ENSG00000261504	ENSG00000261504	LINC01686	1376	0.520349	2.03619	-0.300699	36.0203	1.9527e-09	8.30245e-09	4.1016
ENSG00000228158	ENSG00000228158	TLE1P1	589	0.524618	1.01259	1.47514	35.9836	1.98985e-09	8.45138e-09	2.01753
ENSG00000156113	ENSG00000156113	KCNMA1	35644	0.465745	3.20006	0.160671	35.9521	2.02226e-09	8.57994e-09	9.18998
ENSG00000134333	ENSG00000134333	LDHA	6210	0.444767	1.55303	8.30348	35.9201	2.05579e-09	8.7191e-09	2.93434
ENSG00000078804	ENSG00000078804	TP53INP2	4228	0.562677	1.27883	5.52377	35.8207	2.16335e-09	9.16232e-09	2.42643
ENSG00000198108	ENSG00000198108	CHSY3	3938	0.497969	1.8456	3.65979	35.7703	2.22003e-09	9.38581e-09	3.59401
ENSG00000250742	ENSG00000250742	LINC02381	2310	0.522944	2.74171	1.4293	35.5583	2.47532e-09	1.04119e-08	6.68864
ENSG00000248905	ENSG00000248905	FMN1	20084	0.405198	1.19509	2.64776	35.396	2.69033e-09	1.12728e-08	2.28958
ENSG00000250483	ENSG00000250483	PPM1AP1	1135	0.428194	2.34691	-0.818145	35.3805	2.71186e-09	1.1357e-08	5.08732
ENSG00000158716	ENSG00000158716	DUSP23	825	0.647273	1.23125	3.03785	35.3286	2.78507e-09	1.16514e-08	2.3477
ENSG00000135144	ENSG00000135144	DTX1	4387	0.643948	1.62182	1.28243	35.3191	2.79868e-09	1.17002e-08	3.07763
ENSG00000147570	ENSG00000147570	DNAJC5B	2937	0.420497	6.42171	-1.60654	35.2376	2.91831e-09	1.21685e-08	85.7286
ENSG00000182901	ENSG00000182901	RGS7	2575	0.480388	5.6062	-2.18795	35.2072	2.96427e-09	1.23451e-08	48.7117
ENSG00000232630	ENSG00000232630	PRPS1P2	937	0.459979	1.06458	1.13858	35.1304	3.08352e-09	1.2815e-08	2.09156
ENSG00000101282	ENSG00000101282	RSPO4	2710	0.550185	1.05464	2.83684	35.1107	3.11487e-09	1.29364e-08	2.0772
ENSG00000140030	ENSG00000140030	GPR65	4522	0.373065	3.1379	-0.778968	35.1054	3.12331e-09	1.29669e-08	8.80245
ENSG00000132182	ENSG00000132182	NUP210	8182	0.539355	1.29459	5.21088	35.0731	3.17551e-09	1.31745e-08	2.45308
ENSG00000019582	ENSG00000019582	CD74	3184	0.542714	1.48287	3.41076	35.0442	3.22301e-09	1.33646e-08	2.79503
ENSG00000163328	ENSG00000163328	GPR155	7769	0.429914	1.17798	1.37894	34.9101	3.45286e-09	1.42906e-08	2.26259
ENSG00000147586	ENSG00000147586	MRPS28	1817	0.440286	1.04054	1.95705	34.8684	3.52763e-09	1.45925e-08	2.057
ENSG00000275793	ENSG00000275793	RIMBP3	6105	0.625389	2.60819	-1.14119	34.8017	3.65049e-09	1.50747e-08	6.09738
ENSG00000204252	ENSG00000204252	HLA-DOA	4012	0.534397	1.67979	1.77535	34.7753	3.70042e-09	1.52631e-08	3.20382
ENSG00000173436	ENSG00000173436	MINOS1	5480	0.483577	1.0543	1.6929	34.6199	4.00794e-09	1.6494e-08	2.0767
ENSG00000177614	ENSG00000177614	PGBD5	11304	0.490711	1.77965	0.382947	34.6132	4.02169e-09	1.65477e-08	3.43342
ENSG00000105642	ENSG00000105642	KCNN1	3981	0.636021	1.13061	2.23998	34.584	4.08256e-09	1.67924e-08	2.18951
ENSG00000163568	ENSG00000163568	AIM2	2009	0.421603	1.51346	0.769505	34.556	4.14158e-09	1.70206e-08	2.85494
ENSG00000240616	ENSG00000240616	RPS6P25	748	0.458556	1.40487	2.06285	34.4668	4.33578e-09	1.77943e-08	2.64794
ENSG00000069020	ENSG00000069020	MAST4	14675	0.499148	1.5522	6.63791	34.4429	4.38943e-09	1.7996e-08	2.93264
ENSG00000164002	ENSG00000164002	EXO5	3092	0.495472	1.1847	2.21254	34.4325	4.41288e-09	1.80859e-08	2.27316
ENSG00000254880	ENSG00000254880	PKNOX2-AS1	586	0.600683	3.35326	-2.12447	34.3015	4.72016e-09	1.92752e-08	10.2195
ENSG00000213492	ENSG00000213492	NT5C3AP1	1663	0.384847	1.07806	1.79589	34.247	4.85418e-09	1.98032e-08	2.1112
ENSG00000120068	ENSG00000120068	HOXB8	2051	0.583618	3.95847	2.63318	34.2076	4.95359e-09	2.01847e-08	15.5459
ENSG00000171476	ENSG00000171476	HOPX	7753	0.426803	1.10752	6.34999	34.202	4.96787e-09	2.02395e-08	2.15475
ENSG00000185046	ENSG00000185046	ANKS1B	11053	0.37483	2.15896	-0.786201	34.17	5.05006e-09	2.05568e-08	4.46592
ENSG00000244165	ENSG00000244165	P2RY11	2295	0.645316	1.51987	1.32461	34.1587	5.07945e-09	2.0673e-08	2.86764
ENSG00000135678	ENSG00000135678	CPM	7535	0.403318	2.64358	3.62753	34.131	5.15251e-09	2.09561e-08	6.24882
ENSG00000214039	ENSG00000214039	LINC02418	4708	0.492141	4.30195	-1.662	34.0311	5.42392e-09	2.20189e-08	19.7249
ENSG00000155093	ENSG00000155093	PTPRN2	4833	0.579971	1.07833	3.16726	34.0238	5.44423e-09	2.20901e-08	2.1116
ENSG00000196954	ENSG00000196954	CASP4	7256	0.394294	3.96033	-1.65995	33.9953	5.52454e-09	2.23933e-08	15.566
ENSG00000171451	ENSG00000171451	DSEL	9531	0.422516	1.30445	2.32307	33.9783	5.57296e-09	2.25742e-08	2.46989
ENSG00000091490	ENSG00000091490	SEL1L3	7489	0.483109	2.63626	5.08851	33.9685	5.60119e-09	2.2681e-08	6.21719
ENSG00000232112	ENSG00000232112	TMA7	1139	0.507463	1.00862	3.2312	33.9093	5.77431e-09	2.33544e-08	2.01198
ENSG00000091879	ENSG00000091879	ANGPT2	6775	0.398672	5.55789	3.45796	33.8286	6.01887e-09	2.42902e-08	47.1075
ENSG00000159527	ENSG00000159527	PGLYRP3	1173	0.482523	2.63629	-1.22077	33.8087	6.08075e-09	2.45276e-08	6.21732
ENSG00000173175	ENSG00000173175	ADCY5	8873	0.566888	1.61542	2.97927	33.7909	6.13651e-09	2.47357e-08	3.06401
ENSG00000241158	ENSG00000241158	ADAMTS9-AS1	6949	0.389409	2.4434	1.23104	33.7282	6.33767e-09	2.54995e-08	5.43923
ENSG00000171843	ENSG00000171843	MLLT3	8129	0.442859	1.37633	3.95336	33.7036	6.4182e-09	2.58062e-08	2.59607
ENSG00000142871	ENSG00000142871	CYR61	2455	0.516497	1.20024	7.10834	33.688	6.47e-09	2.59927e-08	2.29778
ENSG00000183908	ENSG00000183908	LRRC55	5410	0.491867	1.57404	2.76336	33.5632	6.89845e-09	2.76538e-08	2.97738
ENSG00000196793	ENSG00000196793	ZNF239	2509	0.473495	1.19686	1.14134	33.5188	7.05776e-09	2.82641e-08	2.2924
ENSG00000203685	ENSG00000203685	STUM	7791	0.552047	2.25932	-0.778098	33.4702	7.2366e-09	2.89416e-08	4.78766
ENSG00000174343	ENSG00000174343	CHRNA9	3168	0.438131	3.8634	-1.38276	33.4483	7.31852e-09	2.92351e-08	14.5546
ENSG00000233117	ENSG00000233117	LINC00702	6785	0.394252	6.16378	-1.8897	33.4399	7.35021e-09	2.93519e-08	71.694
ENSG00000046889	ENSG00000046889	PREX2	12058	0.386963	1.76661	4.03656	33.4001	7.50199e-09	2.99231e-08	3.40253
ENSG00000069431	ENSG00000069431	ABCC9	11616	0.388688	1.93406	0.738017	33.2487	8.10919e-09	3.22378e-08	3.82128
ENSG00000053702	ENSG00000053702	NRIP2	2803	0.536568	1.11585	2.50276	33.2319	8.17966e-09	3.25018e-08	2.16722
ENSG00000128594	ENSG00000128594	LRRC4	4036	0.583746	2.26697	5.12404	33.1635	8.47274e-09	3.35884e-08	4.8131
ENSG00000174130	ENSG00000174130	TLR6	6035	0.36454	2.74359	0.0262609	33.154	8.51414e-09	3.37358e-08	6.69734
ENSG00000176894	ENSG00000176894	PXMP2	1408	0.568182	1.52572	-0.153998	33.1168	8.67863e-09	3.43649e-08	2.87929
ENSG00000050327	ENSG00000050327	ARHGEF5	5818	0.564799	1.16621	1.04112	33.0775	8.85565e-09	3.50427e-08	2.24421
ENSG00000155761	ENSG00000155761	SPAG17	9552	0.365683	1.94954	1.33533	33.047	8.99586e-09	3.55798e-08	3.86252
ENSG00000123360	ENSG00000123360	PDE1B	7618	0.533211	1.13276	2.13326	33.0202	9.12057e-09	3.60553e-08	2.19277
ENSG00000101306	ENSG00000101306	MYLK2	2976	0.598118	2.26828	0.642239	32.9778	9.32156e-09	3.68195e-08	4.81749
ENSG00000152253	ENSG00000152253	SPC25	1841	0.346551	1.08908	4.68179	32.8808	9.79847e-09	3.86523e-08	2.12738
ENSG00000125843	ENSG00000125843	AP5S1	5490	0.53133	1.01011	2.56302	32.8008	1.02105e-08	4.01844e-08	2.01407
ENSG00000232810	ENSG00000232810	TNF	1676	0.542959	2.39485	-0.0550159	32.7719	1.03634e-08	4.07601e-08	5.25921
ENSG00000185090	ENSG00000185090	MANEAL	3018	0.606362	1.94438	-0.174573	32.7618	1.04174e-08	4.09523e-08	3.84871
[truncated: 973 more rows]
