# Supplementary material for: Tissue microenvironment dictates the state of human iPSC-derived endothelial cells of distinct developmental origin in 3D cardiac microtissues
Source: iScience. 2025 Sep 22;28(10):113611. doi: 10.1016/j.isci.2025.113611 (PMC12546991; doi:10.1016/j.isci.2025.113611)
Supplement: Table S3. Markers each cluster of CMEC differentiation day 6 by scRNAseq, related to Figure 2C and S3A [file mmc4.xlsx]

## Sheet: CMEC
ensembl	GeneName	logFC.Endothelial Cells	p.adj.Endothelial Cells	logFC.Cardiac Mesoderm	p.adj.Cardiac Mesoderm	logFC.Cardiac Progenitors	p.adj.Cardiac Progenitors
ENSG00000000003	TSPAN6	0.202792	7.3407e-06	0.228265	2.59423e-08	-0.431057	5.15628e-15
ENSG00000000419	DPM1	-0.0801603	0.19838	-0.0145269	0.768592	0.0946872	0.218727
ENSG00000000457	SCYL3	0.16788	0.00296686	0.0405657	0.346464	-0.208446	0.00660567
ENSG00000000460	C1orf112	0.285059	1.55199e-06	-0.184577	0.00274588	-0.100482	0.377761
ENSG00000001036	FUCA2	-0.219354	0.000132291	-0.0110878	0.841474	0.230442	0.000770356
ENSG00000001084	GCLC	0.151668	0.0329006	0.0320044	0.584122	-0.183672	0.0577273
ENSG00000001167	NFYA	0.0954266	0.204982	0.0325854	0.525482	-0.128012	0.216045
ENSG00000001460	STPG1	-0.1326	0.0698307	0.0455913	0.40756	0.0870086	0.493802
ENSG00000001461	NIPAL3	-0.115343	0.077062	0.129526	0.0289199	-0.0141825	1
ENSG00000001497	LAS1L	0.0158157	0.891454	0.0676005	0.338626	-0.0834161	0.48634
ENSG00000001617	SEMA3F	0.0841709	0.0750356	-0.00389641	0.98569	-0.0802745	0.234422
ENSG00000001629	ANKIB1	-0.0541325	0.513362	0.0823855	0.22678	-0.028253	0.858722
ENSG00000001630	CYP51A1	0.117949	0.0572803	-0.0374302	0.601737	-0.0805184	0.457861
ENSG00000001631	KRIT1	0.00251165	0.884337	0.214824	0.000189973	-0.217335	0.015079
ENSG00000002016	RAD52	0.00614634	0.867991	0.105414	0.0372651	-0.11156	0.197923
ENSG00000002330	BAD	-0.0464702	0.457321	-0.104092	0.0169648	0.150562	0.0186355
ENSG00000002549	LAP3	-0.048312	0.514008	-0.038594	0.549873	0.0869061	0.365505
ENSG00000002586	CD99	0.489884	4.31209e-108	-0.594292	3.90895e-171	0.104407	0.00081385
ENSG00000002587	HS3ST1	0.0690616	0.776659	-0.11215	0.0319993	0.0430886	0.214929
ENSG00000002822	MAD1L1	0.0522342	0.418113	0.114293	0.0898538	-0.166528	0.0621573
ENSG00000002834	LASP1	0.0111526	0.923842	-0.255247	4.44863e-07	0.244094	0.000513847
ENSG00000002919	SNX11	-0.0239357	0.778772	-0.0273427	0.750251	0.0512785	0.687635
ENSG00000003056	M6PR	0.221738	2.41527e-06	-0.209249	1.86871e-06	-0.0124896	1
ENSG00000003096	KLHL13	-0.000157347	0.864809	0.0943051	0.0545839	-0.0941477	0.214764
ENSG00000003147	ICA1	0.765583	1.67433e-39	-0.42444	5.16715e-06	-0.341143	0.00558981
ENSG00000003249	DBNDD1	-0.0904964	0.136981	0.0878465	0.04365	0.00264985	0.958417
ENSG00000003393	ALS2	0.052924	0.490404	0.00769313	0.900643	-0.0606172	0.598314
ENSG00000003400	CASP10	0.112329	0.0861823	-0.154462	0.00881228	0.0421333	0.680896
ENSG00000003402	CFLAR	0.957399	8.75243e-120	-1.11646	3.3407e-136	0.159063	0.00449246
ENSG00000003436	TFPI	0.868637	3.02128e-136	-0.616355	1.09261e-66	-0.252282	1.11589e-06
ENSG00000003509	NDUFAF7	-0.124043	0.10113	0.170559	0.00695178	-0.0465165	0.768827
ENSG00000003756	RBM5	0.0889715	0.176893	0.156476	0.00654976	-0.245447	0.00293424
ENSG00000003989	SLC7A2	-0.909313	5.35274e-39	0.325915	2.23867e-11	0.583398	1.72724e-11
ENSG00000004059	ARF5	0.230506	8.06666e-11	-0.0225215	0.596568	-0.207985	1.1539e-05
ENSG00000004139	SARM1	-0.0320532	0.698154	-0.0189433	0.405889	0.0509964	0.33591
ENSG00000004142	POLDIP2	-0.121093	0.00800387	0.00903294	0.914074	0.11206	0.0734442
ENSG00000004399	PLXND1	1.60921	1.53351e-233	-0.658308	3.1828e-15	-0.950899	1.7349e-33
ENSG00000004455	AK2	-0.316042	7.47574e-10	-0.0287643	0.677587	0.344806	5.71403e-09
ENSG00000004478	FKBP4	-0.451954	1.00321e-19	0.0451518	0.461061	0.406802	8.1829e-14
ENSG00000004487	KDM1A	-0.113308	0.0720238	0.167831	0.00102344	-0.0545238	0.610627
ENSG00000004534	RBM6	0.0498926	0.45006	0.05222	0.346952	-0.102113	0.235919
ENSG00000004700	RECQL	0.437802	7.80828e-13	-0.264526	4.47813e-05	-0.173276	0.0905293
ENSG00000004776	HSPB6	-0.0762711	0.0270973	-0.0205075	0.374244	0.0967785	0.167658
ENSG00000004777	ARHGAP33	-0.085855	0.197527	0.00806721	0.881728	0.0777878	0.436674
ENSG00000004779	NDUFAB1	-0.0404629	0.2292	-0.0628163	0.0272221	0.103279	0.00923776
ENSG00000004864	SLC25A13	0.248843	1.51048e-05	-0.140475	0.0162399	-0.108368	0.297675
ENSG00000004866	ST7	-0.0334014	0.713443	0.0332992	0.576844	0.000102109	0.969954
ENSG00000004897	CDC27	0.0188781	0.848871	-0.126844	0.0364662	0.107966	0.269788
ENSG00000004961	HCCS	0.0847196	0.196345	-0.202829	0.000121692	0.118109	0.150646
ENSG00000004975	DVL2	0.0951623	0.167139	-0.0172973	0.812394	-0.077865	0.476078
ENSG00000005007	UPF1	0.0390307	0.65403	0.0132923	0.819377	-0.0523231	0.674786
ENSG00000005020	SKAP2	0.19729	0.000266883	-0.129013	0.0342566	-0.0682772	0.610701
ENSG00000005022	SLC25A5	0.00606503	0.840066	0.00255049	0.975936	-0.00861552	0.858225
ENSG00000005059	CCDC109B	-0.0144438	0.889411	-0.246499	2.11944e-05	0.260943	0.000831705
ENSG00000005075	POLR2J	0.00995364	0.846341	-0.0511847	0.172441	0.0412311	0.531335
ENSG00000005100	DHX33	-0.150246	0.0400682	0.141367	0.0196355	0.00887912	0.980759
ENSG00000005108	THSD7A	-0.397048	1.68453e-14	0.0730414	0.00169642	0.324007	1.96332e-07
ENSG00000005156	LIG3	-0.00914476	0.948074	0.0968826	0.140492	-0.0877379	0.432303
ENSG00000005175	RPAP3	0.0124704	0.920235	0.089792	0.200109	-0.102262	0.409317
ENSG00000005189	AC004381.6	0.128722	0.00110422	0.101753	0.00244473	-0.230475	8.13684e-05
ENSG00000005194	CIAPIN1	-0.0439209	0.396225	0.00367056	0.923813	0.0402504	0.649234
ENSG00000005206	SPPL2B	-0.0761527	0.337462	0.10904	0.0999381	-0.0328876	0.841375
ENSG00000005238	FAM214B	0.30223	4.92757e-06	-0.201424	0.00445003	-0.100806	0.43584
ENSG00000005243	COPZ2	-0.0940742	0.310618	-0.144691	0.00433493	0.238765	0.00399005
ENSG00000005249	PRKAR2B	-0.0692699	0.358134	0.0163161	0.714134	0.0529538	0.757711
ENSG00000005302	MSL3	0.138247	0.0481985	0.11534	0.0815058	-0.253587	0.00805713
ENSG00000005339	CREBBP	-0.0898648	0.247009	0.172823	0.00354845	-0.0829584	0.448819
ENSG00000005436	GCFC2	-0.0975997	0.21852	0.200692	0.00116506	-0.103092	0.406394
ENSG00000005448	WDR54	0.139057	0.0027902	0.168957	4.94099e-05	-0.308014	1.92268e-08
ENSG00000005469	CROT	0.230239	0.00039728	-0.0314359	0.961474	-0.198803	0.0341156
ENSG00000005483	KMT2E	0.0166121	0.773314	0.197475	7.12605e-06	-0.214087	0.00154558
ENSG00000005486	RHBDD2	-0.0550373	0.397033	0.192639	1.05991e-05	-0.137602	0.0380116
ENSG00000005700	IBTK	0.0764953	0.3188	-0.142739	0.0294563	0.0662432	0.589306
ENSG00000005801	ZNF195	-0.116559	0.106609	-0.0551408	0.492745	0.1717	0.0714297
ENSG00000005810	MYCBP2	-0.038784	0.60719	0.0179071	0.731877	0.0208769	0.9282
ENSG00000005812	FBXL3	0.127394	0.0587542	-0.138633	0.0263037	0.0112384	0.927356
ENSG00000005882	PDK2	-0.191437	0.00257964	-0.0293817	0.641155	0.220818	0.00457641
ENSG00000005884	ITGA3	0.414076	8.93426e-13	-0.345132	0.0069431	-0.0689437	0.48406
ENSG00000005889	ZFX	-0.0148316	0.873078	-0.00851214	0.945578	0.0233437	0.89056
ENSG00000005893	LAMP2	-0.019059	0.796383	-0.0259431	0.566267	0.0450021	0.582201
ENSG00000005961	ITGA2B	-0.0583129	0.310981	0.086569	0.0136113	-0.028256	0.59343
ENSG00000006007	GDE1	-0.345558	6.37057e-10	0.109821	0.0244462	0.235736	0.00151382
ENSG00000006015	C19orf60	0.117481	0.00341277	-0.0318519	0.453283	-0.0856292	0.14504
ENSG00000006016	CRLF1	-0.0348464	0.84266	0.130864	0.000459368	-0.0960173	0.0116689
ENSG00000006025	OSBPL7	-0.0211287	0.664887	0.0201291	0.662627	0.000999562	0.987105
ENSG00000006042	TMEM98	-0.0365814	0.40206	-0.0574526	0.0998941	0.094034	0.0692688
ENSG00000006047	YBX2	0.0141831	0.325921	0.0638636	0.0112315	-0.0780467	0.0452285
ENSG00000006062	MAP3K14	0.0103932	0.907208	-0.0219953	0.680213	0.011602	0.891279
ENSG00000006118	TMEM132A	0.0157813	0.88375	-0.0230018	0.923432	0.00722049	0.882858
ENSG00000006125	AP2B1	0.0325961	0.608568	-0.0282245	0.625013	-0.00437158	1
ENSG00000006194	ZNF263	0.0827078	0.245781	-0.128317	0.0448214	0.0456097	0.720384
ENSG00000006282	SPATA20	0.125361	0.0858816	0.0285467	0.644934	-0.153908	0.106656
ENSG00000006283	CACNA1G	-0.115148	0.0417638	0.156882	7.17645e-07	-0.0417349	0.382412
ENSG00000006327	TNFRSF12A	-0.262542	0.0116996	-1.12603	6.12497e-89	1.38857	1.44149e-107
ENSG00000006432	MAP3K9	-0.10599	0.0695953	0.0986606	0.0595739	0.00732887	0.886226
ENSG00000006451	RALA	1.83329	0	-0.992398	7.1327e-118	-0.840893	2.50547e-60
ENSG00000006453	BAIAP2L1	-0.439537	3.34725e-12	0.284428	5.84686e-09	0.155109	0.0387751
ENSG00000006459	KDM7A	0.201858	0.0017233	0.0600221	0.235059	-0.26188	0.000584117
ENSG00000006468	ETV1	-0.29594	4.24259e-05	0.354021	1.06781e-09	-0.0580806	0.751801
ENSG00000006530	AGK	0.0147838	0.898198	-0.085477	0.187981	0.0706932	0.50367
ENSG00000006534	ALDH3B1	-0.052937	0.0205924	0.0116479	0.183787	0.0412892	0.217532
ENSG00000006576	PHTF2	0.171968	0.0208804	-0.0933629	0.306477	-0.0786053	0.498048
ENSG00000006607	FARP2	-0.0660415	0.354452	0.0126922	0.859051	0.0533494	0.644987
ENSG00000006625	GGCT	-0.216584	8.60084e-07	0.0877871	0.0339072	0.128797	0.033315
ENSG00000006634	DBF4	0.0512609	0.421714	-0.0203488	0.726444	-0.030912	0.805994
ENSG00000006638	TBXA2R	0.648475	4.48933e-40	-0.352414	3.11867e-05	-0.296062	0.0218113
ENSG00000006652	IFRD1	0.231649	0.000147436	-0.229707	5.64526e-05	-0.0019425	0.987105
ENSG00000006695	COX10	-0.0409435	0.724001	0.121739	0.0518174	-0.0807957	0.462073
ENSG00000006704	GTF2IRD1	-0.00658012	0.95308	0.179487	0.00405907	-0.172907	0.0820196
ENSG00000006712	PAF1	0.0172632	0.883594	0.00526468	1	-0.0225278	0.934398
ENSG00000006715	VPS41	-0.138157	0.0693855	-0.00242567	0.895854	0.140583	0.210698
ENSG00000006740	ARHGAP44	-0.23483	0.000228252	0.143973	0.00691152	0.0908576	0.344899
ENSG00000006744	ELAC2	0.0135329	0.947433	-0.0245796	0.862393	0.0110467	0.971559
ENSG00000006756	ARSD	0.307895	4.42807e-06	-0.0552267	0.647746	-0.252668	0.0101591
ENSG00000006757	PNPLA4	-0.369416	4.51891e-13	0.306617	6.17339e-13	0.0627985	0.495034
ENSG00000006788	MYH13	0.131519	6.40646e-09	-0.0545998	0.938445	-0.0769187	0.0447476
ENSG00000006831	ADIPOR2	-0.065574	0.394671	0.0525089	0.445296	0.0130651	0.94079
ENSG00000006837	CDKL3	-0.0877604	0.231204	0.136696	0.0183662	-0.0489358	0.735935
ENSG00000007047	MARK4	0.44447	1.6651e-14	-0.228258	0.000257846	-0.216212	0.0176817
ENSG00000007062	PROM1	-0.375553	2.05027e-13	0.0523249	0.0134712	0.323228	2.39233e-07
ENSG00000007080	CCDC124	-0.0601219	0.196368	-0.012991	0.81837	0.0731129	0.257971
ENSG00000007129	CEACAM21	0.535382	4.21649e-16	-0.377524	2.2018e-09	-0.157858	0.436028
ENSG00000007168	PAFAH1B1	0.10275	0.0527999	0.0137786	0.848026	-0.116528	0.131655
ENSG00000007171	NOS2	0.0963187	4.83024e-05	-0.0565306	0.141581	-0.0397881	0.369508
ENSG00000007174	DNAH9	-0.138613	0.00215657	0.106169	0.00402777	0.0324441	0.514694
ENSG00000007202	KIAA0100	0.0753753	0.288794	-0.114734	0.0640732	0.039359	0.737106
ENSG00000007237	GAS7	-0.201471	8.61575e-05	-0.00388162	0.760974	0.205353	0.00307932
ENSG00000007255	TRAPPC6A	0.217721	8.25359e-07	0.0989897	0.017701	-0.316711	3.65953e-09
ENSG00000007264	MATK	-0.0131861	1	0.0277801	0.00242938	-0.014594	1
ENSG00000007312	CD79B	0.795633	4.38494e-44	-0.459213	1.53525e-09	-0.33642	0.00488534
ENSG00000007341	ST7L	-0.132105	0.0658239	0.146776	0.0122658	-0.0146718	0.93371
ENSG00000007372	PAX6	-0.0214657	1	0.0465602	1	-0.0250945	1
ENSG00000007376	RPUSD1	-0.151737	0.0145973	0.109187	0.0533586	0.0425504	0.667633
ENSG00000007384	RHBDF1	0.165274	0.0175835	-0.141503	0.0295034	-0.0237707	0.919242
ENSG00000007392	LUC7L	0.126912	0.049888	0.0969947	0.142364	-0.223907	0.00942714
ENSG00000007402	CACNA2D2	-0.125613	0.0594832	0.162017	0.000659275	-0.0364036	0.675962
ENSG00000007520	TSR3	-0.0135221	0.809689	-0.104506	0.00832708	0.118028	0.0439874
ENSG00000007541	PIGQ	-0.0947463	0.223975	0.0522694	0.38264	0.0424769	0.804815
ENSG00000007545	CRAMP1	0.0255319	0.755862	0.00943107	0.86024	-0.034963	0.761042
ENSG00000007866	TEAD3	-0.440015	1.77037e-12	0.0632501	0.208968	0.376765	5.96884e-07
ENSG00000007908	SELE	1.0355	9.48654e-43	-0.540554	1	-0.494941	1
ENSG00000007923	DNAJC11	0.0734903	0.333301	0.0248602	0.748071	-0.0983505	0.377976
ENSG00000007944	MYLIP	-0.388457	1.04689e-07	0.0920357	0.106299	0.296421	0.00492383
ENSG00000007968	E2F2	-0.0381857	0.733721	-0.00912553	0.669404	0.0473112	1
ENSG00000008018	PSMB1	-0.0775725	0.00582214	0.0210975	0.480246	0.056475	0.143527
ENSG00000008056	SYN1	-0.0264979	0.625862	-0.0342892	0.648715	0.0607871	0.494028
ENSG00000008083	JARID2	-0.171859	0.0133511	0.150663	0.00714844	0.0211956	0.95265
ENSG00000008086	CDKL5	-0.088287	0.198001	0.0783418	0.173146	0.00994517	0.953096
ENSG00000008128	CDK11A	0.168186	0.0150663	-0.0617971	0.377843	-0.106389	0.371587
ENSG00000008130	NADK	-0.00742763	0.945369	-0.0695245	0.297551	0.0769522	0.486664
ENSG00000008256	CYTH3	-0.0292078	0.679435	0.0348834	0.577582	-0.00567561	0.988084
ENSG00000008277	ADAM22	-0.0816023	0.122411	0.0798394	0.0274916	0.0017629	1
ENSG00000008282	SYPL1	0.35921	2.89492e-15	-0.169723	0.000145746	-0.189487	0.0035203
ENSG00000008283	CYB561	0.086179	0.0997575	0.00999762	0.684201	-0.0961766	0.205559
ENSG00000008294	SPAG9	0.292424	8.01259e-07	-0.283621	1.47084e-06	-0.00880312	0.978548
ENSG00000008300	CELSR3	0.0488293	0.397094	-0.0678826	0.20533	0.0190533	0.867248
ENSG00000008311	AASS	-0.144441	0.0366012	0.194692	0.000864623	-0.0502511	0.76022
ENSG00000008323	PLEKHG6	0.011713	0.369429	0.0229194	0.212873	-0.0346324	0.204749
ENSG00000008324	SS18L2	-0.118646	0.0235244	-0.00512901	0.968149	0.123775	0.0768989
ENSG00000008382	MPND	-0.224658	0.000244615	0.18204	0.00042471	0.0426182	0.703679
ENSG00000008394	MGST1	-0.854787	1.40631e-152	0.790329	8.44553e-192	0.0644581	0.161508
ENSG00000008405	CRY1	0.31163	2.93393e-06	-0.172759	0.0176162	-0.138871	0.245704
ENSG00000008513	ST3GAL1	0.54534	1.71737e-20	-0.660404	4.47015e-20	0.115065	0.202073
ENSG00000008517	IL32	0.664403	1.90256e-34	-0.648694	4.60636e-28	-0.0157093	0.149796
ENSG00000008710	PKD1	0.107336	0.145624	-0.044409	0.582328	-0.0629268	0.606078
ENSG00000008838	MED24	-0.138903	0.0199499	0.182047	0.000794477	-0.0431438	0.829252
ENSG00000008853	RHOBTB2	0.0930844	0.20482	-0.0757329	0.272108	-0.0173515	0.943803
ENSG00000008869	HEATR5B	-0.0266171	0.697217	-0.00205466	0.966776	0.0286717	0.776241
ENSG00000008952	SEC62	0.0185694	0.762385	-0.0805228	0.0855532	0.0619534	0.46827
ENSG00000008988	RPS20	0.0332974	0.00842512	0.132222	5.46466e-37	-0.165519	6.59018e-30
ENSG00000009307	CSDE1	-0.113824	0.00250401	0.120483	0.000263522	-0.00665866	0.95328
ENSG00000009335	UBE3C	-0.0181841	0.818022	-0.00172566	1	0.0199097	0.90145
ENSG00000009413	REV3L	-0.0265772	0.881528	0.0399147	0.530567	-0.0133375	0.845604
ENSG00000009780	FAM76A	-0.0983614	0.235854	-0.08094	0.245171	0.179301	0.0665506
ENSG00000009830	POMT2	-0.0466221	0.429491	0.0825373	0.17654	-0.0359152	0.871032
ENSG00000009844	VTA1	0.141822	0.0159292	-0.32212	2.32893e-09	0.180298	0.0295168
ENSG00000009950	MLXIPL	-0.0579692	0.223561	0.0956036	0.000809435	-0.0376344	0.491351
ENSG00000009954	BAZ1B	0.203173	0.000158206	-0.113039	0.0391365	-0.0901345	0.329228
ENSG00000010017	RANBP9	0.185632	0.00803713	0.0103514	0.80356	-0.195984	0.046393
ENSG00000010072	SPRTN	-0.0687432	0.395064	-0.0289108	0.724176	0.097654	0.388276
ENSG00000010165	METTL13	-0.14119	0.0146967	0.136731	0.0135196	0.0044591	0.855286
ENSG00000010219	DYRK4	0.32244	1.24721e-07	-0.147811	0.021834	-0.174629	0.0734322
ENSG00000010244	ZNF207	0.167342	0.000388747	0.045471	0.337625	-0.212813	0.000456823
ENSG00000010256	UQCRC1	-0.213223	2.28912e-06	0.0196883	0.713866	0.193534	0.000223711
ENSG00000010270	STARD3NL	0.516427	4.42669e-36	-0.407954	6.40218e-23	-0.108473	0.13816
ENSG00000010278	CD9	1.15772	1.86726e-91	-0.44714	8.30156e-05	-0.710579	4.35227e-17
ENSG00000010292	NCAPD2	-0.152996	0.0405226	0.249606	1.79591e-05	-0.0966103	0.402684
ENSG00000010295	IFFO1	0.198071	0.00238047	-0.118089	0.0648527	-0.0799817	0.531336
ENSG00000010318	PHF7	-0.00310802	0.990294	0.120316	0.0730213	-0.117208	0.285981
ENSG00000010319	SEMA3G	0.098213	0.025075	-0.0425209	0.883309	-0.0556921	0.283113
ENSG00000010322	NISCH	0.141147	0.0391223	0.0278972	0.675919	-0.169044	0.0641245
ENSG00000010361	FUZ	-0.222685	0.000456085	0.124761	0.0192426	0.0979242	0.342168
ENSG00000010404	IDS	0.643823	1.39566e-37	-0.435914	1.04773e-15	-0.207909	0.0157542
ENSG00000010539	ZNF200	0.168971	0.0133132	0.00412341	0.852629	-0.173094	0.0741283
ENSG00000010626	LRRC23	-0.231442	0.000900615	0.0771484	0.218478	0.154294	0.129802
ENSG00000010671	BTK	0.394727	2.5844e-21	-0.250684	3.75196e-06	-0.144044	0.904196
ENSG00000010803	SCMH1	0.359407	2.25428e-08	-0.112948	0.168558	-0.246459	0.0106574
ENSG00000010810	FYN	0.576164	1.09718e-25	-0.360472	8.69996e-10	-0.215692	0.0218045
ENSG00000011007	TCEB3	0.186525	0.00361598	-0.262039	5.93335e-06	0.0755142	0.429407
ENSG00000011009	LYPLA2	0.209514	3.78427e-05	-0.0761097	0.143961	-0.133404	0.0651543
ENSG00000011021	CLCN6	0.10762	0.165225	-0.128449	0.0491652	0.0208294	0.837822
ENSG00000011028	MRC2	0.109663	0.106094	-0.0631185	0.399195	-0.0465443	0.688886
ENSG00000011105	TSPAN9	0.410525	4.92136e-10	-0.277043	2.7564e-05	-0.133482	0.32911
ENSG00000011114	BTBD7	0.340416	3.64615e-08	0.0666941	0.214274	-0.40711	2.97424e-07
ENSG00000011132	APBA3	-0.0760389	0.354577	-0.014014	0.836576	0.090053	0.401313
ENSG00000011143	MKS1	-0.0782092	0.221969	0.19653	0.000515655	-0.118321	0.30614
ENSG00000011198	ABHD5	0.064166	0.406057	-0.0468936	0.497534	-0.0172723	0.935899
ENSG00000011201	ANOS1	-0.129291	0.0725895	-0.0312843	0.779	0.160575	0.0951502
ENSG00000011243	AKAP8L	-0.123092	0.0308877	0.199103	1.9993e-05	-0.0760111	0.391302
ENSG00000011258	MBTD1	-0.146117	0.077655	0.29446	9.09763e-07	-0.148343	0.203205
ENSG00000011260	UTP18	-0.0373371	0.553544	-0.0262534	0.657476	0.0635905	0.457861
ENSG00000011275	RNF216	0.138795	0.0439061	-0.0727645	0.291047	-0.066031	0.587786
ENSG00000011295	TTC19	0.12551	0.0320783	-0.00897039	0.966347	-0.11654	0.143527
ENSG00000011304	PTBP1	0.254539	1.57649e-08	-0.0228647	0.671684	-0.231675	9.95184e-05
ENSG00000011332	DPF1	-0.403093	3.01858e-11	0.205919	5.38957e-05	0.197174	0.00490053
ENSG00000011347	SYT7	0.148186	3.44369e-05	-0.0133681	0.283046	-0.134818	0.00213407
ENSG00000011376	LARS2	-0.00654201	0.947237	0.0100803	0.929161	-0.00353834	1
ENSG00000011405	PIK3C2A	0.664823	3.808e-30	-0.313202	2.34487e-06	-0.351621	3.26644e-05
ENSG00000011422	PLAUR	0.236056	2.39357e-05	-0.279459	3.47431e-06	0.0434034	0.870572
ENSG00000011426	ANLN	0.0970575	0.198352	-0.0643221	0.326522	-0.0327354	0.85959
ENSG00000011451	WIZ	0.0685317	0.337366	0.0637525	0.377843	-0.132284	0.217439
ENSG00000011454	RABGAP1	-0.0235643	0.809614	-0.0440366	0.574938	0.0676009	0.611314
ENSG00000011485	PPP5C	-0.0828944	0.199671	0.089914	0.117473	-0.00701959	0.99177
ENSG00000011523	CEP68	0.178608	0.0252142	0.142936	0.0101332	-0.321543	0.00033789
ENSG00000011566	MAP4K3	0.106599	0.141716	0.0808608	0.225301	-0.187459	0.0576876
ENSG00000011600	TYROBP	0.0560818	0.117688	-0.0423105	0.519372	-0.0137713	0.760195
ENSG00000011638	TMEM159	-0.0633271	0.424317	0.157887	0.00654976	-0.0945604	0.358852
ENSG00000011677	GABRA3	-0.0822113	0.0179733	0.0271039	0.0681426	0.0551074	0.451404
ENSG00000012048	BRCA1	-0.0429606	0.563235	0.0842698	0.188626	-0.0413092	0.773329
ENSG00000012061	ERCC1	0.403355	5.61822e-21	-0.168103	0.000112577	-0.235252	7.99898e-05
ENSG00000012171	SEMA3B	-0.207894	0.000117995	0.141786	8.77128e-05	0.0661075	0.531345
ENSG00000012174	MBTPS2	-0.0492553	0.512987	0.0313465	0.635745	0.0179088	0.916823
ENSG00000012211	PRICKLE3	0.0561127	0.365933	-0.0644851	0.243871	0.00837239	0.939324
ENSG00000012232	EXTL3	0.0143684	0.871427	0.0229571	0.746437	-0.0373255	0.766677
ENSG00000012660	ELOVL5	0.302783	6.00742e-11	-0.0144154	0.841474	-0.288368	2.60956e-06
ENSG00000012822	CALCOCO1	0.138862	0.0538555	0.149759	0.0134522	-0.288622	0.00181992
ENSG00000012963	UBR7	0.0995376	0.197332	-0.0298612	0.69477	-0.0696764	0.588469
ENSG00000012983	MAP4K5	0.561637	2.77585e-20	-0.39791	5.3126e-09	-0.163727	0.204467
ENSG00000013016	EHD3	0.0151937	0.54085	-0.20142	0.0323588	0.186226	0.460834
ENSG00000013275	PSMC4	0.0245453	0.788961	-0.0574703	0.202478	0.032925	0.620615
ENSG00000013288	MAN2B2	-0.166427	0.00627293	0.128225	0.00888184	0.0382014	0.691713
ENSG00000013297	CLDN11	-0.78337	3.00912e-14	-1.02598	6.15911e-36	1.80935	4.35453e-100
ENSG00000013306	SLC25A39	-0.269491	1.32665e-15	0.123725	5.22214e-05	0.145766	0.000898158
ENSG00000013364	MVP	-0.1685	3.87707e-05	0.0281242	0.100303	0.140376	0.00642009
ENSG00000013374	NUB1	-0.0660207	0.420635	0.158138	0.00569899	-0.0921172	0.32911
ENSG00000013375	PGM3	-0.0435974	0.585057	-0.0285838	0.756869	0.0721813	0.581152
ENSG00000013392	RWDD2A	-0.024094	0.87413	0.064454	0.370573	-0.04036	0.738122
ENSG00000013441	CLK1	-0.0244147	0.805141	0.0111803	0.961381	0.0132344	0.918522
ENSG00000013503	POLR3B	-0.0428601	0.442478	0.035939	0.520965	0.00692107	0.922563
ENSG00000013523	ANGEL1	-0.0888373	0.191552	0.105384	0.0547117	-0.0165464	0.919242
ENSG00000013561	RNF14	0.309448	2.45139e-06	-0.181452	0.00683437	-0.127996	0.301686
ENSG00000013563	DNASE1L1	-0.0131111	0.920268	-0.129111	0.0471354	0.142222	0.165048
ENSG00000013573	DDX11	0.115853	0.0998338	0.0245108	0.731198	-0.140363	0.146769
ENSG00000013583	HEBP1	0.250365	5.35116e-07	0.00606703	0.872889	-0.256432	5.78735e-05
ENSG00000013588	GPRC5A	-0.0958698	0.00620904	-0.0620001	0.873214	0.15787	1.30409e-07
ENSG00000013619	MAMLD1	0.0912675	0.00459326	-0.168695	3.27449e-05	0.0774276	0.192727
ENSG00000013810	TACC3	0.272705	9.02337e-07	-0.0245549	0.731877	-0.24815	0.00123262
ENSG00000014123	UFL1	-0.0346507	0.727619	0.0466581	0.551327	-0.0120074	0.949788
ENSG00000014138	POLA2	0.172598	0.0189415	-0.0457619	0.465879	-0.126836	0.2937
ENSG00000014164	ZC3H3	-0.0249418	0.774713	-0.00879167	0.892553	0.0337335	0.77812
ENSG00000014216	CAPN1	0.163329	0.0104058	-0.179655	0.00100638	0.0163259	0.811854
ENSG00000014257	ACPP	-0.109252	1	0.0281446	0.00751924	0.0811079	0.837737
ENSG00000014641	MDH1	-0.508027	1.1907e-38	0.0854393	0.0189338	0.422587	6.87765e-23
ENSG00000014824	SLC30A9	-0.071364	0.36394	-0.00243294	0.968723	0.0737969	0.513509
ENSG00000014914	MTMR11	0.0630377	0.366749	-0.0134207	0.944399	-0.049617	0.642437
ENSG00000014919	COX15	-0.0320816	0.714011	0.0734111	0.258905	-0.0413296	0.735632
ENSG00000015133	CCDC88C	0.103777	0.0214825	-0.0175142	0.997028	-0.0862632	0.0967811
ENSG00000015153	YAF2	0.258887	6.05611e-05	-0.146491	0.0364784	-0.112396	0.300337
ENSG00000015171	ZMYND11	0.0771319	0.337567	-0.0893788	0.207577	0.0122469	0.94079
ENSG00000015475	BID	-0.117755	0.108906	0.0979444	0.0787248	0.0198109	0.985735
ENSG00000015479	MATR3	-0.0598849	0.164137	0.0440859	0.235147	0.015799	0.810901
ENSG00000015532	XYLT2	0.19819	0.0035516	-0.148517	0.0346009	-0.0496738	0.740801
ENSG00000015676	NUDCD3	0.0792002	0.286112	-0.0291096	0.700612	-0.0500907	0.703278
ENSG00000016082	ISL1	-0.740985	4.68176e-27	0.186258	0.00372862	0.554726	1.42348e-16
ENSG00000016391	CHDH	-0.14795	0.0188559	0.223836	6.31756e-07	-0.0758858	0.454835
ENSG00000016402	IL20RA	-0.194776	0.000312317	-0.14295	0.0433212	0.337726	4.23594e-08
ENSG00000016864	GLT8D1	-0.015814	0.815192	0.0210996	0.741216	-0.00528556	0.989065
ENSG00000017260	ATP2C1	0.0825146	0.262774	-0.0251	0.716069	-0.0574146	0.672613
ENSG00000017483	SLC38A5	-0.0937115	0.0161591	0.012246	0.60084	0.0814655	0.11154
ENSG00000017797	RALBP1	0.0862964	0.0400673	-0.0743658	0.0556961	-0.0119306	0.904196
ENSG00000018189	RUFY3	0.126229	0.0963574	-0.0171603	0.900191	-0.109069	0.347783
ENSG00000018408	WWTR1	1.0328	1.14235e-63	-0.45953	8.82507e-06	-0.573272	5.08217e-09
ENSG00000018510	AGPS	0.0529524	0.4815	0.0675633	0.357436	-0.120516	0.260296
ENSG00000018610	CXorf56	-0.00530821	0.91957	0.000308329	0.967153	0.00499988	0.932899
ENSG00000018625	ATP1A2	-0.64047	7.31898e-14	0.661134	2.15825e-26	-0.0206639	0.494713
ENSG00000018699	TTC27	-0.0843821	0.164578	0.0604303	0.314667	0.0239518	0.776057
ENSG00000018869	ZNF582	-0.1207	0.0744863	-0.00128429	0.903894	0.121985	0.209587
ENSG00000019144	PHLDB1	-0.117846	0.119391	0.130652	0.0372461	-0.0128057	0.945485
ENSG00000019505	SYT13	0.0269778	0.436383	0.0115448	0.334721	-0.0385226	0.204749
ENSG00000019549	SNAI2	-0.826381	1.90688e-35	0.90151	1.06699e-75	-0.0751293	0.775683
ENSG00000019582	CD74	0.0674334	0.484769	0.207979	0.000348634	-0.275412	0.00201432
ENSG00000019995	ZRANB1	-0.0808694	0.307012	0.0225535	0.712372	0.0583159	0.703679
ENSG00000020129	NCDN	-0.0993989	0.0528227	0.111492	0.0358729	-0.0120933	0.90647
ENSG00000020181	ADGRA2	0.322972	9.12933e-07	-0.299347	0.000129534	-0.0236249	0.811029
ENSG00000020256	ZFP64	-0.0181384	0.827482	0.0798263	0.248393	-0.0616879	0.650695
ENSG00000020426	MNAT1	0.0269023	0.724698	0.0582979	0.372678	-0.0852002	0.413086
ENSG00000020577	SAMD4A	-0.127969	0.0744143	-0.245284	0.000466848	0.373253	2.08977e-05
ENSG00000020922	MRE11A	-0.096673	0.218266	0.198267	0.000515849	-0.101594	0.29515
ENSG00000021300	PLEKHB1	-0.551348	4.64174e-18	0.226359	3.01462e-06	0.324988	1.37783e-05
ENSG00000021355	SERPINB1	0.599422	5.08129e-26	-0.351818	9.31131e-09	-0.247604	0.00801641
ENSG00000021574	SPAST	-0.0758932	0.277534	0.0867567	0.17336	-0.0108635	0.992236
ENSG00000021645	NRXN3	-0.494946	8.61842e-16	0.247456	3.09487e-09	0.24749	0.00128162
ENSG00000021762	OSBPL5	-0.00440827	0.903098	-0.026721	0.659564	0.0311293	0.88188
ENSG00000021776	AQR	-0.0899094	0.25152	0.112897	0.080824	-0.0229881	0.888556
ENSG00000021826	CPS1	-0.110545	0.203662	0.183372	0.00185395	-0.0728273	0.427534
ENSG00000022267	FHL1	0.278875	1.5843e-07	-0.101749	0.0787984	-0.177126	0.0135125
ENSG00000022277	RTFDC1	0.0921675	0.0718231	-0.120517	0.00733575	0.0283491	0.75931
ENSG00000022556	NLRP2	-0.194142	2.82694e-05	0.148973	0.000615873	0.0451694	0.22321
ENSG00000022567	SLC45A4	-0.0515696	0.132456	0.0566764	0.115939	-0.00510686	0.844558
ENSG00000022840	RNF10	-0.0412005	0.495296	0.00961774	0.914292	0.0315827	0.752292
ENSG00000022976	ZNF839	0.105532	0.145029	0.058532	0.248497	-0.164064	0.0714228
ENSG00000023041	ZDHHC6	-0.0027914	0.967108	-0.170948	0.0067071	0.173739	0.052089
ENSG00000023171	GRAMD1B	0.0631112	0.121522	0.0580676	0.149749	-0.121179	0.0558967
ENSG00000023191	RNH1	0.196324	9.60543e-05	-0.308527	8.28249e-13	0.112203	0.0823698
ENSG00000023228	NDUFS1	0.00331829	0.976155	-0.0297132	0.678284	0.0263949	0.85973
ENSG00000023287	RB1CC1	0.0190079	0.72809	0.114349	0.0440865	-0.133357	0.14094
ENSG00000023318	ERP44	0.091433	0.206414	-0.0865068	0.140848	-0.00492622	0.999835
ENSG00000023330	ALAS1	0.243069	0.000209849	-0.198968	0.00166862	-0.0441007	0.798393
ENSG00000023516	AKAP11	-0.142107	0.0331871	0.0436154	0.452445	0.0984914	0.32984
ENSG00000023572	GLRX2	0.116387	0.0591509	-0.337077	7.99211e-10	0.22069	0.00535632
ENSG00000023608	SNAPC1	-0.25129	4.52263e-05	-0.0135521	0.87673	0.264842	0.000671674
ENSG00000023697	DERA	0.121717	0.0131341	0.120079	0.00559718	-0.241796	4.6235e-05
ENSG00000023734	STRAP	0.101469	0.00273836	-0.0422528	0.207908	-0.0592165	0.259183
ENSG00000023892	DEF6	0.00612299	0.85944	0.0357582	0.542221	-0.0418812	0.61956
ENSG00000023902	PLEKHO1	0.134644	0.00496438	-0.105084	0.0189624	-0.0295599	0.788907
ENSG00000023909	GCLM	0.295019	5.57462e-06	-0.28379	5.80257e-06	-0.0112291	1
ENSG00000024048	UBR2	0.00801409	0.93758	0.087997	0.182235	-0.0960111	0.415563
ENSG00000024422	EHD2	0.893363	2.20815e-54	-0.567895	3.08264e-16	-0.325468	0.00382435
ENSG00000024526	DEPDC1	0.0719744	0.387338	-0.0138129	0.809008	-0.0581615	0.805605
ENSG00000024862	CCDC28A	-0.0478792	0.5285	0.164284	0.00553608	-0.116404	0.273105
ENSG00000025039	RRAGD	-0.302873	1.68245e-05	-0.127102	0.346326	0.429975	2.81461e-05
ENSG00000025156	HSF2	-0.09606	0.223009	0.287371	2.084e-06	-0.191311	0.0792559
ENSG00000025293	PHF20	0.0446797	0.490133	0.13594	0.00306921	-0.18062	0.00900747
ENSG00000025423	HSD17B6	0.0420442	0.342933	-0.0150111	0.697064	-0.027033	0.792698
ENSG00000025434	NR1H3	-0.000227428	0.99644	-0.00260635	0.972624	0.00283377	1
ENSG00000025708	TYMP	-0.00319385	0.83048	-0.150899	0.00352585	0.154093	0.0560152
ENSG00000025770	NCAPH2	0.0316968	0.633583	-0.0920001	0.101986	0.0603033	0.548744
ENSG00000025772	TOMM34	0.0239958	0.741536	-0.0267017	0.649799	0.00270595	0.994562
ENSG00000025796	SEC63	0.342695	1.61362e-12	-0.136591	0.00687406	-0.206105	0.00379696
ENSG00000025800	KPNA6	0.0219977	0.741603	-0.0285003	0.671227	0.00650261	1
ENSG00000026025	VIM	0.842448	2.17721e-188	-1.35745	0	0.515004	3.34787e-47
ENSG00000026103	FAS	0.0178611	0.453827	-0.0137707	0.229744	-0.00409038	0.341765
ENSG00000026297	RNASET2	0.347684	3.23347e-11	-0.155521	0.00477312	-0.192162	0.0121755
ENSG00000026508	CD44	0.444186	8.0969e-13	-0.436966	3.23733e-10	-0.00722026	0.327491
ENSG00000026559	KCNG1	-0.654447	2.2294e-26	0.142042	0.00355888	0.512406	1.74102e-13
ENSG00000026652	AGPAT4	-0.182188	0.00730986	0.13294	0.0297371	0.0492478	0.664833
ENSG00000027001	MIPEP	-0.106643	0.042893	0.0913546	0.0556405	0.0152886	0.810901
ENSG00000027075	PRKCH	0.380784	1.33495e-16	-0.257491	1.67622e-06	-0.123293	0.234402
ENSG00000027697	IFNGR1	0.749507	4.84508e-37	-0.334519	2.30779e-06	-0.414988	7.42966e-06
ENSG00000027847	B4GALT7	0.13367	0.0218737	-0.2581	2.75282e-07	0.124429	0.116486
ENSG00000027869	SH2D2A	0.0828044	0.215044	-0.0054006	0.972432	-0.0774038	0.405434
ENSG00000028116	VRK2	-0.00975873	0.764815	0.0746107	0.216153	-0.064852	0.658662
ENSG00000028137	TNFRSF1B	0.498077	1.96127e-25	-0.426992	8.27643e-08	-0.0710842	0.841606
ENSG00000028203	VEZT	0.0631136	0.394785	0.0439203	0.489583	-0.107034	0.282529
ENSG00000028277	POU2F2	0.236087	4.48421e-07	-0.0829107	0.377514	-0.153177	0.03353
ENSG00000028310	BRD9	0.196483	0.00238624	-0.178515	0.00407201	-0.0179682	0.939714
ENSG00000028528	SNX1	-0.000203174	0.920235	0.0163069	0.769444	-0.0161037	0.941101
ENSG00000028839	TBPL1	0.172474	0.000592712	-0.157117	0.00078989	-0.0153571	0.924644
ENSG00000029153	ARNTL2	0.109641	0.0210091	-0.0433399	0.504094	-0.0663012	0.396224
ENSG00000029363	BCLAF1	0.234111	2.15022e-06	-0.114417	0.021838	-0.119694	0.108217
ENSG00000029364	SLC39A9	-0.152095	0.032557	0.0321016	0.650288	0.119994	0.25021
ENSG00000029639	TFB1M	0.16898	0.0100305	-0.0691382	0.335947	-0.0998418	0.315992
ENSG00000029725	RABEP1	0.189682	0.00165354	-0.132363	0.0262366	-0.0573194	0.618581
ENSG00000029993	HMGB3	-0.00273579	0.97643	-0.000865314	0.997824	0.0036011	0.984927
ENSG00000030066	NUP160	-0.145191	0.0495326	0.241867	3.81664e-05	-0.0966761	0.414523
ENSG00000030110	BAK1	0.108122	0.104104	-0.230421	3.04277e-05	0.122299	0.153721
ENSG00000030582	GRN	0.311951	8.56508e-13	0.0602301	0.220506	-0.372181	3.67372e-12
ENSG00000031003	FAM13B	-0.0461064	0.66546	0.131347	0.0204194	-0.085241	0.399174
ENSG00000031081	ARHGAP31	0.702459	1.67603e-37	-0.401053	2.61703e-06	-0.301406	0.023246
ENSG00000031691	CENPQ	0.367521	6.91156e-09	-0.167449	0.015779	-0.200072	0.0396341
ENSG00000031698	SARS	0.0104638	0.920316	-0.121775	0.010519	0.111311	0.126716
ENSG00000031823	RANBP3	-0.123381	0.0657402	-0.0192728	0.842225	0.142654	0.10559
ENSG00000032219	ARID4A	-0.00566479	0.976807	0.0502418	0.482356	-0.044577	0.725279
ENSG00000032389	TSSC1	-0.0333445	0.675653	-0.00156042	1	0.034905	0.769304
ENSG00000032444	PNPLA6	-0.143762	0.032704	0.166097	0.00356395	-0.0223351	0.926751
ENSG00000032742	IFT88	0.0385713	0.544823	0.0961689	0.123472	-0.13474	0.149072
ENSG00000033011	ALG1	-0.178165	0.0114447	0.139983	0.0232994	0.0381827	0.720869
ENSG00000033030	ZCCHC8	0.0971441	0.172004	0.129495	0.0510751	-0.226639	0.0207348
ENSG00000033050	ABCF2	-0.0096538	0.920316	0.0345562	0.575637	-0.0249024	0.824723
ENSG00000033100	CHPF2	0.159716	0.013842	-0.15803	0.00606963	-0.00168618	0.900342
ENSG00000033122	LRRC7	0.0611414	0.0210904	-0.0366311	0.852485	-0.0245103	0.39937
ENSG00000033170	FUT8	-0.0586747	0.500256	0.00759017	0.916259	0.0510845	0.724154
ENSG00000033178	UBA6	0.128208	0.0528223	-0.158815	0.00707963	0.0306065	0.803195
ENSG00000033327	GAB2	0.127744	0.0387584	-0.279416	3.61273e-06	0.151673	0.115851
ENSG00000033627	ATP6V0A1	0.0447255	0.608546	0.00986154	0.911839	-0.0545871	0.696397
ENSG00000033800	PIAS1	0.0812691	0.242117	0.146161	0.0113133	-0.22743	0.007468
ENSG00000033867	SLC4A7	0.172903	0.0305288	-0.174807	0.0114927	0.00190344	0.936661
ENSG00000034053	APBA2	0.0318179	0.66909	0.117496	0.0513321	-0.149313	0.108045
ENSG00000034152	MAP2K3	-0.228154	0.000191216	0.149136	0.00590745	0.0790178	0.385389
ENSG00000034239	EFCAB1	-0.210305	8.07169e-05	0.16476	0.000128762	0.0455441	0.438973
ENSG00000034510	TMSB10	0.769269	0	-0.524139	2.45968e-263	-0.24513	1.32305e-32
ENSG00000034533	ASTE1	-0.0186759	0.923832	0.0730799	0.303351	-0.0544039	0.625462
ENSG00000034677	RNF19A	0.2728	0.000115685	-0.0462263	0.753951	-0.226574	0.028221
ENSG00000034693	PEX3	-0.0806122	0.283778	-0.0209398	0.83722	0.101552	0.319126
ENSG00000034713	GABARAPL2	0.0768777	0.0268139	-0.0901673	0.00340556	0.0132896	0.854316
ENSG00000035115	SH3YL1	-0.0977388	0.195177	0.0539977	0.423593	0.0437411	0.754489
ENSG00000035141	FAM136A	-0.149273	0.00143227	0.137682	0.000724332	0.0115908	0.925669
ENSG00000035403	VCL	-0.286667	7.35855e-09	-0.341859	8.23427e-15	0.628527	1.47827e-27
ENSG00000035499	DEPDC1B	0.0828333	0.259719	0.136453	0.0275567	-0.219287	0.0154008
ENSG00000035681	NSMAF	-0.179637	0.0108036	0.11216	0.063139	0.0674769	0.56226
ENSG00000035687	ADSS	0.0289406	0.667929	0.115604	0.0424819	-0.144544	0.0984026
ENSG00000035862	TIMP2	0.0362907	0.692151	0.0878661	0.159681	-0.124157	0.247666
ENSG00000035928	RFC1	-0.0254706	0.675653	0.0167286	0.772937	0.00874208	0.953638
ENSG00000036054	TBC1D23	0.0286853	0.734099	-0.03585	0.700633	0.00716462	1
ENSG00000036257	CUL3	0.151517	0.0280956	-0.0176329	0.85705	-0.133884	0.191154
ENSG00000036530	CYP46A1	-0.105355	0.0016347	0.0151619	0.255335	0.090193	0.0738946
ENSG00000036549	ZZZ3	-0.0487388	0.613291	0.137075	0.0342911	-0.0883366	0.451461
ENSG00000037042	TUBG2	-0.256325	0.000162004	0.179183	0.00120838	0.0771418	0.524865
ENSG00000037241	RPL26L1	0.0639605	0.149116	-0.172722	2.15462e-06	0.108761	0.0589144
ENSG00000037280	FLT4	0.637411	2.77126e-44	-0.29653	0.00550853	-0.340881	5.39373e-05
ENSG00000037474	NSUN2	0.176538	0.0100449	-0.0947501	0.144428	-0.0817878	0.564799
ENSG00000037637	FBXO42	-0.0489745	0.563903	0.0564833	0.407173	-0.00750884	0.962202
ENSG00000037757	MRI1	0.0680868	0.422296	0.0232103	0.714594	-0.0912971	0.441029
ENSG00000037897	METTL1	-0.088426	0.478045	-0.199321	0.00076716	0.287747	0.000471089
ENSG00000038002	AGA	-0.021018	0.947426	0.0581131	0.221681	-0.0370951	0.497315
ENSG00000038210	PI4K2B	0.0833232	0.262	-0.10212	0.0743579	0.0187967	0.785571
ENSG00000038219	BOD1L1	0.0763316	0.35897	0.0206795	0.724886	-0.0970111	0.399507
ENSG00000038274	MAT2B	-0.121732	0.0995123	0.0799354	0.184771	0.0417963	0.796911
ENSG00000038382	TRIO	0.0109334	0.920242	-0.114252	0.0904861	0.103319	0.354859
ENSG00000038427	VCAN	0.000365457	0.957871	-0.290641	5.63503e-12	0.290276	1.20902e-06
ENSG00000038532	CLEC16A	-0.0762102	0.247391	-0.0688225	0.273808	0.145033	0.0740474
ENSG00000039068	CDH1	-0.0224511	0.855881	0.0856092	0.000987396	-0.0631581	0.211763
ENSG00000039123	SKIV2L2	-0.202045	0.00339895	0.0466513	0.419958	0.155394	0.115333
ENSG00000039319	ZFYVE16	0.106175	0.158464	0.0665552	0.25557	-0.17273	0.0835065
ENSG00000039523	FAM65A	0.574464	7.6283e-20	-0.373108	4.97052e-06	-0.201356	0.0903188
ENSG00000039560	RAI14	-0.0202493	0.80355	-0.206631	0.000281867	0.22688	0.00493339
ENSG00000039650	PNKP	0.127235	0.0153222	0.0189812	0.796394	-0.146217	0.0409171
ENSG00000040199	PHLPP2	-0.0753268	0.27208	0.0760306	0.188092	-0.000703849	1
ENSG00000040275	SPDL1	0.0402871	0.594104	-0.0559204	0.43694	0.0156332	0.95033
ENSG00000040341	STAU2	0.0573498	0.451706	-0.00849225	0.889988	-0.0488575	0.723508
ENSG00000040487	PQLC2	0.23923	0.000177559	-0.032509	0.562656	-0.206721	0.0377351
ENSG00000040531	CTNS	-0.0732642	0.343223	0.0658117	0.315242	0.00745259	0.980488
ENSG00000040608	RTN4R	-0.236889	0.000153383	-0.00092588	0.577894	0.237815	0.00438098
ENSG00000040633	PHF23	-0.0446639	0.459354	0.0647612	0.236794	-0.0200973	0.895772
ENSG00000040933	INPP4A	-0.0906457	0.317049	0.185365	0.00301862	-0.0947195	0.408619
ENSG00000041357	PSMA4	-0.250192	2.18505e-15	0.0955714	0.00121094	0.154621	6.24256e-05
ENSG00000041802	LSG1	-0.104456	0.12865	0.0481601	0.433565	0.0562957	0.629041
ENSG00000041982	TNC	-0.669151	7.25923e-21	-0.372369	0.206353	1.04152	1.90708e-26
ENSG00000041988	THAP3	-0.0451068	0.607407	0.190702	0.00189397	-0.145595	0.179252
ENSG00000042062	FAM65C	-0.0613237	0.103359	0.0745882	0.00686403	-0.0132645	0.999319
ENSG00000042088	TDP1	0.0679241	0.44564	0.0955637	0.120409	-0.163488	0.100167
ENSG00000042286	AIFM2	-0.179722	0.000217143	0.0315744	0.322767	0.148147	0.0158041
ENSG00000042317	SPATA7	-0.0135338	0.941617	0.19159	0.00188393	-0.178056	0.0737972
ENSG00000042429	MED17	0.0620944	0.365037	-0.0496059	0.504863	-0.0124885	0.891279
ENSG00000042445	RETSAT	-0.0398447	0.654826	0.0685335	0.259484	-0.0286888	0.799451
ENSG00000042493	CAPG	0.075754	0.307962	-0.0174149	0.750929	-0.0583391	0.687926
ENSG00000042753	AP2S1	0.625669	8.21564e-156	-0.438052	8.63825e-85	-0.187617	3.14759e-09
ENSG00000042980	ADAM28	-0.151578	0.00188212	0.105915	0.000259171	0.0456631	0.825236
ENSG00000043093	DCUN1D1	0.031674	0.643973	0.065116	0.306068	-0.09679	0.336896
ENSG00000043143	JADE2	-0.184265	0.0195519	0.208613	0.000389117	-0.0243483	0.866721
ENSG00000043355	ZIC2	-0.456762	1.03164e-13	0.214188	3.92176e-06	0.242574	0.00124416
ENSG00000043462	LCP2	0.229671	1.5611e-16	-0.0976795	0.58437	-0.131991	0.00035856
ENSG00000043514	TRIT1	-0.222169	0.00155179	0.206481	0.000430891	0.0156878	0.884172
ENSG00000044090	CUL7	0.0419476	0.52862	0.00808493	0.872416	-0.0500325	0.627717
ENSG00000044115	CTNNA1	0.364352	4.71795e-14	-0.135037	0.00762443	-0.229315	0.000895627
ENSG00000044446	PHKA2	-0.0482598	0.530763	0.0746312	0.190029	-0.0263715	0.803214
ENSG00000044459	CNTLN	-0.159315	0.0193736	0.0234392	0.67767	0.135875	0.165579
ENSG00000044524	EPHA3	-0.144928	0.000873141	-0.109944	0.364175	0.254872	2.14273e-09
ENSG00000044574	HSPA5	0.10832	0.0507553	-0.229205	5.28743e-07	0.120885	0.087145
ENSG00000046604	DSG2	-0.341399	1.32498e-09	0.35071	1.79263e-14	-0.00931145	0.978138
ENSG00000046647	GEMIN8	-0.187093	0.00305351	0.334903	3.88524e-11	-0.147809	0.102543
ENSG00000046651	OFD1	-0.0273435	0.723211	0.160527	0.00169778	-0.133183	0.104751
ENSG00000046653	GPM6B	-0.277062	1.04638e-07	-0.253212	6.32781e-08	0.530274	2.07665e-18
ENSG00000047056	WDR37	0.110819	0.0439061	-0.0507291	0.682649	-0.0600895	0.43372
ENSG00000047188	YTHDC2	-0.0699959	0.36726	0.0487489	0.455266	0.021247	0.907769
ENSG00000047230	CTPS2	0.092446	0.230119	0.0857652	0.199213	-0.178211	0.0717441
ENSG00000047249	ATP6V1H	0.0811539	0.241287	-0.0709572	0.250125	-0.0101967	0.975386
ENSG00000047315	POLR2B	0.0747959	0.262799	0.0594122	0.356281	-0.134208	0.147703
ENSG00000047346	FAM214A	-0.00568073	0.821752	0.153893	0.00498016	-0.148212	0.0824261
ENSG00000047410	TPR	0.199268	2.97259e-05	0.0311173	0.543094	-0.230386	0.000393488
ENSG00000047578	KIAA0556	-0.0472186	0.442758	-0.0470352	0.389522	0.0942538	0.225499
ENSG00000047579	DTNBP1	-0.0548194	0.421847	0.0423007	0.525028	0.0125187	0.917299
ENSG00000047621	C12orf4	0.00882003	0.880958	-0.0292633	0.670632	0.0204432	0.912469
ENSG00000047634	SCML1	0.38972	1.53868e-09	-0.347612	2.49168e-07	-0.0421081	0.864996
ENSG00000047644	WWC3	0.303976	8.21542e-06	-0.125591	0.106078	-0.178385	0.0936233
ENSG00000047648	ARHGAP6	-0.0969907	0.198552	-0.11678	0.00637012	0.213771	0.00029788
ENSG00000047849	MAP4	-0.00873546	0.912499	-0.153521	0.00259528	0.162256	0.0311103
ENSG00000047932	GOPC	0.300332	8.36137e-09	-0.104272	0.0461239	-0.196059	0.0112565
ENSG00000048028	USP28	0.138687	0.058497	0.143374	0.0209884	-0.282061	0.00270801
ENSG00000048052	HDAC9	-0.00318648	0.997661	0.0499801	0.0486431	-0.0467937	0.273599
ENSG00000048140	TSPAN17	-0.048857	0.488914	0.124658	0.0364336	-0.0758005	0.518456
ENSG00000048162	NOP16	-0.146839	0.0350458	-0.142348	0.0177669	0.289186	0.000153858
ENSG00000048342	CC2D2A	-0.00635108	0.989925	-0.0315453	0.691038	0.0378963	0.81619
ENSG00000048392	RRM2B	-0.108172	0.24393	-0.0197637	0.997848	0.127936	0.49185
ENSG00000048405	ZNF800	0.208073	0.00401563	-0.0805819	0.602266	-0.127491	0.207423
ENSG00000048471	SNX29	0.14727	0.0308167	0.0751154	0.174819	-0.222386	0.0101182
ENSG00000048540	LMO3	-0.243072	0.000409475	0.236288	9.11558e-07	0.00678434	0.903353
ENSG00000048544	MRPS10	-0.0450243	0.411485	-0.0381354	0.487922	0.0831597	0.273923
ENSG00000048545	GUCA1A	-0.0258021	0.855506	0.165498	0.00565064	-0.139696	0.152332
ENSG00000048649	RSF1	0.0795628	0.136274	0.0547517	0.271922	-0.134315	0.0556622
ENSG00000048707	VPS13D	0.0148498	0.836177	-0.00892442	0.919771	-0.00592533	0.963286
ENSG00000048740	CELF2	-0.00958792	0.990294	-0.261048	1.54005e-07	0.270636	5.09935e-05
ENSG00000048828	FAM120A	-0.0737809	0.348347	-0.103131	0.139185	0.176912	0.0754067
ENSG00000048991	R3HDM1	-0.163516	0.0237559	0.18733	0.00179801	-0.0238147	0.893259
ENSG00000049089	COL9A2	-0.187909	0.010127	0.293673	6.84248e-08	-0.105763	0.336074
ENSG00000049130	KITLG	0.0710554	0.0270391	-0.0743803	0.825867	0.00332489	0.419412
ENSG00000049167	ERCC8	-0.0265085	0.753339	-0.0116064	0.904852	0.0381149	0.787514
ENSG00000049192	ADAMTS6	0.0155747	0.998239	0.364154	7.65031e-09	-0.379729	0.000413805
ENSG00000049239	H6PD	-0.101535	0.210396	0.158064	0.0118737	-0.0565286	0.654411
ENSG00000049245	VAMP3	0.174073	0.00166405	-0.246427	1.15957e-06	0.0723532	0.434447
ENSG00000049283	EPN3	-0.00421613	0.734185	0.024791	0.191663	-0.0205749	0.397417
ENSG00000049323	LTBP1	-0.225053	0.00101428	-0.278974	1.32843e-06	0.504027	7.14417e-11
ENSG00000049449	RCN1	-0.0726903	0.143571	0.0129933	0.823057	0.059697	0.413798
ENSG00000049541	RFC2	0.0196736	0.727619	-0.0639119	0.278947	0.0442383	0.720384
ENSG00000049618	ARID1B	0.0901097	0.239938	0.125508	0.040672	-0.215618	0.0269298
ENSG00000049656	CLPTM1L	-0.0757479	0.367913	-0.120123	0.081953	0.195871	0.0525683
ENSG00000049759	NEDD4L	-0.152449	0.0366458	0.209281	0.000286696	-0.0568313	0.691557
ENSG00000049769	PPP1R3F	0.0542951	0.368529	-0.0153809	0.801627	-0.0389142	0.724325
ENSG00000049860	HEXB	0.403898	2.02771e-15	-0.17822	0.000632237	-0.225678	0.00255056
ENSG00000049883	PTCD2	-0.132773	0.0360234	0.116848	0.0348308	0.015925	0.870572
ENSG00000050130	JKAMP	-0.031026	0.607314	-0.00444022	0.912261	0.0354662	0.675962
ENSG00000050165	DKK3	-0.590835	2.59165e-20	0.16413	0.00129518	0.426705	9.46931e-09
ENSG00000050327	ARHGEF5	-0.0623051	0.185996	0.0265446	0.373401	0.0357604	0.720384
ENSG00000050344	NFE2L3	-0.0209827	0.341222	0.00897146	0.623157	0.0120112	0.719342
ENSG00000050393	MCUR1	0.00928304	0.884436	-0.0670645	0.1302	0.0577815	0.446281
ENSG00000050405	LIMA1	-0.211349	0.00175081	0.0213382	0.657873	0.190011	0.0472203
ENSG00000050426	LETMD1	-0.262241	4.59566e-05	0.27422	1.98007e-07	-0.0119784	0.952351
ENSG00000050438	SLC4A8	-0.104343	0.0842965	-0.0908573	0.18525	0.1952	0.027782
ENSG00000050555	LAMC3	0.155992	0.006921	-0.27412	3.90126e-07	0.118128	0.124775
ENSG00000050628	PTGER3	0.072329	1.00491e-05	-0.0348579	1	-0.0374711	1
ENSG00000050748	MAPK9	0.138092	0.0557534	-0.120084	0.0965232	-0.0180086	0.916153
ENSG00000050767	COL23A1	-0.0270756	0.793653	0.136143	0.00383035	-0.109067	0.0975595
ENSG00000050820	BCAR1	0.8965	5.10339e-82	-0.81433	3.07006e-52	-0.0821704	0.654534
ENSG00000051009	FAM160A2	0.0299205	0.637256	-0.0749437	0.28014	0.0450232	0.791855
ENSG00000051108	HERPUD1	0.416458	2.21036e-14	-0.43142	1.18762e-15	0.0149619	0.814868
ENSG00000051128	HOMER3	0.353991	4.89217e-13	0.0434388	0.330528	-0.39743	3.91524e-11
ENSG00000051180	RAD51	0.531062	1.82426e-23	-0.313465	2.72582e-09	-0.217597	0.0100533
ENSG00000051341	POLQ	-0.0648764	0.324557	0.0209538	0.788792	0.0439226	0.65596
ENSG00000051382	PIK3CB	0.0366176	0.734185	-0.057905	0.452643	0.0212874	0.868458
ENSG00000051523	CYBA	0.417743	5.06767e-30	-0.0562918	0.177818	-0.361451	1.02411e-15
ENSG00000051596	THOC3	-0.0993048	0.169306	0.1357	0.0231178	-0.0363953	0.77979
ENSG00000051620	HEBP2	-0.187597	3.67724e-08	0.112601	0.00027412	0.0749955	0.140964
ENSG00000051825	MPHOSPH9	-0.151345	0.0247463	0.157177	0.00605893	-0.00583176	0.989212
ENSG00000052126	PLEKHA5	0.147724	0.00632806	0.00125158	1	-0.148976	0.0567705
ENSG00000052344	PRSS8	-0.393363	4.06614e-10	0.292596	3.10003e-11	0.100767	0.279355
ENSG00000052723	SIKE1	0.0923704	0.145087	-0.168866	0.00185905	0.0764959	0.434526
ENSG00000052749	RRP12	-0.0727029	0.305108	0.0726276	0.241789	7.53247e-05	1
ENSG00000052795	FNIP2	-0.0607698	0.498049	-0.106687	0.135066	0.167457	0.117168
ENSG00000052802	MSMO1	0.353676	7.05286e-19	-0.414353	2.72268e-28	0.0606771	0.364052
ENSG00000052841	TTC17	-0.0282559	0.78441	0.210328	0.000139527	-0.182072	0.0410298
ENSG00000053254	FOXN3	0.346857	1.83766e-09	0.128341	0.017778	-0.475197	2.93557e-10
ENSG00000053371	AKR7A2	-0.228106	4.11956e-08	0.159437	1.37871e-05	0.0686689	0.284182
ENSG00000053372	MRTO4	-0.0786017	0.201967	-0.071595	0.173362	0.150197	0.0338519
ENSG00000053438	NNAT	-0.331907	6.30005e-09	0.168895	0.000468036	0.163012	0.0409374
ENSG00000053501	USE1	-0.192127	0.00240379	0.0910753	0.118479	0.101051	0.297675
ENSG00000053524	MCF2L2	-0.327613	4.59878e-07	0.0834911	0.0906999	0.244122	0.00459018
ENSG00000053770	AP5M1	0.0387758	0.735573	0.0442357	0.488967	-0.0830115	0.502508
ENSG00000053900	ANAPC4	-0.14128	0.0366458	0.0782131	0.14761	0.0630673	0.608381
ENSG00000054116	TRAPPC3	-0.00502972	0.94314	-0.0420028	0.329244	0.0470325	0.514687
ENSG00000054118	THRAP3	0.132281	0.00220167	-0.0175513	0.768132	-0.114729	0.0379999
ENSG00000054148	PHPT1	-0.60912	3.24445e-108	0.181167	3.62501e-14	0.427953	1.96498e-39
ENSG00000054179	ENTPD2	-0.00246898	1	0.00724591	1	-0.00477693	1
ENSG00000054267	ARID4B	0.13751	0.0123429	0.033524	0.582049	-0.171034	0.024048
ENSG00000054277	OPN3	-0.0429015	0.580893	0.286497	5.50186e-10	-0.243596	0.000340678
ENSG00000054282	SDCCAG8	0.652007	1.9009e-28	-0.206559	0.00680101	-0.445448	7.99837e-08
ENSG00000054356	PTPRN	0.0156181	0.537892	-0.125209	0.0115204	0.109591	0.269631
ENSG00000054392	HHAT	0.0574502	0.393759	0.0384716	0.544785	-0.0959218	0.32596
ENSG00000054523	KIF1B	0.197736	0.000890871	-0.0445111	0.52578	-0.153225	0.0840461
ENSG00000054598	FOXC1	0.00379192	0.750814	0.377114	7.42237e-13	-0.380906	1.55435e-07
ENSG00000054611	TBC1D22A	0.122806	0.0893349	-0.0542901	0.445456	-0.0685163	0.592538
ENSG00000054654	SYNE2	0.0944489	0.187248	0.179979	0.00348264	-0.274428	0.0023832
ENSG00000054793	ATP9A	0.0932191	0.176865	-0.00523801	0.906793	-0.0879811	0.446281
ENSG00000054965	FAM168A	0.0155495	0.835556	-0.0334908	0.605728	0.0179413	0.900162
ENSG00000054967	RELT	0.0483094	0.273458	-0.119507	0.0282215	0.0711972	0.563845
ENSG00000054983	GALC	0.138818	0.0438998	-0.169966	0.0174037	0.0311481	0.898925
ENSG00000055044	NOP58	0.0814847	0.194862	-0.13677	0.0119138	0.0552852	0.582201
ENSG00000055070	SZRD1	0.290575	1.46327e-09	-0.295697	2.29959e-10	0.00512175	0.980759
ENSG00000055118	KCNH2	-0.440694	1.02398e-09	-0.0919343	0.605369	0.532628	1.09561e-07
ENSG00000055130	CUL1	0.141208	0.0305006	-0.100234	0.124727	-0.0409741	0.721059
ENSG00000055147	FAM114A2	-0.0651543	0.353019	0.0313864	0.590769	0.0337679	0.808735
ENSG00000055163	CYFIP2	-0.361142	5.98633e-07	-0.197371	0.0124989	0.558512	3.07839e-10
ENSG00000055208	TAB2	0.0164244	0.890403	0.0778053	0.253259	-0.0942296	0.432737
ENSG00000055211	GINM1	0.194781	0.000675352	-0.090805	0.123098	-0.103976	0.27154
ENSG00000055332	EIF2AK2	-0.101759	0.152916	-0.0518775	0.478667	0.153636	0.13214
ENSG00000055483	USP36	0.0492013	0.553799	-0.0370954	0.639808	-0.0121059	0.95265
ENSG00000055609	KMT2C	0.0385022	0.671952	0.00480459	0.913235	-0.0433067	0.723101
ENSG00000055732	MCOLN3	0.132184	0.00983883	-0.00737756	0.935743	-0.124807	0.0652544
ENSG00000055917	PUM2	-0.0541541	0.55786	0.146785	0.0190671	-0.0926304	0.404342
ENSG00000055950	MRPL43	-0.195723	3.07621e-06	0.0236957	0.584733	0.172028	0.00139794
ENSG00000056050	C4orf27	-0.12823	0.0189328	0.170374	0.000313122	-0.0421441	0.759452
ENSG00000056097	ZFR	-0.00875742	0.932634	0.0233189	0.697671	-0.0145615	0.904936
ENSG00000056277	ZNF280C	-0.108473	0.0855453	0.12144	0.0102204	-0.012967	0.932329
ENSG00000056291	NPFFR2	0.336302	3.57959e-10	-0.114598	0.322429	-0.221705	0.00823549
ENSG00000056487	PHF21B	-0.0379942	0.500883	0.0747364	0.0522903	-0.0367422	0.673384
ENSG00000056586	RC3H2	-0.0228529	0.826832	-0.0483449	0.479566	0.0711978	0.552203
ENSG00000056972	TRAF3IP2	-0.0238406	0.40491	0.00968204	0.751471	0.0141585	0.758887
ENSG00000056998	GYG2	-0.594583	2.53189e-22	0.131418	0.00488053	0.463166	3.72419e-11
ENSG00000057019	DCBLD2	-0.063757	0.46285	-0.0150755	0.956868	0.0788325	0.627925
ENSG00000057252	SOAT1	0.0462186	0.486635	-0.054614	0.441014	0.00839542	1
ENSG00000057294	PKP2	-0.918383	1.14744e-44	-0.0903633	0.854949	1.00875	4.93274e-39
ENSG00000057608	GDI2	0.0874365	0.0139773	0.10665	0.00066143	-0.194087	5.39108e-06
ENSG00000057657	PRDM1	0.309766	7.85423e-07	0.067185	0.139216	-0.376951	3.28383e-06
ENSG00000057663	ATG5	0.157421	0.014443	-0.0575635	0.383298	-0.0998579	0.344045
ENSG00000057757	PITHD1	-0.120402	0.0219326	-0.00970827	0.911352	0.130111	0.0609992
ENSG00000057935	MTA3	-0.108844	0.0897858	0.234003	1.07182e-06	-0.125158	0.114976
ENSG00000058056	USP13	-0.143217	0.0582161	0.201632	0.0010813	-0.0584153	0.699414
ENSG00000058063	ATP11B	-0.339103	7.04208e-07	0.253441	7.26481e-06	0.0856618	0.389374
ENSG00000058085	LAMC2	-0.210836	8.79655e-05	0.179169	2.62947e-05	0.0316673	0.534358
ENSG00000058091	CDK14	0.0267141	0.733721	-0.121609	0.0769708	0.0948953	0.454453
ENSG00000058262	SEC61A1	0.1326	0.0237454	-0.168522	0.00115785	0.0359213	0.717306
ENSG00000058272	PPP1R12A	0.153166	0.00317397	-0.0643708	0.227377	-0.0887955	0.287493
ENSG00000058453	CROCC	-0.222774	0.000361503	0.199262	7.72091e-05	0.0235122	0.814911
ENSG00000058600	POLR3E	0.140745	0.0524632	-0.138732	0.0439177	-0.0020121	1
ENSG00000058668	ATP2B4	-0.425623	9.90445e-11	0.300022	1.11488e-08	0.125601	0.246777
ENSG00000058673	ZC3H11A	-0.00941644	0.987997	0.142899	0.00811279	-0.133483	0.117273
ENSG00000058729	RIOK2	-0.0409808	0.671172	-0.0255694	0.659335	0.0665502	0.56397
ENSG00000058799	YIPF1	-0.249951	9.94698e-05	0.107726	0.054872	0.142224	0.11839
ENSG00000058804	NDC1	-0.130035	0.0653696	0.0660615	0.236489	0.0639735	0.633287
ENSG00000059122	FLYWCH1	-0.0593112	0.377648	-0.026784	0.824161	0.0860952	0.41242
ENSG00000059145	UNKL	0.254385	0.000150149	-0.0146786	0.958449	-0.239706	0.00984376
ENSG00000059573	ALDH18A1	-0.00605449	1	0.0783458	0.255539	-0.0722913	0.532988
ENSG00000059588	TARBP1	-0.189173	0.00960406	0.221019	0.000752969	-0.0318461	0.974058
ENSG00000059691	GATB	-0.0637578	0.411484	0.137612	0.0494026	-0.0738545	0.654132
ENSG00000059758	CDK17	0.666517	2.07372e-28	-0.257693	0.00728455	-0.408824	5.67731e-06
ENSG00000059769	DNAJC25	0.102045	0.15635	0.0197978	0.743087	-0.121843	0.260796
ENSG00000059804	SLC2A3	1.54205	2.67289514400114e-321	-1.09857	1.4008e-117	-0.443478	7.61356e-13
ENSG00000060069	CTDP1	0.038785	0.505773	-0.134419	0.0330578	0.0956337	0.417866
ENSG00000060138	YBX3	0.612429	4.63917e-79	-0.647533	5.31781e-86	0.0351043	0.609024
ENSG00000060237	WNK1	-0.0831424	0.146663	0.152589	0.000927189	-0.0694467	0.43068
ENSG00000060339	CCAR1	0.115369	0.0432614	-0.0242699	0.71315	-0.0910995	0.338304
ENSG00000060491	OGFR	-0.15499	0.0150097	0.00244729	0.90316	0.152542	0.0816867
ENSG00000060642	PIGV	-0.160881	0.0163581	0.213523	0.000125597	-0.0526412	0.739877
ENSG00000060656	PTPRU	-0.262264	3.30513e-05	0.223583	1.72924e-05	0.0386807	0.582451
ENSG00000060688	SNRNP40	-0.16496	0.000684674	0.106293	0.0146073	0.0586664	0.443081
ENSG00000060718	COL11A1	-0.0277711	0.757975	-0.0926584	0.554639	0.120429	0.601571
ENSG00000060749	QSER1	-0.0440934	0.633679	0.026484	0.700249	0.0176094	0.956764
ENSG00000060762	MPC1	0.00907336	0.902329	-0.226829	0.000135607	0.217756	0.0125891
ENSG00000060971	ACAA1	-0.0375713	0.666117	-0.0496846	0.406122	0.0872559	0.358373
ENSG00000060982	BCAT1	-0.29193	3.65511e-09	-0.340666	8.55409e-15	0.632596	6.43507e-29
ENSG00000061273	HDAC7	1.17295	3.48875e-132	-0.654504	2.8119e-28	-0.518448	7.60884e-12
ENSG00000061337	LZTS1	-0.0903246	0.100219	-0.0839917	0.153858	0.174316	0.0125348
ENSG00000061455	PRDM6	-0.0662202	0.200947	-0.0523873	0.402312	0.118607	0.169801
ENSG00000061656	SPAG4	0.0626215	0.170746	-0.0969964	0.0628175	0.034375	0.858535
ENSG00000061676	NCKAP1	0.114909	0.0643836	-0.0852339	0.182245	-0.0296754	0.791603
ENSG00000061794	MRPS35	-0.139481	0.0190129	-0.0394027	0.444533	0.178884	0.00986452
ENSG00000061918	GUCY1B3	-0.242158	0.000248585	-0.210045	0.00374832	0.452203	6.73121e-09
ENSG00000061936	SFSWAP	-0.104163	0.147138	-0.021945	0.742261	0.126108	0.20542
ENSG00000061938	TNK2	0.0423906	0.591636	0.0758957	0.244054	-0.118286	0.243265
ENSG00000061987	MON2	0.0998176	0.18511	0.0242201	0.645555	-0.124038	0.234002
ENSG00000062038	CDH3	-0.285974	3.62841e-08	-0.0568843	0.855882	0.342858	3.85137e-07
ENSG00000062194	GPBP1	-0.0717337	0.166041	0.108131	0.0118737	-0.0363972	0.681049
ENSG00000062282	DGAT2	-0.167519	0.0016347	0.154897	0.00219399	0.012622	0.584103
ENSG00000062485	CS	-0.101009	0.0925157	0.0229183	0.69907	0.0780906	0.426142
ENSG00000062582	MRPS24	0.0331924	0.382091	-0.0674456	0.167409	0.0342532	0.825397
ENSG00000062598	ELMO2	0.131341	0.0822483	0.0662182	0.305622	-0.197559	0.0427551
ENSG00000062650	WAPL	-0.00795984	0.998245	-0.121714	0.0266201	0.129674	0.146769
ENSG00000062716	VMP1	0.116255	0.048989	-0.183926	0.000156105	0.0676703	0.382812
ENSG00000062725	APPBP2	-0.0948441	0.244365	0.0326592	0.76235	0.0621849	0.594638
ENSG00000062822	POLD1	0.0310342	0.742036	0.0858743	0.214905	-0.116909	0.280452
ENSG00000063046	EIF4B	-0.225115	2.45561e-10	0.287573	1.62099e-21	-0.062458	0.280452
ENSG00000063127	SLC6A16	0.0287773	0.462298	0.0545696	0.164442	-0.0833469	0.216278
ENSG00000063169	GLTSCR1	0.0284535	0.717934	0.0321357	0.670586	-0.0605892	0.617467
ENSG00000063176	SPHK2	-0.1729	0.0122083	0.226309	7.4679e-05	-0.0534097	0.769911
ENSG00000063177	RPL18	-0.0687095	3.06714e-13	0.166457	8.46168e-90	-0.0977473	3.14894e-17
ENSG00000063180	CA11	-0.689245	1.30826e-32	0.690271	1.5668e-57	-0.00102523	0.998464
ENSG00000063241	ISOC2	-0.516677	5.82724e-25	-0.0802684	0.17134	0.596946	1.28028e-26
ENSG00000063244	U2AF2	-0.0847554	0.176027	0.0294415	0.618588	0.0553139	0.570204
ENSG00000063245	EPN1	0.386642	1.21219e-18	-0.234549	8.49978e-08	-0.152092	0.0280371
ENSG00000063322	MED29	-0.146511	0.0264181	0.0669266	0.232943	0.0795842	0.477266
ENSG00000063438	AHRR	0.148501	2.60471e-06	-0.0791061	0.985696	-0.069395	0.368169
ENSG00000063587	ZNF275	0.0601092	0.514271	-0.0764043	0.297261	0.0162951	0.89352
ENSG00000063601	MTMR1	-0.0866969	0.182856	0.0199058	0.744406	0.066791	0.504346
ENSG00000063660	GPC1	-0.226689	0.000786886	0.116247	0.0820475	0.110441	0.226689
ENSG00000063761	ADCK1	-0.0220955	0.677648	0.042632	0.424873	-0.0205365	0.903441
ENSG00000063854	HAGH	0.402601	3.10978e-20	-0.409824	2.74585e-22	0.0072232	0.938798
ENSG00000063978	RNF4	0.170946	0.00308585	-0.155606	0.00559248	-0.0153403	0.885666
ENSG00000064012	CASP8	-0.0314876	0.588309	-0.0272007	0.688658	0.0586883	0.49858
ENSG00000064042	LIMCH1	0.831878	1.58766e-62	-0.60508	2.30647e-21	-0.226798	0.752051
ENSG00000064102	ASUN	-0.190747	0.0062655	0.112512	0.0718792	0.0782346	0.486664
ENSG00000064115	TM7SF3	-0.108223	0.089914	0.127277	0.0248033	-0.0190544	0.932508
ENSG00000064199	SPA17	-0.189629	0.015715	0.31986	6.49836e-08	-0.130231	0.245704
ENSG00000064225	ST3GAL6	-0.0970697	0.20733	0.0729583	0.288954	0.0241114	0.874576
ENSG00000064270	ATP2C2	0.0112695	0.258979	0.0177962	0.053796	-0.0290657	0.0718033
ENSG00000064300	NGFR	-0.0416554	1	0.00308986	0.0964951	0.0385655	1
ENSG00000064309	CDON	-0.218365	1.50923e-05	0.16537	4.84768e-05	0.0529956	0.386457
ENSG00000064313	TAF2	0.0259429	0.768928	0.0710146	0.299945	-0.0969575	0.41242
ENSG00000064393	HIPK2	0.15049	0.0280234	0.0894077	0.151934	-0.239897	0.00690709
ENSG00000064419	TNPO3	0.0603708	0.386705	0.0490042	0.414841	-0.109375	0.241927
ENSG00000064490	RFXANK	-0.10433	0.0486113	0.165283	8.07768e-05	-0.0609531	0.404342
ENSG00000064545	TMEM161A	-0.151737	0.0427591	0.118879	0.0426158	0.0328579	0.890666
ENSG00000064547	LPAR2	-0.29594	1.25462e-05	0.123224	0.0327081	0.172716	0.055732
ENSG00000064601	CTSA	-0.259633	8.99071e-06	0.0781192	0.166805	0.181514	0.00871939
ENSG00000064607	SUGP2	0.0623804	0.332928	0.0309663	0.62389	-0.0933467	0.313796
ENSG00000064651	SLC12A2	0.136524	0.0662935	-0.0277364	0.798019	-0.108788	0.319126
ENSG00000064652	SNX24	0.0178593	0.833947	0.121431	0.0458371	-0.139291	0.145894
ENSG00000064666	CNN2	-0.481152	3.85945e-42	0.143118	5.43837e-06	0.338034	5.62914e-17
ENSG00000064687	ABCA7	-0.124655	0.00801125	0.0456221	0.153228	0.0790328	0.291116
ENSG00000064692	SNCAIP	0.15572	6.08275e-05	-0.0615732	0.69612	-0.0941464	0.0771501
ENSG00000064703	DDX20	-0.0116316	0.833918	-0.0442524	0.641508	0.0558841	0.645066
ENSG00000064726	BTBD1	0.00552867	0.990538	-0.111843	0.0825652	0.106315	0.280958
ENSG00000064763	FAR2	0.810523	1.14744e-44	-0.394112	0.000211113	-0.416411	6.8965e-05
ENSG00000064932	SBNO2	0.0676562	0.333185	-0.0343162	0.592539	-0.03334	0.816106
ENSG00000064933	PMS1	-0.123601	0.0926806	0.0974391	0.14856	0.026162	0.832462
ENSG00000064961	HMG20B	0.0450878	0.401691	0.153253	0.000112569	-0.198341	0.00046287
ENSG00000064989	CALCRL	1.01719	7.35531e-87	-0.496714	0.958449	-0.520479	1.95463e-06
ENSG00000064995	TAF11	-0.081706	0.137885	-0.0589916	0.221298	0.140698	0.0308735
ENSG00000064999	ANKS1A	0.125922	0.090427	0.0668174	0.282874	-0.19274	0.0493192
ENSG00000065000	AP3D1	0.0680406	0.240286	0.0921525	0.0684948	-0.160193	0.0369432
ENSG00000065029	ZNF76	0.0860266	0.239663	0.0956592	0.186887	-0.181686	0.0659934
ENSG00000065054	SLC9A3R2	1.19953	2.96578e-75	-0.56419	8.46573e-08	-0.635341	1.24127e-10
ENSG00000065057	NTHL1	-0.433938	1.41616e-19	0.186242	6.42804e-06	0.247697	1.49057e-05
ENSG00000065060	UHRF1BP1	0.00682232	0.902379	0.0689545	0.26868	-0.0757768	0.460088
ENSG00000065135	GNAI3	0.384761	5.30734e-18	-0.237368	3.98547e-08	-0.147393	0.0298555
ENSG00000065150	IPO5	-0.280613	8.98491e-09	0.360334	5.98094e-19	-0.0797206	0.334154
ENSG00000065154	OAT	-0.0707688	0.336916	-0.05852	0.272331	0.129289	0.121162
ENSG00000065183	WDR3	-0.138106	0.0362914	0.0323784	0.522263	0.105727	0.307397
ENSG00000065243	PKN2	0.00796551	0.911019	-0.000700121	0.973489	-0.00726539	0.934713
ENSG00000065268	WDR18	-0.122181	0.0466103	0.10872	0.0326461	0.0134606	0.980403
ENSG00000065308	TRAM2	0.0436133	0.614794	-0.200938	0.00150412	0.157325	0.116888
ENSG00000065328	MCM10	0.382433	1.04825e-09	-0.160324	0.0221841	-0.222109	0.0188551
ENSG00000065357	DGKA	0.0936144	0.0388546	-0.0227048	0.950782	-0.0709097	0.253371
ENSG00000065361	ERBB3	-0.10185	0.0239645	0.0369507	0.315355	0.0648991	0.254475
ENSG00000065413	ANKRD44	0.106182	0.0145537	-0.0250318	0.937226	-0.0811498	0.226689
ENSG00000065427	KARS	-0.113136	0.0198124	0.0943129	0.0332528	0.0188231	0.836724
ENSG00000065457	ADAT1	0.142568	0.0582161	-0.0155595	0.923432	-0.127009	0.245564
ENSG00000065485	PDIA5	0.277235	1.62713e-05	-0.259734	0.000357187	-0.0175015	0.939292
ENSG00000065491	TBC1D22B	-0.0690056	0.35988	0.0492064	0.450437	0.0197992	0.900868
ENSG00000065518	NDUFB4	-0.158783	1.78103e-06	0.131709	9.01081e-06	0.0270738	0.678901
ENSG00000065526	SPEN	0.0743097	0.358681	0.0282023	0.67223	-0.102512	0.3721
ENSG00000065534	MYLK	0.0149368	0.841028	-0.113854	0.0768366	0.0989171	0.386259
ENSG00000065548	ZC3H15	0.0963914	0.0301974	-0.143751	0.000203143	0.0473595	0.519286
ENSG00000065559	MAP2K4	0.089911	0.275406	-0.0268996	0.836749	-0.0630115	0.615625
ENSG00000065600	TMEM206	0.149899	0.0358895	-0.168243	0.00624166	0.0183434	0.814077
ENSG00000065613	SLK	0.158924	0.030267	-0.00494235	0.924208	-0.153981	0.146369
ENSG00000065615	CYB5R4	0.402952	4.57788e-10	-0.0966831	0.42643	-0.306269	0.00127981
ENSG00000065621	GSTO2	-0.362565	9.31274e-08	0.27594	4.28059e-07	0.0866253	0.404333
ENSG00000065665	SEC61A2	-0.0879056	0.228288	0.0883418	0.207411	-0.000436201	0.971308
ENSG00000065802	ASB1	-0.37199	1.02132e-08	0.108255	0.0597591	0.263735	0.00134798
ENSG00000065809	FAM107B	0.58687	1.7493e-21	-0.365536	3.42327e-07	-0.221334	0.0690993
ENSG00000065833	ME1	0.0035048	0.974694	-0.124614	0.0658824	0.121109	0.289116
ENSG00000065882	TBC1D1	-0.172941	0.0143448	-0.00458981	1	0.17753	0.0787215
ENSG00000065883	CDK13	0.0335459	0.674301	-0.0484471	0.531044	0.0149011	0.957594
ENSG00000065911	MTHFD2	-0.103757	0.0789345	-0.207978	2.38128e-05	0.311736	1.04078e-06
ENSG00000065923	SLC9A7	0.112115	0.201782	0.0383858	0.150624	-0.150501	0.0720946
ENSG00000065970	FOXJ2	0.38651	1.01447e-09	-0.149284	0.107935	-0.237226	0.0156089
ENSG00000065978	YBX1	-0.143524	4.37194e-25	0.0912072	4.21008e-13	0.052317	0.00683065
ENSG00000065989	PDE4A	-0.354717	2.82858e-07	0.343118	3.6634e-10	0.0115984	0.792284
ENSG00000066027	PPP2R5A	0.0741817	0.263675	0.21806	0.00017489	-0.292241	0.000366756
ENSG00000066032	CTNNA2	-0.0777967	0.200767	0.17724	3.09395e-05	-0.0994433	0.232083
ENSG00000066044	ELAVL1	0.0669087	0.118125	-0.0824594	0.0283348	0.0155507	0.854854
ENSG00000066056	TIE1	1.33426	3.21908e-165	-0.660352	1	-0.673908	1
ENSG00000066084	DIP2B	0.379717	5.508e-09	-0.213561	0.0235256	-0.166156	0.113861
ENSG00000066117	SMARCD1	-0.248737	9.15655e-05	0.269915	3.34698e-07	-0.0211772	0.904196
ENSG00000066135	KDM4A	0.0294646	0.667437	0.0443248	0.551327	-0.0737894	0.474926
ENSG00000066136	NFYC	-0.0925482	0.245722	0.0942682	0.0640374	-0.00171994	0.865402
ENSG00000066248	NGEF	-0.209585	0.000181145	0.263671	2.46329e-11	-0.0540861	0.761415
ENSG00000066279	ASPM	0.0468817	0.505936	0.114204	0.0449648	-0.161086	0.058919
ENSG00000066322	ELOVL1	0.812616	5.96022e-65	-0.597505	8.504e-32	-0.215111	0.0124976
ENSG00000066379	ZNRD1	-0.12	0.0290698	0.0699594	0.171152	0.0500409	0.582065
ENSG00000066382	MPPED2	-0.309722	3.90929e-07	-0.136013	0.25657	0.445734	9.08764e-08
ENSG00000066422	ZBTB11	0.300269	1.79275e-06	-0.310902	9.10232e-07	0.0106334	0.830315
ENSG00000066427	ATXN3	0.0698158	0.366749	0.098836	0.109578	-0.168652	0.0813087
ENSG00000066455	GOLGA5	0.196473	0.00398624	-0.245384	0.000156398	0.048911	0.671255
ENSG00000066468	FGFR2	-0.438536	6.51756e-19	0.104065	1.63453e-05	0.33447	7.24953e-09
ENSG00000066557	LRRC40	0.0270805	0.72376	-0.0168686	0.936074	-0.0102119	0.879016
ENSG00000066583	ISOC1	0.0615632	0.270007	-0.0802696	0.140143	0.0187064	0.936659
ENSG00000066629	EML1	-0.0693545	0.471313	0.186173	0.000794944	-0.116819	0.219933
ENSG00000066651	TRMT11	-0.223675	0.00128887	0.0961086	0.12854	0.127567	0.204368
ENSG00000066654	THUMPD1	-0.03436	0.651407	0.128873	0.0177711	-0.0945128	0.323001
ENSG00000066697	MSANTD3	-0.218401	0.00130393	0.0958262	0.12402	0.122575	0.220753
ENSG00000066735	KIF26A	0.254109	0.000105378	0.0140761	0.669404	-0.268185	0.00278996
ENSG00000066739	ATG2B	-0.0257927	0.823061	-0.0309108	0.651821	0.0567035	0.679035
ENSG00000066777	ARFGEF1	0.0782	0.317049	0.0323726	0.646353	-0.110573	0.332287
ENSG00000066855	MTFR1	-0.0466208	0.495577	0.00430452	0.952724	0.0423163	0.712155
ENSG00000066926	FECH	-0.201075	0.0036973	0.0976122	0.152921	0.103463	0.28136
ENSG00000066933	MYO9A	0.229078	0.000876205	-0.0751727	0.378327	-0.153905	0.141626
ENSG00000067057	PFKP	-0.294397	4.87348e-09	0.176935	8.05295e-05	0.117462	0.102784
ENSG00000067064	IDI1	0.853883	5.60677e-123	-0.64075	4.2236e-69	-0.213132	5.10719e-05
ENSG00000067082	KLF6	0.82656	5.38821e-65	-0.62635	2.37551e-32	-0.20021	0.0350272
ENSG00000067113	PLPP1	-0.138753	0.0488167	0.115947	0.0589921	0.0228066	0.862919
ENSG00000067141	NEO1	-0.859168	1.78325e-49	0.437438	5.02422e-23	0.42173	2.75816e-09
ENSG00000067167	TRAM1	0.444038	3.15192e-21	-0.2037	2.28253e-05	-0.240338	0.00054027
ENSG00000067177	PHKA1	-0.0630262	0.163042	0.0172636	0.643141	0.0457627	0.544627
ENSG00000067182	TNFRSF1A	0.39374	4.22602e-18	-0.460129	1.34945e-25	0.0663892	0.370015
ENSG00000067208	EVI5	0.0223732	0.766038	-0.177771	0.00496128	0.155398	0.140537
ENSG00000067221	STOML1	0.140803	0.0382227	-0.109211	0.0952411	-0.0315916	0.899885
ENSG00000067225	PKM	-0.643492	2.79144e-115	-0.212865	1.39541e-17	0.856358	1.02385e-183
ENSG00000067248	DHX29	-0.0539172	0.366685	-0.0197221	0.789543	0.0736393	0.388187
ENSG00000067334	DNTTIP2	0.1437	0.0323902	-0.213415	0.000286047	0.0697145	0.487526
ENSG00000067365	METTL22	-0.00609126	0.929579	0.0792504	0.188626	-0.0731592	0.499279
ENSG00000067369	TP53BP1	-0.211113	0.00175081	0.0859172	0.179044	0.125196	0.199609
ENSG00000067445	TRO	-0.0315017	0.772611	0.155952	0.015405	-0.124451	0.26983
ENSG00000067533	RRP15	-0.187882	0.00562659	0.122287	0.0411216	0.0655945	0.5754
ENSG00000067560	RHOA	0.41974	2.57277e-73	-0.317748	2.25874e-48	-0.101992	0.00231546
ENSG00000067596	DHX8	0.139719	0.0514705	-0.115	0.125665	-0.0247188	0.865487
ENSG00000067606	PRKCZ	-0.200949	0.0437019	0.414796	2.81069e-16	-0.213847	0.000666877
ENSG00000067704	IARS2	0.0339497	0.66282	-0.00968038	0.895531	-0.0242693	0.877906
ENSG00000067715	SYT1	0.0108067	0.861985	0.0764827	0.282154	-0.0872895	0.464424
ENSG00000067798	NAV3	0.0893076	7.03718e-07	-0.0684253	0.000168769	-0.0208823	0.283345
ENSG00000067829	IDH3G	0.127438	0.0253809	-0.106688	0.0368284	-0.0207504	0.893412
ENSG00000067836	ROGDI	-0.590731	2.89382e-30	0.152875	0.000390101	0.437856	1.31865e-13
ENSG00000067840	PDZD4	-0.175025	0.00247961	-0.0579347	0.481988	0.23296	0.00024
ENSG00000067900	ROCK1	0.329791	1.42858e-10	-0.0813123	0.176851	-0.248479	0.000942657
ENSG00000067955	CBFB	0.474066	1.56178e-18	-0.397998	2.02184e-13	-0.0760688	0.532204
ENSG00000067992	PDK3	0.319947	3.78854e-07	-0.115032	0.125343	-0.204916	0.0214335
ENSG00000068001	HYAL2	0.687779	2.5121e-57	-0.418687	3.19297e-21	-0.269092	2.13028e-05
ENSG00000068024	HDAC4	0.0228139	0.7589	0.0145546	0.652906	-0.0373685	0.642549
ENSG00000068028	RASSF1	0.287695	1.5265e-05	-0.218183	0.000671259	-0.0695122	0.705868
ENSG00000068078	FGFR3	-0.501409	4.58466e-15	0.282484	5.09449e-09	0.218926	0.0033397
ENSG00000068079	IFI35	-0.195631	0.000326282	0.193849	2.62947e-05	0.00178219	0.792319
ENSG00000068097	HEATR6	-0.0908571	0.203393	-0.027497	0.757755	0.118354	0.235876
ENSG00000068120	COASY	0.0238712	0.720218	-0.117759	0.0187048	0.0938879	0.252455
ENSG00000068137	PLEKHH3	0.0805526	0.288483	0.125733	0.0338888	-0.206286	0.0265392
ENSG00000068305	MEF2A	0.243756	0.000214654	-0.260981	5.156e-05	0.0172243	0.878853
ENSG00000068308	OTUD5	0.0415336	0.497729	0.129844	0.0428842	-0.171378	0.0824787
ENSG00000068323	TFE3	0.0174702	0.779414	-0.199989	0.000662906	0.182519	0.0397356
ENSG00000068354	TBC1D25	0.0745358	0.310868	-0.0644864	0.377268	-0.0100494	0.95327
ENSG00000068366	ACSL4	0.384127	2.21812e-09	-0.199667	0.0048386	-0.18446	0.0755919
ENSG00000068383	INPP5A	0.278506	4.45491e-06	-0.211011	0.00066554	-0.0674951	0.746671
ENSG00000068394	GPKOW	0.0521914	0.568282	-0.0959463	0.107686	0.0437549	0.609675
ENSG00000068400	GRIPAP1	0.0536656	0.472838	-0.084542	0.169913	0.0308764	0.78863
ENSG00000068438	FTSJ1	0.0672095	0.387076	-0.0479773	0.472527	-0.0192322	0.934398
ENSG00000068489	PRR11	0.138178	0.0519851	0.0414391	0.577646	-0.179617	0.0690926
ENSG00000068650	ATP11A	0.551675	1.04737e-19	-0.35851	1.27075e-07	-0.193164	0.0975285
ENSG00000068654	POLR1A	-0.162283	0.0102256	0.114609	0.0414548	0.0476741	0.611314
ENSG00000068697	LAPTM4A	-0.0959148	0.00727195	0.109711	0.000540383	-0.0137967	0.886282
ENSG00000068724	TTC7A	-0.0563788	0.448385	0.0854712	0.105724	-0.0290924	0.792065
ENSG00000068745	IP6K2	-0.255125	5.86761e-08	0.301325	3.14187e-14	-0.0461999	0.603673
ENSG00000068784	SRBD1	-0.211614	0.00138849	-0.0287831	0.891574	0.240397	0.00478274
ENSG00000068796	KIF2A	0.147298	0.015653	-0.152372	0.00575471	0.00507416	0.962898
ENSG00000068831	RASGRP2	2.0361	0	-0.773419	1.5425e-07	-1.26268	2.60647e-50
ENSG00000068878	PSME4	0.246219	0.000300485	-0.0986954	0.204609	-0.147523	0.169801
ENSG00000068885	IFT80	-0.0290854	0.739811	0.0792294	0.210577	-0.050144	0.679201
ENSG00000068903	SIRT2	0.011197	0.952768	-0.202291	0.00114094	0.191094	0.0321256
ENSG00000068912	ERLEC1	0.236125	4.01422e-06	-0.207332	4.06332e-05	-0.0287936	0.789079
ENSG00000068971	PPP2R5B	0.051969	0.437682	-0.116476	0.0393662	0.064507	0.511714
ENSG00000068976	PYGM	-0.045827	0.815808	-0.0517464	0.615751	0.0975734	0.572445
ENSG00000069011	PITX1	-0.198941	4.83264e-05	0.215769	1.20556e-08	-0.0168282	0.767177
ENSG00000069020	MAST4	0.531244	5.76927e-18	-0.240471	0.0026974	-0.290772	0.00296017
ENSG00000069122	ADGRF5	0.24753	8.16045e-16	-0.120717	0.986451	-0.126813	0.0632348
ENSG00000069188	SDK2	-0.638291	1.67058e-20	0.56661	1.34277e-26	0.0716807	0.315766
ENSG00000069248	NUP133	-0.0707118	0.388814	0.0410901	0.562656	0.0296217	0.8612
ENSG00000069275	NUCKS1	-0.213385	1.19694e-17	0.193918	1.77587e-18	0.0194671	0.702428
ENSG00000069329	VPS35	-0.107484	0.0487739	-0.00089336	1	0.108377	0.162221
ENSG00000069345	DNAJA2	-0.0212408	0.829569	-0.0623746	0.245629	0.0836154	0.360837
ENSG00000069399	BCL3	-0.0935856	0.2408	-0.0944682	0.128492	0.188054	0.0476293
ENSG00000069424	KCNAB2	-0.0554349	0.219526	0.0359159	0.392888	0.019519	0.788219
ENSG00000069482	GAL	-0.620711	5.5361e-20	-0.0182276	0.666783	0.638939	2.90321e-14
ENSG00000069493	CLEC2D	0.188946	0.00414183	0.0639955	0.271031	-0.252941	0.00371891
ENSG00000069509	FUNDC1	-0.0444414	0.498049	-0.146791	0.00183358	0.191233	0.00508383
ENSG00000069667	RORA	0.546549	2.60833e-21	-0.177015	0.123507	-0.369534	3.71019e-06
ENSG00000069702	TGFBR3	0.228817	0.000374107	-0.169249	0.0470881	-0.0595673	0.544552
ENSG00000069712	KIAA1107	-0.0711595	0.0784043	0.0642476	0.0176217	0.00691194	0.857414
ENSG00000069849	ATP1B3	0.307402	6.32931e-20	-0.203765	1.67295e-10	-0.103637	0.0395519
ENSG00000069869	NEDD4	0.217081	0.000111754	-0.173501	0.00763218	-0.04358	0.771855
ENSG00000069943	PIGB	0.0922084	0.164646	0.0355612	0.494509	-0.12777	0.156267
ENSG00000069956	MAPK6	0.110516	0.0791015	-0.165851	0.00358146	0.0553356	0.636041
ENSG00000069966	GNB5	-0.0305875	0.869567	0.091823	0.128785	-0.0612355	0.522899
ENSG00000069974	RAB27A	0.117453	0.0987859	-0.143593	0.0271273	0.0261394	0.858225
ENSG00000069998	CECR5	-0.170424	0.00534078	0.0477321	0.453538	0.122692	0.130466
ENSG00000070010	UFD1L	0.22537	5.97216e-07	-0.249318	1.44822e-09	0.0239483	0.747255
ENSG00000070018	LRP6	-0.0576749	0.476823	-0.0997758	0.167889	0.157451	0.141081
ENSG00000070031	SCT	0.0180858	0.29831	-0.00636019	0.899605	-0.0117256	0.636041
ENSG00000070047	PHRF1	0.0947268	0.217266	-0.0615242	0.38423	-0.0332026	0.854336
ENSG00000070061	IKBKAP	0.00359725	0.960038	0.133539	0.0351552	-0.137136	0.213179
ENSG00000070081	NUCB2	0.128546	0.0167607	-0.0249534	0.679155	-0.103592	0.204749
ENSG00000070087	PFN2	-1.03517	1.37862e-233	-0.0730629	0.025263	1.10824	7.26267e-235
ENSG00000070193	FGF10	-0.61685	2.71193e-19	0.595286	1.89271e-31	0.0215634	0.59581
ENSG00000070214	SLC44A1	1.06648	1.56082e-105	-0.593231	2.52754e-23	-0.473248	5.93841e-10
ENSG00000070269	TMEM260	-0.0957413	0.183494	0.0821685	0.198571	0.0135728	0.911284
ENSG00000070366	SMG6	-0.0924741	0.24656	0.249616	1.5811e-05	-0.157142	0.117168
ENSG00000070367	EXOC5	0.200763	0.00101738	-0.224949	7.53919e-05	0.0241861	0.827105
ENSG00000070371	CLTCL1	0.0182885	0.789643	0.0210106	0.51764	-0.0392991	0.580668
ENSG00000070388	FGF22	-0.0545135	0.19763	0.0854283	0.00490561	-0.0309148	0.699305
ENSG00000070404	FSTL3	-0.0606466	0.476037	0.125033	0.0203341	-0.0643862	0.542167
ENSG00000070413	DGCR2	-0.192957	0.00381806	0.0771266	0.147171	0.11583	0.267803
ENSG00000070423	RNF126	0.0546569	0.362514	-0.133326	0.00314703	0.0786687	0.305349
ENSG00000070444	MNT	-0.0236834	0.68397	-0.0476771	0.582186	0.0713604	0.530089
ENSG00000070476	ZXDC	-0.0177678	0.739811	0.0551626	0.241667	-0.0373948	0.72832
ENSG00000070495	JMJD6	0.0994834	0.212478	-0.250193	2.82324e-05	0.150709	0.071713
ENSG00000070501	POLB	0.00137089	1	0.00601273	0.964079	-0.00738362	0.985735
ENSG00000070540	WIPI1	1.60837	1.77041e-296	-1.06617	3.44471e-79	-0.542199	2.85621e-14
ENSG00000070610	GBA2	0.135859	0.0563374	-0.122064	0.0705163	-0.0137948	0.94079
ENSG00000070614	NDST1	-0.125736	0.109213	0.160414	0.0106242	-0.0346789	0.816106
ENSG00000070669	ASNS	-0.178175	0.00423818	0.0980685	0.0963741	0.080106	0.370743
ENSG00000070718	AP3M2	-0.146318	0.0179303	0.0689626	0.176738	0.0773557	0.450514
ENSG00000070756	PABPC1	-0.11112	2.20261e-08	0.186736	1.30277e-27	-0.0756166	0.00530526
ENSG00000070759	TESK2	-0.0899772	0.181605	0.148511	0.00633679	-0.0585338	0.647861
ENSG00000070761	CFAP20	0.148347	0.00308585	-0.277277	1.63151e-10	0.12893	0.0451338
ENSG00000070770	CSNK2A2	-0.174943	0.00626527	0.0718347	0.186753	0.103108	0.350262
ENSG00000070778	PTPN21	0.0761115	0.215283	-0.0130143	0.897924	-0.0630971	0.53797
ENSG00000070785	EIF2B3	-0.0327081	0.586259	-0.0785488	0.230797	0.111257	0.218888
ENSG00000070814	TCOF1	-0.108256	0.0861346	0.0194737	0.852629	0.0887823	0.314265
ENSG00000070831	CDC42	0.274638	4.41742e-13	-0.302763	7.23539e-18	0.0281253	0.703628
ENSG00000070882	OSBPL3	-0.152204	0.00115089	0.0909576	0.0234379	0.0612467	0.290895
ENSG00000070950	RAD18	0.0429109	0.636122	-0.0356536	0.641946	-0.00725722	0.998464
ENSG00000070961	ATP2B1	-0.290262	1.98155e-09	0.0559397	0.241367	0.234322	0.000299582
ENSG00000071051	NCK2	-0.0320144	0.678155	-0.00711526	0.997108	0.0391296	0.790664
ENSG00000071054	MAP4K4	0.573723	2.49872e-32	-0.286649	5.46356e-08	-0.287074	8.34067e-05
ENSG00000071082	RPL31	-0.0918045	1.47917e-13	0.139977	1.48699e-37	-0.0481724	0.00711211
ENSG00000071127	WDR1	0.306604	2.63169e-16	-0.412492	8.35635e-32	0.105888	0.0529062
ENSG00000071189	SNX13	0.0199048	0.812907	0.0426569	0.552271	-0.0625617	0.607598
ENSG00000071205	ARHGAP10	-0.0645832	0.500697	0.202639	0.0011262	-0.138056	0.22145
ENSG00000071242	RPS6KA2	0.370151	4.23363e-11	-0.292779	1.34616e-05	-0.0773721	0.796037
ENSG00000071243	ING3	-0.0982372	0.220291	0.013133	0.837425	0.0851042	0.498303
ENSG00000071246	VASH1	0.51777	7.37088e-17	-0.471818	4.94831e-12	-0.0459521	0.909968
ENSG00000071282	LMCD1	-0.320084	2.13076e-06	0.381374	1.18557e-11	-0.0612895	0.999319
ENSG00000071462	WBSCR22	0.00397018	0.989334	-0.114157	0.0136365	0.110187	0.111325
ENSG00000071537	SEL1L	0.0204328	0.825968	-0.09957	0.140122	0.0791372	0.49858
ENSG00000071539	TRIP13	0.199413	0.00352039	-0.173406	0.00324387	-0.0260067	0.997199
ENSG00000071553	ATP6AP1	-0.0392454	0.555227	-0.142998	0.00392443	0.182243	0.00675057
ENSG00000071564	TCF3	-0.0569701	0.467731	0.228275	1.53386e-05	-0.171305	0.043343
ENSG00000071575	TRIB2	-0.330392	2.585e-08	0.148235	0.00111254	0.182157	0.0146239
ENSG00000071626	DAZAP1	0.0525827	0.293916	-0.0281749	0.579742	-0.0244078	0.769775
ENSG00000071655	MBD3	-0.0552471	0.484103	0.0760534	0.261149	-0.0208064	0.906457
ENSG00000071794	HLTF	0.266182	8.69648e-06	-0.0217101	0.814583	-0.244472	0.00357702
ENSG00000071859	FAM50A	0.197844	2.97732e-05	-0.242281	1.88167e-08	0.0444371	0.57162
ENSG00000071889	FAM3A	0.0321469	0.667998	-0.144877	0.0145644	0.11273	0.25502
ENSG00000071894	CPSF1	-0.143502	0.0357957	0.0383034	0.546588	0.105198	0.314542
ENSG00000071909	MYO3B	0.214044	1.80661e-07	-0.108275	0.0340686	-0.105769	0.322152
ENSG00000071967	CYBRD1	0.00960463	0.892384	0.0170985	0.826974	-0.0267032	0.841588
ENSG00000071994	PDCD2	-0.196893	3.09938e-05	0.0918102	0.0366336	0.105082	0.131054
ENSG00000072041	SLC6A15	-0.135827	0.00477737	-0.0346218	0.907847	0.170448	0.00610788
ENSG00000072042	RDH11	0.17282	0.000605896	-0.25857	1.31973e-08	0.0857496	0.282167
ENSG00000072062	PRKACA	-0.186754	0.00822875	0.108233	0.0849999	0.0785206	0.496585
ENSG00000072071	ADGRL1	-0.140579	0.0664546	0.237451	2.2078e-05	-0.0968713	0.326605
ENSG00000072110	ACTN1	-0.196082	2.17001e-05	-0.245762	2.66905e-09	0.441844	5.54081e-17
ENSG00000072121	ZFYVE26	0.00131552	0.968981	0.0325192	0.673723	-0.0338347	0.804815
ENSG00000072133	RPS6KA6	-0.0724503	0.304063	0.0525125	0.377514	0.0199378	0.895646
ENSG00000072134	EPN2	0.211768	0.00211573	-0.176763	0.00740433	-0.0350051	0.867201
ENSG00000072135	PTPN18	-0.221253	0.00207159	0.251827	1.31475e-05	-0.0305747	0.836358
ENSG00000072163	LIMS2	0.137902	0.00824152	-0.111417	0.0224196	-0.0264849	0.939324
ENSG00000072182	ASIC4	0.162237	0.000332263	-0.115256	0.0260924	-0.0469809	0.720384
ENSG00000072195	SPEG	-0.315358	1.65362e-06	0.12537	0.0235729	0.189989	0.0291736
ENSG00000072201	LNX1	-0.107431	0.0164907	0.0118864	0.562656	0.0955444	0.129117
ENSG00000072210	ALDH3A2	-0.102619	0.145714	0.00944881	0.827337	0.0931703	0.411484
ENSG00000072274	TFRC	-0.208093	4.17146e-05	0.011737	0.462031	0.196356	0.00412614
ENSG00000072310	SREBF1	0.116797	0.0923304	-0.0243679	0.775547	-0.0924291	0.411862
ENSG00000072364	AFF4	0.232727	0.000301604	-0.0248797	0.917955	-0.207847	0.0243003
ENSG00000072401	UBE2D1	0.117051	0.0269232	-0.0438952	0.410471	-0.0731559	0.381571
ENSG00000072415	MPP5	-0.0831672	0.331655	0.121812	0.0656048	-0.0386447	0.778742
ENSG00000072422	RHOBTB1	0.12147	0.031947	-0.122902	0.0658244	0.00143285	0.958228
ENSG00000072501	SMC1A	0.00115191	1	0.0287867	0.656554	-0.0299386	0.802906
ENSG00000072506	HSD17B10	-0.54062	4.46972e-44	0.297734	1.34538e-19	0.242887	5.37707e-08
ENSG00000072518	MARK2	0.077785	0.320783	-0.103969	0.135884	0.0261836	0.8705
ENSG00000072571	HMMR	-0.015547	0.82158	0.248817	6.53282e-07	-0.23327	0.00223748
ENSG00000072609	CHFR	0.202592	0.00219025	-0.215816	0.00066822	0.0132242	0.926935
ENSG00000072682	P4HA2	0.00206291	1	-0.0399178	0.482556	0.0378549	0.705531
ENSG00000072736	NFATC3	0.207377	0.000975363	-0.0746915	0.291634	-0.132686	0.168349
ENSG00000072756	TRNT1	0.112753	0.106826	-0.215959	0.000223933	0.103206	0.266154
ENSG00000072778	ACADVL	0.141062	0.006921	-0.1389	0.00284586	-0.00216255	1
ENSG00000072786	STK10	0.458641	1.03853e-14	-0.351627	1.87176e-08	-0.107014	0.579444
ENSG00000072803	FBXW11	0.0248185	0.758984	-0.095802	0.208856	0.0709834	0.647811
ENSG00000072818	ACAP1	-0.205827	0.00236309	0.227001	6.50683e-06	-0.0211736	1
ENSG00000072832	CRMP1	1.07423	3.49223e-82	-0.849861	1.27326e-32	-0.224369	0.666825
ENSG00000072849	DERL2	0.228835	5.19037e-06	-0.266243	3.26123e-09	0.0374078	0.6119
ENSG00000072864	NDE1	0.0627744	0.447859	0.0324501	0.739097	-0.0952245	0.458318
ENSG00000072952	MRVI1	0.0265916	0.636727	0.0452082	0.258043	-0.0717998	0.256397
ENSG00000072954	TMEM38A	-0.0568843	0.0741721	0.012063	0.488163	0.0448213	0.367814
ENSG00000072958	AP1M1	0.0683516	0.36249	-0.0986535	0.122256	0.0303019	0.815608
ENSG00000073008	PVR	0.04789	0.314488	-0.134402	0.00774477	0.0865115	0.33668
ENSG00000073050	XRCC1	-0.00152691	0.947839	0.0903353	0.167919	-0.0888084	0.449692
ENSG00000073060	SCARB1	-0.263998	5.05e-05	0.126897	0.0220666	0.137101	0.137043
ENSG00000073111	MCM2	-0.0273504	0.874234	0.205098	0.000451477	-0.177748	0.0294236
ENSG00000073169	SELO	0.0288017	0.652111	-0.0402944	0.404279	0.0114927	0.872393
ENSG00000073350	LLGL2	0.246034	0.000191892	-0.123935	0.095608	-0.122099	0.301374
ENSG00000073417	PDE8A	0.343647	9.94799e-10	-0.121895	0.252445	-0.221752	0.00891573
ENSG00000073464	CLCN4	-0.0518645	0.510291	0.00453457	0.962987	0.04733	0.715547
ENSG00000073536	NLE1	-0.170866	0.00799299	0.0595336	0.25766	0.111332	0.261398
ENSG00000073578	SDHA	0.0244714	0.8439	-0.0784524	0.199032	0.053981	0.538388
ENSG00000073584	SMARCE1	-0.226033	3.86789e-06	0.189281	6.69047e-06	0.036752	0.703093
ENSG00000073605	GSDMB	0.00849171	0.17325	0.0735923	0.0215878	-0.082084	0.0476282
ENSG00000073614	KDM5A	0.173916	0.00379319	-0.0722993	0.236419	-0.101617	0.311705
ENSG00000073670	ADAM11	-0.178984	0.000236903	0.176268	4.06641e-06	0.00271648	0.731049
ENSG00000073711	PPP2R3A	-0.130902	0.105535	0.196874	0.00145872	-0.0659723	0.603228
ENSG00000073712	FERMT2	0.211384	2.259e-07	-0.0560296	0.213163	-0.155354	0.00930603
ENSG00000073792	IGF2BP2	-0.00664398	0.931376	0.0882963	0.051733	-0.0816523	0.28572
ENSG00000073803	MAP3K13	-0.387303	1.78839e-11	0.307955	1.09905e-10	0.0793477	0.404679
ENSG00000073849	ST6GAL1	0.291984	1.16136e-05	-0.176666	0.0166663	-0.115319	0.344654
ENSG00000073921	PICALM	0.196032	0.0031734	-0.311104	1.5388e-07	0.115072	0.222631
ENSG00000073969	NSF	-0.127809	0.0660649	0.0140631	0.818203	0.113746	0.263728
ENSG00000074047	GLI2	-0.0933989	0.203997	0.108593	0.0968386	-0.0151941	0.979601
ENSG00000074054	CLASP1	-0.107269	0.184293	0.121932	0.064729	-0.0146633	0.936661
ENSG00000074071	MRPS34	-0.298376	2.78416e-16	0.0519912	0.148894	0.246385	1.06425e-08
ENSG00000074181	NOTCH3	-0.365164	5.32601e-08	0.281329	5.49637e-07	0.0838348	0.375405
ENSG00000074201	CLNS1A	-0.282353	2.39606e-14	0.324187	4.61535e-25	-0.0418331	0.529815
ENSG00000074219	TEAD2	0.244755	2.46314e-07	0.00651009	0.908523	-0.251265	4.40116e-05
ENSG00000074266	EED	-0.0783441	0.241114	0.0750611	0.253476	0.003283	0.94377
ENSG00000074319	TSG101	0.184448	0.000189758	-0.17152	0.000178669	-0.0129277	0.959389
ENSG00000074356	NCBP3	0.0309991	0.713689	0.00618301	0.927655	-0.0371821	0.76301
ENSG00000074370	ATP2A3	0.106107	0.000780149	-0.0206048	0.628922	-0.0855025	0.0596986
ENSG00000074416	MGLL	-0.0356835	0.8705	-0.0334	0.109011	0.0690834	0.0116277
ENSG00000074527	NTN4	-0.313554	1.72429e-07	0.0763542	0.0545193	0.237199	0.00187378
ENSG00000074582	BCS1L	-0.0808631	0.201782	0.0263382	0.643141	0.0545249	0.594393
ENSG00000074590	NUAK1	0.0305315	0.582663	-0.273475	1.17195e-06	0.242944	0.00238522
ENSG00000074603	DPP8	0.252712	0.000140566	-0.22496	0.000468241	-0.0277516	0.907462
ENSG00000074621	SLC24A1	0.0514323	0.300913	-0.000486309	1	-0.0509459	0.487561
ENSG00000074657	ZNF532	0.140223	0.0472015	0.0494089	0.467469	-0.189631	0.0580258
ENSG00000074660	SCARF1	1.16446	4.44235e-120	-0.624459	1.57052e-08	-0.540004	0.00122388
ENSG00000074695	LMAN1	-0.0188442	0.814343	-0.121315	0.0185501	0.140159	0.0826137
ENSG00000074696	HACD3	0.120834	0.00785643	0.160358	5.80721e-05	-0.281192	1.28643e-07
ENSG00000074755	ZZEF1	-0.0504452	0.474019	-0.110086	0.078274	0.160531	0.0557914
ENSG00000074800	ENO1	-0.312739	4.71249e-28	-0.193239	5.77132e-14	0.505979	6.04853e-61
ENSG00000074842	MYDGF	0.349635	9.03023e-28	-0.466652	1.00431e-53	0.117017	0.00953861
ENSG00000074855	ANO8	0.0474639	0.0762168	0.0202658	0.173129	-0.0677296	0.0792682
ENSG00000074935	TUBE1	-0.0224376	0.791186	-0.0117814	0.925267	0.034219	0.816016
ENSG00000074964	ARHGEF10L	-0.209063	0.00108149	0.107815	0.031205	0.101249	0.302008
ENSG00000075043	KCNQ2	-0.151614	0.0507163	0.336997	1.51679e-14	-0.185383	0.0390138
ENSG00000075089	ACTR6	-0.0818189	0.26399	0.0834096	0.210311	-0.00159062	1
ENSG00000075131	TIPIN	0.0005636	0.999397	0.040716	0.564286	-0.0412796	0.770515
ENSG00000075142	SRI	0.0301131	0.489689	-0.0819208	0.0138113	0.0518077	0.350392
ENSG00000075151	EIF4G3	0.0192391	0.819235	0.00451302	0.950499	-0.0237521	0.863764
ENSG00000075188	NUP37	-0.0112699	0.940383	0.0853907	0.14533	-0.0741208	0.410708
ENSG00000075213	SEMA3A	0.0615737	0.261327	-0.18563	0.00346985	0.124056	0.327352
ENSG00000075218	GTSE1	0.188797	0.000608835	-0.0153453	0.822123	-0.173452	0.0252058
ENSG00000075223	SEMA3C	-0.244922	2.07792e-10	-0.0699463	0.228871	0.314868	1.22009e-10
ENSG00000075234	TTC38	-0.19141	0.00341791	0.0685352	0.27888	0.122875	0.162221
ENSG00000075239	ACAT1	-0.22193	5.86607e-05	0.226623	2.89288e-06	-0.00469232	0.998775
ENSG00000075240	GRAMD4	-0.0454734	0.48007	0.0661375	0.11277	-0.0206641	0.797603
ENSG00000075275	CELSR1	-0.0287078	0.51816	0.0463297	0.117959	-0.0176219	0.752182
ENSG00000075292	ZNF638	-0.00509369	0.993845	0.132897	0.0146089	-0.127803	0.14504
ENSG00000075303	SLC25A40	0.135572	0.0713056	-0.113537	0.101687	-0.0220351	0.937824
ENSG00000075336	TIMM21	-0.143173	0.0464251	-0.129725	0.0477428	0.272897	0.00128609
ENSG00000075340	ADD2	0.405449	1.07826e-13	-0.152927	0.200741	-0.252522	5.03988e-05
ENSG00000075391	RASAL2	0.65109	1.59526e-25	-0.249574	0.00645284	-0.401517	2.5654e-05
ENSG00000075399	VPS9D1	-0.0722296	0.233183	0.0200161	0.705965	0.0522135	0.586321
ENSG00000075407	ZNF37A	-0.247881	0.000369131	0.1396	0.0219695	0.108281	0.325125
ENSG00000075413	MARK3	-0.0322716	0.674301	-0.0444848	0.42634	0.0767564	0.415602
ENSG00000075415	SLC25A3	-0.0306743	0.128873	0.0974981	8.25755e-11	-0.0668237	0.00371891
ENSG00000075420	FNDC3B	0.353357	4.13574e-08	-0.31522	2.22423e-06	-0.0381363	0.860358
ENSG00000075426	FOSL2	0.11405	0.000272934	-0.244271	3.44114e-05	0.130221	0.187785
ENSG00000075539	FRYL	0.127459	0.0812595	0.000815775	0.993389	-0.128275	0.230808
ENSG00000075568	TMEM131	-0.0892858	0.262082	-0.0245301	0.817388	0.113816	0.328893
ENSG00000075618	FSCN1	1.07964	2.52836e-266	-1.02439	5.98044e-221	-0.0552507	0.483617
ENSG00000075624	ACTB	0.0676273	0.00147099	-0.485726	8.62846e-161	0.418099	5.54739e-77
ENSG00000075702	WDR62	0.0280784	0.642216	-0.115302	0.0768873	0.087224	0.466094
ENSG00000075711	DLG1	0.0190383	0.782062	0.105983	0.131834	-0.125021	0.267443
ENSG00000075785	RAB7A	0.327721	6.38375e-16	-0.360152	2.40259e-21	0.0324304	0.632092
ENSG00000075790	BCAP29	0.330988	2.4524e-10	-0.101509	0.0815058	-0.229479	0.00164931
ENSG00000075826	SEC31B	-0.0927213	0.253624	0.164106	0.00077633	-0.0713844	0.480407
ENSG00000075856	SART3	-0.0702085	0.32077	0.0529187	0.363521	0.0172897	0.933293
ENSG00000075914	EXOSC7	-0.181648	0.000462232	0.141685	0.00189637	0.0399624	0.668176
ENSG00000075945	KIFAP3	0.251693	0.000342276	-0.301733	4.48897e-06	0.0500398	0.59265
ENSG00000075975	MKRN2	0.0932453	0.19315	-0.0715788	0.287559	-0.0216664	0.891784
ENSG00000076003	MCM6	0.0766644	0.217192	0.306416	7.36769e-10	-0.383081	5.35064e-08
ENSG00000076043	REXO2	0.148491	0.00140864	-0.383579	1.18694e-20	0.235087	5.86948e-05
ENSG00000076053	RBM7	0.150639	0.00385211	-0.0650575	0.210248	-0.0855811	0.31138
ENSG00000076067	RBMS2	0.425378	1.67555e-11	-0.235252	0.000383168	-0.190126	0.0793247
ENSG00000076108	BAZ2A	0.212023	3.15728e-06	-0.0346823	0.513445	-0.17734	0.00533465
ENSG00000076201	PTPN23	0.0666624	0.414639	0.0165338	0.787436	-0.0831963	0.475926
ENSG00000076242	MLH1	-0.0750171	0.239773	0.10553	0.0848465	-0.0305128	0.900342
ENSG00000076248	UNG	-0.249481	3.86082e-05	0.218837	7.49534e-06	0.0306441	0.867331
ENSG00000076321	KLHL20	0.215138	0.00125719	-0.0445312	0.681678	-0.170607	0.0965876
ENSG00000076356	PLXNA2	-0.415766	2.22085e-10	0.557621	5.28981e-28	-0.141855	0.214842
ENSG00000076382	SPAG5	-0.104603	0.107663	0.0319201	0.56044	0.0726826	0.486664
ENSG00000076513	ANKRD13A	0.104852	0.147744	-0.0102255	1	-0.0946266	0.379925
ENSG00000076554	TPD52	-0.573335	7.14816e-19	0.303768	1.02486e-11	0.269568	0.000878473
ENSG00000076555	ACACB	-0.0754724	0.0780965	0.0891488	0.00858884	-0.0136763	1
ENSG00000076604	TRAF4	0.552462	2.27889e-39	-0.623479	2.82053e-49	0.0710169	0.298913
ENSG00000076641	PAG1	0.0103692	0.83742	-0.0569763	0.722545	0.0466071	0.752051
ENSG00000076650	GPATCH1	-0.137232	0.0231566	0.0955003	0.0812467	0.0417317	0.620925
ENSG00000076662	ICAM3	0.646432	4.44334e-26	-0.366265	3.56786e-07	-0.280167	0.00948829
ENSG00000076685	NT5C2	-0.0628984	0.425582	0.000978832	1	0.0619196	0.592867
ENSG00000076706	MCAM	0.631312	9.24684e-31	-0.409605	9.09763e-07	-0.221708	0.278142
ENSG00000076716	GPC4	-0.153686	0.0231436	-0.00372818	0.97229	0.157414	0.0709068
ENSG00000076770	MBNL3	-0.119881	0.000419536	0.0275799	0.0979896	0.0923015	0.0472987
ENSG00000076826	CAMSAP3	-0.0146171	1	0.0420449	0.00763322	-0.0274278	1
ENSG00000076864	RAP1GAP	-0.154932	0.000918304	0.107943	0.0024019	0.0469892	0.463879
ENSG00000076924	XAB2	-0.0749055	0.508841	0.167722	0.0123735	-0.0928165	0.326351
ENSG00000076928	ARHGEF1	0.322134	6.91661e-07	-0.171326	0.0109262	-0.150808	0.177536
ENSG00000076944	STXBP2	-0.175318	0.0125953	0.173903	5.6903e-05	0.00141497	0.626776
ENSG00000076984	MAP2K7	-0.0903835	0.203332	0.0539523	0.402014	0.0364312	0.784763
ENSG00000077009	NMRK2	-0.159917	0.000112891	0.0173622	0.346501	0.142554	0.00649601
ENSG00000077044	DGKD	0.0390951	0.608938	0.0926231	0.0513321	-0.131718	0.116154
ENSG00000077063	CTTNBP2	-0.00192579	0.786444	-0.0873133	0.210262	0.0892391	0.288868
ENSG00000077092	RARB	-0.119166	0.0233193	0.116464	0.000944593	0.00270225	0.980403
ENSG00000077097	TOP2B	-0.249421	7.40362e-06	0.27726	1.53169e-09	-0.0278387	0.828388
ENSG00000077147	TM9SF3	0.253928	9.2231e-07	-0.0780557	0.203415	-0.175872	0.0221629
ENSG00000077150	NFKB2	0.261121	2.47626e-05	-0.0529322	0.56044	-0.208188	0.0252774
ENSG00000077152	UBE2T	0.161743	0.000152799	-0.151753	0.000115333	-0.00998934	0.922837
ENSG00000077157	PPP1R12B	-0.22723	0.000931785	-0.0331843	0.822146	0.260414	0.00269727
ENSG00000077232	DNAJC10	0.401526	2.94385e-13	-0.128724	0.0465143	-0.272802	0.000591081
ENSG00000077235	GTF3C1	-0.0975934	0.186904	0.139968	0.021918	-0.0423743	0.757793
ENSG00000077238	IL4R	0.161753	0.0100717	-0.111635	0.0898745	-0.0501177	0.647104
ENSG00000077254	USP33	-0.00776016	1	0.197308	0.00159916	-0.189548	0.0585142
ENSG00000077264	PAK3	-0.0594073	0.584997	0.174057	0.00103031	-0.11465	0.230857
ENSG00000077274	CAPN6	-0.116402	0.0148633	-0.0568705	0.375219	0.173272	0.00382572
ENSG00000077279	DCX	-0.0324264	1	0.0579881	0.000399684	-0.0255617	1
ENSG00000077312	SNRPA	-0.0772051	0.0931166	0.0713658	0.0604709	0.00583931	0.999319
ENSG00000077348	EXOSC5	-0.567012	5.2529e-22	0.158261	0.000469928	0.408751	1.78702e-10
ENSG00000077380	DYNC1I2	0.256582	2.25487e-07	-0.144699	0.00296677	-0.111883	0.178243
ENSG00000077454	LRCH4	0.309396	4.95935e-07	-0.0700527	0.376881	-0.239343	0.00558028
ENSG00000077458	FAM76B	0.130241	0.0697961	-0.041596	0.568871	-0.088645	0.487526
ENSG00000077463	SIRT6	0.0463499	0.516745	-0.0220366	0.604998	-0.0243133	0.943937
ENSG00000077514	POLD3	0.0102477	0.845003	0.126485	0.0513659	-0.136733	0.157477
ENSG00000077522	ACTN2	-0.262786	4.11006e-09	-0.0921828	0.750805	0.354969	2.26035e-10
ENSG00000077549	CAPZB	0.0798304	0.014421	-0.172158	4.9808e-10	0.0923276	0.0293553
ENSG00000077585	GPR137B	0.256049	5.6177e-07	-0.0613213	0.495828	-0.194728	0.00814696
ENSG00000077616	NAALAD2	-0.273058	2.34453e-05	0.0441401	0.412079	0.228918	0.00460809
ENSG00000077684	JADE1	-0.145195	0.0318314	0.115153	0.0471255	0.0300415	0.835907
ENSG00000077713	SLC25A43	-0.0435375	0.567201	0.0310673	0.638951	0.0124702	0.948198
ENSG00000077721	UBE2A	0.112907	0.0215915	-0.154797	0.000325235	0.0418897	0.607326
ENSG00000077782	FGFR1	0.0634535	0.235243	0.135901	0.00215522	-0.199355	0.00164032
ENSG00000077935	SMC1B	0.00950973	0.73113	-0.00338775	0.782103	-0.00612198	0.98379
ENSG00000077942	FBLN1	-0.145142	0.000743467	0.0407821	0.370573	0.10436	0.0710904
ENSG00000077943	ITGA8	-0.302788	6.3912e-05	0.0870609	0.179438	0.215727	0.0606846
ENSG00000078018	MAP2	-0.268968	5.02902e-08	0.221988	1.04173e-09	0.0469799	0.32984
ENSG00000078043	PIAS2	-0.00900808	0.922257	0.0849548	0.177078	-0.0759467	0.499279
ENSG00000078053	AMPH	0.0145713	0.736499	0.0356981	0.345753	-0.0502694	0.37354
ENSG00000078061	ARAF	0.00576066	0.947616	-0.084702	0.186802	0.0789413	0.463051
ENSG00000078070	MCCC1	-0.38287	8.1834e-09	0.258628	2.44775e-06	0.124242	0.168348
ENSG00000078114	NEBL	-0.920252	1.59687e-44	0.0190253	0.0776085	0.901226	1.98349e-30
ENSG00000078124	ACER3	0.0964581	0.207417	0.0519918	0.433108	-0.14845	0.162927
ENSG00000078140	UBE2K	0.0828309	0.0937638	-0.0170413	0.763501	-0.0657896	0.398431
ENSG00000078142	PIK3C3	0.0681989	0.309882	0.181681	0.00439683	-0.24988	0.00789823
ENSG00000078177	N4BP2	0.0377071	0.596657	0.073261	0.252445	-0.110968	0.283345
ENSG00000078237	TIGAR	0.221779	0.000693674	-0.294426	2.60393e-06	0.0726466	0.503151
ENSG00000078246	TULP3	0.0787943	0.270898	-0.0515302	0.452122	-0.0272642	0.847605
ENSG00000078269	SYNJ2	-0.0115057	0.984914	-0.136308	0.00432372	0.147814	0.0468718
ENSG00000078295	ADCY2	-0.234303	1.65628e-07	-0.0585119	0.605854	0.292815	5.03161e-07
ENSG00000078304	PPP2R5C	0.0171598	0.849491	0.119408	0.0312535	-0.136568	0.139172
ENSG00000078328	RBFOX1	-0.0231663	0.611584	-0.0184636	0.455739	0.0416299	0.36909
ENSG00000078369	GNB1	0.298349	2.65254e-12	-0.255781	4.30414e-10	-0.0425679	0.633631
ENSG00000078401	EDN1	0.359053	5.17405e-09	-0.27228	1.97856e-05	-0.0867726	0.737408
ENSG00000078403	MLLT10	-0.0655036	0.360556	0.0862561	0.139645	-0.0207525	0.873424
ENSG00000078487	ZCWPW1	-0.0696163	0.484354	0.0847645	0.0837196	-0.0151482	0.75257
ENSG00000078549	ADCYAP1R1	-0.0371331	0.326863	0.053658	0.0510841	-0.0165249	0.835086
ENSG00000078596	ITM2A	-0.397152	1.02577e-10	-0.641858	3.51482e-35	1.03901	7.65191e-62
ENSG00000078618	NRDC	0.138779	0.0116766	0.0442311	0.431648	-0.18301	0.0155947
ENSG00000078668	VDAC3	-0.128169	0.00144879	0.0799665	0.0287642	0.0482028	0.447522
ENSG00000078674	PCM1	0.0548025	0.430973	0.14065	0.00674243	-0.195452	0.0131368
ENSG00000078687	TNRC6C	-0.150064	0.0652972	0.263393	1.02787e-05	-0.113329	0.332702
ENSG00000078699	CBFA2T2	-0.00754028	0.943792	0.0227403	0.802558	-0.0152	0.94459
ENSG00000078725	BRINP1	0.195922	0.00171496	-0.0135278	0.929161	-0.182395	0.0204954
ENSG00000078747	ITCH	0.0798355	0.260462	-0.0698819	0.38142	-0.00995354	0.910283
ENSG00000078804	TP53INP2	0.289276	8.21191e-08	-0.200708	0.00159663	-0.0885677	0.648367
ENSG00000078808	SDF4	0.169013	0.000436121	-0.0913645	0.0475458	-0.0776485	0.357849
ENSG00000078902	TOLLIP	0.144095	0.013018	-0.144085	0.004404	-9.70388e-06	0.956764
ENSG00000078967	UBE2D4	-0.0821137	0.275956	0.0277806	0.649799	0.054333	0.692627
ENSG00000079102	RUNX1T1	0.881252	1.20422e-61	-0.434707	2.58717e-12	-0.446545	2.48251e-09
ENSG00000079134	THOC1	0.0347257	0.692331	0.156372	0.0136438	-0.191098	0.0591718
ENSG00000079150	FKBP7	-0.0692452	0.328126	0.18668	0.00166938	-0.117435	0.310987
ENSG00000079156	OSBPL6	-0.0792358	0.226174	0.0691964	0.192948	0.0100393	0.957723
ENSG00000079215	SLC1A3	-0.525075	3.53642e-18	0.0634928	0.0106399	0.461582	2.36743e-10
ENSG00000079246	XRCC5	0.115138	0.00257964	0.0169885	0.698698	-0.132127	0.00842381
ENSG00000079257	LXN	0.0533315	0.484099	0.0416857	0.530616	-0.0950171	0.332098
ENSG00000079277	MKNK1	0.0318866	0.661681	0.143167	0.0234055	-0.175054	0.0820384
ENSG00000079313	REXO1	0.110474	0.142004	-0.0768703	0.290484	-0.0336035	0.823413
ENSG00000079332	SAR1A	0.104612	0.0387584	-0.150566	0.000522821	0.0459538	0.553005
ENSG00000079335	CDC14A	0.103734	0.0501785	-0.00457641	0.936788	-0.099158	0.194776
ENSG00000079337	RAPGEF3	0.320275	9.76304e-11	-0.163608	0.015743	-0.156667	0.0901932
ENSG00000079385	CEACAM1	-0.00584929	0.97573	0.00186184	0.95684	0.00398745	1
ENSG00000079387	SENP1	-0.217244	0.000463636	0.0406389	0.332807	0.176605	0.0386278
ENSG00000079393	DUSP13	-0.172633	0.0145343	-0.221561	0.000188752	0.394194	1.12713e-08
ENSG00000079432	CIC	0.0709809	0.316952	-0.0285824	0.629091	-0.0423985	0.774288
ENSG00000079459	FDFT1	0.366537	5.24459e-29	-0.248425	1.11139e-15	-0.118112	0.0138002
ENSG00000079462	PAFAH1B3	-0.564295	4.32122e-48	0.313891	6.21369e-22	0.250404	3.35749e-08
ENSG00000079482	OPHN1	0.104127	0.0814365	-0.0113568	0.988793	-0.0927704	0.302826
ENSG00000079616	KIF22	0.0583385	0.514814	0.100608	0.0439211	-0.158946	0.039589
ENSG00000079689	SCGN	0.622683	9.85618e-55	-0.314305	1	-0.308378	1
ENSG00000079691	LRRC16A	0.0817629	0.198001	-0.0649409	0.37662	-0.016822	0.833276
ENSG00000079739	PGM1	-0.504357	4.15912e-22	0.168713	0.000281473	0.335644	2.42035e-08
ENSG00000079785	DDX1	0.157699	0.00428922	-0.120613	0.0197299	-0.0370863	0.77812
ENSG00000079805	DNM2	0.257886	6.51524e-05	-0.184424	0.00363584	-0.0734621	0.53281
ENSG00000079819	EPB41L2	0.279517	3.44094e-09	-0.0255195	0.674157	-0.253998	7.47725e-05
ENSG00000079931	MOXD1	-0.111184	0.0349544	0.0788073	0.0375458	0.0323771	0.793133
ENSG00000079950	STX7	0.127971	0.0427591	-0.188843	0.00079107	0.0608719	0.559801
ENSG00000079974	RABL2B	-0.063072	0.465087	0.0869042	0.209539	-0.0238323	0.869738
ENSG00000079999	KEAP1	0.0269221	0.686144	-0.0150852	0.764302	-0.0118369	0.957414
ENSG00000080189	SLC35C2	0.0333683	0.592117	-0.109157	0.0373264	0.0757886	0.4111
ENSG00000080200	CRYBG3	0.125029	0.0383924	-0.0549991	0.430202	-0.07003	0.517972
ENSG00000080298	RFX3	-0.103485	0.175849	0.0782795	0.204992	0.0252055	0.904196
ENSG00000080345	RIF1	0.0807985	0.274389	-0.00856397	0.962522	-0.0722346	0.516787
ENSG00000080371	RAB21	0.141573	0.0403217	-0.0805413	0.289906	-0.0610318	0.597644
ENSG00000080503	SMARCA2	-0.0220585	0.691582	0.0387461	0.388216	-0.0166876	0.893436
ENSG00000080511	RDH8	1.28137e-15	1	0	1	0	1
ENSG00000080546	SESN1	-0.0503654	0.631297	-0.0766433	0.299735	0.127009	0.332287
ENSG00000080561	MID2	0.0252612	0.789041	-0.0243535	0.796989	-0.000907661	1
ENSG00000080573	COL5A3	-0.0378932	0.097879	0.00580958	0.477297	0.0320836	0.377244
ENSG00000080608	PUM3	0.0775793	0.283032	-0.252218	4.32442e-05	0.174639	0.0742237
ENSG00000080644	CHRNA3	-0.128393	0.229409	0.57571	2.58274e-26	-0.447317	3.76099e-07
ENSG00000080709	KCNN2	-0.0300379	0.772611	0.0440029	0.199227	-0.013965	0.723809
ENSG00000080802	CNOT4	-0.138763	0.0399077	0.0525137	0.378917	0.0862493	0.438162
ENSG00000080815	PSEN1	0.0446746	0.631276	-0.07362	0.276646	0.0289454	0.796713
ENSG00000080819	CPOX	0.111181	0.123286	-0.111256	0.0925344	7.43151e-05	0.99842
ENSG00000080822	CLDND1	0.394226	5.54026e-16	-0.238703	1.5555e-06	-0.155524	0.0565946
ENSG00000080823	MOK	-0.861802	1.33414e-38	0.196862	2.6362e-06	0.66494	8.2339e-17
ENSG00000080824	HSP90AA1	-0.205287	1.10743e-13	0.157671	1.76653e-10	0.0476165	0.278965
ENSG00000080839	RBL1	-0.0577189	0.346506	0.121288	0.0146246	-0.0635687	0.591189
ENSG00000080845	DLGAP4	0.250022	6.25651e-07	-0.255691	6.85113e-08	0.00566981	0.948198
ENSG00000080854	IGSF9B	-0.062479	0.0918469	0.0143689	0.656373	0.0481101	0.347783
ENSG00000080986	NDC80	0.0803855	0.395214	0.148452	0.0186876	-0.228837	0.0189487
ENSG00000081014	AP4E1	-0.0738576	0.184208	-0.0346088	0.659294	0.108466	0.16565
ENSG00000081019	RSBN1	0.0142145	0.866832	0.0747058	0.247179	-0.0889203	0.395791
ENSG00000081026	MAGI3	0.0489745	0.593191	-0.0976375	0.176395	0.0486629	0.715138
ENSG00000081051	AFP	-0.310378	7.4225e-06	-0.251032	0.00680782	0.56141	4.39603e-22
ENSG00000081059	TCF7	0.100019	0.177355	0.0402847	0.525887	-0.140304	0.16167
ENSG00000081087	OSTM1	0.0260469	0.853625	-0.185283	0.00456455	0.159236	0.0853825
ENSG00000081154	PCNP	0.156216	3.10307e-06	-0.169029	3.55082e-08	0.0128126	0.86112
ENSG00000081177	EXD2	-0.0110467	0.870716	0.152203	0.00907069	-0.141156	0.194261
ENSG00000081181	ARG2	0.33806	6.34292e-08	-0.0850854	0.263711	-0.252974	0.0064569
ENSG00000081189	MEF2C	1.40543	6.88711e-148	-0.991014	1.60744e-36	-0.414418	0.40169
ENSG00000081307	UBA5	0.0615811	0.360404	-0.120498	0.0444425	0.0589168	0.608424
ENSG00000081320	STK17B	0.410838	5.25014e-10	-0.108385	0.268023	-0.302453	0.00134821
ENSG00000081377	CDC14B	-0.0870697	0.259803	0.0163265	0.766424	0.0707432	0.588178
ENSG00000081386	ZNF510	-0.0645498	0.333496	0.0414296	0.443078	0.0231202	0.881519
ENSG00000081479	LRP2	-0.140473	0.0720985	0.0966517	0.0284234	0.0438211	0.916556
ENSG00000081665	ZNF506	-0.00116467	1	0.00365501	0.937172	-0.00249034	0.977452
ENSG00000081692	JMJD4	0.052333	0.444768	-0.0696557	0.213869	0.0173227	0.865351
ENSG00000081721	DUSP12	0.00786825	0.857394	-0.0770798	0.204612	0.0692115	0.541754
ENSG00000081760	AACS	0.193712	0.00363084	-0.0603117	0.402672	-0.1334	0.200516
ENSG00000081791	KIAA0141	0.152411	0.0232788	-0.0554932	0.444726	-0.0969179	0.362731
ENSG00000081803	CADPS2	-0.0823578	0.163656	0.154938	4.92825e-05	-0.0725798	0.360894
ENSG00000081870	HSPB11	-0.0797426	0.066907	-0.170444	2.17464e-06	0.250186	2.81268e-07
ENSG00000081913	PHLPP1	-0.111473	0.0744143	0.139231	0.00892683	-0.0277582	0.9282
ENSG00000082014	SMARCD3	-0.565821	1.04037e-19	0.257375	1.80101e-07	0.308446	3.43003e-05
ENSG00000082068	WDR70	-0.0114451	0.934214	0.105294	0.137546	-0.0938489	0.453183
ENSG00000082146	STRADB	-0.342804	7.993e-10	0.239808	4.54264e-07	0.102996	0.216045
ENSG00000082153	BZW1	0.14588	0.000420309	-0.0794966	0.0472165	-0.0663835	0.31133
ENSG00000082212	ME2	0.217079	0.000837456	-0.0804293	0.265566	-0.13665	0.190753
ENSG00000082213	C5orf22	0.0601587	0.316167	0.0864837	0.118585	-0.146642	0.0991033
ENSG00000082258	CCNT2	0.0761763	0.282195	0.0732021	0.300884	-0.149378	0.142169
ENSG00000082269	FAM135A	0.035367	0.580974	0.114207	0.0727112	-0.149574	0.125358
ENSG00000082293	COL19A1	-0.00471847	1	0.00590268	0.307972	-0.00118421	1
ENSG00000082397	EPB41L3	-0.476957	5.78009e-13	0.15913	0.00291396	0.317827	8.50368e-05
ENSG00000082438	COBLL1	-0.224801	0.00203867	-0.207425	0.0017938	0.432227	7.46715e-08
ENSG00000082458	DLG3	-0.272359	7.32984e-05	0.267824	7.52603e-07	0.00453435	0.967658
ENSG00000082497	SERTAD4	-0.315793	2.10511e-12	0.158471	1.30131e-07	0.157322	0.000961486
ENSG00000082512	TRAF5	-0.0952004	0.198213	0.0810609	0.196531	0.0141395	0.942524
ENSG00000082515	MRPL22	0.304857	3.22098e-16	-0.201251	1.88723e-08	-0.103606	0.0740407
ENSG00000082516	GEMIN5	-0.102372	0.122571	0.0726884	0.209668	0.0296835	0.801975
ENSG00000082641	NFE2L1	0.0545751	0.477509	-0.0551086	0.467839	0.000533511	1
ENSG00000082684	SEMA5B	-0.0815913	0.127901	0.136723	4.00112e-06	-0.0551315	0.274521
ENSG00000082701	GSK3B	0.146061	0.0192461	-0.128085	0.0364787	-0.017977	0.890666
ENSG00000082781	ITGB5	-0.105185	0.185234	-0.116022	0.0832488	0.221207	0.0171025
ENSG00000082805	ERC1	0.0527862	0.443888	0.240985	6.80676e-05	-0.293771	0.00111476
ENSG00000082898	XPO1	-0.0119074	0.860303	0.107097	0.023196	-0.0951896	0.235876
ENSG00000082996	RNF13	0.0742113	0.345928	0.188668	0.00105622	-0.26288	0.00222356
ENSG00000083093	PALB2	0.0504985	0.460103	-0.0539236	0.409169	0.0034251	1
ENSG00000083099	LYRM2	-0.115875	0.0842887	0.0495441	0.435928	0.0663305	0.5466
ENSG00000083123	BCKDHB	-0.332419	2.71443e-07	0.279924	9.58347e-08	0.0524949	0.570204
ENSG00000083168	KAT6A	0.132175	0.0710153	-0.135573	0.0459691	0.00339891	0.980759
ENSG00000083223	ZCCHC6	-0.131207	0.0517345	-0.0391274	0.724067	0.170334	0.0741283
ENSG00000083290	ULK2	0.0305066	0.740768	-0.0178172	0.822568	-0.0126894	0.960377
ENSG00000083312	TNPO1	0.264483	5.93158e-07	-0.0967187	0.107277	-0.167764	0.0387106
ENSG00000083444	PLOD1	-0.134777	0.0380822	0.0419496	0.552494	0.0928271	0.326052
ENSG00000083457	ITGAE	0.0132677	0.884986	-0.0304617	0.635586	0.017194	0.88803
ENSG00000083520	DIS3	-0.0285397	0.756746	-0.0361203	0.645532	0.06466	0.618581
ENSG00000083535	PIBF1	0.0704948	0.348772	-0.0573069	0.373401	-0.0131879	0.978114
ENSG00000083544	TDRD3	0.0192194	0.791197	0.0787227	0.254297	-0.0979422	0.390417
ENSG00000083635	NUFIP1	-0.119811	0.107145	0.046201	0.50435	0.0736103	0.545819
ENSG00000083642	PDS5B	0.0844804	0.220253	0.157547	0.0077465	-0.242028	0.00447082
ENSG00000083720	OXCT1	0.060429	0.425198	0.0490684	0.506494	-0.109497	0.309323
ENSG00000083750	RRAGB	-0.0761579	0.36611	-0.00524734	0.876469	0.0814052	0.4477
ENSG00000083799	CYLD	0.0889546	0.209223	-0.098401	0.146189	0.00944634	0.970687
ENSG00000083807	SLC27A5	-0.194157	0.006531	0.0975945	0.141883	0.0965623	0.391016
ENSG00000083812	ZNF324	-0.0120059	0.903342	-0.0702119	0.348174	0.0822178	0.477266
ENSG00000083814	ZNF671	-0.0109488	0.862419	0.117419	0.0403031	-0.10647	0.323437
ENSG00000083817	ZNF416	-0.028401	0.627686	0.0986748	0.0494175	-0.0702737	0.497277
ENSG00000083828	ZNF586	-0.0754708	0.259991	-0.0831262	0.222066	0.158597	0.0574693
ENSG00000083838	ZNF446	-0.187035	0.0102898	0.275907	3.78518e-06	-0.0888721	0.595784
ENSG00000083844	ZNF264	-0.0419632	0.629097	-0.0119096	0.917973	0.0538728	0.703057
ENSG00000083845	RPS5	-0.164967	5.99033e-61	0.0969853	4.25946e-27	0.0679816	1.05243e-07
ENSG00000083857	FAT1	-0.181925	0.0219384	0.128028	0.0336143	0.0538973	0.80166
ENSG00000083896	YTHDC1	-0.0316012	0.665469	0.0663959	0.207898	-0.0347947	0.73098
ENSG00000083937	CHMP2B	0.12498	0.0130454	-0.155001	0.000969388	0.0300213	0.805605
ENSG00000084070	SMAP2	0.183885	0.00396138	0.00176503	0.779552	-0.18565	0.0459166
ENSG00000084072	PPIE	-0.226167	6.47373e-05	0.0762228	0.150258	0.149944	0.045035
ENSG00000084073	ZMPSTE24	-0.000253867	0.985184	-0.0710582	0.293837	0.071312	0.503343
ENSG00000084090	STARD7	-0.191247	0.000123227	0.102631	0.0222421	0.0886157	0.245835
ENSG00000084092	NOA1	-0.149984	0.0295195	0.349195	1.7098e-11	-0.199211	0.0264349
ENSG00000084093	REST	0.183309	0.000366587	0.0866356	0.0829524	-0.269945	6.3201e-05
ENSG00000084112	SSH1	0.308518	1.21834e-06	-0.254624	0.000235316	-0.0538942	0.77812
ENSG00000084207	GSTP1	-0.193507	5.77186e-35	-0.0413763	0.00681281	0.234883	1.99873e-38
ENSG00000084234	APLP2	-0.187327	2.42727e-07	0.111298	0.000822005	0.0760288	0.166125
ENSG00000084444	FAM234B	0.177814	0.00600487	-0.184226	0.00394056	0.00641228	0.969431
ENSG00000084453	SLCO1A2	-0.206863	0.00284945	0.215712	1.60836e-05	-0.00884886	0.895747
ENSG00000084463	WBP11	0.110918	0.0229823	-0.215134	3.65038e-07	0.104216	0.129257
ENSG00000084623	EIF3I	-0.111258	0.00105074	0.0123191	0.748071	0.0989385	0.0246781
ENSG00000084636	COL16A1	0.0207813	0.58626	0.127811	0.00336607	-0.148592	0.0285254
ENSG00000084652	TXLNA	0.100668	0.184208	-0.0279616	0.771144	-0.072706	0.53247
ENSG00000084676	NCOA1	-0.263416	0.000111444	0.0538862	0.357999	0.209529	0.0267967
ENSG00000084693	AGBL5	-0.220979	0.000114422	0.227652	1.25185e-06	-0.0066728	0.96759
ENSG00000084710	EFR3B	0.0746369	0.27013	-0.0482487	0.443468	-0.0263882	0.867132
ENSG00000084731	KIF3C	0.151651	0.0188955	-0.135296	0.0248216	-0.0163556	0.965195
ENSG00000084733	RAB10	0.306233	5.67784e-14	-0.220859	1.59541e-08	-0.0853738	0.22212
ENSG00000084754	HADHA	0.0343173	0.563866	0.0432931	0.395688	-0.0776104	0.334154
ENSG00000084764	MAPRE3	-0.0530786	0.646389	-0.184292	0.00154837	0.237371	0.0086356
ENSG00000084774	CAD	-0.145071	0.037701	0.15471	0.0101755	-0.00963888	1
ENSG00000085063	CD59	0.182796	0.000178087	-0.19873	8.61997e-06	0.015934	0.868928
ENSG00000085117	CD82	-0.0408405	0.77221	0.166539	0.000471389	-0.125698	0.105358
ENSG00000085185	BCORL1	-0.00105063	0.989659	-0.0390809	0.665851	0.0401316	0.824843
ENSG00000085224	ATRX	-0.0546493	0.398923	0.243463	6.2602e-08	-0.188814	0.00923651
ENSG00000085231	AK6	0.150945	0.00408207	-0.200387	1.27465e-05	0.0494415	0.57395
ENSG00000085274	MYNN	-0.0150963	0.896047	-0.0262909	0.747508	0.0413873	0.787971
ENSG00000085276	MECOM	0.240979	1.88545e-05	-0.145398	0.0322942	-0.0955809	0.478861
ENSG00000085365	SCAMP1	-0.133989	0.0632822	0.0236424	0.782032	0.110347	0.286574
ENSG00000085377	PREP	0.00503715	0.995415	0.0257956	0.900251	-0.0308327	0.94377
ENSG00000085382	HACE1	0.00565668	0.780809	0.0953793	0.107935	-0.101036	0.279251
ENSG00000085415	SEH1L	0.150831	0.0294727	-0.11047	0.0998563	-0.0403605	0.778742
ENSG00000085433	WDR47	0.0348216	0.428593	0.00901524	0.602532	-0.0438369	0.441548
ENSG00000085449	WDFY1	-0.00957737	0.947616	0.00838489	0.869444	0.00119247	0.992053
ENSG00000085465	OVGP1	-0.102727	0.274402	-0.152982	0.0494026	0.255709	0.0332439
ENSG00000085491	SLC25A24	0.544197	2.31865e-22	-0.357649	7.20537e-10	-0.186548	0.0593943
ENSG00000085511	MAP3K4	-0.11684	0.11382	-0.044918	0.626402	0.161758	0.12534
ENSG00000085644	ZNF213	0.0140793	0.904778	0.0640166	0.288237	-0.0780959	0.495425
ENSG00000085662	AKR1B1	-0.381096	3.04633e-23	0.144498	3.23661e-05	0.236599	1.82674e-07
ENSG00000085719	CPNE3	-0.162426	0.00444355	-0.0100591	0.901664	0.172486	0.0229661
ENSG00000085721	RRN3	-0.0485831	0.510071	0.0345937	0.577306	0.0139894	0.943803
ENSG00000085733	CTTN	0.193315	0.000195782	-0.302157	1.25064e-10	0.108842	0.158944
ENSG00000085741	WNT11	0.125888	3.62858e-05	-0.161941	3.8255e-05	0.0360523	0.311538
ENSG00000085760	MTIF2	-0.353804	2.59298e-08	0.21426	8.84383e-05	0.139544	0.137867
ENSG00000085788	DDHD2	-0.0852971	0.261873	0.078777	0.245629	0.00652009	0.968605
ENSG00000085831	TTC39A	0.024564	0.784353	-0.104602	0.0461914	0.0800381	0.294376
ENSG00000085832	EPS15	0.352122	3.20172e-08	-0.224686	0.00065875	-0.127436	0.269832
ENSG00000085840	ORC1	-0.0956992	0.12491	0.141866	0.0193399	-0.0461664	0.862282
ENSG00000085871	MGST2	0.0918407	0.118384	-0.138981	0.0130295	0.0471404	0.714993
ENSG00000085872	CHERP	0.00931837	0.932666	0.00244994	0.997028	-0.0117683	0.957905
ENSG00000085978	ATG16L1	0.0951554	0.135672	0.0596642	0.280969	-0.15482	0.0693118
ENSG00000085982	USP40	0.015081	0.779112	-0.0362355	0.56572	0.0211545	0.910208
ENSG00000085998	POMGNT1	-0.188283	0.00153531	-0.0115588	0.933509	0.199842	0.0109574
ENSG00000085999	RAD54L	0.0228091	0.509333	-0.0343044	0.711438	0.0114954	0.864127
ENSG00000086015	MAST2	0.0750215	0.320828	-0.0401655	0.586199	-0.034856	0.816664
ENSG00000086061	DNAJA1	0.243694	6.82502e-08	-0.197245	1.75903e-06	-0.0464485	0.637703
ENSG00000086062	B4GALT1	0.576973	4.23306e-23	-0.399742	5.78915e-10	-0.17723	0.109658
ENSG00000086065	CHMP5	0.155416	0.000238933	-0.149926	9.60108e-05	-0.00549011	0.990034
ENSG00000086102	NFX1	-0.00301572	1	-0.103182	0.12765	0.106198	0.344899
ENSG00000086189	DIMT1	0.14126	0.0248492	-0.0928641	0.107592	-0.0483962	0.720384
ENSG00000086200	IPO11	0.699119	6.01882e-30	-0.352747	5.1723e-06	-0.346372	0.000426034
ENSG00000086232	EIF2AK1	-0.0859595	0.169716	0.03036	0.654705	0.0555994	0.576954
ENSG00000086288	NME8	0.00243254	0.88837	0.228941	5.46617e-05	-0.231374	0.00895388
ENSG00000086289	EPDR1	0.0909366	0.18314	-0.0116061	0.773261	-0.0793306	0.541279
ENSG00000086300	SNX10	-0.208998	0.00158654	0.288189	9.27786e-08	-0.0791914	0.502619
ENSG00000086475	SEPHS1	-0.132685	0.0331192	0.0799991	0.173243	0.0526862	0.581711
ENSG00000086504	MRPL28	-0.206456	1.1985e-06	0.042837	0.318055	0.163619	0.00255056
ENSG00000086544	ITPKC	-0.118402	0.0322538	0.0352123	0.458301	0.0831901	0.310987
ENSG00000086589	RBM22	0.077246	0.274044	0.0139618	0.915079	-0.0912078	0.413086
ENSG00000086598	TMED2	0.245925	8.83453e-10	-0.342062	3.5343e-20	0.0961374	0.111746
ENSG00000086619	ERO1B	0.046985	0.463785	0.0317065	0.576303	-0.0786915	0.403061
ENSG00000086666	ZFAND6	0.0153611	0.809085	0.0212654	0.64756	-0.0366265	0.653276
ENSG00000086712	TXLNG	-0.078473	0.275381	0.0297189	0.711438	0.0487541	0.660645
ENSG00000086758	HUWE1	-0.115409	0.0969255	0.148748	0.00687012	-0.0333387	0.752051
ENSG00000086827	ZW10	0.0019728	0.954675	-0.00600151	0.978451	0.00402871	0.95944
ENSG00000086848	ALG9	-0.0103912	0.994004	0.097404	0.0510212	-0.0870128	0.301022
ENSG00000087008	ACOX3	0.010775	0.751682	-0.0711856	0.272116	0.0604106	0.692313
ENSG00000087053	MTMR2	0.402976	6.0564e-13	-0.314288	2.14155e-08	-0.0886881	0.431177
ENSG00000087074	PPP1R15A	0.518918	1.43112e-17	-0.336804	1.91006e-07	-0.182115	0.101074
ENSG00000087076	HSD17B14	0.183842	0.00153155	-0.181276	0.000922543	-0.00256603	1
ENSG00000087077	TRIP6	0.081272	0.0979776	-0.204477	7.8304e-07	0.123205	0.0536633
ENSG00000087085	ACHE	0.173699	0.00136342	-0.262969	7.36673e-07	0.0892708	0.273599
ENSG00000087086	FTL	0.00356438	0.897361	-0.436659	9.06524e-159	0.433094	2.39859e-94
ENSG00000087087	SRRT	0.0258171	0.899057	0.0647953	0.273183	-0.0906124	0.419768
ENSG00000087088	BAX	-0.150436	7.23269e-07	-0.167544	7.19825e-10	0.31798	5.17153e-18
ENSG00000087095	NLK	0.0891952	0.192629	-0.0333423	0.617695	-0.0558529	0.64293
ENSG00000087111	PIGS	-0.25737	2.43141e-05	-0.0116165	1	0.268987	0.000231965
ENSG00000087116	ADAMTS2	-0.01519	1	0.0344476	0.0352625	-0.0192576	1
ENSG00000087128	TMPRSS11E	-0.105233	0.015706	-0.0109604	0.876824	0.116194	0.044592
ENSG00000087152	ATXN7L3	0.0417011	0.628589	-0.0474711	0.489941	0.00576997	0.958666
ENSG00000087157	PGS1	0.141453	0.0436642	-0.076492	0.332469	-0.0649609	0.532204
ENSG00000087191	PSMC5	-0.0351567	0.42253	0.0233035	0.582899	0.0118532	0.880725
ENSG00000087206	UIMC1	0.12216	0.0687073	0.136156	0.0324452	-0.258316	0.00672124
ENSG00000087245	MMP2	0.0999669	0.0756663	-0.33381	2.05009e-09	0.233844	0.0140909
ENSG00000087253	LPCAT2	0.0116043	0.889248	-0.022372	0.740161	0.0107676	0.94441
ENSG00000087263	OGFOD1	0.121885	0.0775333	0.125453	0.0445777	-0.247338	0.01139
ENSG00000087266	SH3BP2	0.253123	3.40706e-05	-0.186847	0.00411037	-0.066276	0.539974
ENSG00000087269	NOP14	-0.0629283	0.432851	0.0963694	0.139768	-0.0334412	0.821042
ENSG00000087274	ADD1	0.216291	4.56574e-05	-0.146175	0.00622955	-0.0701156	0.460526
ENSG00000087299	L2HGDH	0.0542254	0.504963	0.0655161	0.26	-0.119742	0.231174
ENSG00000087301	TXNDC16	-0.0581915	0.526452	0.00797789	0.950348	0.0502136	0.74061
ENSG00000087302	C14orf166	0.0954439	0.000319251	0.0118298	0.738092	-0.107274	0.00216256
ENSG00000087303	NID2	-0.280446	0.00123745	-0.443388	1.07773e-11	0.723834	3.57647e-15
ENSG00000087338	GMCL1	-0.0603531	0.411484	-0.134969	0.0289199	0.195322	0.0232022
ENSG00000087365	SF3B2	-0.0827104	0.0686493	-0.00518259	0.918467	0.0878929	0.147326
ENSG00000087448	KLHL42	-0.00950216	0.917464	-0.00747596	0.952032	0.0169781	0.921975
ENSG00000087460	GNAS	-0.0730402	0.0129106	0.151185	4.04413e-10	-0.0781447	0.0485479
ENSG00000087470	DNM1L	0.0929319	0.158464	-0.0170266	0.827005	-0.0759053	0.494028
ENSG00000087495	PHACTR3	-0.123232	0.96828	0.268842	6.77306e-17	-0.14561	0.0571518
ENSG00000087502	ERGIC2	-0.0252319	0.715143	-0.149401	0.00126375	0.174633	0.0079901
ENSG00000087510	TFAP2C	0.00409715	0.483996	0.018736	0.497534	-0.0228331	0.40891
ENSG00000087586	AURKA	0.136699	0.0307571	0.0588092	0.343805	-0.195508	0.0174139
ENSG00000087842	PIR	0.510588	2.25597e-30	-0.194739	2.29846e-05	-0.315849	1.02367e-07
ENSG00000087884	AAMDC	-0.0201743	0.760324	0.0083306	0.897993	0.0118437	0.941101
ENSG00000087903	RFX2	-0.102487	0.145333	0.118586	0.0576574	-0.0160986	0.982541
ENSG00000087995	METTL2A	-0.177033	0.0108443	0.104356	0.0877867	0.0726774	0.515438
ENSG00000088002	SULT2B1	-0.0819323	0.0347148	0.0247129	0.350192	0.0572194	0.319107
ENSG00000088035	ALG6	0.140849	0.0485366	0.0576312	0.391685	-0.198481	0.0269298
ENSG00000088038	CNOT3	0.0679774	0.374319	0.119501	0.0468028	-0.187479	0.0376871
ENSG00000088179	PTPN4	-0.198564	0.00880555	0.298461	7.13263e-07	-0.0998972	0.461736
ENSG00000088205	DDX18	0.0512741	0.499327	-0.137567	0.00488011	0.0862926	0.3018
ENSG00000088247	KHSRP	-0.0463961	0.554785	0.160665	0.00464084	-0.114268	0.256292
ENSG00000088256	GNA11	0.131713	0.0544639	-0.075327	0.337583	-0.0563864	0.635826
ENSG00000088280	ASAP3	-0.0108589	0.843371	0.0423249	0.495734	-0.031466	0.8349
ENSG00000088298	EDEM2	0.459339	8.98559e-14	-0.257009	4.794e-05	-0.20233	0.0358688
ENSG00000088305	DNMT3B	-0.113769	0.111708	-0.0622414	0.35241	0.17601	0.046393
ENSG00000088325	TPX2	0.210634	0.000138659	-0.0423622	0.479146	-0.168271	0.0355358
ENSG00000088356	PDRG1	0.079996	0.249039	-0.085431	0.232532	0.00543501	0.988222
ENSG00000088367	EPB41L1	-0.415067	1.41061e-10	0.264206	2.34018e-07	0.150862	0.063682
ENSG00000088387	DOCK9	0.638289	4.71753e-25	-0.216576	0.056823	-0.421712	2.04542e-06
ENSG00000088448	ANKRD10	-0.184888	0.00270206	0.0894663	0.104194	0.0954221	0.333727
ENSG00000088451	TGDS	0.00283723	0.99114	-0.0544709	0.43365	0.0516337	0.670971
ENSG00000088543	C3orf18	0.0156738	0.83649	0.0587346	0.342445	-0.0744084	0.478781
ENSG00000088682	COQ9	-0.220078	0.000332095	0.008696	0.776836	0.211382	0.00839279
ENSG00000088727	KIF9	0.168489	0.0178248	-0.0464796	0.5862	-0.122009	0.286418
ENSG00000088756	ARHGAP28	0.238693	3.6944e-05	0.335287	8.18559e-10	-0.57398	1.3463e-13
ENSG00000088766	CRLS1	-0.0340516	0.600714	-0.167236	0.00065887	0.201288	0.00491747
ENSG00000088812	ATRN	-0.0484862	0.665356	0.139009	0.01559	-0.0905231	0.360028
ENSG00000088826	SMOX	0.625425	3.98021e-26	-0.479201	1.93152e-13	-0.146224	0.384183
ENSG00000088832	FKBP1A	0.954534	1.18641e-303	-0.65933	4.63056e-152	-0.295203	1.16212e-18
ENSG00000088833	NSFL1C	0.100049	0.0608876	-0.114548	0.0088178	0.0144997	0.816093
ENSG00000088854	C20orf194	0.0943039	0.197102	-0.0706539	0.331079	-0.02365	0.865487
ENSG00000088876	ZNF343	0.0141377	0.828998	-0.0222936	0.727806	0.00815589	0.969954
ENSG00000088881	EBF4	0.0520743	0.256931	0.0203128	0.149864	-0.072387	0.136536
ENSG00000088882	CPXM1	0.249167	9.1563e-05	0.212552	0.000152925	-0.461719	5.56725e-09
ENSG00000088888	MAVS	0.292975	1.58627e-06	-0.0667813	0.373234	-0.226194	0.0109442
ENSG00000088899	RP5-1187M17.10	-0.112095	0.0412451	0.102814	0.0942768	0.00928115	0.674355
ENSG00000088930	XRN2	0.022601	0.68801	0.0980391	0.0223363	-0.12064	0.0639564
ENSG00000088970	KIZ	-0.147349	0.0550433	0.222746	0.000343385	-0.0753972	0.597885
ENSG00000088986	DYNLL1	0.2248	4.09162e-22	-0.210403	6.69479e-23	-0.0143967	0.774449
ENSG00000088992	TESC	0.719787	1.77283e-48	-0.599355	3.64233e-24	-0.120432	0.503151
ENSG00000089006	SNX5	-0.0028307	0.975995	0.0575284	0.232268	-0.0546977	0.514728
ENSG00000089009	RPL6	-0.0507409	7.03934e-06	0.241023	8.28597e-137	-0.190282	4.31429e-47
ENSG00000089022	MAPKAPK5	0.203439	0.000541748	-0.00567852	0.963336	-0.197761	0.0204964
ENSG00000089048	ESF1	-0.186443	0.0093672	0.088776	0.224905	0.0976673	0.378465
ENSG00000089050	RBBP9	-0.063897	0.355331	0.0340388	0.582186	0.0298582	0.809976
ENSG00000089053	ANAPC5	-0.167856	0.000946638	0.0119863	0.843802	0.15587	0.0222278
ENSG00000089057	SLC23A2	0.035746	0.602509	-0.00889249	0.905159	-0.0268535	0.837661
ENSG00000089060	SLC8B1	0.0981078	0.0301626	-0.0194601	0.999814	-0.0786477	0.124949
ENSG00000089063	TMEM230	-0.0618653	0.128868	0.0138416	0.754281	0.0480237	0.442417
ENSG00000089091	DZANK1	-0.0943679	0.0326774	0.0338842	0.132436	0.0604837	0.540183
ENSG00000089094	KDM2B	0.0246391	0.795826	0.145053	0.016299	-0.169692	0.0720941
ENSG00000089116	LHX5	-0.0462509	1	0.0632693	0.0043126	-0.0170184	1
ENSG00000089123	TASP1	0.0572069	0.509449	0.0327932	0.568362	-0.0900001	0.405434
ENSG00000089127	OAS1	0.311318	4.59672e-13	-0.2787	1.54186e-09	-0.0326189	0.517972
ENSG00000089154	GCN1	-0.120521	0.0881886	0.0441138	0.500156	0.0764076	0.50427
ENSG00000089157	RPLP0	-0.143513	1.70297e-47	0.174095	2.08477e-86	-0.0305823	0.0366004
ENSG00000089159	PXN	0.219348	0.000313338	-0.332901	1.04586e-09	0.113553	0.169801
ENSG00000089163	SIRT4	-0.191391	6.68319e-05	0.0309072	0.219429	0.160484	0.00759505
ENSG00000089169	RPH3A	0.267667	3.98008e-09	-0.129991	0.949639	-0.137677	0.0903093
ENSG00000089177	KIF16B	-0.0521263	0.548721	0.132837	0.0426999	-0.080711	0.520377
ENSG00000089195	TRMT6	0.215925	0.00150522	-0.108987	0.10761	-0.106938	0.380332
ENSG00000089220	PEBP1	-0.648148	4.07667e-134	0.321482	7.92227e-48	0.326666	3.24688e-29
ENSG00000089234	BRAP	0.0135742	0.880138	0.0459084	0.573711	-0.0594825	0.667706
ENSG00000089248	ERP29	-0.0838931	0.0178078	0.152516	2.47975e-07	-0.0686228	0.179888
ENSG00000089280	FUS	0.279673	2.23931e-17	-0.0238176	0.539593	-0.255855	7.70106e-10
ENSG00000089289	IGBP1	-0.0826729	0.108036	0.171204	2.73536e-05	-0.0885306	0.213179
ENSG00000089327	FXYD5	1.0716	4.88393e-166	-0.525052	3.82142e-35	-0.546544	1.77603e-23
ENSG00000089335	ZNF302	-0.0632567	0.428885	0.235252	3.04113e-05	-0.171995	0.0656455
ENSG00000089351	GRAMD1A	0.357702	5.28722e-14	-0.130371	0.00970196	-0.227331	0.000899592
ENSG00000089472	HEPH	0.0537454	0.501868	0.0299132	0.664952	-0.0836586	0.47074
ENSG00000089486	CDIP1	-0.109333	0.0882383	0.0539663	0.386593	0.0553668	0.599102
ENSG00000089597	GANAB	-0.0263887	0.741078	0.0364935	0.464199	-0.0101048	0.932329
ENSG00000089639	GMIP	-0.087925	0.118617	0.0120504	0.80323	0.0758745	0.351931
ENSG00000089682	RBM41	-0.168515	0.0199442	0.150947	0.0150246	0.0175683	0.90011
ENSG00000089685	BIRC5	0.0442011	0.420141	0.0382669	0.420815	-0.082468	0.246018
ENSG00000089692	LAG3	0.0316806	0.485444	0.0125854	0.882323	-0.044266	0.582201
ENSG00000089693	MLF2	-0.055915	0.0646375	-0.113965	3.82875e-06	0.16988	2.46908e-07
ENSG00000089737	DDX24	-0.0552671	0.364585	-0.0634409	0.231131	0.118708	0.136531
ENSG00000089775	ZBTB25	0.170883	0.0151678	0.0376351	0.519315	-0.208518	0.0348974
ENSG00000089818	NECAP1	0.0239177	0.736799	-0.067892	0.260221	0.0439744	0.701097
ENSG00000089820	ARHGAP4	0.123534	0.0365582	0.0119849	0.785474	-0.135519	0.0864516
ENSG00000089876	DHX32	0.117205	0.105057	-0.0337833	0.652817	-0.0834214	0.510913
ENSG00000089902	RCOR1	0.319309	3.31492e-06	-0.0476881	0.867733	-0.271621	0.00457145
ENSG00000089916	GPATCH2L	0.37633	1.02478e-09	-0.0262167	0.928879	-0.350114	1.90093e-05
ENSG00000090006	LTBP4	-0.256942	6.04648e-05	0.333823	1.29422e-10	-0.076881	0.520365
ENSG00000090013	BLVRB	-0.263416	1.56199e-07	0.174682	0.000103305	0.0887332	0.220031
ENSG00000090020	SLC9A1	0.167926	0.0128436	-0.0155681	0.917545	-0.152358	0.135514
ENSG00000090054	SPTLC1	0.160736	0.0155542	-0.130922	0.0418975	-0.0298146	0.869086
ENSG00000090060	PAPOLA	0.168669	2.92556e-06	-0.165952	7.69673e-07	-0.00271703	0.989448
ENSG00000090061	CCNK	0.0977687	0.165144	-0.129546	0.0367776	0.0317775	0.804815
ENSG00000090097	PCBP4	0.0459484	0.421043	-0.177168	0.00028906	0.13122	0.0875668
ENSG00000090104	RGS1	-0.0488875	1	-0.0357379	1	0.0846254	1
ENSG00000090238	YPEL3	0.110621	0.0607438	0.241984	2.07261e-06	-0.352605	2.21518e-06
ENSG00000090263	MRPS33	-0.260128	1.4855e-08	0.108063	0.0113855	0.152065	0.0186933
ENSG00000090266	NDUFB2	-0.0535226	0.12391	-0.0647253	0.0311096	0.118248	0.00647689
ENSG00000090273	NUDC	-0.11622	0.00379928	-0.0475891	0.233935	0.163809	0.000428289
ENSG00000090316	MAEA	-0.0335779	0.522561	0.0988817	0.0522799	-0.0653037	0.518388
ENSG00000090339	ICAM1	0.16433	0.000384861	-0.113413	0.0210564	-0.0509167	0.673889
ENSG00000090372	STRN4	0.0677214	0.355055	-0.00336864	0.966728	-0.0643528	0.588469
ENSG00000090432	MUL1	0.0176566	0.936027	0.055944	0.436496	-0.0736006	0.599749
ENSG00000090447	TFAP4	-0.132756	0.0447067	0.0985065	0.0797139	0.0342494	0.744588
ENSG00000090470	PDCD7	0.110117	0.112507	0.0346616	0.630315	-0.144779	0.156571
ENSG00000090487	SPG21	-0.324042	2.74308e-14	0.118809	0.0025616	0.205233	0.00023025
ENSG00000090520	DNAJB11	0.411989	2.16056e-19	-0.42986	1.03035e-22	0.0178703	0.784475
ENSG00000090530	P3H2	-0.0815511	0.289463	-0.283384	1.53436e-07	0.364935	2.2337e-06
ENSG00000090539	CHRD	-0.134258	0.00585358	0.104309	0.0120446	0.0299496	0.572046
ENSG00000090581	GNPTG	-0.0110195	0.940679	0.021556	0.816235	-0.0105365	0.953638
ENSG00000090612	ZNF268	-0.0678561	0.49331	0.0642457	0.260828	0.00361039	0.89497
ENSG00000090615	GOLGA3	-0.013349	0.946874	-0.210779	0.00145332	0.224128	0.0283665
ENSG00000090621	PABPC4	-0.421778	7.4223e-16	0.2469	3.91934e-08	0.174878	0.0121623
ENSG00000090661	CERS4	-0.00334521	1	-0.020737	0.818713	0.0240822	0.905792
ENSG00000090674	MCOLN1	0.189293	0.00562942	-0.179285	0.00438456	-0.0100077	1
ENSG00000090686	USP48	0.332574	2.22641e-08	-0.143603	0.0309754	-0.188971	0.0411252
ENSG00000090776	EFNB1	-0.440058	2.30367e-14	0.379379	4.13625e-16	0.0606795	0.519019
ENSG00000090857	PDPR	-0.0747128	0.385563	0.229637	0.000132204	-0.154924	0.137043
ENSG00000090861	AARS	-0.0240261	0.734185	0.124783	0.0526265	-0.100757	0.413086
ENSG00000090863	GLG1	0.00748867	0.917758	0.0489126	0.365789	-0.0564012	0.538187
ENSG00000090889	KIF4A	0.0208445	0.947679	0.224192	6.57893e-05	-0.245036	0.00850891
ENSG00000090905	TNRC6A	-0.0655838	0.426871	0.12586	0.0344455	-0.0602759	0.572786
ENSG00000090924	PLEKHG2	0.121066	0.0925157	-0.0663421	0.36371	-0.0547236	0.648992
ENSG00000090932	DLL3	-0.0592549	0.54376	0.182628	0.00471696	-0.123373	0.238892
ENSG00000090971	NAT14	-0.363648	1.8965e-10	0.120987	0.0195378	0.242661	0.000813651
ENSG00000090975	PITPNM2	0.257081	1.16085e-07	-0.135846	0.0438523	-0.121235	0.234463
ENSG00000090989	EXOC1	0.0804318	0.294055	-0.0267059	0.787866	-0.0537259	0.679883
ENSG00000091009	RBM27	-0.12233	0.110732	0.119418	0.0632749	0.00291212	1
ENSG00000091039	OSBPL8	0.219788	8.3265e-06	-0.243327	1.96795e-07	0.0235387	0.853078
ENSG00000091073	DTX2	0.0759475	0.308642	0.0255711	0.758137	-0.101519	0.343286
ENSG00000091127	PUS7	-5.53218e-05	1	0.00562372	0.935375	-0.0055684	0.977436
ENSG00000091136	LAMB1	0.486006	8.07014e-14	-0.0201844	0.712372	-0.465822	2.19998e-07
ENSG00000091140	DLD	-0.119686	0.0261564	0.0865964	0.109944	0.03309	0.690457
ENSG00000091157	WDR7	-0.102841	0.0184696	0.0504685	0.133141	0.0523728	0.411877
ENSG00000091164	TXNL1	0.0331295	0.522561	0.125767	0.00164229	-0.158897	0.007233
ENSG00000091262	ABCC6	-0.184177	0.00116259	0.206774	1.9806e-06	-0.0225977	0.974425
ENSG00000091317	CMTM6	0.0362353	0.452811	-0.215551	1.48776e-08	0.179316	0.000978925
ENSG00000091409	ITGA6	0.0292713	0.486802	0.0547305	0.137935	-0.0840018	0.143635
ENSG00000091436	AC013461.1	-0.0449872	0.596616	0.0256601	0.669581	0.019327	0.949788
ENSG00000091483	FH	0.00684529	0.960404	0.0451556	0.468686	-0.0520009	0.627925
ENSG00000091490	SEL1L3	-0.0147205	0.305108	-0.0135973	0.670586	0.0283178	0.553984
ENSG00000091527	CDV3	0.134379	0.0559337	-0.098619	0.14528	-0.0357596	0.805994
ENSG00000091536	MYO15A	-0.0507947	0.398766	0.0507028	0.177155	9.19029e-05	0.908805
ENSG00000091542	ALKBH5	-0.102033	0.088235	-0.0294019	0.721582	0.131434	0.129494
ENSG00000091592	NLRP1	-0.327686	1.64666e-06	0.25977	6.45607e-06	0.0679159	0.523936
ENSG00000091622	PITPNM3	0.0132352	0.678708	0.032129	0.329346	-0.0453642	0.400528
ENSG00000091640	SPAG7	-0.0353519	0.410729	-0.0668151	0.0539176	0.102167	0.0378985
ENSG00000091651	ORC6	0.0513994	0.344864	-0.176807	5.3832e-05	0.125408	0.0653259
ENSG00000091656	ZFHX4	-0.348264	1.04652e-08	0.401146	5.87696e-18	-0.052882	1
ENSG00000091732	ZC3HC1	-0.0914385	0.160628	0.0509526	0.478477	0.0404859	0.638682
ENSG00000091844	RGS17	0.295581	2.67303e-06	-0.00549973	0.948676	-0.290081	0.000431391
ENSG00000091879	ANGPT2	-0.343132	1.83813e-06	0.25114	3.26674e-05	0.0919919	0.413486
ENSG00000091947	TMEM101	-0.138187	0.0181365	0.216872	3.54919e-06	-0.0786841	0.386274
ENSG00000091972	CD200	-0.230959	0.000134048	0.20167	3.54798e-05	0.0292894	0.757521
ENSG00000091986	CCDC80	0.518356	1.78716e-14	-0.558391	1.52281e-08	0.0400349	1
ENSG00000092010	PSME1	-0.363388	5.46761e-13	0.241658	2.43591e-08	0.12173	0.0941918
ENSG00000092020	PPP2R3C	0.316017	4.54809e-08	-0.348818	2.55608e-10	0.0328013	0.693204
ENSG00000092036	HAUS4	0.033992	0.708427	0.081414	0.262666	-0.115406	0.329415
ENSG00000092051	JPH4	0.0461401	0.276943	-0.0908935	0.0128708	0.0447534	0.385665
ENSG00000092067	CEBPE	-0.0922218	0.0102771	0.152924	2.73505e-07	-0.0607026	0.87613
ENSG00000092068	SLC7A8	0.106338	0.132991	0.089299	0.190387	-0.195637	0.0469688
ENSG00000092094	OSGEP	0.0548149	0.359486	-0.133972	0.00718632	0.0791567	0.326052
ENSG00000092096	SLC22A17	-0.0335576	0.817861	0.0322798	0.854737	0.00127776	0.984048
ENSG00000092108	SCFD1	-0.123108	0.0355727	0.0271491	0.663662	0.0959592	0.272313
ENSG00000092140	G2E3	-0.0108298	0.878229	0.118361	0.0435713	-0.107531	0.311619
ENSG00000092148	HECTD1	0.189972	0.000657213	-0.111944	0.0477565	-0.0780276	0.398431
ENSG00000092199	HNRNPC	-0.260802	1.68099e-29	0.209945	4.4623e-25	0.050857	0.144805
ENSG00000092201	SUPT16H	-0.211177	3.35262e-05	0.148519	0.0010941	0.0626578	0.461355
ENSG00000092203	TOX4	-0.0427298	0.523357	0.0391105	0.531807	0.00361936	0.987105
ENSG00000092208	GEMIN2	-0.0465794	0.389313	0.123059	0.0276089	-0.0764797	0.556413
ENSG00000092330	TINF2	0.133819	0.0395855	-0.159177	0.00623448	0.0253584	0.83185
ENSG00000092421	SEMA6A	0.218164	0.000259336	-0.049909	0.497149	-0.168255	0.0531039
ENSG00000092439	TRPM7	-0.0532628	0.487205	0.00594034	0.872366	0.0473225	0.745673
ENSG00000092445	TYRO3	-0.292421	5.10694e-09	0.263023	7.65636e-10	0.0293974	0.845348
ENSG00000092470	WDR76	-0.0419376	0.681148	-0.086185	0.269666	0.128123	0.267524
ENSG00000092531	SNAP23	-0.00472655	0.948074	0.0359644	0.595179	-0.0312378	0.823355
ENSG00000092621	PHGDH	-0.758029	2.10587e-53	0.437434	1.96186e-28	0.320595	1.00712e-09
ENSG00000092758	COL9A3	-0.704504	1.2062e-27	0.0215413	0.0494816	0.682963	2.58822e-24
ENSG00000092820	EZR	0.529759	1.18453e-25	-0.459412	8.60097e-20	-0.0703473	0.609641
ENSG00000092841	MYL6	0.0949103	6.09033e-07	-0.350527	1.04272e-98	0.255616	4.25171e-32
ENSG00000092847	AGO1	-0.21679	0.00232833	0.175898	0.00250393	0.0408914	0.783804
ENSG00000092850	TEKT2	-0.171532	4.4112e-06	0.122511	7.82911e-05	0.0490214	0.0952734
ENSG00000092853	CLSPN	0.300691	1.11397e-08	-0.220013	1.49832e-05	-0.0806775	0.412489
ENSG00000092871	RFFL	0.0588255	0.421638	-0.0157044	0.940491	-0.043121	0.654411
ENSG00000092929	UNC13D	-0.0834052	0.281718	0.0176168	0.598989	0.0657884	0.700874
ENSG00000092931	MFSD11	-0.0135716	0.893006	0.0593139	0.387011	-0.0457423	0.719896
ENSG00000092964	DPYSL2	0.00421364	0.992654	-0.0927603	0.118133	0.0885467	0.364135
ENSG00000092969	TGFB2	-0.56419	3.06394e-24	0.0886052	4.97624e-05	0.475585	4.50389e-12
ENSG00000092978	GPATCH2	-0.0574676	0.451451	0.0235239	0.751037	0.0339437	0.806985
ENSG00000093000	NUP50	0.387173	1.1724e-13	-0.171982	0.00244473	-0.21519	0.0036845
ENSG00000093009	CDC45	0.0973298	0.104552	-0.20327	0.000280253	0.105941	0.238783
ENSG00000093010	COMT	-0.0171918	0.855419	-0.0863735	0.174537	0.103565	0.329944
ENSG00000093072	CECR1	-0.305272	5.72863e-06	0.179826	0.00163482	0.125446	0.167929
ENSG00000093144	ECHDC1	-0.147056	0.0106825	0.0526964	0.414558	0.09436	0.220026
ENSG00000093167	LRRFIP2	0.152436	0.00726266	-0.114349	0.0258395	-0.0380872	0.815735
ENSG00000093183	SEC22C	0.125507	0.0457125	-0.115783	0.0506442	-0.00972343	0.957594
ENSG00000094631	HDAC6	0.105287	0.147076	0.130851	0.0373709	-0.236138	0.0131544
ENSG00000094804	CDC6	0.138981	0.0178447	-0.162299	0.0047536	0.0233175	0.918624
ENSG00000094841	UPRT	-0.00612066	0.928729	-0.0965033	0.0900295	0.102624	0.3176
ENSG00000094880	CDC23	0.0386546	0.689222	0.0469081	0.474498	-0.0855627	0.456843
ENSG00000094914	AAAS	0.0605254	0.415849	0.0764568	0.151454	-0.136982	0.0846632
ENSG00000094916	CBX5	-0.0735658	0.067667	0.173619	7.73282e-08	-0.100053	0.0631312
ENSG00000094975	SUCO	0.061305	0.447954	-0.0726273	0.349551	0.0113223	0.981916
ENSG00000095002	MSH2	0.0345685	0.720467	0.0750911	0.225594	-0.10966	0.304745
ENSG00000095015	MAP3K1	-0.167716	0.019828	-0.0182675	0.944813	0.185983	0.0825739
ENSG00000095059	DHPS	0.0429094	0.467017	0.111253	0.0250517	-0.154162	0.0282712
ENSG00000095066	HOOK2	-0.167656	0.0170336	0.212683	0.000225335	-0.0450272	0.744844
ENSG00000095139	ARCN1	-0.0125465	0.86954	-0.247799	1.27465e-05	0.260345	0.00164679
ENSG00000095203	EPB41L4B	-0.0390151	0.0892582	0.0160211	0.272108	0.0229941	0.514728
ENSG00000095209	TMEM38B	0.0579194	0.471786	-0.0740248	0.323144	0.0161054	0.948198
ENSG00000095261	PSMD5	-0.102583	0.137048	0.0377869	0.614347	0.0647963	0.523936
ENSG00000095319	NUP188	-0.0579511	0.425926	0.0383444	0.548862	0.0196067	0.900868
ENSG00000095321	CRAT	0.242353	0.000156111	-0.134034	0.032027	-0.108319	0.356431
ENSG00000095370	SH2D3C	0.845771	2.3308e-53	-0.402304	3.17592e-05	-0.443466	8.30793e-06
ENSG00000095380	NANS	-0.14091	0.0105105	-0.322974	7.34035e-14	0.463885	3.64313e-17
ENSG00000095383	TBC1D2	-0.0341478	0.75886	-0.0367677	0.700418	0.0709155	0.717613
ENSG00000095397	DFNB31	-0.201477	1.44534e-05	0.121581	0.00106724	0.0798968	0.159359
ENSG00000095485	CWF19L1	-0.0568472	0.447605	-0.0223379	0.78166	0.079185	0.453014
ENSG00000095564	BTAF1	-0.00474111	1	0.0301265	0.662597	-0.0253854	0.816106
ENSG00000095574	IKZF5	-0.0683458	0.200373	0.0714188	0.135468	-0.00307295	1
ENSG00000095596	CYP26A1	-0.264749	0.025499	-0.649441	2.48527e-31	0.91419	1.70894e-50
ENSG00000095637	SORBS1	1.40316	1.05242e-126	-0.851048	1.76324e-16	-0.552115	0.000103311
ENSG00000095739	BAMBI	-0.294286	0.000107299	-0.988932	2.03755e-69	1.28322	2.83445e-70
ENSG00000095752	IL11	-0.103192	0.220738	-0.342267	1.03945e-06	0.445459	2.14033e-06
ENSG00000095777	MYO3A	0.507595	2.00677e-18	-0.316496	2.29846e-05	-0.191099	0.200409
ENSG00000095787	WAC	0.0708797	0.225586	0.0477258	0.371616	-0.118606	0.124775
ENSG00000095794	CREM	0.852828	8.30489e-88	-0.561533	1.45241e-34	-0.291295	8.44796e-06
ENSG00000095906	NUBP2	-0.0928488	0.0798735	0.0143418	0.892996	0.078507	0.28163
ENSG00000095932	SMIM24	0.277118	1.97915e-11	-0.0512544	0.669284	-0.225863	6.29189e-06
ENSG00000095951	HIVEP1	-0.0939631	0.1493	-0.00781348	0.943536	0.101777	0.300959
ENSG00000096060	FKBP5	0.201744	0.000920581	-0.341304	6.94594e-10	0.13956	0.100179
ENSG00000096063	SRPK1	-0.322932	2.85583e-10	0.098381	0.0476715	0.224551	0.000561162
ENSG00000096070	BRPF3	0.0754757	0.272098	-0.00910237	0.900505	-0.0663733	0.567019
ENSG00000096080	MRPS18A	0.204765	6.71799e-05	-0.0236606	0.716606	-0.181105	0.010851
ENSG00000096092	TMEM14A	-0.570894	3.86449e-24	0.273002	1.14776e-09	0.297892	1.09556e-05
ENSG00000096093	EFHC1	-0.164808	0.0190514	0.0974695	0.126524	0.0673387	0.550193
ENSG00000096384	HSP90AB1	-0.16061	2.03513e-15	0.227023	9.58463e-38	-0.0664136	0.0209128
ENSG00000096401	CDC5L	0.0609012	0.360766	0.0852742	0.16736	-0.146175	0.104816
ENSG00000096433	ITPR3	0.210794	3.67076e-09	-0.10377	0.167003	-0.107023	0.0754534
ENSG00000096654	ZNF184	0.0708382	0.424683	-0.00692805	0.957783	-0.0639102	0.581668
ENSG00000096696	DSP	-0.184209	0.00708473	0.394511	5.91335e-15	-0.210302	0.0121025
ENSG00000096717	SIRT1	-0.0733645	0.36249	0.0942197	0.140951	-0.0208553	0.883314
ENSG00000096746	HNRNPH3	-0.0515896	0.270825	0.140438	0.000181952	-0.088848	0.157321
ENSG00000096872	IFT74	-0.213214	0.00713087	0.341087	1.10515e-08	-0.127874	0.294787
ENSG00000096968	JAK2	0.06328	0.283715	-0.052877	0.34252	-0.010403	0.948265
ENSG00000097007	ABL1	-0.121821	0.131628	0.290264	7.45312e-07	-0.168444	0.111923
ENSG00000097021	ACOT7	0.336618	7.62155e-13	-0.335987	3.76139e-15	-0.000630957	0.978215
ENSG00000097033	SH3GLB1	0.469402	5.02387e-27	-0.715747	4.59305e-59	0.246345	8.83723e-05
ENSG00000097046	CDC7	-0.113629	0.122248	0.204987	0.000867765	-0.0913582	0.497277
ENSG00000097096	SYDE2	-0.12342	0.079784	0.187013	0.000544151	-0.0635931	0.645066
ENSG00000099139	PCSK5	-0.0455466	0.484936	0.0582791	0.167097	-0.0127325	0.835388
ENSG00000099194	SCD	0.311875	1.70365e-14	-0.085251	0.0492584	-0.226624	5.34497e-05
ENSG00000099203	TMED1	-0.104967	0.0654738	0.0371855	0.524805	0.0677815	0.450781
ENSG00000099204	ABLIM1	-0.215356	0.00381821	0.404212	2.52117e-12	-0.188856	0.0779588
ENSG00000099219	ERMP1	-0.152839	0.0212145	0.160742	0.00229335	-0.0079033	1
ENSG00000099246	RAB18	0.113481	0.0272521	-0.246838	1.43834e-08	0.133357	0.0461228
ENSG00000099250	NRP1	0.706702	2.47769e-45	-1.06152	7.99011e-58	0.35482	4.17425e-08
ENSG00000099256	PRTFDC1	0.0384416	0.584767	0.0395068	0.66151	-0.0779485	0.483617
ENSG00000099282	TSPAN15	0.817421	7.26224e-56	-0.529151	7.21298e-14	-0.28827	0.0710904
ENSG00000099284	H2AFY2	-0.624419	2.16382e-69	0.671643	2.23355e-119	-0.047224	0.390066
ENSG00000099290	FAM21A	0.11383	0.119828	0.03522	0.622619	-0.14905	0.153649
ENSG00000099308	MAST3	-0.0253858	0.527356	0.0719414	0.102902	-0.0465556	0.727108
ENSG00000099326	MZF1	-0.0847549	0.213115	0.0330324	0.566312	0.0517225	0.659923
ENSG00000099330	OCEL1	0.0656667	0.305131	0.153441	0.0057461	-0.219107	0.00504566
ENSG00000099331	MYO9B	0.174432	0.0113762	-0.0267005	0.814241	-0.147732	0.150945
ENSG00000099337	KCNK6	0.155494	0.00452503	-0.205538	2.04631e-05	0.0500432	0.299828
ENSG00000099341	PSMD8	-0.144344	9.88084e-06	-0.067163	0.0275521	0.211507	8.27768e-09
ENSG00000099364	FBXL19	-0.0922539	0.241473	0.0687772	0.264873	0.0234767	0.9282
ENSG00000099377	HSD3B7	0.0731456	0.12643	-0.0386823	0.510493	-0.0344634	0.626075
ENSG00000099381	SETD1A	0.00754392	0.843731	0.0876524	0.174547	-0.0951963	0.315992
ENSG00000099385	BCL7C	-0.0137257	0.78441	-0.0635713	0.10179	0.077297	0.192727
ENSG00000099622	CIRBP	0.07011	0.0146391	0.470611	2.10911e-87	-0.540721	1.80529e-62
ENSG00000099624	ATP5D	-0.124048	4.32901e-06	0.0935347	0.000113294	0.0305129	0.628364
ENSG00000099783	HNRNPM	-0.151699	0.000117206	0.104419	0.00374875	0.0472793	0.4272
ENSG00000099785	2002-03-01	0.276564	2.36737e-05	-0.109896	0.122483	-0.166669	0.103375
ENSG00000099795	NDUFB7	-0.282117	3.50643e-18	0.0712211	0.023196	0.210896	4.27934e-07
ENSG00000099797	TECR	-0.298564	1.21676e-13	0.231492	3.07431e-11	0.0670726	0.266491
ENSG00000099800	TIMM13	-0.214731	1.14884e-12	0.0675477	0.0195623	0.147183	0.000141577
ENSG00000099804	CDC34	0.207838	5.21324e-05	-0.206056	2.29355e-05	-0.00178235	1
ENSG00000099810	MTAP	-0.165255	0.0290359	-0.0795757	0.230802	0.244831	0.0031313
ENSG00000099814	CEP170B	-0.0754728	0.286216	0.110958	0.045251	-0.0354847	0.794617
ENSG00000099817	POLR2E	-0.231662	3.82288e-12	0.0803218	0.0109603	0.15134	0.000341708
ENSG00000099821	POLRMT	-0.0835133	0.228972	0.00105559	0.960282	0.0824577	0.428868
ENSG00000099849	RASSF7	-0.180789	0.00734935	0.0975916	0.0381547	0.0831979	0.567019
ENSG00000099860	GADD45B	-0.00418879	0.975181	-0.405596	5.03238e-12	0.409785	1.93706e-07
ENSG00000099864	PALM	-0.0998394	0.215044	0.123002	0.0533856	-0.0231629	0.869418
ENSG00000099866	MADCAM1	-0.0140156	0.928294	0.0313761	0.654345	-0.0173605	0.879622
ENSG00000099869	IGF2-AS	-0.0842471	1	0.0353628	0.000873213	0.0488843	1
ENSG00000099875	MKNK2	-0.146001	0.0531697	0.311829	2.51085e-08	-0.165828	0.0973058
ENSG00000099889	ARVCF	0.0906646	0.16324	-0.00850455	0.747508	-0.0821601	0.196517
ENSG00000099899	TRMT2A	-0.0672702	0.382653	-0.0802057	0.262291	0.147476	0.116611
ENSG00000099901	RANBP1	-0.264994	4.78675e-25	0.0416109	0.108843	0.223383	2.06348e-13
ENSG00000099904	ZDHHC8	0.0627567	0.452462	-0.0768872	0.265475	0.0141304	0.901834
ENSG00000099910	KLHL22	0.0975924	0.262597	-0.00952861	0.960898	-0.0880637	0.423886
ENSG00000099917	MED15	0.440817	1.23754e-13	-0.333068	3.18101e-08	-0.107749	0.424314
ENSG00000099940	SNAP29	0.120191	0.0293087	-0.272905	1.76935e-08	0.152714	0.0452285
ENSG00000099942	CRKL	-0.0906619	0.289934	0.124291	0.0565207	-0.0336295	0.78892
ENSG00000099949	LZTR1	0.0467314	0.59035	-0.0338955	0.7114	-0.0128359	0.932953
ENSG00000099953	MMP11	-0.137503	0.0405998	-0.0564728	0.562243	0.193976	0.0242419
ENSG00000099954	CECR2	-0.144964	0.0231338	0.175205	0.000556239	-0.0302403	0.744844
ENSG00000099956	SMARCB1	0.0671387	0.162993	-0.0806092	0.0540636	0.0134705	0.885771
ENSG00000099958	DERL3	-0.0987247	0.382989	0.0138226	0.618204	0.0849021	0.793043
ENSG00000099968	BCL2L13	-0.0352774	0.662619	-0.0760248	0.231876	0.111302	0.267932
ENSG00000099977	DDT	-0.117914	0.00364696	0.0302099	0.475754	0.0877045	0.138574
ENSG00000099991	CABIN1	-0.0820109	0.267541	0.133173	0.0219695	-0.0511626	0.650985
ENSG00000099992	TBC1D10A	-0.0989898	0.177969	0.0322984	0.721316	0.0666913	0.510781
ENSG00000099995	SF3A1	-0.0624863	0.335543	0.0226821	0.719162	0.0398042	0.712479
ENSG00000099999	RNF215	0.05771	0.142442	0.0300376	0.332459	-0.0877475	0.109658
ENSG00000100014	SPECC1L	-0.0596576	0.461671	0.0175798	0.854065	0.0420778	0.751583
ENSG00000100023	PPIL2	-0.157637	0.018443	0.0973557	0.0767044	0.0602816	0.621626
ENSG00000100027	YPEL1	-0.0517148	0.603654	0.398991	1.83327e-15	-0.347276	1.63344e-06
ENSG00000100028	SNRPD3	-0.101567	0.0094623	-0.00474872	0.936269	0.106316	0.0368975
ENSG00000100029	PES1	0.231955	0.000290409	-0.0540716	0.323887	-0.177884	0.0752072
ENSG00000100030	MAPK1	0.103074	0.129692	-0.101831	0.0930843	-0.00124316	1
ENSG00000100034	PPM1F	1.27317	1.13383e-119	-0.63942	1.02447e-16	-0.633753	3.27903e-13
ENSG00000100036	SLC35E4	0.0912554	0.0765662	-0.0846537	0.0669689	-0.00660174	1
ENSG00000100038	TOP3B	0.053082	0.472838	0.0335054	0.679389	-0.0865874	0.454835
ENSG00000100056	DGCR14	-0.0108592	0.912247	-0.0491416	0.500358	0.0600008	0.605104
ENSG00000100060	MFNG	0.387032	1.96813e-22	-0.19838	1	-0.188652	1
ENSG00000100065	CARD10	0.250632	1.59755e-06	-0.0601733	0.825173	-0.190459	0.0115768
ENSG00000100075	SLC25A1	-0.0990664	0.054032	-0.00796345	0.904688	0.10703	0.126111
ENSG00000100077	ADRBK2	-0.064928	0.413054	0.0750313	0.229999	-0.0101034	0.941797
ENSG00000100078	PLA2G3	0.00925923	0.771409	-0.140472	0.00870362	0.131213	0.0960074
ENSG00000100083	GGA1	0.0204936	0.864921	0.0414057	0.485905	-0.0618992	0.589529
ENSG00000100084	HIRA	0.0506595	0.48293	0.0640395	0.341386	-0.114699	0.276703
ENSG00000100092	SH3BP1	-0.119857	0.0788328	-0.027885	0.677899	0.147742	0.0864516
ENSG00000100097	LGALS1	1.02759	5.68979e-156	-0.78297	1.87125e-88	-0.244616	2.03451e-05
ENSG00000100099	HPS4	0.0411116	0.719745	0.0182246	0.78766	-0.0593362	0.687635
ENSG00000100100	PIK3IP1	0.0786111	0.0641136	0.0992517	0.0164156	-0.177863	0.00537658
ENSG00000100104	SRRD	0.0931541	0.219946	-0.1061	0.0786961	0.0129456	0.864486
ENSG00000100105	PATZ1	0.00851836	0.854767	0.105482	0.110619	-0.114001	0.263331
ENSG00000100106	TRIOBP	0.395275	7.91686e-23	-0.217366	4.26613e-08	-0.17791	0.00305107
ENSG00000100109	TFIP11	0.0460266	0.683921	-0.0333738	0.710283	-0.0126528	0.984048
ENSG00000100116	GCAT	-0.649439	1.4906e-26	0.382473	2.88421e-15	0.266966	0.000127067
ENSG00000100122	CRYBB1	0.155931	7.69988e-09	-0.0773635	0.982768	-0.0785674	0.209578
ENSG00000100124	ANKRD54	-0.179079	0.00827131	0.205921	0.000280741	-0.0268422	0.869768
ENSG00000100129	EIF3L	0.0202485	0.455618	0.222566	4.90492e-30	-0.242815	7.55003e-19
ENSG00000100138	SNU13	0.103245	0.000587816	-0.119382	9.49062e-06	0.0161364	0.789753
ENSG00000100139	MICALL1	0.294287	1.42178e-05	-0.101235	0.345363	-0.193053	0.0660121
ENSG00000100142	POLR2F	-0.454744	2.0758e-37	0.184629	3.66148e-09	0.270115	5.3836e-10
ENSG00000100147	CCDC134	-0.0368545	0.375011	0.0234615	0.554843	0.013393	0.807791
ENSG00000100150	DEPDC5	-0.0628313	0.329305	0.0362796	0.516281	0.0265518	0.816016
ENSG00000100151	PICK1	-0.132955	0.038134	0.0900801	0.0959823	0.0428748	0.698203
ENSG00000100154	TTC28	0.0695251	0.382461	0.128692	0.0295473	-0.198217	0.029628
ENSG00000100162	CENPM	-0.11271	0.0737686	0.130418	0.0141438	-0.017708	0.892587
ENSG00000100196	KDELR3	0.234391	0.000287259	-0.389093	1.77223e-10	0.154702	0.109005
ENSG00000100201	DDX17	-0.247643	2.82634e-07	0.273119	2.04761e-11	-0.0254765	0.822316
ENSG00000100206	DMC1	-0.0705423	0.310383	0.0879779	0.127793	-0.0174357	0.932329
ENSG00000100207	TCF20	0.00561817	0.927442	0.119466	0.0591381	-0.125084	0.236511
ENSG00000100209	HSCB	0.0746748	0.272692	-0.0448785	0.48995	-0.0297963	0.823788
ENSG00000100211	CBY1	-0.226433	3.12421e-06	0.0172314	0.717278	0.209202	0.000600345
ENSG00000100216	TOMM22	-0.311908	2.19273e-20	0.100928	0.00118239	0.21098	2.93844e-07
ENSG00000100219	XBP1	0.392532	1.87243e-16	-0.532323	9.71618e-31	0.139791	0.0387379
ENSG00000100220	RTCB	-0.0183168	0.678155	0.124391	0.00518164	-0.106075	0.172393
ENSG00000100221	JOSD1	-0.00271857	0.994846	-0.16384	0.0159383	0.166558	0.111573
ENSG00000100225	FBXO7	0.199927	0.000135444	-0.16767	0.000471478	-0.0322571	0.830315
ENSG00000100226	GTPBP1	0.0352775	0.635782	0.0175119	0.854949	-0.0527894	0.679693
ENSG00000100227	POLDIP3	-0.101372	0.1883	0.00721357	0.918725	0.0941584	0.399351
ENSG00000100234	TIMP3	0.368608	1.39161e-10	-0.477763	2.01696e-16	0.109155	0.205359
ENSG00000100239	PPP6R2	0.270165	3.35466e-05	-0.0731204	0.366698	-0.197044	0.0405471
ENSG00000100241	SBF1	0.076155	0.379135	-0.0345891	0.719429	-0.041566	0.788907
ENSG00000100242	SUN2	0.191843	0.0090957	-0.00976848	0.980967	-0.182074	0.0822445
ENSG00000100243	CYB5R3	0.030484	0.521658	-0.103966	0.00496488	0.073482	0.217532
ENSG00000100246	DNAL4	-0.12091	0.0942712	-0.00237059	0.998338	0.123281	0.225355
ENSG00000100258	LMF2	0.262114	6.33072e-06	-0.0518895	0.370573	-0.210224	0.0116694
ENSG00000100263	RHBDD3	0.172131	0.00167379	-0.0716403	0.237568	-0.10049	0.177437
ENSG00000100266	PACSIN2	0.0191645	0.787306	-0.00921711	0.891443	-0.00994742	0.948198
ENSG00000100271	TTLL1	-0.215475	0.0021903	0.171392	0.00391523	0.0440833	0.715422
ENSG00000100276	RASL10A	1.3125	3.11389e-152	-0.707346	2.31943e-10	-0.605153	1.80243e-05
ENSG00000100280	AP1B1	0.846793	3.7506e-51	-0.446343	1.01665e-11	-0.40045	1.42428e-06
ENSG00000100281	HMGXB4	-0.0575042	0.291798	-0.0270904	0.635424	0.0845946	0.260286
ENSG00000100284	TOM1	-0.125065	0.0609781	0.0769104	0.201839	0.0481546	0.643885
ENSG00000100288	CHKB	0.152079	0.0327433	0.00546435	0.894909	-0.157544	0.117859
ENSG00000100290	BIK	0.020582	0.529883	-0.0257861	0.514096	0.00520416	0.996161
ENSG00000100292	HMOX1	0.249439	6.36502e-05	-0.0593944	0.537115	-0.190045	0.0390138
ENSG00000100294	MCAT	-0.102271	0.224243	0.093064	0.36117	0.00920708	0.825906
ENSG00000100296	THOC5	0.104919	0.0976909	-0.111707	0.101676	0.00678788	0.955395
ENSG00000100297	MCM5	0.0737096	0.16867	0.0761392	0.183684	-0.149849	0.0231109
ENSG00000100299	ARSA	0.181599	0.0093634	-0.164287	0.00638855	-0.0173117	0.99177
ENSG00000100300	TSPO	0.168273	0.00734725	-0.500538	3.23585e-17	0.332265	7.33588e-05
ENSG00000100304	TTLL12	-0.178246	0.00697852	0.0237066	0.613999	0.15454	0.0947969
ENSG00000100307	CBX7	-0.0611755	0.47296	0.123226	0.0165638	-0.0620505	0.519019
ENSG00000100311	PDGFB	0.454295	6.07186e-19	-0.333455	3.4038e-07	-0.12084	0.582201
ENSG00000100316	RPL3	-0.0481207	7.93788e-07	0.197851	6.82594e-122	-0.14973	5.63259e-39
ENSG00000100319	ZMAT5	0.0301702	0.74117	0.0498162	0.390122	-0.0799864	0.399351
ENSG00000100320	RBFOX2	0.350031	6.14964e-15	-0.0305417	0.617606	-0.31949	1.72463e-07
ENSG00000100321	SYNGR1	-0.753906	6.9785e-57	0.448263	1.69951e-31	0.305643	3.32427e-08
ENSG00000100324	TAB1	-0.15923	0.0167607	0.155898	0.00762347	0.00333226	0.943803
ENSG00000100325	ASCC2	0.103056	0.169185	-0.129396	0.046823	0.0263402	0.834872
ENSG00000100330	MTMR3	0.0192901	0.592715	0.129868	0.018165	-0.149158	0.0791098
ENSG00000100335	MIEF1	-0.155988	0.0199114	0.0592556	0.343202	0.0967327	0.357408
ENSG00000100344	PNPLA3	0.0238581	0.724698	-0.0205182	0.964342	-0.00333992	0.858813
ENSG00000100345	MYH9	0.339562	1.36034e-11	-0.323128	7.1744e-11	-0.0164342	0.936057
ENSG00000100347	SAMM50	-0.136932	0.0127518	0.133621	0.00501235	0.00331086	0.982015
ENSG00000100348	TXN2	-0.0794375	0.0511813	0.076004	0.0360445	0.00343349	0.975169
ENSG00000100350	FOXRED2	-0.142839	0.0776817	0.249123	3.08922e-05	-0.106284	0.394987
ENSG00000100351	GRAP2	2.19825	0	-1.08713	1.00818e-07	-1.11112	8.26408e-16
ENSG00000100353	EIF3D	0.12495	0.00161006	0.00116394	0.987553	-0.126114	0.0185557
ENSG00000100354	TNRC6B	-0.045268	0.522598	0.289202	2.27295e-10	-0.243934	0.000544097
ENSG00000100359	SGSM3	0.179284	0.002185	-0.0561571	0.37502	-0.123127	0.147236
ENSG00000100360	IFT27	0.0495721	0.355413	-0.0417159	0.458808	-0.00785623	0.929426
ENSG00000100362	PVALB	-0.17462	1.09705e-07	-0.0281654	0.0769183	0.202786	1.05342e-06
ENSG00000100364	KIAA0930	-0.260062	0.000215816	0.0624743	0.297136	0.197588	0.0522346
ENSG00000100372	SLC25A17	-0.0422027	0.653233	-0.0658097	0.277823	0.108012	0.277386
ENSG00000100376	FAM118A	-0.112656	0.135665	-0.0577787	0.475607	0.170434	0.103375
ENSG00000100379	KCTD17	-0.00746662	0.943855	0.0601518	0.295699	-0.0526851	0.581643
ENSG00000100380	ST13	-0.12453	6.30469e-07	0.147997	1.33703e-11	-0.0234666	0.689955
ENSG00000100387	RBX1	-0.188307	8.9542e-13	0.00287074	0.960591	0.185436	2.64846e-08
ENSG00000100393	EP300	-0.0307675	0.719745	0.0706101	0.279479	-0.0398426	0.767825
ENSG00000100395	L3MBTL2	-0.247017	5.23003e-05	0.163294	0.00147252	0.0837234	0.311063
ENSG00000100401	RANGAP1	-0.122544	0.0731585	0.0728249	0.225594	0.0497188	0.687635
ENSG00000100403	ZC3H7B	-0.159506	0.0456041	0.347855	1.20382e-08	-0.188349	0.0846614
ENSG00000100410	PHF5A	0.130561	0.00671746	-0.131925	0.00291396	0.00136451	1
ENSG00000100412	ACO2	-0.0157859	0.897003	-0.108965	0.0292352	0.124751	0.102148
ENSG00000100413	POLR3H	-0.315611	2.43571e-07	0.0708834	0.23752	0.244727	0.00083882
ENSG00000100416	TRMU	0.133347	0.0460317	-0.0605415	0.349839	-0.0728058	0.541801
ENSG00000100417	PMM1	-0.423711	3.79931e-13	0.0293431	0.596735	0.394368	4.84663e-09
ENSG00000100418	DESI1	0.220734	0.000218279	-0.229347	5.30904e-05	0.00861327	0.948265
ENSG00000100422	CERK	0.124043	0.0812663	0.00865497	0.923416	-0.132698	0.192483
ENSG00000100425	BRD1	-0.0186773	0.845407	0.059099	0.372716	-0.0404217	0.749863
ENSG00000100426	ZBED4	-0.0666052	0.409641	0.0994003	0.120298	-0.0327951	0.823413
ENSG00000100429	HDAC10	0.216611	0.000937303	0.0423746	0.371689	-0.258986	0.00403821
ENSG00000100439	ABHD4	0.241994	0.000178336	-0.167507	0.0105784	-0.0744869	0.527476
ENSG00000100441	KHNYN	0.147977	0.0344193	0.112495	0.0709537	-0.260472	0.00636189
ENSG00000100442	FKBP3	-0.190669	9.97944e-09	0.168181	1.13939e-08	0.0224885	0.733113
ENSG00000100445	SDR39U1	-0.129944	0.0261564	0.0605073	0.254399	0.069437	0.455547
ENSG00000100461	RBM23	0.158135	0.0196992	0.0316043	0.681074	-0.189739	0.0403885
ENSG00000100462	PRMT5	-0.0735228	0.345104	0.0926345	0.139891	-0.0191117	0.880666
ENSG00000100473	COCH	-0.260365	0.0013714	0.323832	1.23896e-09	-0.0634672	0.305394
ENSG00000100478	AP4S1	0.0429207	0.67688	-0.0552795	0.405808	0.0123589	0.872393
ENSG00000100479	POLE2	0.00466718	0.942034	0.046733	0.541289	-0.0514002	0.695311
ENSG00000100483	VCPKMT	-0.0133635	0.959559	0.0144149	0.793727	-0.00105134	0.926442
ENSG00000100485	SOS2	0.0362995	0.637248	0.0340177	0.611058	-0.0703172	0.518913
ENSG00000100490	CDKL1	0.165969	4.87807e-05	-0.073687	0.78328	-0.092282	0.0982863
ENSG00000100503	NIN	0.0197643	0.762704	0.169969	0.0069962	-0.189734	0.0561793
ENSG00000100504	PYGL	-0.151684	0.0265521	0.102282	0.0611793	0.0494023	0.705839
ENSG00000100519	PSMC6	-0.0292541	0.590748	-0.0464364	0.34357	0.0756905	0.284821
ENSG00000100522	GNPNAT1	-0.0869299	0.167201	0.225682	2.07749e-06	-0.138752	0.0778678
ENSG00000100523	DDHD1	-0.0775677	0.261583	0.0513155	0.465817	0.0262521	0.802256
ENSG00000100526	CDKN3	-0.00755276	0.91963	0.0235911	0.69612	-0.0160383	0.900317
ENSG00000100528	CNIH1	-0.0582322	0.27204	0.0477282	0.30303	0.010504	0.941014
ENSG00000100532	CGRRF1	0.209692	0.000441819	-0.159579	0.00564145	-0.0501131	0.657037
ENSG00000100554	ATP6V1D	0.235106	9.36471e-08	-0.357755	1.61984e-18	0.122649	0.0550304
ENSG00000100558	PLEK2	0.0323428	0.776401	-0.158528	0.00167837	0.126185	0.0521765
ENSG00000100564	PIGH	-0.0974123	0.219951	-0.0605987	0.371368	0.158011	0.107393
ENSG00000100567	PSMA3	-0.188125	1.0741e-06	0.113473	0.00120098	0.0746525	0.180916
ENSG00000100568	VTI1B	-0.0572443	0.244565	0.00707732	0.90145	0.050167	0.519019
ENSG00000100575	TIMM9	-0.147916	0.00290166	0.0034889	0.986292	0.144427	0.0357987
ENSG00000100577	GSTZ1	-0.166043	0.00390262	0.223154	7.30877e-07	-0.0571111	0.480488
ENSG00000100578	KIAA0586	-0.00892832	0.934123	0.0142273	0.883267	-0.00529898	0.992236
ENSG00000100580	TMED8	-0.139785	0.0621254	0.131864	0.0334418	0.00792038	0.968605
ENSG00000100591	AHSA1	0.0439702	0.460388	-0.0957858	0.0461061	0.0518156	0.540183
ENSG00000100592	DAAM1	0.434766	5.73936e-16	-0.365602	3.0587e-11	-0.0691642	0.553005
ENSG00000100596	SPTLC2	0.0952043	0.247688	-0.178685	0.00598412	0.0834807	0.41552
ENSG00000100599	RIN3	0.000135466	0.787271	0.0245593	0.403069	-0.0246948	0.565058
ENSG00000100600	LGMN	-0.179518	0.000759168	0.183233	6.43278e-05	-0.00371425	1
ENSG00000100601	ALKBH1	-0.0723115	0.370303	0.000321793	1	0.0719897	0.537488
ENSG00000100603	SNW1	0.0905291	0.113778	0.00398367	0.95684	-0.0945127	0.256845
ENSG00000100604	CHGA	0.252887	2.84622e-10	-0.0693107	0.400915	-0.183576	0.0023057
ENSG00000100605	ITPK1	-0.12425	0.103805	0.150557	0.0143278	-0.0263066	0.874711
ENSG00000100612	DHRS7	0.00738565	0.938465	0.0539573	0.36047	-0.0613429	0.531543
ENSG00000100614	PPM1A	0.107974	0.142455	0.0342791	0.6217	-0.142253	0.172911
ENSG00000100625	SIX4	-0.356143	5.47947e-07	0.422551	7.77274e-17	-0.0664085	0.4272
ENSG00000100626	GALNT16	-0.0344925	0.652111	0.10036	0.0312096	-0.0658674	0.460561
ENSG00000100629	CEP128	0.0351097	0.682551	-0.0413771	0.517463	0.00626741	0.941101
ENSG00000100632	ERH	-0.20809	1.14442e-16	0.0634844	0.00835678	0.144606	3.18163e-06
ENSG00000100644	HIF1A	0.236494	2.51189e-06	-0.136043	0.00844355	-0.100451	0.220332
ENSG00000100647	SUSD6	0.240042	7.05391e-06	-0.0794755	0.378493	-0.160566	0.04953
ENSG00000100650	SRSF5	-0.174035	1.04858e-05	0.234091	2.00784e-12	-0.0600563	0.336063
ENSG00000100664	EIF5	0.286778	3.04354e-18	-0.0434721	0.225594	-0.243306	5.64999e-09
ENSG00000100697	DICER1	0.0354475	0.6221	0.0904397	0.139115	-0.125887	0.20848
ENSG00000100711	ZFYVE21	0.323253	4.01448e-12	-0.204763	1.26967e-05	-0.11849	0.0979258
ENSG00000100714	MTHFD1	-0.146659	0.0187902	0.107579	0.0430849	0.0390801	0.726173
ENSG00000100721	TCL1A	0.106703	0.00211707	-0.071849	0.0376443	-0.0348543	0.90117
ENSG00000100722	ZC3H14	0.0357013	0.595702	0.0781547	0.213179	-0.113856	0.222022
ENSG00000100726	TELO2	0.0631144	0.425463	0.0233615	0.866128	-0.086476	0.486664
ENSG00000100731	PCNX	-0.0191385	0.881762	0.104395	0.118239	-0.0852566	0.465825
ENSG00000100744	GSKIP	0.107814	0.0553873	-0.172653	0.00108909	0.0648396	0.545766
ENSG00000100749	VRK1	0.0251915	0.783721	-0.198802	4.45513e-05	0.17361	0.0125325
ENSG00000100764	PSMC1	0.110712	0.028729	-0.123232	0.0033566	0.01252	0.830315
ENSG00000100767	PAPLN	-0.0151967	0.460004	-0.00191609	0.944402	0.0171128	0.601367
ENSG00000100784	RPS6KA5	-0.142217	0.0301431	0.113496	0.0438613	0.0287201	0.786635
ENSG00000100796	PPP4R3A	0.1593	0.0192971	-0.088799	0.236794	-0.0705014	0.538388
ENSG00000100802	C14orf93	0.0316237	0.669563	0.0859494	0.184633	-0.117573	0.273599
ENSG00000100804	PSMB5	-0.0241335	0.402371	-0.024934	0.33107	0.0490675	0.173285
ENSG00000100811	YY1	0.183634	0.000101282	-0.132663	0.00354133	-0.0509709	0.557215
ENSG00000100813	ACIN1	-0.426586	2.68621e-17	0.273873	1.49422e-10	0.152714	0.0305102
ENSG00000100814	CCNB1IP1	0.0144749	0.777315	0.117842	0.00117179	-0.132317	0.0154066
ENSG00000100815	TRIP11	0.143757	0.0475628	0.0388833	0.512523	-0.18264	0.0717133
ENSG00000100823	APEX1	-0.440784	2.22001e-44	0.34591	5.40826e-38	0.0948749	0.0290862
ENSG00000100836	PABPN1	-0.120891	0.0121169	0.252123	6.68364e-11	-0.131232	0.0422983
ENSG00000100842	EFS	0.0743822	0.273268	-0.0820215	0.176851	0.00763934	0.960996
ENSG00000100852	ARHGAP5	0.0504151	0.481323	0.037269	0.565252	-0.0876841	0.40905
ENSG00000100865	CINP	-0.140543	0.0122191	0.0121138	0.852629	0.128429	0.0860185
ENSG00000100883	SRP54	0.0309944	0.760424	-0.144797	0.00754691	0.113803	0.15094
ENSG00000100888	CHD8	-0.0323675	0.608938	0.0533178	0.419415	-0.0209504	0.937341
ENSG00000100889	PCK2	0.126671	0.0728517	-0.0287475	0.799234	-0.0979232	0.310315
ENSG00000100897	DCAF11	-0.295005	3.70218e-07	0.281821	1.52281e-08	0.0131843	0.849341
ENSG00000100902	PSMA6	0.31922	4.06712e-08	-0.323032	1.08044e-07	0.00381141	0.978386
ENSG00000100906	NFKBIA	0.775793	5.82761e-71	-0.916427	5.14381e-93	0.140634	0.0173456
ENSG00000100908	EMC9	-0.119994	0.0214153	0.0247084	0.676505	0.0952856	0.213179
ENSG00000100911	PSME2	-0.376263	7.90873e-18	0.127527	0.00111915	0.248736	1.41132e-06
ENSG00000100916	BRMS1L	0.0312283	0.713564	-0.103395	0.105386	0.0721669	0.503343
ENSG00000100918	REC8	-0.295329	2.33129e-05	0.315312	1.75692e-08	-0.0199821	0.946719
ENSG00000100926	TM9SF1	0.0768202	0.244939	0.0182586	0.872889	-0.0950788	0.37947
ENSG00000100934	SEC23A	0.180122	0.00703232	-0.25998	2.29355e-05	0.0798584	0.474615
ENSG00000100938	GMPR2	-0.328032	1.7804e-09	0.31121	9.13415e-12	0.0168227	0.856992
ENSG00000100941	PNN	-0.0894011	0.0561611	0.155013	5.83272e-05	-0.0656117	0.359951
ENSG00000100949	RABGGTA	0.0341341	0.638396	-0.202871	0.000770904	0.168737	0.0538211
ENSG00000100968	NFATC4	-0.23923	0.000897879	0.360499	8.25842e-11	-0.12127	0.256049
ENSG00000100979	PLTP	-0.168113	0.00152475	0.294889	4.30368e-11	-0.126777	0.121204
ENSG00000100982	PCIF1	0.165076	0.00946755	-0.0298009	0.67201	-0.135275	0.160738
ENSG00000100983	GSS	-0.0536261	0.479599	0.093122	0.29524	-0.0394959	0.930746
ENSG00000100985	MMP9	0.644373	1.28651e-38	-0.3263	0.000277037	-0.318073	0.00208039
ENSG00000100991	TRPC4AP	0.04984	0.561149	0.00392687	0.948267	-0.0537669	0.665348
ENSG00000100994	PYGB	-0.0919461	0.222584	-0.0302687	0.735612	0.122215	0.241203
ENSG00000100997	ABHD12	-0.011674	0.97158	-0.14048	0.00899198	0.152154	0.067167
ENSG00000101000	PROCR	2.61999	0	-1.4142	2.17019e-38	-1.20579	1.32119e-30
ENSG00000101003	GINS1	0.104865	0.207468	-0.114991	0.0769183	0.0101256	0.872393
ENSG00000101004	NINL	-0.192278	0.00927029	0.160293	0.0100746	0.031985	0.836402
ENSG00000101017	CD40	1.0987	4.26523e-80	-0.367756	0.000262151	-0.73094	3.9074e-18
ENSG00000101019	UQCC1	-0.172377	0.00692177	0.149323	0.0110565	0.0230544	0.786241
ENSG00000101040	ZMYND8	0.552572	7.94113e-27	-0.248672	4.93297e-06	-0.3039	6.29912e-05
ENSG00000101052	IFT52	-0.155093	0.00371836	-0.0118953	0.857885	0.166988	0.0161656
ENSG00000101057	MYBL2	0.282296	1.65841e-09	-0.263252	4.16133e-09	-0.019044	0.812808
ENSG00000101079	NDRG3	-0.268319	3.38386e-05	0.1617	0.00344977	0.106618	0.278142
ENSG00000101084	C20orf24	0.307334	2.12372e-13	-0.311437	3.32351e-15	0.00410355	0.957905
ENSG00000101096	NFATC2	0.0719811	0.0247246	-0.0693124	0.0700797	-0.00266863	0.908158
ENSG00000101104	PABPC1L	-0.256316	3.04352e-05	0.235998	3.34584e-06	0.0203179	0.71359
ENSG00000101109	STK4	0.0855592	0.251467	-0.0735557	0.296031	-0.0120035	0.94377
ENSG00000101115	SALL4	-0.178092	0.00789222	0.48247	1.24778e-24	-0.304378	2.10818e-05
ENSG00000101126	ADNP	-0.184869	0.00176893	0.219596	6.74904e-06	-0.0347271	0.774261
ENSG00000101132	PFDN4	-0.197138	1.22644e-06	0.14575	5.35233e-05	0.051388	0.49699
ENSG00000101134	DOK5	-0.282822	6.8845e-05	0.23378	7.61376e-05	0.0490424	0.636949
ENSG00000101138	CSTF1	-0.0917794	0.180192	0.133308	0.0158866	-0.0415289	0.706727
ENSG00000101144	BMP7	-0.371729	2.27819e-07	0.507612	8.96736e-23	-0.135882	0.239678
ENSG00000101146	RAE1	-0.105366	0.0788328	0.0890509	0.112055	0.016315	0.836404
ENSG00000101150	TPD52L2	0.130781	0.0172018	-0.192964	7.25883e-05	0.0621833	0.474899
ENSG00000101152	DNAJC5	0.0194464	0.771656	-0.182441	0.00340732	0.162995	0.0878718
ENSG00000101158	NELFCD	-0.129546	0.0254192	0.0378727	0.484665	0.0916732	0.29515
ENSG00000101160	CTSZ	0.017458	0.858456	-0.0077687	0.96906	-0.00968933	0.956764
ENSG00000101161	PRPF6	0.153111	0.0158876	0.0890557	0.153457	-0.242167	0.00431053
ENSG00000101166	PRELID3B	0.12767	0.02747	-0.242955	1.05793e-06	0.115285	0.152976
ENSG00000101181	MTG2	-0.0514794	0.516628	0.0386309	0.592417	0.0128485	0.941797
ENSG00000101182	PSMA7	0.283388	1.30333e-41	-0.29792	1.17206e-53	0.0145319	0.733335
ENSG00000101189	MRGBP	-0.11522	0.0955503	-0.0448333	0.484118	0.160053	0.0666279
ENSG00000101190	TCFL5	-0.0766121	0.334361	0.140262	0.00801352	-0.0636498	0.554198
ENSG00000101191	DIDO1	-0.287499	8.64659e-06	0.111857	0.0418783	0.175643	0.0501455
ENSG00000101193	GID8	-0.0249135	0.771281	0.0920557	0.0828292	-0.0671422	0.47162
ENSG00000101194	SLC17A9	0.019162	0.513737	-0.0699553	0.426838	0.0507933	0.952477
ENSG00000101198	NKAIN4	-0.00846005	0.61744	0.0610493	0.0271483	-0.0525892	0.180916
ENSG00000101199	ARFGAP1	0.00199222	0.990838	0.015021	0.872866	-0.0170133	0.9279
ENSG00000101216	GMEB2	0.031475	0.774843	-0.00791977	0.988882	-0.0235553	0.891029
ENSG00000101220	C20orf27	-0.677814	3.02466e-48	0.350007	5.07359e-20	0.327807	8.01436e-10
ENSG00000101224	CDC25B	0.011254	0.988941	0.133889	0.0239371	-0.145143	0.151224
ENSG00000101236	RNF24	0.171626	0.00700906	-0.0892249	0.159473	-0.0824008	0.456843
ENSG00000101246	ARFRP1	0.0319479	0.745735	-0.00496672	0.784329	-0.0269812	0.984048
ENSG00000101247	NDUFAF5	0.0228185	0.786894	-0.0495362	0.474667	0.0267177	0.852105
ENSG00000101255	TRIB3	0.385725	1.18806e-10	-0.397307	8.05046e-11	0.011582	0.675482
ENSG00000101265	RASSF2	0.362123	3.46982e-18	-0.21831	0.000104887	-0.143813	0.297037
ENSG00000101266	CSNK2A1	-0.0792225	0.155592	0.0431441	0.42672	0.0360785	0.701097
ENSG00000101282	RSPO4	0.0606781	0.148308	-0.0450935	0.465053	-0.0155846	0.831154
ENSG00000101290	CDS2	0.281108	4.72185e-07	-0.178765	0.0016863	-0.102342	0.251388
ENSG00000101294	HM13	-0.0649136	0.276246	-0.00896076	0.834277	0.0738743	0.333297
ENSG00000101298	SNPH	0.0803732	0.000300225	-0.223299	1.62645e-11	0.142926	0.000592734
ENSG00000101310	SEC23B	0.134869	0.0591544	-0.172841	0.0121801	0.0379724	0.830771
ENSG00000101311	FERMT1	-0.13755	0.00112693	-0.0676557	0.569493	0.205206	0.000206674
ENSG00000101333	PLCB4	0.00403512	0.444184	0.0468985	0.0409385	-0.0509336	0.167744
ENSG00000101335	MYL9	-0.571692	6.89722e-67	-0.169175	1.76463e-08	0.740868	6.41092e-102
ENSG00000101337	TM9SF4	0.01132	0.946636	0.0719989	0.270507	-0.0833189	0.497194
ENSG00000101343	CRNKL1	0.172095	0.0109821	0.0253968	0.700612	-0.197492	0.0459243
ENSG00000101346	POFUT1	0.0733668	0.297395	-0.138522	0.0332233	0.0651555	0.61537
ENSG00000101347	SAMHD1	-0.0133454	0.711195	0.0758817	0.002412	-0.0625364	0.157507
ENSG00000101350	KIF3B	0.00254783	0.975949	0.0773377	0.259025	-0.0798855	0.50296
ENSG00000101353	MROH8	-0.104613	0.0405226	0.0540805	0.188432	0.0505328	0.513765
ENSG00000101361	NOP56	-0.15606	0.00115435	0.0172672	0.743087	0.138793	0.0290249
ENSG00000101363	MANBAL	-0.0968398	0.0538683	-0.050318	0.273581	0.147158	0.0184389
ENSG00000101365	IDH3B	0.0478342	0.456373	0.0910203	0.0917273	-0.138854	0.0627723
ENSG00000101367	MAPRE1	0.133055	0.00200076	-0.215282	1.45782e-08	0.0822272	0.19023
ENSG00000101384	JAG1	-0.891088	6.11853e-57	0.551304	4.85873e-36	0.339784	1.11785e-07
ENSG00000101391	CDK5RAP1	-0.00523527	1	0.0157785	0.867461	-0.0105432	0.93371
ENSG00000101400	SNTA1	-0.178995	0.0134319	0.258465	4.14825e-06	-0.0794696	0.490938
ENSG00000101407	TTI1	0.0321722	0.718779	0.148868	0.0129699	-0.18104	0.0568924
ENSG00000101412	E2F1	0.0839359	0.169306	-0.0612908	0.317821	-0.0226451	0.86112
ENSG00000101413	RPRD1B	-0.0111181	1	-0.12961	0.0436825	0.140728	0.17511
ENSG00000101417	PXMP4	0.0822571	0.24158	0.0353601	0.570204	-0.117617	0.223379
ENSG00000101421	CHMP4B	0.100801	0.0181816	-0.282488	1.16723e-14	0.181687	0.000784731
ENSG00000101439	CST3	-0.123782	0.00118213	-0.0300055	0.433719	0.153788	0.00140058
ENSG00000101441	CST4	0.123721	2.44111e-07	-0.0376836	0.888235	-0.0860372	0.0368975
ENSG00000101442	ACTR5	0.00172417	0.836957	-0.0515028	0.457081	0.0497786	0.783662
ENSG00000101443	WFDC2	-0.586556	5.15822e-22	0.776028	1.2298e-72	-0.189473	0.00286395
ENSG00000101444	AHCY	-0.521114	2.14521e-39	0.266982	3.63773e-15	0.254132	1.66518e-07
ENSG00000101445	PPP1R16B	0.516446	3.55459e-44	-0.250645	1	-0.265802	0.0220954
ENSG00000101447	FAM83D	0.0703836	0.644068	0.117552	0.0963598	-0.187936	0.132459
ENSG00000101452	DHX35	-0.0322378	0.690597	0.018513	0.674205	0.0137248	0.999835
ENSG00000101457	DNTTIP1	0.0367875	0.590213	-0.0304316	0.505936	-0.0063559	0.999794
ENSG00000101460	MAP1LC3A	1.09594	2.75169e-108	-0.661766	1.05323e-24	-0.434175	3.02015e-07
ENSG00000101463	SYNDIG1	-0.441745	3.13005e-16	0.177763	4.33047e-07	0.263983	1.30872e-05
ENSG00000101464	PIGU	-0.0104384	0.789643	0.0828786	0.184484	-0.0724401	0.588231
ENSG00000101473	ACOT8	-0.0918646	0.171283	-0.031547	0.707663	0.123412	0.19023
ENSG00000101474	APMAP	-0.057617	0.263754	0.0537882	0.310233	0.00382882	0.945845
ENSG00000101489	CELF4	0.0147284	0.885298	0.0233298	0.30756	-0.0380582	0.486664
ENSG00000101493	ZNF516	-0.205694	0.00135366	0.172377	0.00280256	0.0333165	0.731049
ENSG00000101544	ADNP2	-0.160241	0.0364866	0.171264	0.00516046	-0.0110225	0.9279
ENSG00000101546	RBFA	-0.302271	3.62259e-07	0.00327617	0.935257	0.298995	2.86857e-05
ENSG00000101557	USP14	0.113248	0.0615797	-0.10125	0.0587084	-0.0119979	0.96759
ENSG00000101558	VAPA	0.4043	1.88342e-31	-0.31415	3.23465e-21	-0.0901497	0.115653
ENSG00000101574	METTL4	0.0515643	0.551544	-0.00246001	1	-0.0491043	0.724378
ENSG00000101577	LPIN2	0.494503	1.29716e-13	-0.242124	0.00373355	-0.252379	0.0132756
ENSG00000101596	SMCHD1	0.0397173	0.621237	-0.0840625	0.176911	0.0443452	0.701097
ENSG00000101608	MYL12A	1.04947	0	-0.967025	1.44956e-271	-0.0824468	0.0728692
ENSG00000101624	CEP76	0.128097	0.071121	-0.128777	0.0412004	0.000679691	0.965195
ENSG00000101639	CEP192	0.0545208	0.434248	-0.0402183	0.583888	-0.0143024	0.901064
ENSG00000101654	RNMT	-0.0275064	0.801646	-0.0130108	0.8918	0.0405172	0.818293
ENSG00000101665	SMAD7	0.132887	0.329236	-0.0434526	0.912549	-0.0894346	0.476442
ENSG00000101670	LIPG	0.26728	5.26315e-07	-0.28879	1.8415e-08	0.0215096	0.404635
ENSG00000101680	LAMA1	-0.328336	5.58113e-07	0.250368	4.10116e-07	0.0779679	0.476684
ENSG00000101695	RNF125	-0.105095	0.087167	0.094472	0.0156637	0.0106228	0.950577
ENSG00000101745	ANKRD12	0.110251	0.0833446	-0.104204	0.0711278	-0.00604748	1
ENSG00000101751	POLI	-0.287899	8.16232e-05	0.352683	1.62728e-09	-0.0647843	0.705839
ENSG00000101752	MIB1	-0.0524883	0.557932	0.107871	0.093686	-0.0553826	0.647104
ENSG00000101773	RBBP8	-0.0272229	0.782122	-0.0887594	0.197372	0.115982	0.277668
ENSG00000101782	RIOK3	0.0502149	0.517325	-0.131496	0.0441107	0.0812807	0.49993
ENSG00000101811	CSTF2	-0.0600389	0.368474	0.0931975	0.0529184	-0.0331586	0.676719
ENSG00000101842	VSIG1	0.109183	3.30513e-05	-0.0562291	1	-0.0529538	1
ENSG00000101843	PSMD10	0.561802	2.34961e-35	-0.294361	2.20427e-10	-0.267441	4.57592e-05
ENSG00000101844	ATG4A	1.09337	5.14212e-80	-0.725083	9.78949e-21	-0.368285	0.00353738
ENSG00000101849	TBL1X	-0.300456	9.09043e-06	0.388797	2.02184e-13	-0.0883414	0.42944
ENSG00000101850	GPR143	-0.229408	0.000183017	0.103073	0.0312398	0.126335	0.172462
ENSG00000101856	PGRMC1	-0.192362	2.234e-07	0.123137	0.000202488	0.0692252	0.217501
ENSG00000101868	POLA1	0.109741	0.102144	0.0882146	0.19064	-0.197956	0.0279491
ENSG00000101871	MID1	-0.863462	6.87366e-39	0.497097	2.94532e-23	0.366366	9.44582e-07
ENSG00000101882	NKAP	0.0143603	0.87413	0.00219985	1	-0.0165602	0.933468
[truncated: 11,244 more rows]
