# Supplementary material for: Tissue microenvironment dictates the state of human iPSC-derived endothelial cells of distinct developmental origin in 3D cardiac microtissues
Source: iScience. 2025 Sep 22;28(10):113611. doi: 10.1016/j.isci.2025.113611 (PMC12546991; doi:10.1016/j.isci.2025.113611)
Supplement: Table S4. Markers each cluster of PMEC differentiation day 6 by scRNAseq, related to Figure 2F and S3C [file mmc5.xlsx]

## Sheet: PMEC
ensembl	GeneName	logFC.Endothelial Cells	p.adj.Endothelial Cells	logFC.Paraxial Mesoderm	p.adj.Paraxial Mesoderm	logFC.Cardiac Progenitors	p.adj.Cardiac Progenitors
ENSG00000000003	TSPAN6	-0.541382	7.64494e-33	0.549261	3.71313e-52	-0.00787842	0.94369
ENSG00000000005	TNMD	-0.0373708	0.429321	0.170377	1.73297e-08	-0.133007	0.000703681
ENSG00000000419	DPM1	0.595258	4.21107e-31	-0.202147	0.000110287	-0.393111	1.0789e-10
ENSG00000000457	SCYL3	-0.0863181	0.216113	-0.0701921	0.295986	0.15651	0.0325524
ENSG00000000460	C1orf112	0.12069	0.0819819	0.0577714	0.495131	-0.178461	0.0398311
ENSG00000001036	FUCA2	0.164392	0.0171313	-0.0865717	0.158249	-0.0778198	0.423351
ENSG00000001084	GCLC	0.0694145	0.30669	0.0497563	0.509514	-0.119171	0.148759
ENSG00000001167	NFYA	0.258194	0.000118623	-0.255402	3.64765e-05	-0.00279236	0.910161
ENSG00000001460	STPG1	-0.0883502	0.164232	0.169515	0.00366169	-0.0811644	0.406452
ENSG00000001461	NIPAL3	-0.254956	4.92008e-05	0.144555	0.0142544	0.110401	0.0704505
ENSG00000001497	LAS1L	0.337644	9.57044e-08	-0.106013	0.113606	-0.231631	0.00231911
ENSG00000001561	ENPP4	0.0308852	0.348882	-0.035959	0.359884	0.00507379	0.964784
ENSG00000001617	SEMA3F	-0.175274	0.000379574	-0.00514911	0.632861	0.180423	0.00249604
ENSG00000001629	ANKIB1	-0.0673261	0.38451	-0.0712995	0.370764	0.138626	0.116945
ENSG00000001630	CYP51A1	0.465697	8.14853e-15	-0.19375	0.0797237	-0.271947	0.000468631
ENSG00000001631	KRIT1	-0.423715	2.26488e-10	0.12194	0.0226239	0.301775	3.50973e-05
ENSG00000002016	RAD52	-0.0892332	0.0528148	-0.0542543	0.519291	0.143487	0.00898909
ENSG00000002330	BAD	0.0896318	0.0793148	-0.019826	0.805398	-0.0698058	0.228417
ENSG00000002549	LAP3	0.352094	6.86583e-10	-0.111719	0.0840271	-0.240375	0.000156368
ENSG00000002586	CD99	0.774326	1.05357e-167	-0.672993	4.81934e-146	-0.101333	0.00245983
ENSG00000002587	HS3ST1	-0.313937	8.50422e-06	-0.170132	0.119046	0.484069	5.67394e-09
ENSG00000002745	WNT16	-0.018107	1	0.0333841	1	-0.0152772	1
ENSG00000002822	MAD1L1	0.134476	0.0325949	-0.00297927	0.913671	-0.131497	0.0872284
ENSG00000002834	LASP1	0.0995471	0.0757452	-0.150824	0.00248319	0.0512765	0.431665
ENSG00000002919	SNX11	0.0797117	0.240625	0.0336481	0.671495	-0.11336	0.161433
ENSG00000003056	M6PR	0.495944	1.04951e-27	-0.223416	5.74187e-07	-0.272528	1.10343e-07
ENSG00000003147	ICA1	0.407342	1.67411e-11	-0.226834	0.000118571	-0.180508	0.0605253
ENSG00000003249	DBNDD1	0.156888	0.00787863	-0.048666	0.498608	-0.108221	0.138841
ENSG00000003393	ALS2	-0.00951485	0.956532	-0.0204452	0.814796	0.0299601	0.79777
ENSG00000003402	CFLAR	0.926907	3.25015e-52	-0.273774	0.000509683	-0.653133	1.34582e-17
ENSG00000003436	TFPI	1.33261	2.99861e-199	-0.933955	5.71179e-94	-0.398653	1.61889e-13
ENSG00000003509	NDUFAF7	-0.166209	0.0180667	0.166234	0.0131556	-2.52264e-05	0.860613
ENSG00000003756	RBM5	-0.215989	0.000324718	0.0537777	0.410203	0.162212	0.012699
ENSG00000003989	SLC7A2	-0.364692	3.33027e-07	-0.112006	0.263481	0.476698	6.48995e-11
ENSG00000004059	ARF5	0.151281	1.92808e-05	-0.0106369	0.779088	-0.140644	0.000382197
ENSG00000004139	SARM1	-0.212815	7.74218e-05	0.00997385	0.446262	0.202842	0.00186702
ENSG00000004142	POLDIP2	0.297299	1.63238e-10	-0.0700617	0.162674	-0.227237	1.60831e-05
ENSG00000004399	PLXND1	2.4387	0	-1.10589	4.05568e-34	-1.33281	1.44612e-63
ENSG00000004455	AK2	0.506555	5.00809e-25	-0.163924	0.000730954	-0.342631	5.4166e-09
ENSG00000004478	FKBP4	0.825241	2.29596e-64	-0.235734	6.8681e-06	-0.589507	2.05433e-23
ENSG00000004487	KDM1A	-0.0415308	0.535219	0.0769785	0.261836	-0.0354477	0.741705
ENSG00000004534	RBM6	0.068121	0.248257	-0.0588112	0.283505	-0.00930983	0.941962
ENSG00000004700	RECQL	0.427626	4.35472e-11	-0.0820408	0.287493	-0.345585	7.05975e-06
ENSG00000004766	VPS50	0.0359455	0.716817	-0.0742029	0.108612	0.0382574	0.322855
ENSG00000004776	HSPB6	-0.251886	2.30964e-07	-0.128354	0.866306	0.38024	2.48696e-10
ENSG00000004777	ARHGAP33	-0.242675	7.39054e-05	0.217767	7.20055e-05	0.0249084	0.48307
ENSG00000004779	NDUFAB1	0.565002	4.15463e-53	-0.273174	4.7591e-15	-0.291828	2.14361e-11
ENSG00000004864	SLC25A13	0.368708	2.37725e-10	-0.190423	0.000711894	-0.178285	0.0103824
ENSG00000004866	ST7	0.0252842	0.694742	-0.0297757	0.665975	0.00449148	0.981656
ENSG00000004897	CDC27	0.452379	3.16524e-14	-0.263422	8.01325e-06	-0.188957	0.0143441
ENSG00000004961	HCCS	0.948965	5.79713e-64	-0.409287	1.31439e-10	-0.539678	2.72751e-14
ENSG00000004975	DVL2	-0.0734885	0.339892	0.0428021	0.546296	0.0306864	0.777807
ENSG00000005007	UPF1	0.00610964	0.908326	-0.123659	0.0572872	0.11755	0.144116
ENSG00000005020	SKAP2	0.159563	0.0120883	-0.00558835	0.774858	-0.153975	0.0645162
ENSG00000005022	SLC25A5	0.164409	1.4272e-09	-0.158668	3.37903e-11	-0.00574065	0.902992
ENSG00000005059	CCDC109B	0.153897	0.0190959	0.146539	0.0236673	-0.300436	0.000128976
ENSG00000005075	POLR2J	0.262829	7.47002e-09	-0.0177408	0.770761	-0.245088	3.9268e-06
ENSG00000005100	DHX33	0.318793	1.78489e-06	-0.0568475	0.498355	-0.261945	0.000856557
ENSG00000005102	MEOX1	-1.29678	7.46599e-62	1.60254	8.12008e-202	-0.305767	0.181717
ENSG00000005108	THSD7A	-0.26407	3.87523e-07	0.244352	6.58618e-08	0.0197183	0.223621
ENSG00000005156	LIG3	0.0631321	0.370443	-0.0437675	0.508975	-0.0193645	0.863478
ENSG00000005175	RPAP3	0.218669	0.00121675	-0.0979247	0.151287	-0.120744	0.15032
ENSG00000005189	AC004381.6	0.00167468	0.843923	0.0690945	0.227514	-0.0707692	0.455457
ENSG00000005194	CIAPIN1	0.270392	3.69545e-07	-0.187395	0.000133918	-0.0829975	0.221505
ENSG00000005206	SPPL2B	-0.388777	1.26129e-08	0.0533511	0.263512	0.335426	3.93372e-06
ENSG00000005238	FAM214B	0.0671097	0.278362	-0.0756311	0.299357	0.00852138	0.982469
ENSG00000005243	COPZ2	-0.0807262	0.131328	-0.081333	0.149721	0.162059	0.00414235
ENSG00000005249	PRKAR2B	0.0319629	0.576517	-0.00116994	0.900953	-0.0307929	0.558817
ENSG00000005302	MSL3	0.336246	1.39886e-07	-0.100951	0.135862	-0.235295	0.00200884
ENSG00000005339	CREBBP	-0.413363	6.33039e-11	0.0648367	0.229846	0.348526	3.17114e-07
ENSG00000005436	GCFC2	0.0516204	0.422255	0.11084	0.090935	-0.16246	0.0341579
ENSG00000005448	WDR54	-0.0655785	0.288374	0.296881	8.32863e-11	-0.231303	7.7818e-05
ENSG00000005469	CROT	-0.126242	0.0606673	-0.0017618	0.913637	0.128004	0.109952
ENSG00000005483	KMT2E	-0.723231	1.84403e-47	0.342245	1.63033e-17	0.380986	2.70753e-14
ENSG00000005486	RHBDD2	0.207762	0.000185871	-0.00961536	1	-0.198147	0.000844439
ENSG00000005700	IBTK	0.203629	0.0025146	-0.121321	0.0601319	-0.082308	0.381159
ENSG00000005801	ZNF195	0.243884	0.000243621	-0.047649	0.506596	-0.196235	0.0152679
ENSG00000005810	MYCBP2	-0.0557598	0.320751	0.0365943	0.519573	0.0191655	0.782018
ENSG00000005812	FBXL3	0.0672754	0.346938	-0.0902729	0.198648	0.0229975	0.826163
ENSG00000005882	PDK2	-0.354785	1.23258e-07	0.208548	0.000168076	0.146237	0.0541509
ENSG00000005884	ITGA3	1.73888	1.99588e-180	-0.600208	1.11494e-05	-1.13867	1.07162e-40
ENSG00000005889	ZFX	-0.22335	0.000677877	0.0446458	0.481263	0.178704	0.0132468
ENSG00000005893	LAMP2	-0.087091	0.163043	0.00890599	0.808921	0.078185	0.317657
ENSG00000006007	GDE1	-0.146901	0.00903991	0.146949	0.00319755	-4.80371e-05	0.993755
ENSG00000006015	C19orf60	0.256157	4.09765e-09	-0.0488501	0.301518	-0.207307	3.65024e-05
ENSG00000006016	CRLF1	-0.0543967	0.075595	0.1009	0.00477425	-0.0465035	0.723566
ENSG00000006042	TMEM98	0.392413	2.95272e-30	-0.0955338	0.00528043	-0.296879	7.00336e-15
ENSG00000006062	MAP3K14	0.0602046	0.1941	0.0258155	0.605163	-0.0860201	0.117422
ENSG00000006118	TMEM132A	-0.417737	1.10066e-09	0.296806	2.4355e-07	0.120932	0.0892744
ENSG00000006125	AP2B1	0.350185	6.26296e-11	-0.157822	0.0025268	-0.192363	0.00409692
ENSG00000006194	ZNF263	0.280555	1.07788e-05	-0.0803111	0.239506	-0.200244	0.00818406
ENSG00000006282	SPATA20	-0.127258	0.0494827	0.0304816	0.710508	0.0967763	0.169628
ENSG00000006283	CACNA1G	-0.143335	1.04622e-06	0.110183	7.53989e-06	0.0331515	0.0174255
ENSG00000006327	TNFRSF12A	1.11285	3.41835e-79	-0.453133	9.30446e-11	-0.659718	9.55471e-18
ENSG00000006432	MAP3K9	-0.0939085	0.196352	-0.094739	0.085407	0.188648	0.00357395
ENSG00000006451	RALA	2.42112	0	-1.01524	9.6741e-98	-1.40588	3.35303e-151
ENSG00000006453	BAIAP2L1	-0.532593	7.58144e-17	-0.0262462	0.350126	0.558839	1.63759e-16
ENSG00000006459	KDM7A	0.060161	0.324218	-0.0318519	0.518532	-0.0283091	0.819151
ENSG00000006468	ETV1	-0.500727	1.40626e-11	0.659731	3.06963e-31	-0.159003	0.184608
ENSG00000006530	AGK	0.187534	0.00285093	-0.210719	0.000452628	0.0231858	0.760031
ENSG00000006576	PHTF2	-0.0976893	0.188214	-0.00336858	0.95883	0.101058	0.232045
ENSG00000006607	FARP2	-0.166938	0.0181104	-0.0165909	0.975827	0.183529	0.0222868
ENSG00000006625	GGCT	0.404761	5.90965e-21	0.00882705	0.842137	-0.413588	8.24078e-17
ENSG00000006634	DBF4	0.566317	4.56697e-27	-0.0796826	0.22965	-0.486634	1.48512e-14
ENSG00000006638	TBXA2R	0.810945	1.29613e-55	-0.346662	0.848515	-0.464283	1.22927e-09
ENSG00000006652	IFRD1	1.17825	2.38061e-115	-0.549909	5.89844e-21	-0.628336	6.27469e-21
ENSG00000006695	COX10	-0.0198056	0.991187	-0.10282	0.0814459	0.122626	0.13002
ENSG00000006704	GTF2IRD1	-0.276189	3.62483e-05	0.0161323	0.675686	0.260057	0.00029578
ENSG00000006712	PAF1	-0.0360108	0.653729	-0.0196427	0.684091	0.0556535	0.435448
ENSG00000006715	VPS41	-0.448299	4.73938e-11	0.0764356	0.152055	0.371864	2.00477e-07
ENSG00000006740	ARHGAP44	-0.215744	0.000139027	0.0280911	0.416959	0.187653	0.00275094
ENSG00000006744	ELAC2	0.390391	2.97696e-10	-0.245441	5.64298e-05	-0.14495	0.0566367
ENSG00000006756	ARSD	-0.493962	4.35948e-13	0.0165888	0.621416	0.477373	9.75295e-12
ENSG00000006757	PNPLA4	-0.359687	2.25068e-09	0.142614	0.00561108	0.217073	0.00100071
ENSG00000006831	ADIPOR2	0.273436	3.13211e-05	-0.232144	0.000241789	-0.0412913	0.692978
ENSG00000006837	CDKL3	-0.0549616	0.420772	-0.00546942	0.957652	0.060431	0.503268
ENSG00000007047	MARK4	0.650933	1.5058e-27	-0.402237	4.0484e-11	-0.248695	0.00197817
ENSG00000007062	PROM1	-0.594534	1.18753e-22	0.115445	7.31473e-05	0.479089	6.28346e-15
ENSG00000007080	CCDC124	0.55526	6.13794e-37	-0.0893994	0.0560199	-0.46586	3.54467e-20
ENSG00000007129	CEACAM21	0.369672	4.96861e-14	0.0384558	0.016833	-0.408128	4.5186e-13
ENSG00000007168	PAFAH1B1	0.218322	9.7754e-06	-0.129816	0.00625374	-0.0885058	0.146271
ENSG00000007171	NOS2	0.237237	7.19385e-15	-0.118089	0.994678	-0.119148	0.0853898
ENSG00000007174	DNAH9	-0.1541	0.00070465	0.165653	2.17578e-05	-0.0115524	0.696725
ENSG00000007202	KIAA0100	0.291784	2.75847e-05	-0.0785525	0.382501	-0.213232	0.00896959
ENSG00000007237	GAS7	-0.18176	0.000305077	0.0432068	0.383073	0.138553	0.00442637
ENSG00000007255	TRAPPC6A	-0.421253	4.82471e-13	0.374756	3.22109e-15	0.0464967	0.450257
ENSG00000007312	CD79B	0.519622	3.8048e-23	-0.159738	0.557508	-0.359884	3.11781e-08
ENSG00000007341	ST7L	0.0911911	0.192314	0.0408172	0.435243	-0.132008	0.0658349
ENSG00000007372	PAX6	-0.0377171	1	0.104717	1.08232e-07	-0.0670002	1
ENSG00000007376	RPUSD1	0.370042	7.87167e-10	-0.200757	0.00143776	-0.169284	0.0134029
ENSG00000007384	RHBDF1	0.111483	0.112512	0.0089627	0.921148	-0.120446	0.146661
ENSG00000007392	LUC7L	0.421336	1.31601e-15	-0.147034	0.0049763	-0.274302	1.34766e-05
ENSG00000007402	CACNA2D2	-0.386741	4.25108e-11	-0.0733697	0.794305	0.460111	6.50842e-14
ENSG00000007520	TSR3	0.0734434	0.0925514	-0.0671694	0.130755	-0.00627393	0.863478
ENSG00000007541	PIGQ	0.0697867	0.388289	-0.00213344	0.941486	-0.0676532	0.418789
ENSG00000007545	CRAMP1	-0.173484	0.00894053	0.005319	0.84081	0.168165	0.0293469
ENSG00000007866	TEAD3	-0.933505	7.94858e-46	0.354016	2.66902e-13	0.579489	5.61955e-19
ENSG00000007908	SELE	0.0328312	1	-0.0147541	1	-0.0180771	1
ENSG00000007923	DNAJC11	0.140941	0.0462761	-0.0485856	0.518169	-0.0923557	0.307238
ENSG00000007944	MYLIP	-1.14772	5.8709e-62	0.640176	6.08743e-37	0.507546	3.87515e-17
ENSG00000007968	E2F2	0.0488667	0.231711	0.00648544	0.861009	-0.0553521	0.287654
ENSG00000008018	PSMB1	0.2119	1.09418e-11	-0.21161	1.6937e-14	-0.000290099	0.987655
ENSG00000008056	SYN1	-0.0136119	0.739214	0.076876	0.117022	-0.0632641	0.385584
ENSG00000008083	JARID2	-0.74599	1.32164e-29	0.139149	0.00328932	0.606841	1.43685e-20
ENSG00000008086	CDKL5	-0.239377	3.30704e-05	0.00821603	0.533561	0.231161	0.000216253
ENSG00000008118	CAMK1G	-0.209693	1.94684e-06	-0.090709	0.936055	0.300402	2.3842e-08
ENSG00000008128	CDK11A	0.492627	5.62476e-12	-0.280925	5.92872e-05	-0.211701	0.0328351
ENSG00000008130	NADK	0.2431	7.43402e-05	-0.0650327	0.445022	-0.178068	0.0075931
ENSG00000008256	CYTH3	-0.20192	0.00104282	0.069489	0.130326	0.132431	0.0874995
ENSG00000008282	SYPL1	0.344197	1.9521e-11	-0.212559	1.5008e-05	-0.131638	0.0289316
ENSG00000008283	CYB561	0.205027	0.000103758	-0.108011	0.0874314	-0.0970158	0.102548
ENSG00000008294	SPAG9	0.296158	1.229e-05	-0.0919142	0.217459	-0.204243	0.00979048
ENSG00000008311	AASS	-0.327183	2.56659e-06	0.235015	6.61994e-05	0.092168	0.209199
ENSG00000008324	SS18L2	0.657717	2.89018e-42	-0.125075	0.0196454	-0.532643	1.88909e-21
ENSG00000008382	MPND	-0.286724	1.33386e-05	0.0914588	0.120882	0.195265	0.00531016
ENSG00000008394	MGST1	-0.273564	3.63988e-09	0.855788	1.48857e-124	-0.582224	2.71172e-34
ENSG00000008405	CRY1	0.476579	6.6944e-14	-0.194119	0.00468875	-0.28246	0.000268933
ENSG00000008513	ST3GAL1	1.10599	1.00345e-79	-0.893971	6.31747e-44	-0.212015	0.157432
ENSG00000008516	MMP25	0.212111	9.85775e-11	-0.0708708	0.842547	-0.14124	0.00472052
ENSG00000008517	IL32	1.48597	2.15284e-143	-0.621355	0.055758	-0.864611	4.83146e-23
ENSG00000008710	PKD1	-0.334952	1.19201e-06	-0.0211673	1	0.356119	1.15717e-06
ENSG00000008735	MAPK8IP2	-0.30695	2.1773e-09	-0.0135956	0.0978147	0.320546	1.94428e-06
ENSG00000008838	MED24	-0.207576	0.00273305	0.0657468	0.350348	0.14183	0.057766
ENSG00000008853	RHOBTB2	0.0504016	0.441539	-0.219629	0.000183167	0.169228	0.0149259
ENSG00000008869	HEATR5B	-0.0482294	0.294709	-0.0333477	0.665496	0.0815771	0.162344
ENSG00000008952	SEC62	0.261131	7.02359e-08	-0.137225	0.00304635	-0.123906	0.0368768
ENSG00000008988	RPS20	-0.191447	1.85813e-48	0.0276912	0.0239841	0.163756	1.88986e-32
ENSG00000009307	CSDE1	-0.0857655	0.0170698	-0.120362	0.000140801	0.206127	3.79657e-08
ENSG00000009335	UBE3C	0.134952	0.0413402	-0.110974	0.100078	-0.0239781	0.750354
ENSG00000009413	REV3L	-0.276708	9.51015e-05	0.100454	0.111871	0.176254	0.0232309
ENSG00000009694	TENM1	-0.095275	0.00440339	0.0403766	0.0891238	0.0548985	0.100076
ENSG00000009780	FAM76A	-0.0726484	0.31966	0.176952	0.00524813	-0.104303	0.249502
ENSG00000009830	POMT2	-0.000545443	0.947902	0.0103489	0.892183	-0.00980347	0.85597
ENSG00000009844	VTA1	0.276672	2.35581e-06	-0.21961	0.000172829	-0.0570613	0.391251
ENSG00000009954	BAZ1B	0.468922	1.07941e-21	-0.0779233	0.158002	-0.390999	6.4431e-12
ENSG00000010017	RANBP9	-0.111884	0.141512	-0.118771	0.0737102	0.230656	0.00225983
ENSG00000010072	SPRTN	0.18487	0.00602955	-0.0408337	0.645958	-0.144036	0.0573805
ENSG00000010165	METTL13	0.148293	0.0212295	-0.120064	0.0389472	-0.0282292	0.832893
ENSG00000010219	DYRK4	0.685113	5.79592e-43	-0.544767	2.08449e-29	-0.140346	0.0621195
ENSG00000010244	ZNF207	-0.0262523	0.558232	-0.152807	5.45324e-05	0.179059	7.84408e-05
ENSG00000010256	UQCRC1	0.21664	9.41663e-06	0.0223144	0.696154	-0.238954	7.94347e-06
ENSG00000010270	STARD3NL	0.88002	2.9836e-109	-0.271674	5.09676e-12	-0.608346	3.69276e-39
ENSG00000010278	CD9	0.710923	1.86366e-34	-0.459104	2.98398e-12	-0.251819	0.0763363
ENSG00000010292	NCAPD2	-0.156543	0.0663909	0.279284	9.16915e-06	-0.12274	0.148936
ENSG00000010295	IFFO1	0.0405022	0.586794	0.0381341	0.620705	-0.0786363	0.36155
ENSG00000010318	PHF7	-0.288927	2.83898e-06	0.201177	0.000111622	0.0877508	0.123164
ENSG00000010322	NISCH	-0.204547	0.00164128	-0.160948	0.0122342	0.365495	1.20947e-07
ENSG00000010361	FUZ	-0.183864	0.0146662	0.239429	7.51525e-05	-0.0555649	0.494524
ENSG00000010404	IDS	0.920979	3.73992e-59	-0.528159	2.42427e-18	-0.392819	1.12768e-07
ENSG00000010438	PRSS3	0.141844	5.94891e-06	-0.0761326	0.108352	-0.0657119	0.218808
ENSG00000010539	ZNF200	0.198299	0.00269461	-0.0647784	0.343964	-0.133521	0.117018
ENSG00000010626	LRRC23	-0.315989	2.68569e-06	0.195596	0.000513801	0.120393	0.0942294
ENSG00000010803	SCMH1	0.242558	9.1958e-05	-0.193073	0.00116037	-0.0494842	0.562476
ENSG00000010810	FYN	0.523746	3.43194e-26	-0.256567	2.20973e-07	-0.267179	5.65455e-06
ENSG00000010818	HIVEP2	0.188634	0.000661735	-0.13202	0.0245057	-0.0566143	0.482262
ENSG00000011007	TCEB3	0.952674	1.94193e-65	-0.373605	3.77558e-09	-0.579069	1.08037e-16
ENSG00000011009	LYPLA2	0.648766	2.22501e-41	-0.223561	7.02721e-06	-0.425205	7.78468e-14
ENSG00000011021	CLCN6	-0.0638016	0.410968	-0.0492776	0.438753	0.113079	0.143513
ENSG00000011028	MRC2	-0.892989	5.45308e-51	0.19496	9.99817e-06	0.698029	1.31637e-31
ENSG00000011105	TSPAN9	0.613218	8.88575e-20	-0.310474	3.86872e-05	-0.302743	0.000728087
ENSG00000011114	BTBD7	-0.265902	2.37701e-05	0.024941	0.717444	0.240961	0.000417227
ENSG00000011132	APBA3	0.00066336	0.739211	-0.0906801	0.307375	0.0900167	0.208253
ENSG00000011143	MKS1	-0.202158	0.00303658	0.142559	0.0115918	0.0595993	0.492374
ENSG00000011198	ABHD5	0.547809	3.69588e-17	-0.305099	2.43953e-05	-0.24271	0.00733297
ENSG00000011201	ANOS1	-0.266299	6.34211e-06	0.332006	2.08857e-16	-0.0657063	0.581808
ENSG00000011243	AKAP8L	-0.177336	0.00619855	-0.0439523	0.461298	0.221288	0.000713661
ENSG00000011258	MBTD1	-0.472981	4.95398e-12	0.160437	0.0040567	0.312543	1.76945e-05
ENSG00000011260	UTP18	0.551228	3.26106e-22	-0.0746105	0.349817	-0.476617	1.1748e-12
ENSG00000011275	RNF216	0.0236373	0.734271	-0.00220117	1	-0.0214361	0.777496
ENSG00000011295	TTC19	0.35039	8.76662e-12	-0.0303051	0.623841	-0.320084	7.08873e-08
ENSG00000011304	PTBP1	0.345992	1.20027e-16	-0.197775	5.54997e-07	-0.148217	0.00282034
ENSG00000011332	DPF1	-0.0962104	0.13861	0.220225	0.000160565	-0.124015	0.183514
ENSG00000011347	SYT7	-0.143867	0.00898394	0.227487	1.16357e-06	-0.0836198	0.546286
ENSG00000011376	LARS2	-0.0507241	0.540927	-0.079788	0.178197	0.130512	0.0738597
ENSG00000011405	PIK3C2A	0.0615289	0.384113	-0.0304363	0.722547	-0.0310927	0.702274
ENSG00000011422	PLAUR	0.416821	4.88782e-12	-0.125164	0.221497	-0.291657	4.15181e-05
ENSG00000011426	ANLN	0.0513159	0.306239	0.0812967	0.292552	-0.132613	0.0763451
ENSG00000011451	WIZ	-0.0332571	0.620577	-0.0174659	0.861739	0.050723	0.555604
ENSG00000011454	RABGAP1	-0.27334	9.21066e-05	-0.0252848	0.913637	0.298625	0.000154298
ENSG00000011465	DCN	-0.566038	3.05664e-16	-0.379449	0.141045	0.945487	2.7037e-48
ENSG00000011485	PPP5C	0.237434	0.000105427	-0.140564	0.0175158	-0.0968696	0.21778
ENSG00000011523	CEP68	0.0335163	0.64868	-0.0569481	0.390581	0.0234318	0.769827
ENSG00000011566	MAP4K3	0.143041	0.0386204	-0.109349	0.101509	-0.0336923	0.741468
ENSG00000011638	TMEM159	-0.373725	2.1793e-08	0.190391	0.00102344	0.183334	0.00832923
ENSG00000012048	BRCA1	0.11791	0.0703408	0.222411	0.000235412	-0.340321	6.07113e-06
ENSG00000012061	ERCC1	0.673339	1.74714e-57	-0.329813	3.58594e-16	-0.343526	3.96139e-12
ENSG00000012171	SEMA3B	-0.402461	5.93186e-10	0.443786	2.02829e-15	-0.0413258	0.555139
ENSG00000012174	MBTPS2	0.0231274	0.728721	0.0273941	0.781334	-0.0505215	0.584576
ENSG00000012232	EXTL3	0.0173776	0.713613	0.0811888	0.224804	-0.0985664	0.186159
ENSG00000012660	ELOVL5	-0.0467503	0.416723	-0.0195211	0.719437	0.0662714	0.280011
ENSG00000012822	CALCOCO1	-0.535362	2.30214e-15	0.0210622	0.279035	0.514299	1.49715e-13
ENSG00000012963	UBR7	0.343901	5.06219e-08	-0.0456588	0.834507	-0.298242	1.4711e-05
ENSG00000012983	MAP4K5	0.997711	4.95362e-72	-0.464523	4.69862e-14	-0.533189	2.96834e-14
ENSG00000013016	EHD3	0.456543	8.95071e-12	-0.156123	0.120556	-0.300421	0.000288589
ENSG00000013275	PSMC4	0.628061	9.23807e-37	-0.329629	4.09639e-12	-0.298432	3.32706e-07
ENSG00000013288	MAN2B2	-0.270934	3.84981e-06	0.0762785	0.0787045	0.194656	0.00221457
ENSG00000013297	CLDN11	-0.490527	4.59354e-06	0.991314	9.95571e-58	-0.500786	3.13836e-05
ENSG00000013306	SLC25A39	0.323775	4.14323e-18	0.0119376	0.737256	-0.335713	5.24183e-16
ENSG00000013374	NUB1	0.0422239	0.595697	0.00840125	0.990042	-0.0506252	0.647186
ENSG00000013375	PGM3	0.132377	0.050501	-0.164839	0.00589581	0.0324618	0.638048
ENSG00000013392	RWDD2A	-0.0612323	0.410695	-0.017223	0.795296	0.0784553	0.326492
ENSG00000013441	CLK1	-0.098009	0.187795	-0.107337	0.0945058	0.205346	0.00493847
ENSG00000013503	POLR3B	0.0594964	0.389493	-0.10117	0.0880767	0.0416741	0.539495
ENSG00000013523	ANGEL1	-0.177623	0.00337894	0.0423599	0.479364	0.135263	0.0352304
ENSG00000013561	RNF14	0.597514	4.09352e-22	-0.311321	1.06615e-06	-0.286193	0.00037834
ENSG00000013563	DNASE1L1	-0.212829	0.00146358	0.102795	0.0814616	0.110034	0.142627
ENSG00000013573	DDX11	0.0398936	0.471663	0.202392	0.000382217	-0.242285	0.000551759
ENSG00000013583	HEBP1	0.57872	1.24269e-34	-0.299855	2.94547e-11	-0.278865	7.47943e-07
ENSG00000013619	MAMLD1	0.441899	4.33176e-25	-0.26169	1.90287e-05	-0.180209	0.252542
ENSG00000013810	TACC3	0.437351	1.62691e-14	0.0646299	0.292821	-0.501981	1.98981e-13
ENSG00000014123	UFL1	-0.113881	0.124967	-0.0544749	0.449394	0.168356	0.0330698
ENSG00000014138	POLA2	0.435843	3.68675e-11	-0.0502245	0.654636	-0.385619	8.36277e-07
ENSG00000014164	ZC3H3	-0.00262345	0.891149	-0.0116257	0.999932	0.0142491	0.906465
ENSG00000014216	CAPN1	-0.114899	0.0925633	-0.109506	0.117636	0.224405	0.00244831
ENSG00000014257	ACPP	-0.46158	1.05888e-08	-0.35558	0.179868	0.817159	1.83742e-25
ENSG00000014641	MDH1	-0.498949	3.4117e-26	0.179406	7.93225e-06	0.319543	6.28331e-12
ENSG00000014824	SLC30A9	-0.0103628	0.918694	0.0132309	0.86156	-0.00286804	0.963687
ENSG00000014919	COX15	-0.339403	9.19035e-08	0.0767888	0.105468	0.262614	0.000214362
ENSG00000015133	CCDC88C	0.538051	2.22174e-22	-0.131786	0.457786	-0.406265	2.4834e-09
ENSG00000015153	YAF2	0.435179	1.83417e-11	-0.11824	0.10325	-0.316939	3.79816e-05
ENSG00000015171	ZMYND11	0.17507	0.00995619	-0.255697	2.4893e-05	0.0806273	0.27261
ENSG00000015475	BID	1.16243	5.20271e-93	-0.297611	0.000183099	-0.864819	3.43314e-34
ENSG00000015479	MATR3	-0.0671668	0.164186	0.0863783	0.00468875	-0.0192116	0.776309
ENSG00000015532	XYLT2	0.223378	0.00135901	0.0317824	0.435243	-0.25516	0.00103565
ENSG00000015568	RGPD5	-0.00766595	0.769135	0.0185818	0.641018	-0.0109159	0.919956
ENSG00000015676	NUDCD3	0.0806341	0.266575	-0.0819413	0.233187	0.00130723	0.987465
ENSG00000016391	CHDH	-0.0197943	0.808511	0.0943806	0.0331845	-0.0745863	0.216374
ENSG00000016864	GLT8D1	-0.229762	0.000248083	0.25819	6.2273e-07	-0.028428	0.733297
ENSG00000017260	ATP2C1	-0.143289	0.0647884	0.067528	0.449394	0.0757607	0.344489
ENSG00000017797	RALBP1	0.330694	3.76461e-12	-0.129215	0.00529028	-0.201479	0.000322116
ENSG00000018189	RUFY3	0.126099	0.0688011	-0.0226636	0.813102	-0.103436	0.203927
ENSG00000018408	WWTR1	2.02116	0	-1.25824	4.49997e-76	-0.762918	4.62908e-21
ENSG00000018510	AGPS	0.14915	0.0263141	-0.102221	0.134972	-0.046929	0.560699
ENSG00000018610	CXorf56	0.079437	0.174828	-0.0314432	0.521139	-0.0479938	0.597623
ENSG00000018625	ATP1A2	-1.41026	2.09184e-93	0.962154	5.09441e-85	0.448104	7.90973e-19
ENSG00000018699	TTC27	0.0244627	0.785515	-0.0196718	0.804002	-0.00479089	1
ENSG00000018869	ZNF582	-0.0308037	0.852958	-0.0294064	0.491217	0.06021	0.424565
ENSG00000019144	PHLDB1	0.192816	0.00274798	-0.186402	0.00239454	-0.0064141	0.94833
ENSG00000019485	PRDM11	0.0124796	0.758366	-0.0810856	0.0949516	0.068606	0.258802
ENSG00000019549	SNAI2	-1.37145	5.82913e-117	0.78987	1.12509e-73	0.581577	3.9943e-28
ENSG00000019582	CD74	-0.365334	4.14139e-10	-0.133189	0.0178444	0.498523	2.27475e-19
ENSG00000019995	ZRANB1	-0.219342	0.00213805	-0.0165145	0.896841	0.235857	0.0023885
ENSG00000020129	NCDN	-0.0793679	0.254707	0.0212757	0.734251	0.0580922	0.497366
ENSG00000020181	ADGRA2	-0.0584467	0.611307	-0.82077	3.26773e-41	0.879217	6.16311e-36
ENSG00000020256	ZFP64	0.38491	3.84657e-09	-0.150041	0.0254617	-0.234869	0.00483525
ENSG00000020426	MNAT1	0.332226	6.82684e-08	-0.0571705	0.453636	-0.275055	0.00010711
ENSG00000020577	SAMD4A	-0.112857	0.166216	-0.173022	0.00424579	0.285879	8.77102e-05
ENSG00000020922	MRE11A	-0.339207	1.13581e-06	0.150711	0.0150784	0.188497	0.0104454
ENSG00000021300	PLEKHB1	-0.437271	3.92681e-13	0.32853	3.83847e-11	0.108741	0.0144037
ENSG00000021355	SERPINB1	-0.212416	0.0021437	-0.0452623	0.781143	0.257678	0.0008343
ENSG00000021574	SPAST	-0.145704	0.0399273	-0.140722	0.0435562	0.286426	0.000115581
ENSG00000021645	NRXN3	-0.303282	1.12798e-09	0.0292963	0.0648963	0.273986	1.8703e-07
ENSG00000021762	OSBPL5	-0.142998	0.0299263	-0.0895571	0.191254	0.232555	0.000717602
ENSG00000021776	AQR	-0.132398	0.0550228	-0.0576027	0.45011	0.190001	0.0131964
ENSG00000021826	CPS1	-0.702251	1.42856e-26	0.249649	1.51853e-06	0.452602	6.54016e-12
ENSG00000022267	FHL1	0.374731	2.67078e-13	0.339914	7.36552e-14	-0.714645	3.13274e-34
ENSG00000022277	RTFDC1	0.48772	1.50235e-25	-0.264722	1.50917e-09	-0.222998	5.30849e-05
ENSG00000022556	NLRP2	-0.211646	0.000209894	-0.0521498	0.8199	0.263796	1.83089e-05
ENSG00000022567	SLC45A4	0.000171834	0.980251	0.00462046	0.997023	-0.00479229	0.975679
ENSG00000022840	RNF10	0.156054	0.00192505	-0.100845	0.0321302	-0.0552089	0.410601
ENSG00000022976	ZNF839	-0.0697138	0.374226	-0.0657891	0.290065	0.135503	0.0661142
ENSG00000023041	ZDHHC6	0.687256	1.31258e-36	-0.162809	0.0129253	-0.524447	3.95853e-16
ENSG00000023191	RNH1	0.566952	9.60661e-30	-0.26923	5.23437e-08	-0.297721	4.24058e-07
ENSG00000023228	NDUFS1	0.235993	0.000255608	-0.0882593	0.216872	-0.147734	0.0570279
ENSG00000023287	RB1CC1	0.0285389	0.676833	-0.0375746	0.554379	0.0090357	0.903875
ENSG00000023318	ERP44	0.114489	0.0580163	-0.0664468	0.211183	-0.0480423	0.614631
ENSG00000023330	ALAS1	0.589888	5.41228e-21	-0.263054	0.000149834	-0.326833	2.22681e-05
ENSG00000023516	AKAP11	-0.0747556	0.331134	0.0180031	0.83555	0.0567525	0.533392
ENSG00000023572	GLRX2	1.10612	3.46571e-73	-0.40386	3.53612e-07	-0.702263	6.66423e-20
ENSG00000023608	SNAPC1	0.128313	0.034095	-0.172084	0.0112949	0.0437709	0.839559
ENSG00000023697	DERA	0.61978	1.52393e-37	-0.14903	0.00423191	-0.47075	7.92493e-17
ENSG00000023734	STRAP	0.543923	1.08188e-69	-0.2371	6.78054e-17	-0.306823	7.39016e-19
ENSG00000023902	PLEKHO1	-0.0218179	0.674921	-0.104927	0.0121556	0.126745	0.0114464
ENSG00000023909	GCLM	0.79599	7.09004e-36	-0.295331	0.000277071	-0.500659	8.33366e-10
ENSG00000024048	UBR2	-0.193774	0.00272488	-0.0010892	0.872559	0.194864	0.010334
ENSG00000024422	EHD2	0.479951	8.07471e-15	-0.569118	5.30914e-19	0.0891671	0.108597
ENSG00000024526	DEPDC1	0.0786217	0.0601813	0.243533	0.000213451	-0.322155	1.04942e-05
ENSG00000024862	CCDC28A	-0.0187147	0.806521	-0.0154614	0.898204	0.0341761	0.73771
ENSG00000025039	RRAGD	-0.061525	0.391289	0.177036	0.00384972	-0.115511	0.169499
ENSG00000025156	HSF2	-0.23341	0.00223977	0.0824083	0.376606	0.151001	0.0367895
ENSG00000025293	PHF20	0.0533582	0.360601	0.0348401	0.656135	-0.0881982	0.221488
ENSG00000025434	NR1H3	0.000444333	0.997769	0.113481	0.0750817	-0.113926	0.172017
ENSG00000025708	TYMP	0.105649	0.0693499	-0.0561195	0.409838	-0.0495295	0.508987
ENSG00000025770	NCAPH2	0.331992	1.49207e-08	0.0108658	0.874884	-0.342858	4.76363e-07
ENSG00000025772	TOMM34	0.492797	1.85427e-16	0.0115032	0.625439	-0.5043	1.15806e-13
ENSG00000025796	SEC63	0.78287	6.5482e-67	-0.293891	1.00576e-10	-0.488979	4.96854e-19
ENSG00000025800	KPNA6	-0.126197	0.0566391	-0.0873148	0.136932	0.213511	0.00177
ENSG00000026025	VIM	0.138175	4.98057e-07	-0.245525	1.86366e-25	0.107349	0.000283857
ENSG00000026103	FAS	-0.00299961	0.583049	0.156172	6.14702e-05	-0.153172	0.000961073
ENSG00000026297	RNASET2	-0.0168462	0.747183	0.102382	0.0538806	-0.085536	0.224302
ENSG00000026508	CD44	-0.330669	7.1513e-09	0.0592453	0.0627888	0.271424	1.56756e-05
ENSG00000026559	KCNG1	-0.727272	9.53441e-24	-0.359609	0.000169548	1.08688	7.34349e-64
ENSG00000026652	AGPAT4	-0.415542	8.99681e-10	0.00644239	0.702105	0.409099	6.84883e-09
ENSG00000027001	MIPEP	-0.00281541	0.54714	0.0734211	0.188163	-0.0706057	0.0964971
ENSG00000027075	PRKCH	0.810655	1.15098e-42	-0.395443	3.86523e-06	-0.415211	2.2308e-07
ENSG00000027697	IFNGR1	0.403984	2.78072e-10	-0.130632	0.0522649	-0.273352	0.000674425
ENSG00000027847	B4GALT7	0.463066	3.15769e-18	-0.132765	0.0212087	-0.330301	9.6422e-08
ENSG00000028116	VRK2	0.228608	0.000706952	-0.0773019	0.239397	-0.151306	0.0910112
ENSG00000028203	VEZT	0.223938	0.000262967	-0.111647	0.0756284	-0.112291	0.133855
ENSG00000028277	POU2F2	0.269235	1.8279e-07	-0.0333565	0.884407	-0.235878	4.0886e-05
ENSG00000028310	BRD9	0.328679	1.56675e-06	-0.0883916	0.256698	-0.240287	0.00357395
ENSG00000028528	SNX1	0.0144946	0.734985	-0.00989743	0.833853	-0.00459718	0.95303
ENSG00000028839	TBPL1	0.480185	1.31032e-25	-0.127176	0.0070401	-0.35301	2.18839e-11
ENSG00000029363	BCLAF1	0.0698971	0.147937	-0.0953965	0.0310643	0.0254994	0.678847
ENSG00000029364	SLC39A9	-0.19325	0.00904286	-0.100369	0.155034	0.293618	0.000112249
ENSG00000029639	TFB1M	0.113094	0.108459	-0.0468219	0.526638	-0.0662717	0.446784
ENSG00000029725	RABEP1	0.442408	3.9106e-15	-0.172806	0.00279383	-0.269603	3.52388e-05
ENSG00000029993	HMGB3	0.273638	2.92238e-12	0.0518814	0.201554	-0.32552	2.19141e-13
ENSG00000030066	NUP160	-0.200048	0.00177497	0.0914416	0.150359	0.108606	0.118494
ENSG00000030110	BAK1	0.441718	8.71877e-12	-0.113392	0.146956	-0.328327	2.18525e-05
ENSG00000030582	GRN	-0.0812977	0.123586	-0.154588	0.000634065	0.235886	3.76115e-06
ENSG00000031003	FAM13B	-0.107837	0.133334	0.154553	0.0186489	-0.0467164	0.690151
ENSG00000031081	ARHGAP31	1.28364	1.67532e-100	-0.591586	4.33133e-06	-0.692059	1.92624e-13
ENSG00000031691	CENPQ	0.521352	7.11745e-16	0.0228231	0.362563	-0.544175	5.89542e-13
ENSG00000031698	SARS	-0.0204767	0.826211	-0.0461411	0.410612	0.0666178	0.353581
ENSG00000031823	RANBP3	0.321918	5.26016e-07	-0.106391	0.143921	-0.215526	0.00345164
ENSG00000032219	ARID4A	-0.0330931	0.691421	-0.0332185	0.65755	0.0663115	0.442871
ENSG00000032389	TSSC1	0.481818	2.2207e-17	-0.234975	3.47433e-05	-0.246843	0.00031748
ENSG00000032444	PNPLA6	-0.0916174	0.307849	0.101823	0.120563	-0.0102059	0.777747
ENSG00000032742	IFT88	-0.144008	0.0418809	0.0695803	0.306697	0.0744277	0.37663
ENSG00000033011	ALG1	0.0262495	0.671883	-0.100589	0.153083	0.0743398	0.429069
ENSG00000033030	ZCCHC8	-0.0315329	0.768364	-0.0290616	0.708739	0.0605944	0.538829
ENSG00000033050	ABCF2	0.529793	9.71321e-18	-0.219706	0.000755517	-0.310088	4.58431e-05
ENSG00000033100	CHPF2	0.0708839	0.301919	-0.127225	0.0441965	0.0563409	0.483551
ENSG00000033122	LRRC7	-0.140552	0.000306117	0.164002	1.48704e-08	-0.02345	0.8737
ENSG00000033170	FUT8	0.205526	0.00158668	-0.128145	0.0398859	-0.0773813	0.368463
ENSG00000033178	UBA6	0.209531	0.000576117	-0.0715749	0.320804	-0.137956	0.0416352
ENSG00000033327	GAB2	0.0858103	0.105316	-0.24717	4.76141e-06	0.16136	0.0129751
ENSG00000033627	ATP6V0A1	0.62968	1.33472e-23	-0.283821	2.15859e-05	-0.345859	1.6032e-05
ENSG00000033800	PIAS1	-0.193689	0.00143947	0.11607	0.0404457	0.0776184	0.251965
ENSG00000033867	SLC4A7	0.484009	6.70294e-12	0.0232698	0.438012	-0.507278	3.17139e-10
ENSG00000034053	APBA2	0.179656	0.00691684	-0.0605676	0.324276	-0.119089	0.165374
ENSG00000034152	MAP2K3	0.317745	8.23012e-07	-0.200863	0.0020786	-0.116881	0.152115
ENSG00000034239	EFCAB1	-0.362751	9.46734e-10	0.313486	1.52813e-10	0.0492649	0.146854
ENSG00000034510	TMSB10	0.767021	4.58977103673601e-319	-0.293848	3.41253e-62	-0.473173	4.58072e-100
ENSG00000034533	ASTE1	0.0880938	0.15023	5.58423e-06	0.968441	-0.0880994	0.208488
ENSG00000034677	RNF19A	0.18118	0.0103933	-0.0237407	0.816645	-0.157439	0.0618022
ENSG00000034693	PEX3	0.241037	0.000160761	-0.0733643	0.357154	-0.167673	0.0318873
ENSG00000034713	GABARAPL2	0.346387	2.15403e-22	-0.216088	3.74034e-11	-0.130299	0.00156622
ENSG00000035115	SH3YL1	-0.0710422	0.377297	0.00943975	0.897989	0.0616024	0.517581
ENSG00000035141	FAM136A	0.282222	3.79853e-11	-0.0370426	0.433022	-0.245179	4.87443e-07
ENSG00000035403	VCL	-0.280377	3.34096e-07	0.414988	2.56253e-19	-0.134611	0.0364251
ENSG00000035499	DEPDC1B	0.0713255	0.14471	0.22476	0.000220235	-0.296085	2.77215e-05
ENSG00000035664	DAPK2	0.144534	0.00137317	-0.0672791	0.19289	-0.0772553	0.175416
ENSG00000035681	NSMAF	-0.165214	0.0205513	-0.107857	0.13947	0.273071	0.000285265
ENSG00000035687	ADSS	0.287954	1.156e-06	-0.0198039	0.824859	-0.26815	9.06633e-05
ENSG00000035862	TIMP2	-0.411069	1.76822e-09	0.116882	0.0368072	0.294187	9.00268e-05
ENSG00000035928	RFC1	0.201524	0.000397906	0.0272047	0.750277	-0.228729	0.000656045
ENSG00000036054	TBC1D23	-0.230502	0.000899653	0.0105766	0.853068	0.219925	0.00339133
ENSG00000036257	CUL3	0.148659	0.0149399	-0.193811	0.000690625	0.0451517	0.581837
ENSG00000036549	ZZZ3	-0.113296	0.134708	0.141346	0.0273229	-0.0280493	0.737082
ENSG00000036672	USP2	-0.172756	4.47047e-05	0.0251962	0.193407	0.14756	0.00159266
ENSG00000037042	TUBG2	-0.147414	0.0357643	0.013313	0.750263	0.134101	0.102405
ENSG00000037241	RPL26L1	0.413609	1.13966e-20	-0.14108	0.00121018	-0.272529	1.41562e-07
ENSG00000037280	FLT4	1.53111	5.08167e-151	-0.730722	9.83707e-07	-0.800384	2.85961e-16
ENSG00000037474	NSUN2	0.611735	5.72548e-22	-0.260759	0.000417266	-0.350976	1.21522e-05
ENSG00000037637	FBXO42	-0.130101	0.0808989	0.102282	0.146132	0.027819	0.746091
ENSG00000037757	MRI1	-0.13727	0.0553725	-0.0408313	0.638618	0.178101	0.0179903
ENSG00000037897	METTL1	0.604416	1.55756e-21	-0.13547	0.178939	-0.468946	5.31318e-10
ENSG00000037965	HOXC8	-0.658692	1.16307e-18	-0.292825	0.171248	0.951517	4.32905e-21
ENSG00000038002	AGA	-0.251742	8.24307e-05	0.14187	0.0390516	0.109873	0.0429685
ENSG00000038210	PI4K2B	0.0117848	0.849563	0.0419376	0.44307	-0.0537224	0.423372
ENSG00000038219	BOD1L1	0.0967905	0.15773	-0.113984	0.0790203	0.0171938	0.847512
ENSG00000038274	MAT2B	-0.16311	0.019476	-0.0115857	0.878904	0.174696	0.0192977
ENSG00000038382	TRIO	-0.287146	4.32283e-05	0.0984564	0.153344	0.18869	0.0113587
ENSG00000038427	VCAN	-0.55259	2.59775e-34	0.557088	2.85317e-53	-0.00449717	0.982833
ENSG00000038532	CLEC16A	-0.0630767	0.434247	-0.118667	0.0511787	0.181744	0.0125556
ENSG00000039123	SKIV2L2	-0.0727008	0.355454	0.0736268	0.319073	-0.000926038	1
ENSG00000039319	ZFYVE16	-0.130185	0.0559987	-0.0924106	0.169299	0.222596	0.0023437
ENSG00000039523	FAM65A	0.835657	2.71246e-41	-0.440887	1.19297e-09	-0.39477	2.59907e-06
ENSG00000039560	RAI14	0.771438	1.12534e-39	-0.307144	2.38398e-06	-0.464294	3.13921e-10
ENSG00000039650	PNKP	0.338736	7.82991e-09	-0.0202271	0.83686	-0.318508	2.92658e-06
ENSG00000040199	PHLPP2	-0.0428365	0.543101	0.0621342	0.288808	-0.0192978	0.786636
ENSG00000040275	SPDL1	0.783811	1.6381e-39	-0.152602	0.095631	-0.631209	7.17226e-18
ENSG00000040341	STAU2	-0.950953	1.25599e-59	0.630689	6.03733e-44	0.320265	1.27967e-09
ENSG00000040487	PQLC2	0.144621	0.0397209	0.00644855	0.868606	-0.15107	0.051596
ENSG00000040531	CTNS	-0.204871	0.00153933	0.178764	0.00177463	0.0261078	0.640541
ENSG00000040608	RTN4R	-0.0329933	0.521703	0.0670701	0.195138	-0.0340767	0.690418
ENSG00000040633	PHF23	0.0417254	0.352019	-0.114907	0.0210176	0.0731818	0.341698
ENSG00000040933	INPP4A	-0.0602834	0.347489	-0.0187392	0.847041	0.0790226	0.312698
ENSG00000041357	PSMA4	0.0586186	0.105123	-0.0474825	0.151366	-0.0111361	0.836725
ENSG00000041802	LSG1	0.221354	0.000747721	-0.0256853	0.762507	-0.195669	0.0141001
ENSG00000041982	TNC	-0.986058	6.78358e-36	-0.896437	6.31258e-22	1.8825	5.24057e-209
ENSG00000041988	THAP3	-0.265638	0.000237643	0.0778868	0.240404	0.187751	0.0148727
ENSG00000042062	FAM65C	-0.363013	2.84584e-11	-0.101888	0.83788	0.464901	7.10279e-16
ENSG00000042088	TDP1	0.31782	6.08019e-07	-0.0369711	0.757812	-0.280849	0.000124219
ENSG00000042286	AIFM2	0.0862866	0.0704093	0.0290939	0.295485	-0.115381	0.0174251
ENSG00000042317	SPATA7	-0.450729	1.70359e-11	0.124822	0.0188019	0.325906	4.14891e-06
ENSG00000042429	MED17	-0.0470598	0.546874	-0.017709	0.817417	0.0647688	0.441966
ENSG00000042445	RETSAT	-0.0409105	0.520068	0.0136937	0.889473	0.0272168	0.682986
ENSG00000042493	CAPG	-0.322431	3.87414e-07	0.0555848	0.334047	0.266846	3.82081e-05
ENSG00000042753	AP2S1	1.45303	0	-0.548652	5.43934e-81	-0.904378	1.85612e-142
ENSG00000043093	DCUN1D1	-0.106157	0.113177	0.00398234	0.990477	0.102175	0.167396
ENSG00000043355	ZIC2	-0.580985	3.53251e-13	0.820246	3.89343e-50	-0.23926	0.0143062
ENSG00000043462	LCP2	0.340184	4.01287e-11	-0.0917674	0.711686	-0.248416	5.53422e-05
ENSG00000043514	TRIT1	-0.0725405	0.308389	-0.00410692	0.999932	0.0766474	0.3614
ENSG00000044090	CUL7	-0.328754	4.21696e-07	-0.0743423	0.636662	0.403096	1.05114e-08
ENSG00000044115	CTNNA1	0.256564	1.32883e-07	-0.356545	6.9327e-16	0.0999808	0.0791515
ENSG00000044446	PHKA2	-0.241041	0.000156331	0.0237546	0.550927	0.217287	0.00338113
ENSG00000044459	CNTLN	-0.151069	0.0293079	0.106367	0.107346	0.0447013	0.578353
ENSG00000044524	EPHA3	-0.396788	3.91433e-11	-0.0252622	0.00684637	0.42205	8.93911e-07
ENSG00000044574	HSPA5	0.685982	8.35158e-49	-0.349815	3.77067e-15	-0.336167	1.14351e-09
ENSG00000046604	DSG2	-1.15772	6.16552e-75	-0.199555	0.133198	1.35727	4.59378e-115
ENSG00000046647	GEMIN8	-0.5804	1.25582e-20	0.177442	0.000193332	0.402958	1.69022e-10
ENSG00000046651	OFD1	-0.232351	7.97583e-05	0.0504427	0.427216	0.181908	0.00413104
ENSG00000046653	GPM6B	0.390119	5.51085e-16	0.169659	0.000125714	-0.559778	7.12829e-25
ENSG00000046889	PREX2	-0.35547	7.74077e-08	0.0685159	0.11456	0.286954	4.86337e-05
ENSG00000047056	WDR37	-0.120521	0.0646246	0.0771253	0.266901	0.0433959	0.498034
ENSG00000047188	YTHDC2	-0.0561203	0.429998	-0.0225389	0.794016	0.0786592	0.349936
ENSG00000047230	CTPS2	-0.0802817	0.235194	-0.0263027	0.759403	0.106584	0.17572
ENSG00000047249	ATP6V1H	-0.179665	0.00623004	-0.0731188	0.284908	0.252784	0.000270088
ENSG00000047315	POLR2B	-0.074759	0.26196	-0.00260808	0.989546	0.0773671	0.315021
ENSG00000047346	FAM214A	-0.284705	1.53831e-05	0.0262676	0.545653	0.258437	0.000364762
ENSG00000047410	TPR	0.260984	7.37674e-08	-0.141586	0.00218473	-0.119398	0.0418599
ENSG00000047578	KIAA0556	-0.024265	0.681467	0.0234091	0.762325	0.000855854	0.94405
ENSG00000047579	DTNBP1	0.00929985	0.906665	0.0100381	0.918335	-0.0193379	0.838063
ENSG00000047621	C12orf4	0.229077	0.000472342	-0.189073	0.00372921	-0.0400048	0.636168
ENSG00000047634	SCML1	0.614194	7.3856e-23	-0.13722	0.0969648	-0.476975	9.60877e-10
ENSG00000047644	WWC3	0.418385	4.11358e-10	-0.299235	3.24484e-06	-0.11915	0.240712
ENSG00000047648	ARHGAP6	0.0785821	0.0639593	-0.379725	6.64246e-12	0.301143	1.94304e-05
ENSG00000047849	MAP4	0.0844575	0.129263	-0.253551	1.58216e-06	0.169093	0.016449
ENSG00000047932	GOPC	0.27077	7.95501e-06	-0.239487	1.88372e-05	-0.0312832	0.760578
ENSG00000048028	USP28	-0.226204	0.00127632	0.0829037	0.218763	0.143301	0.0666418
ENSG00000048052	HDAC9	-0.0698043	0.263393	0.164618	0.000173967	-0.094814	0.186159
ENSG00000048140	TSPAN17	0.404424	8.46255e-11	-0.0790982	0.321923	-0.325325	8.56875e-06
ENSG00000048162	NOP16	0.882316	1.82873e-52	-0.119127	0.305949	-0.763189	8.16051e-27
ENSG00000048342	CC2D2A	-0.397497	1.0532e-09	0.1383	0.0162289	0.259196	0.00018876
ENSG00000048392	RRM2B	-0.16456	0.0183829	0.0377065	0.566929	0.126854	0.0907618
ENSG00000048405	ZNF800	0.503911	2.45317e-14	-0.236821	0.00212092	-0.267091	0.00195415
ENSG00000048471	SNX29	-0.103436	0.139274	-0.051605	0.559372	0.155041	0.0605861
ENSG00000048540	LMO3	-0.0390991	0.383112	0.180925	0.00151164	-0.141825	0.00635576
ENSG00000048544	MRPS10	0.294342	2.35918e-08	-0.0762954	0.164832	-0.218047	0.000353465
ENSG00000048545	GUCA1A	-0.206631	8.81837e-05	0.0877824	0.0152933	0.118849	0.0358573
ENSG00000048649	RSF1	-0.0469409	0.377297	-0.0430854	0.417241	0.0900263	0.128057
ENSG00000048707	VPS13D	-0.0808383	0.236593	-0.0331511	0.687378	0.113989	0.13175
ENSG00000048740	CELF2	-1.1387	4.70485e-73	0.149334	0.000122206	0.989371	3.964e-62
ENSG00000048828	FAM120A	-0.0174638	0.885786	0.00242239	0.997368	0.0150414	0.900559
ENSG00000048991	R3HDM1	-0.0200218	0.915805	0.0598252	0.395726	-0.0398035	0.574435
ENSG00000049089	COL9A2	-0.41596	2.29857e-10	0.0900148	0.0432032	0.325945	3.0303e-06
ENSG00000049130	KITLG	0.684503	1.38511e-19	-0.402058	1.50161e-06	-0.282445	0.0105208
ENSG00000049167	ERCC8	0.228858	0.000510895	0.0328227	0.59422	-0.26168	0.000485818
ENSG00000049192	ADAMTS6	-1.51096	1.14418e-90	0.50627	1.04169e-20	1.00469	2.48344e-43
ENSG00000049239	H6PD	-0.538514	2.47589e-15	0.102675	0.0314815	0.435839	3.66734e-09
ENSG00000049245	VAMP3	0.519809	4.53861e-28	-0.218318	3.16824e-06	-0.301491	3.65768e-08
ENSG00000049323	LTBP1	-0.491407	4.13116e-14	0.104829	0.064789	0.386578	9.48306e-09
ENSG00000049449	RCN1	0.144278	0.00126396	-0.0302446	0.508805	-0.114033	0.0268781
ENSG00000049541	RFC2	0.546937	1.4834e-25	0.0907713	0.029692	-0.637708	1.69625e-27
ENSG00000049618	ARID1B	-0.209791	0.00169037	0.0726752	0.279136	0.137116	0.0638543
ENSG00000049656	CLPTM1L	0.225863	0.000733468	-0.0591344	0.417217	-0.166729	0.0462295
ENSG00000049759	NEDD4L	-0.262549	0.000181001	0.0242758	0.641018	0.238273	0.00208359
ENSG00000049769	PPP1R3F	-0.00253493	0.826221	-0.0261493	0.740923	0.0286843	0.608907
ENSG00000049860	HEXB	0.557253	6.3754e-19	-0.158633	0.0163164	-0.398621	1.95488e-07
ENSG00000049883	PTCD2	0.000754145	0.955185	0.130414	0.0444353	-0.131168	0.11963
ENSG00000050030	KIAA2022	-0.0389294	1	0.070029	3.43988e-05	-0.0310997	1
ENSG00000050130	JKAMP	0.183526	0.00332349	-0.137277	0.0144157	-0.0462489	0.638903
ENSG00000050165	DKK3	-0.427662	1.08796e-12	0.289707	1.19848e-09	0.137955	0.00803396
ENSG00000050344	NFE2L3	-0.00904656	0.933534	0.070065	0.0369678	-0.0610184	0.144122
ENSG00000050393	MCUR1	0.443656	2.83576e-23	-0.136149	0.00261205	-0.307507	3.87086e-09
ENSG00000050405	LIMA1	-0.0191429	0.874321	0.144453	0.0464711	-0.12531	0.173273
ENSG00000050426	LETMD1	-1.28424	2.86042e-88	0.488693	5.42809e-28	0.79555	2.81966e-43
ENSG00000050438	SLC4A8	-0.214218	5.15961e-06	-0.0280062	0.648903	0.242224	1.10128e-05
ENSG00000050555	LAMC3	0.136409	0.00394719	0.0338066	0.311515	-0.170216	0.00348017
ENSG00000050748	MAPK9	0.272511	4.06517e-05	-0.0379222	0.760788	-0.234589	0.00245052
ENSG00000050767	COL23A1	-0.651346	1.08539e-20	0.335444	9.27165e-08	0.315902	3.22798e-08
ENSG00000050820	BCAR1	0.816746	5.17602e-61	-0.497492	2.97852e-22	-0.319254	2.50372e-06
ENSG00000051009	FAM160A2	-0.114931	0.123661	0.00189452	0.939614	0.113037	0.195432
ENSG00000051108	HERPUD1	1.10714	1.78128e-105	-0.411871	1.27044e-12	-0.695272	1.08435e-27
ENSG00000051128	HOMER3	-0.0549223	0.266869	-0.149275	0.000172426	0.204198	1.85343e-05
ENSG00000051180	RAD51	1.01303	8.10531e-63	-0.270462	0.00921365	-0.742569	7.94313e-23
ENSG00000051341	POLQ	0.0942024	0.0807919	0.0796727	0.130841	-0.173875	0.00614808
ENSG00000051382	PIK3CB	-0.012987	0.861079	0.0151522	0.838778	-0.00216515	0.983815
ENSG00000051523	CYBA	0.609412	3.21695e-38	-0.187597	8.72591e-05	-0.421815	9.13126e-15
ENSG00000051596	THOC3	0.328662	3.50248e-07	0.0120366	0.696016	-0.340699	1.99025e-06
ENSG00000051620	HEBP2	0.282436	1.65309e-12	-0.104178	0.00812768	-0.178258	0.00014939
ENSG00000051825	MPHOSPH9	-0.372648	3.54819e-08	0.266717	2.58589e-06	0.105931	0.153291
ENSG00000052126	PLEKHA5	-0.48626	1.37154e-13	0.359021	2.00203e-11	0.127239	0.0643138
ENSG00000052723	SIKE1	0.260807	3.00931e-05	-0.088735	0.164959	-0.172072	0.0253798
ENSG00000052749	RRP12	0.265536	5.99428e-05	-0.0857518	0.261912	-0.179785	0.0294808
ENSG00000052795	FNIP2	-0.213919	0.00178085	0.0421979	0.50438	0.171722	0.0299053
ENSG00000052802	MSMO1	0.774022	3.39282e-58	-0.246462	9.48191e-07	-0.52756	8.3462e-21
ENSG00000052841	TTC17	-0.32242	1.50131e-07	0.1619	0.00266588	0.16052	0.0175907
ENSG00000052850	ALX4	-0.291067	0.000525828	-0.226294	0.904609	0.51736	5.39878e-12
ENSG00000053254	FOXN3	-0.200602	0.000573745	-0.106711	0.0571754	0.307313	4.7795e-07
ENSG00000053371	AKR7A2	-0.133301	0.00452243	0.249832	3.22823e-10	-0.116531	0.0321899
ENSG00000053372	MRTO4	0.882613	2.38492e-74	-0.118079	0.0754087	-0.764534	5.67253e-39
ENSG00000053438	NNAT	-0.260908	1.88754e-08	0.79482	3.49014e-110	-0.533913	1.1764e-32
ENSG00000053501	USE1	-0.0894811	0.201416	-0.103346	0.0904226	0.192827	0.00653915
ENSG00000053524	MCF2L2	-0.293037	1.1632e-09	0.102946	0.0025268	0.190091	7.28436e-05
ENSG00000053770	AP5M1	0.237395	0.000258532	-0.157042	0.0153031	-0.0803527	0.310052
ENSG00000053900	ANAPC4	-0.0969604	0.132817	-0.0414896	0.592562	0.13845	0.0577003
ENSG00000054116	TRAPPC3	0.209425	8.25738e-06	-0.146038	0.00134736	-0.0633869	0.237343
ENSG00000054118	THRAP3	0.57018	2.01151e-42	-0.150801	0.000195645	-0.419378	2.48162e-18
ENSG00000054148	PHPT1	-0.162311	7.15708e-06	-0.0175534	0.663134	0.179864	4.79208e-06
ENSG00000054267	ARID4B	0.100736	0.0540998	-0.0748832	0.141986	-0.025853	0.689433
ENSG00000054277	OPN3	-0.0810901	0.213134	0.286963	3.52498e-09	-0.205873	0.00107137
ENSG00000054282	SDCCAG8	0.579974	2.17773e-22	-0.293283	2.37713e-06	-0.286691	7.22046e-05
ENSG00000054392	HHAT	-0.201839	0.000422092	0.0620304	0.178053	0.139809	0.0334422
ENSG00000054523	KIF1B	0.293034	2.43551e-07	-0.199771	0.000269112	-0.0932634	0.197372
ENSG00000054598	FOXC1	-0.577018	1.61862e-24	0.511875	1.12045e-29	0.0651438	0.280368
ENSG00000054611	TBC1D22A	0.198879	0.00287724	-0.199346	0.00180396	0.000466875	0.991095
ENSG00000054654	SYNE2	-0.360227	8.53131e-09	0.200614	0.00029489	0.159613	0.019145
ENSG00000054690	PLEKHH1	-0.0727465	0.0986102	-0.0346183	0.749469	0.107365	0.0526093
ENSG00000054793	ATP9A	-0.15101	0.0230733	-0.0117239	0.999801	0.162734	0.0401325
ENSG00000054965	FAM168A	-0.045695	0.408935	0.010872	0.863413	0.034823	0.617526
ENSG00000054967	RELT	0.700726	6.25106e-33	-0.154242	0.944343	-0.546484	3.50826e-15
ENSG00000054983	GALC	0.163634	0.017488	-0.139184	0.0349846	-0.0244499	0.861145
ENSG00000055044	NOP58	0.592651	1.18469e-30	-0.207488	7.94402e-05	-0.385163	4.35084e-10
ENSG00000055070	SZRD1	0.841575	7.74934e-79	-0.340587	8.75281e-14	-0.500988	1.32263e-20
ENSG00000055118	KCNH2	-0.593047	2.64509e-20	0.155048	0.00158482	0.437999	1.11165e-10
ENSG00000055130	CUL1	0.187915	0.00126743	-0.231643	1.92289e-05	0.0437281	0.562575
ENSG00000055147	FAM114A2	0.0373287	0.658152	-0.0295699	0.703169	-0.00775882	0.976236
ENSG00000055163	CYFIP2	-0.245777	0.00014232	0.00470632	0.751074	0.241071	0.00101234
ENSG00000055208	TAB2	-0.24577	0.000241074	-0.0379743	0.675221	0.283744	0.000104424
ENSG00000055211	GINM1	0.205907	0.000825341	-0.101541	0.107367	-0.104367	0.15685
ENSG00000055332	EIF2AK2	0.0634884	0.335179	-0.15417	0.00831454	0.0906812	0.223473
ENSG00000055483	USP36	0.273883	7.25725e-05	-0.0688884	0.457451	-0.204994	0.0112145
ENSG00000055609	KMT2C	-0.340994	2.2744e-07	0.0310661	0.569307	0.309928	1.38682e-05
ENSG00000055732	MCOLN3	-0.172085	1.02819e-06	0.0902548	0.000450512	0.0818303	0.00860736
ENSG00000055813	CCDC85A	-0.0698733	0.79646	-0.151463	0.00031541	0.221336	0.000622482
ENSG00000055917	PUM2	-0.393508	6.09639e-09	0.043555	0.39486	0.349953	1.77604e-06
ENSG00000055950	MRPL43	-0.0116593	0.865043	-0.0538066	0.250291	0.065466	0.24427
ENSG00000056050	C4orf27	0.0591268	0.271706	-0.0327538	0.51003	-0.0263731	0.741178
ENSG00000056097	ZFR	0.314041	1.31761e-09	-0.191524	0.000184586	-0.122517	0.0434381
ENSG00000056277	ZNF280C	-0.098749	0.0690764	0.023726	0.581417	0.075023	0.245946
ENSG00000056487	PHF21B	-0.0650627	0.160138	0.0339779	0.393277	0.0310849	0.602906
ENSG00000056558	TRAF1	-0.0619993	0.0320536	0.00936409	0.561201	0.0526352	0.0872174
ENSG00000056586	RC3H2	0.100992	0.157125	-0.0635467	0.402724	-0.0374453	0.663004
ENSG00000056972	TRAF3IP2	0.092021	0.149722	-0.150306	0.00272093	0.0582852	0.223657
ENSG00000056998	GYG2	-0.964306	9.93448e-51	0.180713	1.17909e-05	0.783593	2.93207e-34
ENSG00000057019	DCBLD2	-0.311196	6.76936e-07	-0.0361434	0.726256	0.34734	1.65149e-07
ENSG00000057149	SERPINB3	0.0617658	0.00150813	-0.0288872	1	-0.0328785	1
ENSG00000057252	SOAT1	0.135071	0.0332258	-0.088683	0.245706	-0.0463878	0.457991
ENSG00000057294	PKP2	-1.32217	6.28875e-64	-0.777986	6.50279e-11	2.10016	3.86514e-210
ENSG00000057608	GDI2	-0.267957	7.67984e-13	0.061161	0.0897085	0.206796	1.08213e-07
ENSG00000057657	PRDM1	2.10712	1.81889e-263	-0.989941	8.24044e-21	-1.11718	5.56347e-30
ENSG00000057663	ATG5	0.702905	7.8779e-42	-0.372516	2.54707e-12	-0.330389	1.77495e-07
ENSG00000057704	TMCC3	-0.0625785	0.387875	0.076629	0.364818	-0.0140505	0.99913
ENSG00000057757	PITHD1	0.243993	9.33201e-06	0.106385	0.0386983	-0.350378	1.29636e-08
ENSG00000057935	MTA3	-0.694086	9.16208e-33	0.0702535	0.0983594	0.623833	4.83327e-27
ENSG00000058056	USP13	-0.052833	0.566814	0.0247707	0.673397	0.0280622	0.911787
ENSG00000058063	ATP11B	-0.0843092	0.235849	-0.0257813	0.780544	0.11009	0.209249
ENSG00000058091	CDK14	-0.171459	0.0158403	0.185709	0.00341132	-0.0142492	0.94663
ENSG00000058262	SEC61A1	0.578222	1.54371e-34	-0.342173	2.02349e-13	-0.236049	4.6333e-05
ENSG00000058272	PPP1R12A	0.302764	3.5218e-09	-0.163919	0.000891434	-0.138846	0.0242165
ENSG00000058453	CROCC	-0.371255	2.70877e-08	0.0937763	0.108088	0.277479	5.53422e-05
ENSG00000058600	POLR3E	0.23527	0.000321672	-0.144297	0.0153548	-0.0909729	0.343823
ENSG00000058668	ATP2B4	-1.05406	4.00859e-51	0.158664	5.48182e-06	0.8954	4.89287e-35
ENSG00000058673	ZC3H11A	-0.383304	1.46877e-13	0.0339842	0.493492	0.34932	9.15328e-11
ENSG00000058729	RIOK2	0.0532666	0.459154	-0.0745981	0.250938	0.0213315	0.781281
ENSG00000058799	YIPF1	0.0894194	0.201216	-0.123114	0.0540681	0.0336948	0.679127
ENSG00000058804	NDC1	-0.0305804	0.742389	0.0112409	0.936989	0.0193396	0.847247
ENSG00000059122	FLYWCH1	0.0644225	0.651942	0.0311014	0.495578	-0.0955239	0.323652
ENSG00000059145	UNKL	0.347751	1.00426e-07	-0.238907	0.000171089	-0.108845	0.255934
ENSG00000059377	TBXAS1	0.10211	0.0164358	0.0303172	0.223183	-0.132427	0.00720702
ENSG00000059573	ALDH18A1	0.385707	3.23482e-10	-0.228076	0.000177295	-0.157631	0.0413138
ENSG00000059588	TARBP1	-0.292655	6.41507e-05	0.27375	5.07361e-06	0.0189049	0.798386
ENSG00000059691	GATB	0.0113826	1	-0.0627552	0.442274	0.0513726	0.510523
ENSG00000059728	MXD1	-0.0141217	0.603943	0.0253655	0.424871	-0.0112437	0.890032
ENSG00000059758	CDK17	1.16193	1.08302e-82	-0.60853	5.34552e-16	-0.553403	1.46255e-10
ENSG00000059769	DNAJC25	0.193588	0.00337493	-0.148725	0.0251322	-0.0448631	0.571983
ENSG00000059804	SLC2A3	1.38587	1.62315e-157	-0.303549	0.00102408	-1.08232	2.60797e-59
ENSG00000059915	PSD	-0.0919078	0.454952	-0.153635	0.000127079	0.245542	2.58096e-07
ENSG00000060069	CTDP1	0.167311	0.028891	-0.01241	0.994678	-0.154901	0.0684057
ENSG00000060138	YBX3	1.39011	7.46399150856407e-317	-0.346728	1.68667e-20	-1.04338	9.54279e-125
ENSG00000060237	WNK1	-0.344714	5.22414e-11	0.157032	0.000648415	0.187682	0.00102799
ENSG00000060339	CCAR1	0.264447	3.35635e-07	-0.114742	0.0258238	-0.149705	0.0170787
ENSG00000060491	OGFR	-0.416871	3.85731e-10	-0.0921619	0.384259	0.509033	4.51016e-14
ENSG00000060642	PIGV	-0.276558	2.80649e-06	0.109924	0.0213298	0.166634	0.00485133
ENSG00000060656	PTPRU	-0.41071	8.86432e-11	0.317078	2.04612e-09	0.093632	0.0429477
ENSG00000060688	SNRNP40	0.388587	4.78838e-15	-0.0892201	0.072956	-0.299367	5.16534e-08
ENSG00000060718	COL11A1	-1.38662	1.96478e-92	-0.0451296	0.126892	1.43175	3.57242e-96
ENSG00000060749	QSER1	-0.0229951	0.729833	-0.0406125	0.55761	0.0636076	0.392136
ENSG00000060762	MPC1	0.591845	1.67811e-27	-0.195069	0.000784974	-0.396776	3.627e-09
ENSG00000060971	ACAA1	-0.0785654	0.273044	-0.0580713	0.403787	0.136637	0.0665207
ENSG00000060982	BCAT1	-0.198614	9.7767e-05	0.139977	0.0023364	0.0586372	0.320269
ENSG00000061273	HDAC7	1.21302	1.17216e-128	-0.402537	1.13293e-10	-0.810479	4.72787e-35
ENSG00000061337	LZTS1	-0.158257	0.00125703	0.212576	1.89263e-08	-0.0543186	0.798468
ENSG00000061455	PRDM6	-0.248325	2.1109e-07	-0.132536	0.489415	0.380861	8.82745e-10
ENSG00000061656	SPAG4	-0.149353	0.0629595	0.267816	2.85628e-05	-0.118463	0.227928
ENSG00000061676	NCKAP1	0.0213363	0.763947	-0.146013	0.00731517	0.124676	0.0593007
ENSG00000061794	MRPS35	0.242851	2.22732e-06	-0.126002	0.00750402	-0.116849	0.073854
ENSG00000061918	GUCY1B3	0.00625399	0.749293	-0.066922	0.296214	0.060668	0.229434
ENSG00000061936	SFSWAP	0.0188103	0.774658	-0.0382034	0.595671	0.0193931	0.854837
ENSG00000061938	TNK2	-0.147001	0.0541758	0.111169	0.0942711	0.0358316	0.740131
ENSG00000061987	MON2	-0.16256	0.0157024	-0.0832548	0.280467	0.245815	0.000843263
ENSG00000062038	CDH3	-0.807954	1.86758e-22	-0.648064	1.99499e-06	1.45602	8.01381e-108
ENSG00000062194	GPBP1	-0.0711165	0.148603	0.100392	0.0181435	-0.0292753	0.60374
ENSG00000062370	ZNF112	-0.128313	0.0291916	-0.00195149	0.908624	0.130265	0.0483614
ENSG00000062485	CS	-0.344752	2.73501e-09	0.20237	2.83513e-05	0.142382	0.0401529
ENSG00000062598	ELMO2	-0.00963426	0.998087	-0.0441442	0.515002	0.0537784	0.594525
ENSG00000062650	WAPL	0.369558	1.81221e-11	-0.182987	0.000680019	-0.186571	0.00480426
ENSG00000062716	VMP1	0.539163	4.53024e-24	-0.274886	2.46747e-07	-0.264277	3.65728e-05
ENSG00000062725	APPBP2	0.0229949	0.786872	-0.0793246	0.290173	0.0563297	0.555581
ENSG00000062822	POLD1	0.0382685	0.593496	0.100261	0.166811	-0.138529	0.105178
ENSG00000063015	SEZ6	-0.0932345	0.00625007	0.0231975	0.282358	0.070037	0.0608519
ENSG00000063046	EIF4B	-1.05551	3.82529e-176	0.452203	4.30044e-56	0.603307	1.45004e-66
ENSG00000063127	SLC6A16	-0.178051	0.000159182	0.0242728	0.390158	0.153778	0.00366659
ENSG00000063169	GLTSCR1	-0.238937	0.000261148	0.014654	0.653151	0.224283	0.00197325
ENSG00000063176	SPHK2	-0.291985	2.10305e-05	0.173322	0.00318196	0.118663	0.118114
ENSG00000063177	RPL18	-0.573942	0	0.256136	1.91847e-127	0.317806	5.34252e-133
ENSG00000063180	CA11	-1.14316	4.53925e-64	0.853431	1.28006e-65	0.289732	5.41667e-09
ENSG00000063241	ISOC2	0.381258	3.52878e-15	-0.169797	0.000401909	-0.211461	0.000153402
ENSG00000063244	U2AF2	0.639298	5.27539e-35	-0.323996	1.82921e-10	-0.315302	1.50584e-06
ENSG00000063245	EPN1	0.671714	1.14231e-55	-0.293903	1.59475e-12	-0.377811	6.71742e-14
ENSG00000063322	MED29	-0.258384	8.78267e-05	0.102441	0.100865	0.155943	0.0330295
ENSG00000063587	ZNF275	0.217142	0.00260639	-0.139022	0.0402038	-0.0781203	0.49019
ENSG00000063601	MTMR1	-0.146569	0.0166946	0.0540621	0.372344	0.092507	0.193168
ENSG00000063660	GPC1	-0.465701	1.63548e-12	0.181178	0.00104729	0.284524	3.12347e-05
ENSG00000063761	ADCK1	-0.0868943	0.164299	-0.0444616	0.475966	0.131356	0.0352159
ENSG00000063854	HAGH	0.76333	5.57942e-51	-0.444124	1.27116e-17	-0.319207	6.61006e-07
ENSG00000063978	RNF4	0.423985	1.09042e-14	-0.203721	0.000518914	-0.220264	0.000390192
ENSG00000064012	CASP8	0.0574964	0.160229	-0.0938153	0.0159129	0.0363189	0.408971
ENSG00000064042	LIMCH1	2.42319	0	-1.08451	1.73381e-62	-1.33868	8.08188e-93
ENSG00000064102	ASUN	-0.240103	0.000472977	0.125027	0.0438373	0.115076	0.127523
ENSG00000064115	TM7SF3	0.0755004	0.204498	-0.0638105	0.339966	-0.0116899	0.80529
ENSG00000064199	SPA17	-0.286989	5.94427e-05	0.108888	0.0640925	0.178101	0.0312745
ENSG00000064225	ST3GAL6	-0.228308	0.000307651	-0.0724392	0.588531	0.300747	2.11929e-05
ENSG00000064300	NGFR	0.0261011	0.0905493	0.0394773	0.0520229	-0.0655784	0.00977465
ENSG00000064309	CDON	-0.789703	9.18681e-34	0.42769	8.83416e-18	0.362013	7.77367e-11
ENSG00000064313	TAF2	0.223955	0.000905711	-0.100949	0.160536	-0.123006	0.129532
ENSG00000064393	HIPK2	-0.0777697	0.207891	-0.0980608	0.0912076	0.17583	0.00922309
ENSG00000064419	TNPO3	-0.061504	0.407321	0.12622	0.0403624	-0.0647164	0.424565
ENSG00000064490	RFXANK	0.163921	0.00114537	-0.16474	0.000341027	0.000819392	1
ENSG00000064545	TMEM161A	-0.115024	0.0618305	0.0116989	0.822443	0.103325	0.134619
ENSG00000064547	LPAR2	-0.505973	4.08308e-14	0.202	9.05169e-05	0.303973	1.3164e-05
ENSG00000064601	CTSA	-0.293727	4.28708e-06	0.192701	0.00112124	0.101026	0.0842215
ENSG00000064607	SUGP2	-0.373611	1.029e-09	0.128598	0.0174492	0.245013	0.000275206
ENSG00000064651	SLC12A2	0.641364	5.14962e-25	-0.294073	9.54357e-06	-0.347291	7.1271e-06
ENSG00000064652	SNX24	-0.201424	0.00322182	-0.0987595	0.170289	0.300184	4.0257e-05
ENSG00000064666	CNN2	-0.450391	5.34609e-31	0.329088	3.14111e-24	0.121303	0.00421974
ENSG00000064692	SNCAIP	-0.259328	5.84647e-05	0.0437314	0.298403	0.215597	0.00188699
ENSG00000064703	DDX20	0.244106	0.000196305	-0.017401	0.879791	-0.226705	0.00427523
ENSG00000064726	BTBD1	0.312303	4.53416e-07	-0.164615	0.0141403	-0.147688	0.0522573
ENSG00000064763	FAR2	0.850285	1.10495e-45	-0.43067	1.32211e-08	-0.419615	1.58009e-06
ENSG00000064932	SBNO2	0.0976647	0.117648	-0.0771357	0.211183	-0.020529	0.864536
ENSG00000064933	PMS1	0.143257	0.0337647	0.0764147	0.306697	-0.219672	0.0078134
ENSG00000064961	HMG20B	0.0253636	0.6072	0.157784	0.000252427	-0.183147	0.000536736
ENSG00000064989	CALCRL	2.3836	0	-1.24778	3.64414e-15	-1.13583	1.51629e-16
ENSG00000064995	TAF11	0.362728	9.82682e-15	-0.153825	0.000717025	-0.208903	0.000137394
ENSG00000064999	ANKS1A	-0.112554	0.118285	-0.19501	0.00206438	0.307564	2.88773e-05
ENSG00000065000	AP3D1	0.337605	1.94189e-12	-0.237886	1.26069e-07	-0.0997187	0.0992239
ENSG00000065029	ZNF76	-0.247965	0.000201436	0.172161	0.00284276	0.0758037	0.317975
ENSG00000065054	SLC9A3R2	0.432673	2.28006e-11	-0.15891	0.03441	-0.273763	0.000783769
ENSG00000065057	NTHL1	-0.334798	6.59023e-09	0.239994	1.27326e-06	0.0948041	0.127021
ENSG00000065060	UHRF1BP1	0.0124752	0.834352	-0.07374	0.2596	0.0612648	0.467985
ENSG00000065135	GNAI3	0.449228	1.71547e-22	-0.158662	0.000302926	-0.290566	8.54223e-08
ENSG00000065150	IPO5	-0.578862	1.49786e-34	0.270247	7.34382e-12	0.308615	1.96392e-10
ENSG00000065154	OAT	0.154127	0.0178565	0.0398243	0.517491	-0.193952	0.00743642
ENSG00000065183	WDR3	0.153689	0.0227164	-0.0436846	0.482353	-0.110005	0.224861
ENSG00000065243	PKN2	-0.192612	0.00290855	-0.0175821	0.986601	0.210195	0.00482091
ENSG00000065268	WDR18	0.192513	0.000468539	-0.0918328	0.0767682	-0.100681	0.124881
ENSG00000065308	TRAM2	-0.232575	0.00169846	0.160082	0.018449	0.0724926	0.397984
ENSG00000065320	NTN1	-0.354	3.45639e-07	0.408443	2.06015e-14	-0.0544436	0.980971
ENSG00000065328	MCM10	0.81716	8.86289e-41	-0.0127576	0.440936	-0.804402	6.15882e-28
ENSG00000065357	DGKA	-0.0627191	0.101449	0.0414596	0.249211	0.0212595	0.557408
ENSG00000065413	ANKRD44	0.0763765	0.294658	-0.136067	0.0280579	0.0596907	0.388619
ENSG00000065427	KARS	-0.0326594	0.521767	-0.023755	0.629756	0.0564144	0.297601
ENSG00000065457	ADAT1	0.0878377	0.210746	-0.0177784	0.84692	-0.0700594	0.395674
ENSG00000065485	PDIA5	0.468914	1.15558e-14	-0.251377	6.45009e-05	-0.217536	0.0152725
ENSG00000065491	TBC1D22B	0.0143343	0.873433	-0.0301843	0.621389	0.0158499	0.788017
ENSG00000065518	NDUFB4	-0.0952817	0.074883	0.0914786	0.0461988	0.00380301	0.983096
ENSG00000065526	SPEN	0.155918	0.0258004	-0.0488717	0.527044	-0.107046	0.200034
ENSG00000065534	MYLK	0.113898	0.0846538	0.0716728	0.317547	-0.18557	0.0217615
ENSG00000065548	ZC3H15	0.744102	5.80705e-73	-0.331522	7.00647e-17	-0.41258	3.31941e-17
ENSG00000065559	MAP2K4	0.0804013	0.19978	-0.222751	0.000153981	0.142349	0.0589048
ENSG00000065600	TMEM206	0.392244	1.66985e-10	-0.102402	0.159203	-0.289842	0.000180503
ENSG00000065613	SLK	0.113901	0.143979	-0.1123	0.11652	-0.00160145	0.979591
ENSG00000065615	CYB5R4	0.64479	8.18835e-25	-0.281343	4.62366e-05	-0.363447	6.05915e-06
ENSG00000065621	GSTO2	-0.422181	7.90383e-13	0.335863	1.93388e-11	0.0863179	0.0178614
ENSG00000065665	SEC61A2	0.0727016	0.522883	-0.0682117	0.398751	-0.00448993	0.891673
ENSG00000065802	ASB1	-0.00330976	0.647769	0.061841	0.248998	-0.0585312	0.6278
ENSG00000065809	FAM107B	1.86787	0	-1.20844	1.66878e-88	-0.659429	1.00316e-19
ENSG00000065833	ME1	0.284192	1.13908e-05	-0.146274	0.0291426	-0.137919	0.0971233
ENSG00000065882	TBC1D1	-0.059103	0.44997	-0.178959	0.00413111	0.238062	0.00163407
ENSG00000065883	CDK13	0.0393191	0.637587	-0.128707	0.0422536	0.0893876	0.232035
ENSG00000065911	MTHFD2	0.883647	1.22444e-63	-0.246233	0.000165206	-0.637414	6.62306e-24
ENSG00000065923	SLC9A7	0.169986	0.000407067	-0.0034199	0.885831	-0.166566	0.007941
ENSG00000065970	FOXJ2	0.169508	0.0110072	-0.15365	0.0136401	-0.0158578	0.94833
ENSG00000065978	YBX1	0.802831	0	-0.135493	9.75803e-19	-0.667338	3.19267e-255
ENSG00000065989	PDE4A	-0.396101	4.21173e-10	0.130738	0.00229844	0.265362	0.000116119
ENSG00000066027	PPP2R5A	0.129447	0.0812049	0.166034	0.00143374	-0.295482	3.70354e-05
ENSG00000066044	ELAVL1	0.566782	1.96254e-49	-0.257222	1.03979e-12	-0.309561	1.44968e-12
ENSG00000066056	TIE1	1.10531	2.35695e-103	-0.519996	0.911535	-0.585318	3.56215e-11
ENSG00000066084	DIP2B	0.0655926	0.30793	-0.232426	0.000111477	0.166834	0.0292178
ENSG00000066117	SMARCD1	-0.123186	0.0677387	0.0933158	0.104532	0.0298703	0.805398
ENSG00000066135	KDM4A	-0.450419	1.41357e-11	0.144966	0.00590959	0.305452	1.43805e-05
ENSG00000066136	NFYC	-0.183049	0.00178755	0.0557824	0.293023	0.127267	0.061223
ENSG00000066279	ASPM	0.169224	0.00332786	0.224701	9.73724e-05	-0.393926	7.19169e-09
ENSG00000066322	ELOVL1	0.829863	4.49014e-44	-0.345329	2.89457e-07	-0.484534	1.35181e-10
ENSG00000066379	ZNRD1	0.042697	0.451546	-0.0271459	0.620301	-0.0155511	0.853257
ENSG00000066382	MPPED2	-0.812368	8.03582e-34	-0.047263	0.0680457	0.859631	3.26503e-37
ENSG00000066422	ZBTB11	0.117309	0.0612115	-0.194055	0.0011001	0.0767461	0.306058
ENSG00000066427	ATXN3	-0.0213531	0.768228	-0.0478751	0.477418	0.0692282	0.382122
ENSG00000066455	GOLGA5	0.243458	0.000242833	-0.167605	0.0101692	-0.075853	0.394507
ENSG00000066468	FGFR2	-1.01951	4.02562e-46	-0.201449	0.34534	1.22096	1.18322e-58
ENSG00000066557	LRRC40	0.213982	0.00192423	-0.0665985	0.279967	-0.147384	0.111857
ENSG00000066583	ISOC1	0.504311	4.89112e-20	-0.192587	0.000424084	-0.311724	1.68238e-06
ENSG00000066629	EML1	-0.231193	0.000838255	0.0198975	0.732056	0.211296	0.00566551
ENSG00000066651	TRMT11	-0.0231847	0.896943	0.0909568	0.203732	-0.0677721	0.373998
ENSG00000066654	THUMPD1	-0.156982	0.00891125	0.0591226	0.33748	0.097859	0.145387
ENSG00000066697	MSANTD3	0.146027	0.0242858	-0.0711416	0.301334	-0.0748856	0.332519
ENSG00000066735	KIF26A	0.23579	0.000226862	-0.268425	9.16915e-06	0.0326351	0.622948
ENSG00000066739	ATG2B	-0.218875	0.000331758	-0.0280142	0.900521	0.246889	0.000309364
ENSG00000066777	ARFGEF1	0.0587139	0.486744	-0.0231104	0.848778	-0.0356035	0.701781
ENSG00000066855	MTFR1	0.540424	2.22341e-20	-0.171543	0.00946603	-0.368882	4.98073e-08
ENSG00000066926	FECH	0.109423	0.0544688	-0.127874	0.107359	0.0184509	0.788655
ENSG00000066933	MYO9A	-0.0159784	0.790354	-0.029109	0.772511	0.0450874	0.623454
ENSG00000067057	PFKP	0.354252	2.17268e-08	-0.0705034	0.489124	-0.283749	5.28406e-05
ENSG00000067064	IDI1	1.41149	1.32242e-238	-0.252385	2.12471e-07	-1.1591	1.0992e-108
ENSG00000067082	KLF6	0.658276	2.86674e-37	-0.438067	4.35099e-18	-0.220209	0.00108644
ENSG00000067113	PLPP1	-0.236591	0.000680878	0.118	0.0575537	0.118591	0.135669
ENSG00000067141	NEO1	-0.316776	1.33726e-06	-0.216894	0.000747586	0.53367	2.68401e-15
ENSG00000067167	TRAM1	0.687863	7.20455e-51	-0.374863	3.67624e-17	-0.313	1.64223e-08
ENSG00000067177	PHKA1	-0.18001	0.000145971	0.0795663	0.0510186	0.100444	0.0191837
ENSG00000067182	TNFRSF1A	1.46346	3.47906e-215	-0.533954	1.13618e-20	-0.929507	1.27579e-51
ENSG00000067191	CACNB1	-0.0496521	0.43325	0.053418	0.239991	-0.00376587	0.878343
ENSG00000067208	EVI5	-0.202416	0.00247663	-0.0850847	0.290813	0.2875	7.96633e-05
ENSG00000067221	STOML1	0.192149	0.000639513	-0.0922542	0.126892	-0.0998952	0.17619
ENSG00000067225	PKM	0.585279	1.58803e-60	0.273177	1.60539e-18	-0.858456	1.61633e-100
ENSG00000067248	DHX29	0.109823	0.0447836	-0.0169808	0.805449	-0.0928425	0.146827
ENSG00000067334	DNTTIP2	0.621055	1.26049e-26	-0.247602	4.5827e-05	-0.373453	1.47316e-07
ENSG00000067365	METTL22	-0.0468378	0.590788	0.0120626	0.917228	0.0347752	0.72519
ENSG00000067369	TP53BP1	-0.468123	1.81058e-13	0.119269	0.0257863	0.348854	2.16164e-07
ENSG00000067445	TRO	-0.260645	6.87613e-05	0.00176497	0.82847	0.25888	0.000382252
ENSG00000067533	RRP15	0.504568	2.26379e-17	-0.142733	0.0389498	-0.361835	3.95382e-07
ENSG00000067560	RHOA	0.7448	3.02972e-152	-0.337105	3.18013e-38	-0.407695	8.37783e-37
ENSG00000067596	DHX8	0.0878093	0.357712	-0.024672	0.847668	-0.0631372	0.569389
ENSG00000067606	PRKCZ	-0.438917	1.10081e-13	0.225916	4.46514e-07	0.213	8.36107e-05
ENSG00000067704	IARS2	0.0386375	0.533568	-0.012171	0.876598	-0.0264665	0.717879
ENSG00000067715	SYT1	0.234725	0.00339458	0.206288	0.000769648	-0.441013	9.2777e-08
ENSG00000067829	IDH3G	-0.166907	0.00629305	-0.0285615	0.694953	0.195468	0.0022881
ENSG00000067836	ROGDI	-0.374157	1.98824e-10	0.145029	0.00375764	0.229129	0.000363215
ENSG00000067840	PDZD4	-0.190695	0.000594176	0.199657	1.85455e-05	-0.00896168	0.796504
ENSG00000067900	ROCK1	0.450874	5.46022e-21	-0.213958	3.87923e-06	-0.236916	3.68979e-05
ENSG00000067955	CBFB	1.04093	1.70026e-107	-0.290305	1.2459e-07	-0.750622	1.41228e-37
ENSG00000067992	PDK3	0.486839	6.88052e-14	-0.0904847	0.464103	-0.396354	3.82666e-07
ENSG00000068001	HYAL2	1.20356	2.15216e-173	-0.435407	9.43373e-23	-0.76815	5.22542e-50
ENSG00000068024	HDAC4	-0.0553122	0.453838	-0.105685	0.0860073	0.160997	0.0262199
ENSG00000068028	RASSF1	0.643121	8.19664e-25	-0.135809	0.116108	-0.507312	6.87927e-11
ENSG00000068078	FGFR3	-0.399157	2.72286e-19	0.0718993	4.47776e-07	0.327258	2.36772e-11
ENSG00000068079	IFI35	-0.223619	1.61395e-06	0.0791938	0.00228399	0.144425	0.0065
ENSG00000068097	HEATR6	-0.165825	0.0149547	-0.0167924	0.924681	0.182617	0.014741
ENSG00000068120	COASY	0.133836	0.0475188	0.1465	0.00903778	-0.280336	8.62101e-05
ENSG00000068137	PLEKHH3	-0.0619755	0.455887	-0.0203038	0.838242	0.0822793	0.380838
ENSG00000068305	MEF2A	0.561232	1.78352e-17	-0.206067	0.0045756	-0.355166	1.11877e-05
ENSG00000068308	OTUD5	-0.238357	0.000395948	-0.0707331	0.367288	0.30909	2.24709e-05
ENSG00000068323	TFE3	0.467777	1.35794e-12	-0.212731	0.00257618	-0.255046	0.00214821
ENSG00000068354	TBC1D25	0.156382	0.0135332	-0.126684	0.0567495	-0.0296979	0.690682
ENSG00000068366	ACSL4	0.650682	4.28826e-24	-0.291942	4.48541e-05	-0.35874	1.41144e-05
ENSG00000068383	INPP5A	0.177663	0.105357	-0.13416	0.260985	-0.0435026	0.717513
ENSG00000068394	GPKOW	0.0884354	0.192923	-0.0927279	0.192633	0.00429255	0.98841
ENSG00000068400	GRIPAP1	0.305027	3.91295e-07	-0.172236	0.00423492	-0.132791	0.0632514
ENSG00000068438	FTSJ1	0.695268	5.70153e-31	-0.290006	1.64226e-05	-0.405262	2.88593e-08
ENSG00000068489	PRR11	0.232223	0.000539862	0.0480549	0.470238	-0.280277	0.00030783
ENSG00000068650	ATP11A	0.2298	0.000868338	-0.379746	3.43588e-10	0.149946	0.0357066
ENSG00000068654	POLR1A	0.0534199	0.433276	-0.0938258	0.132759	0.040406	0.620368
ENSG00000068697	LAPTM4A	-0.454709	5.63299e-34	0.0339402	0.33617	0.420769	2.30349e-30
ENSG00000068724	TTC7A	-0.162732	0.00235863	0.125299	0.00665404	0.0374326	0.460209
ENSG00000068745	IP6K2	-0.518501	3.10697e-24	0.1169	0.00895043	0.401601	5.17726e-15
ENSG00000068784	SRBD1	-0.0870478	0.257474	-0.0275491	0.748872	0.114597	0.175633
ENSG00000068796	KIF2A	0.567951	6.65487e-21	-0.0310176	0.85383	-0.536934	3.83388e-14
ENSG00000068831	RASGRP2	2.04961	7.2268e-228	-0.73502	4.67763e-05	-1.31459	6.02071e-51
ENSG00000068878	PSME4	0.387872	6.40966e-10	-0.225527	0.000220769	-0.162345	0.0486202
ENSG00000068885	IFT80	-0.234912	0.000342698	0.0746083	0.202298	0.160303	0.0271368
ENSG00000068903	SIRT2	-0.0888572	0.227156	0.00716483	0.987775	0.0816924	0.289838
ENSG00000068912	ERLEC1	0.338191	7.31351e-09	-0.152379	0.00739291	-0.185811	0.00897205
ENSG00000068971	PPP2R5B	0.0896067	0.145138	0.00221123	0.902996	-0.091818	0.169613
ENSG00000068976	PYGM	-0.0589996	0.152699	-0.0184999	0.949803	0.0774994	0.178873
ENSG00000069011	PITX1	-0.962938	2.56749e-14	-0.863188	2.04213e-08	1.82613	5.26836e-108
ENSG00000069020	MAST4	0.937598	7.68626e-61	-0.801547	2.11476e-43	-0.136051	0.236329
ENSG00000069122	ADGRF5	0.906141	1.95077e-53	-0.427991	0.922264	-0.478149	1.71434e-08
ENSG00000069188	SDK2	-1.25617	1.75484e-77	0.810808	4.55744e-61	0.44536	6.24847e-15
ENSG00000069248	NUP133	-0.127347	0.0885142	-0.0597557	0.343652	0.187102	0.0128674
ENSG00000069275	NUCKS1	-0.0923194	0.00838913	0.311122	1.15923e-27	-0.218803	5.23841e-09
ENSG00000069329	VPS35	-0.0358724	0.630311	-0.0354363	0.60739	0.0713088	0.381618
ENSG00000069345	DNAJA2	0.437665	5.99021e-15	-0.1626	0.00391889	-0.275065	6.67549e-05
ENSG00000069424	KCNAB2	-0.102441	0.0365982	0.0557732	0.160801	0.0466676	0.475367
ENSG00000069482	GAL	0.890202	7.8452e-55	-0.207247	0.975424	-0.682956	7.55113e-22
ENSG00000069493	CLEC2D	0.113045	0.110116	-0.12714	0.041003	0.0140947	0.797985
ENSG00000069509	FUNDC1	0.105348	0.051432	-0.193294	0.000155788	0.0879458	0.218476
ENSG00000069667	RORA	0.069452	0.343745	0.132634	0.0290191	-0.202086	0.0106684
ENSG00000069702	TGFBR3	-0.120224	0.0502236	0.0643202	0.264725	0.0559041	0.411657
ENSG00000069849	ATP1B3	0.543193	2.60893e-40	-0.147179	0.000329466	-0.396014	1.21325e-17
ENSG00000069869	NEDD4	0.374968	1.16566e-09	-0.201025	0.00494222	-0.173943	0.0279426
ENSG00000069943	PIGB	-0.0919097	0.0957561	0.0531159	0.364808	0.0387938	0.483027
ENSG00000069956	MAPK6	0.367434	6.47285e-10	-0.142424	0.0284401	-0.22501	0.00103055
ENSG00000069966	GNB5	-0.274015	3.0173e-06	0.0572454	0.147069	0.21677	0.000580642
ENSG00000069974	RAB27A	0.338685	6.07585e-07	-0.0610534	0.591799	-0.277632	0.000496182
ENSG00000069998	CECR5	0.479556	4.00325e-20	-0.000239314	0.966314	-0.479316	2.17245e-15
ENSG00000070010	UFD1L	0.774923	2.69085e-64	-0.400067	1.08981e-18	-0.374856	1.38572e-11
ENSG00000070018	LRP6	-0.20248	0.00155035	0.136763	0.0158095	0.0657167	0.398589
ENSG00000070047	PHRF1	0.352473	7.91883e-08	-0.110161	0.186663	-0.242312	0.00149542
ENSG00000070061	IKBKAP	-0.0876003	0.257645	0.0219053	0.842306	0.0656949	0.452876
ENSG00000070081	NUCB2	0.554862	2.27587e-26	-0.286666	2.26988e-08	-0.268196	3.10764e-05
ENSG00000070087	PFN2	-0.435199	7.01275e-51	0.066345	0.010306	0.368854	9.00439e-37
ENSG00000070193	FGF10	-0.429435	2.33334e-13	-0.0941343	0.556074	0.523569	9.92705e-18
ENSG00000070214	SLC44A1	-0.19299	0.00558231	0.101113	0.123732	0.0918766	0.237293
ENSG00000070269	TMEM260	-0.266417	7.22102e-05	0.0552358	0.316821	0.211181	0.00360656
ENSG00000070366	SMG6	-0.285915	2.83204e-05	-0.0547541	0.466986	0.340669	2.25213e-06
ENSG00000070367	EXOC5	0.204829	0.000683941	-0.0680159	0.282011	-0.136813	0.0543752
ENSG00000070371	CLTCL1	-0.0856579	0.128645	0.00871995	0.923527	0.0769379	0.18746
ENSG00000070404	FSTL3	-0.0714679	0.238913	0.0752621	0.147953	-0.00379425	0.951623
ENSG00000070413	DGCR2	-0.517714	1.46259e-14	0.148841	0.00868246	0.368873	7.01958e-08
ENSG00000070423	RNF126	0.814053	1.05493e-68	-0.27366	1.23592e-07	-0.540393	1.33745e-23
ENSG00000070444	MNT	-0.399439	2.55378e-09	0.0764654	0.115424	0.322973	1.03364e-05
ENSG00000070476	ZXDC	-0.119906	0.0436072	-0.0614223	0.412119	0.181328	0.00586438
ENSG00000070495	JMJD6	0.559338	2.67864e-20	-0.260222	0.000420215	-0.299116	1.94991e-05
ENSG00000070501	POLB	-0.0875618	0.240244	-0.0287371	0.732056	0.116299	0.15522
ENSG00000070540	WIPI1	1.12427	6.17164e-96	-0.297492	0.000147072	-0.826775	7.59812e-36
ENSG00000070610	GBA2	0.192313	0.00274677	-0.11819	0.066681	-0.0741226	0.348074
ENSG00000070614	NDST1	-0.392167	3.07175e-08	0.198959	0.000974089	0.193207	0.0108345
ENSG00000070669	ASNS	0.00674114	0.954084	-0.0144437	0.927557	0.00770259	0.993452
ENSG00000070718	AP3M2	0.0427512	0.551573	-0.00345665	0.934613	-0.0392945	0.688776
ENSG00000070756	PABPC1	-0.276753	7.97133e-53	0.272212	1.11614e-73	0.00454082	0.969397
ENSG00000070759	TESK2	-0.37035	9.22166e-11	0.150833	0.00117204	0.219517	3.42843e-05
ENSG00000070761	CFAP20	0.844958	3.68982e-70	-0.352789	2.35386e-13	-0.492169	1.88062e-17
ENSG00000070770	CSNK2A2	-0.113917	0.0593955	-0.178372	0.00145141	0.292289	5.53215e-06
ENSG00000070778	PTPN21	-0.191466	0.00435821	0.00984596	0.772897	0.18162	0.0153076
ENSG00000070785	EIF2B3	0.416769	3.43935e-11	-0.19	0.00394076	-0.226768	0.00261179
ENSG00000070808	CAMK2A	-0.205667	4.49808e-05	-0.14296	0.155531	0.348627	6.74603e-12
ENSG00000070814	TCOF1	0.395536	7.01079e-12	-0.0547023	0.475542	-0.340834	4.6873e-07
ENSG00000070831	CDC42	0.763824	6.32652e-77	-0.36192	6.07057e-21	-0.401904	1.02804e-17
ENSG00000070882	OSBPL3	-0.0628298	0.0449159	0.026558	0.336428	0.0362718	0.280436
ENSG00000070950	RAD18	0.54297	1.46295e-17	-0.10104	0.417685	-0.44193	5.39123e-09
ENSG00000070961	ATP2B1	-1.14444	6.09508e-128	-0.436198	2.47621e-25	1.58064	6.01685e-262
ENSG00000071051	NCK2	-0.0211792	0.793556	-0.0730215	0.261108	0.0942007	0.242691
ENSG00000071054	MAP4K4	0.712608	1.46393e-59	-0.432153	2.21071e-24	-0.280456	2.03247e-07
ENSG00000071082	RPL31	-0.455555	1.22122e-187	0.223741	2.03246e-71	0.231814	1.32106e-49
ENSG00000071127	WDR1	0.694013	1.15517e-55	-0.271969	9.60606e-10	-0.422045	6.63911e-16
ENSG00000071189	SNX13	-0.255103	0.000216515	0.0843012	0.188553	0.170801	0.0216245
ENSG00000071205	ARHGAP10	-0.030983	0.802847	0.181898	0.0112222	-0.150915	0.0932632
ENSG00000071242	RPS6KA2	0.237686	0.000148301	-0.154757	0.019128	-0.0829285	0.37318
ENSG00000071243	ING3	-0.0439607	0.549773	-0.0137518	0.885909	0.0577125	0.504866
ENSG00000071246	VASH1	0.919799	1.06374e-48	-0.348574	2.4321e-05	-0.571225	1.7123e-12
ENSG00000071282	LMCD1	-0.23873	0.0308743	0.305615	4.1702e-06	-0.0668842	0.295476
ENSG00000071462	WBSCR22	0.939415	1.09539e-86	-0.243073	7.27598e-06	-0.696342	1.88271e-33
ENSG00000071537	SEL1L	0.0989455	0.164739	-0.149291	0.0201873	0.0503453	0.540983
ENSG00000071539	TRIP13	0.719897	5.19247e-32	0.0433507	0.11393	-0.763248	1.27249e-24
ENSG00000071553	ATP6AP1	-0.0532908	0.46248	-0.0853219	0.179725	0.138613	0.0571872
ENSG00000071564	TCF3	-0.296464	1.89101e-07	0.0621633	0.240873	0.2343	0.000184114
ENSG00000071575	TRIB2	-0.282639	6.49316e-05	0.223887	0.000393778	0.0587517	0.347833
ENSG00000071626	DAZAP1	0.83936	1.59439e-81	-0.2655	3.65175e-09	-0.57386	4.6042e-28
ENSG00000071655	MBD3	0.0383544	0.596656	-0.0831711	0.184681	0.0448167	0.559172
ENSG00000071794	HLTF	-0.00116965	0.993701	0.0564821	0.427486	-0.0553124	0.513573
ENSG00000071859	FAM50A	0.362548	4.01839e-13	-0.222523	5.65178e-06	-0.140025	0.0173116
ENSG00000071889	FAM3A	-0.0433124	0.584738	-0.0160383	0.996335	0.0593507	0.647747
ENSG00000071894	CPSF1	-0.346325	2.56606e-07	-0.000474147	0.918642	0.346799	1.10503e-06
ENSG00000071909	MYO3B	-0.00715062	0.814344	-0.0187512	0.561158	0.0259019	0.402882
ENSG00000071967	CYBRD1	-0.125255	0.0673982	0.103308	0.08964	0.0219471	0.818567
ENSG00000071994	PDCD2	0.0988894	0.0264949	-0.275261	3.36063e-12	0.176372	0.000377365
ENSG00000072041	SLC6A15	-0.00929256	0.813869	0.0685709	0.113409	-0.0592783	0.338015
ENSG00000072042	RDH11	0.373856	2.52956e-11	-0.209751	0.000155713	-0.164104	0.0150637
ENSG00000072062	PRKACA	-0.0467633	0.57013	-0.0615543	0.385717	0.108318	0.205177
ENSG00000072071	ADGRL1	-0.828838	9.93665e-34	0.350673	7.63684e-12	0.478165	6.21517e-13
ENSG00000072110	ACTN1	0.533894	1.96835e-27	-0.24485	5.98623e-07	-0.289043	7.78261e-07
ENSG00000072121	ZFYVE26	-0.181907	0.00178332	0.0559331	0.238685	0.125974	0.0585871
ENSG00000072133	RPS6KA6	-0.155017	0.0116085	-0.0103118	0.936269	0.165328	0.0163768
ENSG00000072134	EPN2	0.422176	6.88884e-10	-0.0806162	0.390832	-0.34156	3.04347e-05
ENSG00000072135	PTPN18	-0.238639	0.000432437	0.257576	7.93225e-06	-0.0189371	0.928494
ENSG00000072163	LIMS2	-0.134552	0.00092	0.0335677	0.238427	0.100984	0.0265244
ENSG00000072195	SPEG	-0.718347	1.6353e-28	0.0397977	0.00708789	0.678549	2.24508e-25
ENSG00000072210	ALDH3A2	0.0174009	0.764292	-0.177406	0.00273025	0.160005	0.0319094
ENSG00000072274	TFRC	0.0423797	0.521268	0.0255102	0.807841	-0.0678899	0.441468
ENSG00000072310	SREBF1	0.165988	0.000532183	0.0475047	0.234015	-0.213493	0.000393019
ENSG00000072364	AFF4	0.164516	0.0053928	-0.235494	1.10548e-05	0.0709784	0.312959
ENSG00000072401	UBE2D1	0.287401	3.97982e-09	-0.165572	0.000620447	-0.121829	0.0223929
ENSG00000072415	MPP5	-0.196661	0.00655127	-0.0743485	0.36562	0.27101	0.000609158
ENSG00000072422	RHOBTB1	-0.0612799	0.401264	0.0498756	0.600107	0.0114042	0.797985
ENSG00000072501	SMC1A	0.340445	2.19214e-10	0.0324012	0.567665	-0.372846	1.30782e-09
ENSG00000072506	HSD17B10	-0.0855381	0.0494083	0.0298906	0.530923	0.0556475	0.243294
ENSG00000072518	MARK2	0.125271	0.0762254	-0.0894202	0.20443	-0.0358504	0.717263
ENSG00000072571	HMMR	-0.0718713	0.57983	0.227612	0.000450227	-0.155741	0.0383561
ENSG00000072609	CHFR	0.147554	0.0373344	-0.196978	0.00241497	0.049424	0.534554
ENSG00000072657	TRHDE	-0.1033	0.0010784	0.0329445	0.120843	0.0703557	0.0443576
ENSG00000072682	P4HA2	-0.171682	0.0129411	0.0461903	0.406283	0.125492	0.0937637
ENSG00000072736	NFATC3	0.161544	0.00556679	-0.0670416	0.275192	-0.0945021	0.167145
ENSG00000072756	TRNT1	0.354443	3.13275e-08	-0.103324	0.179989	-0.251119	0.00057947
ENSG00000072778	ACADVL	0.384774	1.87657e-15	-0.266287	5.86368e-09	-0.118488	0.0575675
ENSG00000072786	STK10	0.483273	1.38152e-14	-0.130479	0.249211	-0.352794	2.35497e-06
ENSG00000072803	FBXW11	0.173998	0.0218856	-0.173422	0.0096352	-0.0005755	0.926353
ENSG00000072818	ACAP1	-0.194217	1.39811e-05	0.121689	0.000322302	0.0725279	0.0658204
ENSG00000072832	CRMP1	1.461	3.88954e-129	-0.546046	5.94787e-06	-0.91495	6.05715e-26
ENSG00000072849	DERL2	0.728108	5.97231e-53	-0.258591	1.78548e-07	-0.469517	4.10012e-17
ENSG00000072864	NDE1	0.0809465	0.21569	-0.0955293	0.13911	0.0145828	0.885537
ENSG00000072952	MRVI1	-0.0662632	0.299764	-0.0569522	0.353676	0.123215	0.062482
ENSG00000072958	AP1M1	0.261025	4.07557e-05	-0.115392	0.0773549	-0.145633	0.0651562
ENSG00000073008	PVR	0.318989	9.49728e-08	-0.135316	0.0493819	-0.183673	0.0213412
ENSG00000073050	XRCC1	-0.585335	1.56855e-21	0.171279	0.00100584	0.414056	9.61962e-12
ENSG00000073060	SCARB1	0.0349119	0.479919	0.142262	0.0102245	-0.177174	0.00800929
ENSG00000073111	MCM2	0.144029	0.0480307	0.193498	0.00103671	-0.337528	1.34761e-05
ENSG00000073150	PANX2	-0.143582	0.000241248	-0.0108901	0.521511	0.154472	0.00160292
ENSG00000073169	SELO	-0.170479	0.00143872	0.0883686	0.0801239	0.0821105	0.118975
ENSG00000073350	LLGL2	0.281455	7.42069e-08	-0.161514	0.0045973	-0.11994	0.188018
ENSG00000073417	PDE8A	0.845913	4.14751e-48	-0.458038	5.53158e-09	-0.387875	0.000301568
ENSG00000073464	CLCN4	-0.155501	0.0178797	0.0967788	0.145883	0.0587219	0.357512
ENSG00000073536	NLE1	0.0120711	0.962953	0.00401407	0.99138	-0.0160852	0.984754
ENSG00000073578	SDHA	0.0936041	0.221147	-0.0451933	0.395726	-0.0484107	0.770798
ENSG00000073584	SMARCE1	-0.152927	0.00156289	0.0156731	0.777776	0.137254	0.00999406
ENSG00000073605	GSDMB	-0.209975	3.19549e-08	0.0454959	0.00443779	0.164479	2.25299e-05
ENSG00000073614	KDM5A	0.0626394	0.315	-0.0509449	0.416796	-0.0116945	0.886525
ENSG00000073670	ADAM11	-0.481473	2.46493e-18	0.16699	6.14757e-09	0.314483	3.72415e-08
ENSG00000073711	PPP2R3A	-0.606502	2.89724e-19	0.12584	0.0184142	0.480662	2.14356e-12
ENSG00000073712	FERMT2	0.703443	1.84862e-37	-0.182711	0.00172467	-0.520733	4.55085e-15
ENSG00000073756	PTGS2	0.139736	0.000109318	-0.0649048	0.234411	-0.0748312	0.12416
ENSG00000073792	IGF2BP2	-0.332602	1.88132e-13	-0.0401489	0.422504	0.372751	1.32223e-15
ENSG00000073803	MAP3K13	-0.386817	4.59389e-13	0.211957	5.57271e-06	0.17486	0.00302012
ENSG00000073849	ST6GAL1	0.3449	6.0927e-07	-0.114811	0.169416	-0.230089	0.00532678
ENSG00000073921	PICALM	0.436099	1.01594e-14	-0.31019	1.82792e-08	-0.125909	0.0775181
ENSG00000073969	NSF	0.0847624	0.255013	0.0236719	0.752517	-0.108434	0.207112
ENSG00000074047	GLI2	-0.777612	3.18746e-28	0.459005	2.73952e-17	0.318607	1.20054e-06
ENSG00000074054	CLASP1	-0.281885	3.13947e-05	0.031005	0.647417	0.25088	0.000599935
ENSG00000074071	MRPS34	0.279483	4.94272e-12	0.024717	0.584777	-0.3042	1.10171e-11
ENSG00000074181	NOTCH3	-0.824178	2.97587e-34	0.324928	1.2943e-10	0.49925	5.889e-13
ENSG00000074201	CLNS1A	-0.616101	1.23434e-52	0.249294	7.34707e-14	0.366807	6.46499e-20
ENSG00000074219	TEAD2	-0.0789163	0.0893987	0.0751746	0.0719808	0.00374165	0.973805
ENSG00000074266	EED	0.152629	0.0350505	0.0254437	0.665393	-0.178072	0.0246035
ENSG00000074319	TSG101	0.333433	4.94e-12	-0.298953	2.60997e-11	-0.0344798	0.585176
ENSG00000074356	NCBP3	-0.00915684	0.979989	-0.154575	0.00410505	0.163732	0.0153035
ENSG00000074410	CA12	-0.282748	1.62537e-05	0.450285	1.17219e-17	-0.167537	0.675467
ENSG00000074416	MGLL	-0.0574657	0.102595	0.077904	0.000795711	-0.0204383	0.625681
ENSG00000074582	BCS1L	0.0891388	0.217412	-0.0195661	0.741313	-0.0695727	0.473675
ENSG00000074590	NUAK1	-0.888374	1.0671e-36	0.311959	8.22295e-10	0.576415	4.3804e-16
ENSG00000074603	DPP8	0.195459	0.00623879	-0.0436181	0.635261	-0.151841	0.0729577
ENSG00000074621	SLC24A1	-0.0812715	0.171806	0.0612605	0.239935	0.020011	0.805232
ENSG00000074657	ZNF532	-0.39886	5.14682e-09	0.0285278	0.630859	0.370332	1.58885e-07
ENSG00000074660	SCARF1	1.67971	5.43262e-189	-0.784361	0.0333999	-0.895347	1.42382e-17
ENSG00000074695	LMAN1	0.225809	1.47473e-05	-0.268976	3.34484e-08	0.0431667	0.558897
ENSG00000074696	HACD3	-0.0663744	0.205437	0.110108	0.0140113	-0.0437333	0.450965
ENSG00000074755	ZZEF1	-0.145325	0.0283677	-0.0543333	0.587537	0.199658	0.0064781
ENSG00000074800	ENO1	0.88818	6.27137e-141	0.110316	0.000914571	-0.998496	1.22266e-133
ENSG00000074842	MYDGF	1.59274	0	-0.649483	7.42177e-71	-0.943258	5.67844e-103
ENSG00000074935	TUBE1	-0.0477216	0.535339	-0.0265277	0.768538	0.0742492	0.403637
ENSG00000074964	ARHGEF10L	-0.320931	1.95309e-07	0.170427	0.000774134	0.150504	0.0156706
ENSG00000075043	KCNQ2	-0.2989	1.07983e-05	0.243107	0.00011996	0.0557933	0.240971
ENSG00000075089	ACTR6	0.278876	1.50203e-05	-0.0672049	0.230753	-0.211671	0.0125206
ENSG00000075131	TIPIN	0.551535	7.44521e-18	-0.186584	0.00992938	-0.364951	3.90149e-06
ENSG00000075142	SRI	0.714241	6.69696e-72	-0.34426	1.16826e-19	-0.369981	2.37463e-15
ENSG00000075151	EIF4G3	-0.139887	0.0440506	-0.0134295	0.832423	0.153316	0.0387456
ENSG00000075188	NUP37	0.0448502	0.559479	-0.0314424	0.590531	-0.0134079	0.983096
ENSG00000075213	SEMA3A	-0.961907	1.67683e-48	0.110902	0.0023011	0.851005	1.16669e-38
ENSG00000075218	GTSE1	0.343275	5.1299e-10	0.2988	4.12256e-08	-0.642075	3.56754e-22
ENSG00000075223	SEMA3C	-0.411639	3.07481e-15	0.237715	2.06704e-09	0.173924	4.62591e-05
ENSG00000075234	TTC38	0.00127973	0.942186	-0.0412624	0.427838	0.0399827	0.550851
ENSG00000075239	ACAT1	-0.262745	2.06251e-05	0.0186103	0.697373	0.244135	0.000253328
ENSG00000075240	GRAMD4	-0.109575	0.0513991	-0.0785144	0.186663	0.18809	0.00101784
ENSG00000075292	ZNF638	-0.039907	0.545533	-0.0493291	0.404887	0.0892361	0.200611
ENSG00000075303	SLC25A40	0.272858	2.21633e-05	-0.0698892	0.458562	-0.202968	0.00825044
ENSG00000075336	TIMM21	0.390822	4.19578e-10	-0.113232	0.100238	-0.277591	0.000162018
ENSG00000075340	ADD2	0.164048	0.00115419	-0.0709928	0.141165	-0.0930553	0.25015
ENSG00000075391	RASAL2	0.607466	7.0841e-20	-0.267142	0.000343486	-0.340324	3.3649e-05
ENSG00000075399	VPS9D1	-0.281857	1.23637e-06	0.0386263	0.337785	0.24323	5.38576e-05
ENSG00000075407	ZNF37A	-0.403362	4.29034e-09	0.0430885	0.381233	0.360273	1.49432e-06
ENSG00000075413	MARK3	0.102737	0.0483554	-0.137013	0.00518647	0.0342763	0.645648
ENSG00000075415	SLC25A3	-0.677647	9.51367e-281	0.22054	4.91154e-50	0.457108	1.04796e-141
ENSG00000075420	FNDC3B	0.42845	3.2797e-12	-0.0605167	0.513168	-0.367934	3.1703e-07
ENSG00000075426	FOSL2	0.643865	1.44417e-28	-0.387874	5.76332e-07	-0.255992	0.0301792
ENSG00000075461	CACNG4	-0.11184	0.0176468	-0.065506	0.298281	0.177346	0.000731848
ENSG00000075539	FRYL	0.136116	0.0574545	-0.0182985	0.841445	-0.117817	0.159072
ENSG00000075568	TMEM131	-0.254578	0.00023012	-0.0152725	0.851578	0.269851	0.000241086
ENSG00000075618	FSCN1	0.635517	8.14055e-90	-0.375315	4.01895e-38	-0.260201	9.59972e-13
ENSG00000075624	ACTB	0.62247	1.52957e-175	-0.259	1.62523e-41	-0.363469	2.41888e-54
ENSG00000075702	WDR62	0.221402	0.000125609	-0.0836278	0.245769	-0.137774	0.0395557
ENSG00000075711	DLG1	-0.0894118	0.198219	-0.0220209	0.790387	0.111433	0.161702
ENSG00000075785	RAB7A	1.11979	4.09559e-148	-0.48364	1.1377e-28	-0.636153	6.10326e-36
ENSG00000075790	BCAP29	0.506152	7.65646e-20	-0.244117	1.23241e-05	-0.262035	0.000123304
ENSG00000075826	SEC31B	-0.2307	1.62379e-05	0.0538185	0.2834	0.176882	0.000565637
ENSG00000075856	SART3	0.0667311	0.377891	-0.162192	0.016307	0.095461	0.252738
ENSG00000075914	EXOSC7	0.277586	5.84831e-07	-0.0862516	0.14026	-0.191334	0.00280742
ENSG00000075945	KIFAP3	-0.10778	0.143205	-0.272949	0.000119278	0.380729	1.60851e-06
ENSG00000075975	MKRN2	0.335079	9.1989e-08	-0.222874	0.000320518	-0.112204	0.141006
ENSG00000076003	MCM6	0.0885395	0.151955	0.266145	6.49669e-07	-0.354684	3.43091e-07
ENSG00000076043	REXO2	0.717846	7.41853e-58	-0.557036	5.66372e-38	-0.16081	0.00521183
ENSG00000076053	RBM7	-0.0634086	0.344408	-0.176548	0.000100203	0.239957	1.04742e-05
ENSG00000076067	RBMS2	0.137921	0.0344957	-0.271408	6.87582e-06	0.133487	0.0782138
ENSG00000076108	BAZ2A	0.0197286	0.750637	-0.037771	0.487149	0.0180424	0.793887
ENSG00000076201	PTPN23	0.063586	0.266826	-0.197296	0.00132192	0.13371	0.105262
ENSG00000076242	MLH1	-0.131986	0.065514	0.10898	0.0949235	0.0230063	0.806067
ENSG00000076248	UNG	0.16655	0.00508139	0.10702	0.0357119	-0.273571	1.66908e-05
ENSG00000076321	KLHL20	-0.0916307	0.224967	-0.0838174	0.25345	0.175448	0.0285876
ENSG00000076356	PLXNA2	-0.0338856	0.71219	-0.0645968	0.238695	0.0984824	0.167296
ENSG00000076382	SPAG5	-0.00263569	0.706151	0.159845	0.0185887	-0.157209	0.0263793
ENSG00000076513	ANKRD13A	-0.192881	0.0060709	0.0935372	0.0991741	0.0993442	0.253312
ENSG00000076554	TPD52	-0.0714325	0.288571	0.187944	0.00128359	-0.116511	0.186345
ENSG00000076555	ACACB	-0.128167	0.00436151	0.0263184	0.467406	0.101849	0.0422736
ENSG00000076604	TRAF4	1.35545	8.82781e-225	-0.46155	7.61403e-25	-0.893895	1.45801e-66
ENSG00000076641	PAG1	0.0341269	0.205513	0.0510517	0.125204	-0.0851786	0.0408382
ENSG00000076650	GPATCH1	-0.0385843	0.6871	0.0673843	0.358758	-0.0288	0.724179
ENSG00000076662	ICAM3	0.874613	2.88737e-44	-0.30345	0.000406459	-0.571163	1.67609e-12
ENSG00000076685	NT5C2	0.025753	0.810492	0.01338	0.765622	-0.039133	0.629215
ENSG00000076706	MCAM	0.265991	0.00056327	-0.231075	9.3253e-05	-0.0349166	0.738406
ENSG00000076716	GPC4	-0.401073	3.73128e-05	0.859277	3.932e-54	-0.458205	1.16287e-09
ENSG00000076770	MBNL3	-0.150661	0.0948531	0.12826	0.0190455	0.022401	0.832294
ENSG00000076924	XAB2	-0.216898	0.00382362	0.0500983	0.810003	0.1668	0.0116806
ENSG00000076928	ARHGEF1	0.563908	2.32687e-19	-0.34222	2.53719e-07	-0.221687	0.0052932
ENSG00000076944	STXBP2	-0.0844651	0.0668121	0.0210797	0.575397	0.0633855	0.218271
ENSG00000076984	MAP2K7	-0.0644975	0.345518	0.0400796	0.593503	0.024418	0.752532
ENSG00000077044	DGKD	0.278934	3.59208e-05	-0.225037	0.000345125	-0.0538968	0.712148
ENSG00000077063	CTTNBP2	-0.539408	3.13218e-09	-0.753374	1.70154e-25	1.29278	2.35748e-70
ENSG00000077092	RARB	-0.345455	2.64556e-08	-0.227389	0.400483	0.572844	3.41746e-24
ENSG00000077097	TOP2B	-0.579666	2.33316e-28	0.0132383	0.736091	0.566427	2.63704e-26
ENSG00000077147	TM9SF3	0.512416	1.52122e-28	-0.346463	6.92662e-15	-0.165953	0.0034458
ENSG00000077150	NFKB2	0.533203	9.45933e-19	-0.255206	0.000455993	-0.277998	0.00137608
ENSG00000077152	UBE2T	0.994926	4.22637e-95	0.0132676	0.480063	-1.00819	8.02229e-67
ENSG00000077157	PPP1R12B	-0.290084	2.20513e-05	0.13524	0.0251487	0.154844	0.0396102
ENSG00000077232	DNAJC10	0.481144	1.18453e-19	-0.190759	0.000443128	-0.290385	3.89272e-06
ENSG00000077235	GTF3C1	-0.0698038	0.339344	-0.0702493	0.262645	0.140053	0.0623396
ENSG00000077238	IL4R	0.990385	4.58654e-59	-0.201562	0.969411	-0.788823	6.53274e-28
ENSG00000077254	USP33	-0.209222	0.00142581	0.0199329	0.694953	0.189289	0.0113044
ENSG00000077264	PAK3	-0.335022	1.55911e-07	0.1212	0.0131656	0.213822	0.0032922
ENSG00000077274	CAPN6	-0.373911	4.05706e-11	0.0627831	0.0104174	0.311128	8.61974e-06
ENSG00000077279	DCX	-1.0485	3.99828e-55	0.231559	1.05474e-11	0.816937	1.48119e-34
ENSG00000077312	SNRPA	-0.129815	0.0043265	0.112026	0.00851363	0.0177892	0.686657
ENSG00000077327	SPAG6	-0.0829594	0.0903394	0.16297	1.34451e-06	-0.0800108	0.277393
ENSG00000077348	EXOSC5	0.580571	2.07798e-22	-0.0416685	0.794864	-0.538903	3.63151e-15
ENSG00000077380	DYNC1I2	0.0271107	0.641767	-0.137978	0.00603599	0.110867	0.0822817
ENSG00000077454	LRCH4	0.150257	0.023336	-0.190342	0.00217958	0.0400846	0.645722
ENSG00000077458	FAM76B	0.247787	0.000283706	-0.0466262	0.586499	-0.20116	0.0146093
ENSG00000077463	SIRT6	0.434856	6.3253e-12	-0.157517	0.0214588	-0.27734	0.000283616
ENSG00000077514	POLD3	0.160841	0.00984888	0.176094	0.00333905	-0.336935	3.54749e-06
ENSG00000077549	CAPZB	0.777352	2.84488e-117	-0.202749	4.12319e-10	-0.574603	3.76902e-50
ENSG00000077585	GPR137B	0.490654	2.69319e-19	-0.186473	0.104265	-0.304181	1.42013e-06
ENSG00000077616	NAALAD2	-0.880119	7.70011e-39	-0.0617428	0.307822	0.941862	2.32801e-47
ENSG00000077684	JADE1	-0.294965	2.10799e-06	0.112298	0.0502288	0.182667	0.00827742
ENSG00000077713	SLC25A43	0.0532635	0.373469	0.0321919	0.619783	-0.0854554	0.223621
ENSG00000077721	UBE2A	0.567263	2.78758e-29	-0.260617	2.26046e-07	-0.306646	6.06444e-07
ENSG00000077782	FGFR1	0.212676	1.1449e-06	-0.371121	2.36061e-21	0.158445	0.00124017
ENSG00000077942	FBLN1	-0.179805	7.37061e-05	-0.0706813	0.155287	0.250486	8.11637e-08
ENSG00000077943	ITGA8	0.0683605	0.141033	-0.502475	5.98959e-17	0.434114	2.20144e-09
ENSG00000078018	MAP2	-0.25422	0.000926168	0.406292	5.88979e-14	-0.152072	0.0617286
ENSG00000078043	PIAS2	0.0675108	0.360455	0.00940055	0.917911	-0.0769114	0.378382
ENSG00000078053	AMPH	-0.25691	6.53447e-05	0.203504	0.000154044	0.053406	0.403484
ENSG00000078061	ARAF	-0.0637435	0.502339	-0.0120241	0.857307	0.0757676	0.429168
ENSG00000078070	MCCC1	-0.429034	2.106e-10	0.0715734	0.0768826	0.35746	6.38819e-07
ENSG00000078114	NEBL	-0.380323	1.23823e-11	0.207285	2.65841e-06	0.173037	0.000597425
ENSG00000078124	ACER3	0.168146	0.0143572	-0.196221	0.00215664	0.0280756	0.719812
ENSG00000078140	UBE2K	0.588712	1.98906e-37	-0.20456	1.43618e-05	-0.384152	1.92386e-12
ENSG00000078142	PIK3C3	-0.294088	1.44427e-05	0.0500791	0.417222	0.244009	0.000818273
ENSG00000078177	N4BP2	-0.228193	0.000358025	-0.0142477	0.89516	0.24244	0.000486701
ENSG00000078237	TIGAR	0.787674	9.60723e-36	-0.31784	3.26725e-05	-0.469835	3.02554e-09
ENSG00000078246	TULP3	0.210061	0.00108406	-0.0254288	0.774425	-0.184633	0.0131991
ENSG00000078269	SYNJ2	0.262725	5.13332e-06	-0.142063	0.0173926	-0.120662	0.168181
ENSG00000078295	ADCY2	-0.190623	6.66049e-06	0.105842	0.00122798	0.0847805	0.0357326
ENSG00000078304	PPP2R5C	-0.207109	0.000472342	0.0211456	0.839623	0.185963	0.00291116
ENSG00000078328	RBFOX1	-0.140867	1.27585e-06	0.0210436	0.00964945	0.119824	0.000485873
ENSG00000078369	GNB1	0.698008	7.61839e-60	-0.284175	1.62374e-11	-0.413832	6.7685e-16
ENSG00000078399	HOXA9	-0.0912619	0.011313	0.134828	1.40399e-05	-0.0435658	0.64675
ENSG00000078401	EDN1	1.97773	1.98073e-245	-0.719205	0.0103732	-1.25852	1.3534e-46
ENSG00000078403	MLLT10	-0.412335	2.95664e-11	0.191257	0.000282471	0.221078	0.000897718
ENSG00000078487	ZCWPW1	-0.111465	0.0373944	0.0621685	0.224264	0.0492962	0.415775
ENSG00000078596	ITM2A	-0.0386407	1	0.549593	3.54265e-24	-0.510952	1.52903e-13
ENSG00000078618	NRDC	0.118634	0.0397775	-0.0525909	0.366549	-0.0660431	0.344984
ENSG00000078668	VDAC3	0.222809	1.70945e-07	0.0412674	0.386552	-0.264076	2.19311e-08
ENSG00000078674	PCM1	0.0315438	0.701759	-0.0496844	0.410627	0.0181406	0.752705
ENSG00000078687	TNRC6C	-0.667502	1.80079e-22	0.20049	7.38285e-05	0.467012	7.503e-11
ENSG00000078699	CBFA2T2	-0.459635	1.00661e-10	-0.167867	0.0869957	0.627501	3.99155e-16
ENSG00000078725	BRINP1	0.306684	6.8354e-07	-0.328042	1.56018e-07	0.0213584	0.762963
ENSG00000078747	ITCH	0.218671	0.00123825	-0.13662	0.0365875	-0.0820512	0.37724
ENSG00000078804	TP53INP2	0.180618	0.00177184	-0.13875	0.0121556	-0.0418678	0.690322
ENSG00000078808	SDF4	0.58674	9.49856e-37	-0.129953	0.00919996	-0.456787	2.1121e-17
ENSG00000078902	TOLLIP	0.393483	1.56785e-12	-0.247462	6.06722e-06	-0.146021	0.0278639
ENSG00000078967	UBE2D4	0.24546	0.000178897	-0.0186603	0.900521	-0.2268	0.00232417
ENSG00000079102	RUNX1T1	-1.62969	1.17003e-146	-0.384836	0.00140247	2.01453	3.2707e-289
ENSG00000079134	THOC1	0.242902	0.000209774	-0.00270486	0.97272	-0.240197	0.00174194
ENSG00000079150	FKBP7	-0.261913	2.31743e-05	-0.0400121	0.528824	0.301925	1.18431e-06
ENSG00000079156	OSBPL6	-0.0236385	0.702947	0.0661199	0.286138	-0.0424814	0.636587
ENSG00000079215	SLC1A3	-0.596148	4.20975e-23	0.00543725	0.00484608	0.590711	5.33837e-19
ENSG00000079246	XRCC5	0.668834	3.61459e-73	-0.277282	2.4754e-15	-0.391552	1.18692e-19
ENSG00000079257	LXN	0.199561	0.00112418	-0.252274	9.40779e-06	0.0527125	0.466901
ENSG00000079263	SP140	-0.0452822	1	0.0690898	0.000279891	-0.0238076	1
ENSG00000079277	MKNK1	-0.0231221	0.835415	0.126091	0.0824059	-0.102969	0.254593
ENSG00000079308	TNS1	-0.368175	1.18118e-09	0.211318	1.90287e-05	0.156857	0.00804902
ENSG00000079313	REXO1	0.281509	0.000120442	-0.140099	0.0590267	-0.141411	0.115691
ENSG00000079332	SAR1A	0.277093	2.41304e-08	0.0219376	0.68206	-0.299031	8.59282e-08
ENSG00000079335	CDC14A	-0.116202	0.0303146	0.0689962	0.141082	0.0472055	0.441069
ENSG00000079387	SENP1	0.0143026	0.887598	-0.02936	0.740958	0.0150575	0.881231
ENSG00000079432	CIC	-0.279583	6.48609e-05	0.0191011	0.765388	0.260482	0.000622655
ENSG00000079459	FDFT1	0.457662	3.29482e-26	-0.223645	4.16813e-08	-0.234017	3.18451e-06
ENSG00000079462	PAFAH1B3	-0.82042	6.9927e-96	0.380534	7.68478e-34	0.439886	3.09037e-30
ENSG00000079482	OPHN1	0.187598	0.000525519	-0.117161	0.0380231	-0.0704362	0.335721
ENSG00000079616	KIF22	0.253747	9.04769e-06	0.136665	0.0227498	-0.390412	6.8169e-09
ENSG00000079691	LRRC16A	-0.153776	0.0198902	0.0118367	0.758983	0.141939	0.0668954
ENSG00000079739	PGM1	-0.384924	8.35375e-12	0.287907	8.4625e-10	0.097017	0.10993
ENSG00000079785	DDX1	0.527646	6.40443e-26	-0.329098	4.31347e-12	-0.198548	0.00124368
ENSG00000079805	DNM2	0.568834	7.25686e-20	-0.305287	1.68656e-06	-0.263547	0.00126246
ENSG00000079819	EPB41L2	0.728732	9.92304e-46	-0.271868	3.06559e-07	-0.456863	1.18613e-13
ENSG00000079931	MOXD1	-0.213163	0.00491576	0.357691	4.3051e-17	-0.144529	0.0191412
ENSG00000079950	STX7	0.269699	5.4842e-06	-0.135738	0.0320826	-0.133961	0.0438689
ENSG00000079974	RABL2B	0.124817	0.0412803	0.0920289	0.107632	-0.216846	0.00127816
ENSG00000079999	KEAP1	0.206189	0.000125504	-0.080444	0.167877	-0.125745	0.0373166
ENSG00000080189	SLC35C2	0.362837	3.28238e-10	-0.0720912	0.322324	-0.290746	9.94023e-06
ENSG00000080200	CRYBG3	0.0949962	0.159133	-0.0895333	0.163982	-0.00546291	0.98792
ENSG00000080298	RFX3	-0.298925	7.1417e-06	-0.0102373	0.957007	0.309162	1.64054e-05
ENSG00000080345	RIF1	0.298144	2.54892e-07	0.00357864	0.958631	-0.301722	8.31053e-06
ENSG00000080371	RAB21	0.216555	0.000526539	-0.277407	1.27877e-06	0.0608524	0.39534
ENSG00000080493	SLC4A4	-0.147329	0.000265161	-0.113924	0.795781	0.261254	9.55904e-10
ENSG00000080503	SMARCA2	-0.338271	4.46378e-07	0.128489	0.0131861	0.209781	0.00419649
ENSG00000080546	SESN1	-0.0240971	0.708294	0.0254287	0.662435	-0.00133156	0.970469
ENSG00000080561	MID2	0.0207857	0.679245	-0.0240133	0.774677	0.00322761	0.940926
ENSG00000080573	COL5A3	-0.038677	1	0.0798625	0.00874887	-0.0411855	1
ENSG00000080603	SRCAP	0.00744219	0.741332	-0.0364572	0.435243	0.029015	0.733482
ENSG00000080608	PUM3	0.810488	8.76184e-38	-0.248407	0.00107242	-0.562081	5.08888e-13
ENSG00000080644	CHRNA3	-0.170728	2.61254e-05	0.126285	0.000338564	0.0444427	0.109002
ENSG00000080709	KCNN2	-0.197824	0.0174007	-0.279238	7.62811e-06	0.477062	1.43021e-14
ENSG00000080802	CNOT4	-0.082186	0.199135	-0.0104327	0.991278	0.0926188	0.251841
ENSG00000080815	PSEN1	-0.142938	0.0233276	-0.0859295	0.254413	0.228867	0.00153078
ENSG00000080819	CPOX	0.0645776	0.502088	-0.112656	0.149104	0.0480783	0.567718
ENSG00000080822	CLDND1	0.60544	1.38648e-34	-0.324587	2.44455e-11	-0.280853	3.48442e-06
ENSG00000080823	MOK	-0.342647	1.91489e-08	0.0529681	0.136932	0.289679	6.461e-06
ENSG00000080824	HSP90AA1	0.893421	4.96005e-188	-0.225804	2.9057e-15	-0.667616	2.92735e-80
ENSG00000080839	RBL1	-0.028014	0.734392	0.0493108	0.426596	-0.0212968	0.745896
ENSG00000080845	DLGAP4	0.381293	1.89724e-13	-0.262231	1.77119e-07	-0.119062	0.0633961
ENSG00000080986	NDC80	0.181039	0.00211678	0.208556	0.000986153	-0.389595	3.30367e-07
ENSG00000081014	AP4E1	-0.0698487	0.262143	0.0155662	0.805398	0.0542826	0.488889
ENSG00000081019	RSBN1	-0.0442016	0.559479	-0.00529798	0.999932	0.0494996	0.619544
ENSG00000081026	MAGI3	-0.103657	0.166788	0.0304472	0.692546	0.0732096	0.430804
ENSG00000081041	CXCL2	0.103383	5.50986e-06	-0.0350519	0.857307	-0.0683308	0.0176721
ENSG00000081051	AFP	-0.230283	0.00139847	0.329648	1.44867e-15	-0.0993645	0.826168
ENSG00000081059	TCF7	0.0127798	0.829129	0.00667919	0.887361	-0.019459	0.749541
ENSG00000081087	OSTM1	0.423111	5.48613e-11	-0.169688	0.0317734	-0.253423	0.000348033
ENSG00000081138	CDH7	-0.044618	0.769121	0.10951	0.000153426	-0.0648916	0.0624801
ENSG00000081154	PCNP	0.369465	8.87399e-21	-0.0566994	0.167136	-0.312765	1.80107e-12
ENSG00000081177	EXD2	-0.262039	1.84769e-05	0.117796	0.0204834	0.144243	0.0296591
ENSG00000081181	ARG2	-0.0410228	0.690202	0.126644	0.167283	-0.0856208	0.485092
ENSG00000081189	MEF2C	2.79016	0	-0.799843	0.000838424	-1.99032	8.38448e-135
ENSG00000081307	UBA5	0.509857	4.64605e-16	-0.194768	0.00251549	-0.31509	7.06801e-05
ENSG00000081320	STK17B	-0.0121776	0.963198	0.13134	0.0270691	-0.119162	0.113089
ENSG00000081377	CDC14B	-0.465195	5.08156e-11	-0.106505	0.418796	0.571699	2.67418e-15
ENSG00000081386	ZNF510	0.0265489	0.70157	-0.0593384	0.391823	0.0327895	0.725605
ENSG00000081479	LRP2	-0.220335	1.95335e-08	0.135229	2.90738e-06	0.0851058	0.00569381
ENSG00000081665	ZNF506	-0.11535	0.113457	-0.058876	0.503463	0.174226	0.0287927
ENSG00000081692	JMJD4	0.447436	1.7259e-12	-0.165137	0.0197998	-0.2823	0.000225413
ENSG00000081721	DUSP12	0.26798	5.12789e-07	-0.17631	0.000680146	-0.0916696	0.149609
ENSG00000081760	AACS	-0.0183206	0.792366	-0.0520174	0.462511	0.0703381	0.37663
ENSG00000081791	KIAA0141	0.0743919	0.271458	-0.131231	0.0308882	0.0568386	0.464556
ENSG00000081803	CADPS2	-0.167525	0.0127098	0.239454	2.11535e-09	-0.0719282	0.174788
ENSG00000081870	HSPB11	0.340139	4.84758e-12	0.154535	0.000960353	-0.494674	2.05634e-17
ENSG00000081913	PHLPP1	-0.0931831	0.171916	0.0349978	0.554331	0.0581854	0.515968
ENSG00000081923	ATP8B1	0.636637	7.30545e-44	-0.306681	0.966161	-0.329956	6.68155e-05
ENSG00000082014	SMARCD3	-1.11438	1.08368e-65	0.590604	2.12274e-35	0.523779	5.91457e-19
ENSG00000082068	WDR70	0.0145781	0.796274	-0.0560078	0.416862	0.0414297	0.671877
ENSG00000082146	STRADB	-0.513072	1.71636e-20	0.227856	8.30023e-07	0.285215	3.57947e-07
ENSG00000082153	BZW1	0.892327	5.62055e-131	-0.294869	1.10087e-16	-0.597458	5.2786e-44
ENSG00000082196	C1QTNF3	-0.314324	2.23593e-08	-0.0791527	0.679684	0.393477	5.59132e-09
ENSG00000082212	ME2	0.710547	7.65583e-31	-0.310392	4.13697e-06	-0.400155	4.58062e-07
ENSG00000082213	C5orf22	0.00470958	0.918097	0.00951973	0.936489	-0.0142293	0.871213
ENSG00000082258	CCNT2	-0.119315	0.0868761	0.0172067	0.847543	0.102108	0.191363
ENSG00000082269	FAM135A	-0.036597	0.548278	-0.000152694	0.988565	0.0367497	0.62948
ENSG00000082397	EPB41L3	-0.788495	3.72182e-33	0.658869	1.74148e-37	0.129625	0.00504674
ENSG00000082458	DLG3	-0.365997	2.2068e-09	0.0742772	0.0604169	0.291719	1.21522e-05
ENSG00000082497	SERTAD4	-0.445581	5.83057e-12	-0.0340462	0.393961	0.479627	3.89055e-10
ENSG00000082512	TRAF5	-0.120705	0.0875295	0.00958085	0.999932	0.111124	0.121732
ENSG00000082515	MRPL22	0.321626	5.11529e-12	-0.134646	0.00263459	-0.18698	0.000645108
ENSG00000082516	GEMIN5	0.0760216	0.246328	0.0715022	0.345655	-0.147524	0.0734462
ENSG00000082641	NFE2L1	0.171232	0.0115189	0.0324357	0.597009	-0.203667	0.00942614
ENSG00000082701	GSK3B	0.563021	2.17773e-22	-0.229261	0.000135418	-0.333761	3.90585e-06
ENSG00000082781	ITGB5	0.136188	0.0279105	-0.346683	4.86684e-09	0.210496	0.00310728
ENSG00000082805	ERC1	-0.147133	0.0342354	-0.0509071	0.542661	0.19804	0.00999458
ENSG00000082898	XPO1	-0.170749	0.000829889	0.0300467	0.636452	0.140702	0.011923
ENSG00000082996	RNF13	0.195243	0.00155807	-0.125096	0.0381323	-0.070147	0.364339
ENSG00000083093	PALB2	0.107947	0.0744272	-0.013052	0.874593	-0.0948951	0.179169
ENSG00000083097	DOPEY1	-0.12755	0.0262867	0.0955786	0.045321	0.031971	0.659288
ENSG00000083099	LYRM2	-0.170184	0.00247966	0.159797	0.00129829	0.0103868	0.881287
ENSG00000083123	BCKDHB	-0.333079	1.81267e-07	0.116092	0.0201717	0.216987	0.0015891
ENSG00000083168	KAT6A	-0.074825	0.295114	-0.138149	0.0314908	0.212974	0.00414585
ENSG00000083223	ZCCHC6	0.0720754	0.284449	-0.0152831	0.81223	-0.0567923	0.524489
ENSG00000083290	ULK2	-0.352071	2.21258e-07	0.114991	0.0395382	0.23708	0.00120876
ENSG00000083312	TNPO1	0.00732161	0.885793	-0.201794	1.23255e-05	0.194472	0.000774433
ENSG00000083444	PLOD1	-0.366553	6.58717e-08	0.0982746	0.109606	0.268279	0.000271088
ENSG00000083457	ITGAE	0.295317	2.18814e-09	-0.00164439	0.990458	-0.293673	3.80418e-07
ENSG00000083520	DIS3	0.20358	0.0025779	-0.212635	0.000636011	0.00905551	0.858832
ENSG00000083535	PIBF1	0.125189	0.0541039	-0.00211994	0.931986	-0.123069	0.106461
ENSG00000083544	TDRD3	0.0227163	0.793982	-0.0919887	0.195086	0.0692724	0.423351
ENSG00000083635	NUFIP1	0.125154	0.0780148	-0.0560084	0.474057	-0.0691461	0.424209
ENSG00000083642	PDS5B	0.0984505	0.0933549	-0.0419534	0.539817	-0.0564971	0.39488
ENSG00000083720	OXCT1	0.128418	0.0736714	0.030182	0.648903	-0.1586	0.0527424
ENSG00000083750	RRAGB	-0.278307	3.43486e-05	0.121022	0.0310342	0.157285	0.0345242
ENSG00000083799	CYLD	0.0605936	0.339773	-0.195337	0.0024235	0.134743	0.0999914
ENSG00000083807	SLC27A5	-0.444145	4.74232e-10	0.278103	2.71901e-06	0.166042	0.0224935
ENSG00000083812	ZNF324	-0.0161135	0.734317	0.0255736	0.755461	-0.00946007	0.993673
ENSG00000083814	ZNF671	-0.190546	0.00090717	-0.00884109	0.897989	0.199387	0.000690102
ENSG00000083817	ZNF416	0.0852007	0.143692	-0.102689	0.0970046	0.0174887	0.905809
ENSG00000083828	ZNF586	-0.200214	0.00112803	0.13538	0.0282286	0.0648344	0.205771
ENSG00000083838	ZNF446	-0.291023	5.0188e-07	0.0504698	0.129174	0.240554	0.000157923
ENSG00000083844	ZNF264	-0.246005	0.000367945	0.107063	0.0798371	0.138942	0.0662388
ENSG00000083845	RPS5	-0.396867	2.82646e-219	0.186977	6.3014e-76	0.209889	3.10982e-65
ENSG00000083857	FAT1	-0.142909	0.0496876	0.0892213	0.16788	0.0536877	0.585214
ENSG00000083896	YTHDC1	0.07719	0.224967	0.067069	0.187333	-0.144259	0.0314157
ENSG00000083937	CHMP2B	0.216187	8.00797e-05	-0.0322981	0.548375	-0.183889	0.00459047
ENSG00000084070	SMAP2	0.525166	4.77949e-16	-0.309514	2.46702e-06	-0.215653	0.0188076
ENSG00000084072	PPIE	0.167131	0.00371408	-0.0473606	0.433075	-0.11977	0.0746348
ENSG00000084073	ZMPSTE24	0.272001	9.87385e-06	-0.387991	3.0189e-11	0.11599	0.109594
ENSG00000084090	STARD7	0.199891	1.82978e-05	-0.00319174	0.989973	-0.196699	0.000180773
ENSG00000084092	NOA1	-0.98296	1.36158e-52	0.460237	4.59337e-22	0.522723	3.89428e-18
ENSG00000084093	REST	0.0261365	0.62947	-0.0546568	0.289927	0.0285204	0.678847
ENSG00000084112	SSH1	0.280058	8.67043e-06	-0.436178	2.65092e-13	0.15612	0.0244975
ENSG00000084207	GSTP1	0.323813	8.53101e-47	-0.0257269	0.279967	-0.298086	1.74277e-33
ENSG00000084234	APLP2	-0.0204808	0.683849	0.00260015	0.967152	0.0178807	0.766691
ENSG00000084444	FAM234B	0.520283	5.84857e-18	-0.261079	0.000268369	-0.259204	0.000479252
ENSG00000084453	SLCO1A2	-0.384838	1.62331e-08	0.087618	0.0475271	0.29722	9.11199e-06
ENSG00000084463	WBP11	0.466824	1.31327e-23	-0.122665	0.0103442	-0.344159	1.00408e-10
ENSG00000084623	EIF3I	0.117077	0.00421173	0.0140289	0.751231	-0.131105	0.00307234
ENSG00000084628	NKAIN1	-0.00136492	0.981515	-0.0428264	0.623179	0.0441914	0.73097
ENSG00000084636	COL16A1	-0.193984	0.00180696	0.245595	1.80079e-06	-0.051611	0.725541
ENSG00000084652	TXLNA	0.375095	5.76957e-09	-0.168228	0.0104903	-0.206867	0.0106731
ENSG00000084676	NCOA1	-0.555853	1.81295e-16	0.0309219	0.330629	0.524931	6.05293e-14
ENSG00000084693	AGBL5	-0.772393	9.86246e-39	0.438849	1.32535e-20	0.333544	8.56557e-09
ENSG00000084710	EFR3B	0.236469	0.000355484	-0.0512676	0.559637	-0.185202	0.0226691
ENSG00000084731	KIF3C	-0.0294408	0.723195	-0.0540562	0.528058	0.083497	0.377458
ENSG00000084733	RAB10	0.715328	1.09555e-58	-0.337593	6.17437e-15	-0.377735	4.31897e-13
ENSG00000084754	HADHA	-0.703596	6.37647e-49	0.324415	3.81224e-17	0.379182	9.41768e-16
ENSG00000084764	MAPRE3	-0.118099	0.091433	-0.0914861	0.100983	0.209585	0.00145171
ENSG00000084774	CAD	-0.0474469	0.630013	0.151334	0.0160598	-0.103887	0.168713
ENSG00000085063	CD59	0.276448	6.36094e-08	-0.27959	2.5584e-09	0.00314228	0.998449
ENSG00000085117	CD82	-0.217122	2.08471e-05	-0.0201588	0.608441	0.237281	3.35526e-05
ENSG00000085185	BCORL1	-0.238248	0.000347577	-0.0378251	0.82419	0.276073	0.000173921
ENSG00000085224	ATRX	-0.396244	1.41876e-16	0.146361	0.000464075	0.249883	1.14869e-06
ENSG00000085231	AK6	0.576481	2.59604e-30	-0.219147	2.72679e-05	-0.357334	1.33598e-09
ENSG00000085274	MYNN	0.163555	0.0140739	0.0545826	0.434094	-0.218137	0.00564536
ENSG00000085276	MECOM	-0.656353	3.42142e-20	-0.23898	0.143997	0.895334	2.32732e-34
ENSG00000085365	SCAMP1	-0.246574	0.000444928	0.0267704	0.675505	0.219803	0.00374755
ENSG00000085377	PREP	0.0470713	0.450312	-0.15107	0.00893644	0.103999	0.154766
ENSG00000085382	HACE1	-0.0992847	0.143698	-0.0262538	0.748637	0.125538	0.0880316
ENSG00000085415	SEH1L	0.575564	1.34206e-19	-0.26298	0.000152838	-0.312584	0.000104767
ENSG00000085433	WDR47	0.00882632	0.579019	-0.111523	0.019077	0.102697	0.123312
ENSG00000085449	WDFY1	-0.190221	0.00749245	0.106926	0.0863353	0.0832954	0.342277
ENSG00000085491	SLC25A24	0.409425	3.10263e-11	-0.230627	0.000204635	-0.178798	0.0175478
ENSG00000085511	MAP3K4	-0.288657	4.00365e-05	0.063514	0.297031	0.225143	0.00388381
ENSG00000085552	IGSF9	-0.293443	2.74977e-08	0.0729649	0.022275	0.220478	8.12549e-05
ENSG00000085644	ZNF213	0.0306423	0.533475	-0.0468481	0.525955	0.0162058	1
ENSG00000085662	AKR1B1	0.175371	2.4418e-05	0.0724944	0.0794168	-0.247866	6.9972e-08
ENSG00000085719	CPNE3	-0.464967	1.27781e-15	0.0314513	0.489715	0.433515	1.44968e-12
ENSG00000085721	RRN3	0.0246158	0.740658	-0.0226215	0.682281	-0.0019943	0.953399
ENSG00000085733	CTTN	0.815282	2.75525e-59	-0.343509	1.92428e-11	-0.471773	1.82233e-15
ENSG00000085760	MTIF2	-0.066094	0.405794	0.0905559	0.181678	-0.0244619	0.772614
ENSG00000085788	DDHD2	-0.274008	9.65387e-05	0.0812328	0.25214	0.192775	0.00780738
ENSG00000085832	EPS15	0.445782	2.06774e-12	-0.387744	2.2182e-10	-0.0580382	0.627454
ENSG00000085840	ORC1	-0.0791144	0.329673	0.127978	0.0332011	-0.0488638	0.478989
ENSG00000085871	MGST2	-0.480379	1.85124e-12	-0.00272363	0.792918	0.483102	2.15953e-11
ENSG00000085872	CHERP	0.28738	5.67325e-06	-0.117363	0.0680982	-0.170017	0.0275706
ENSG00000085978	ATG16L1	0.210179	0.000834503	-0.0942238	0.200353	-0.115955	0.13245
ENSG00000085982	USP40	-0.259313	7.8789e-05	-0.0701303	0.513682	0.329444	3.72397e-06
ENSG00000085998	POMGNT1	-0.00156189	0.889449	0.0325045	0.589493	-0.0309426	0.759773
ENSG00000085999	RAD54L	0.370496	1.24386e-08	0.079389	0.0689352	-0.449885	8.54403e-10
ENSG00000086015	MAST2	0.000977289	0.9035	-0.0339424	0.696344	0.0329651	0.826237
ENSG00000086061	DNAJA1	0.893424	1.54583e-105	-0.436899	3.64674e-28	-0.456525	2.64978e-21
ENSG00000086062	B4GALT1	1.028	1.53423e-52	-0.471793	2.62845e-09	-0.556211	4.09381e-10
ENSG00000086065	CHMP5	0.372458	3.38806e-16	-0.25679	2.02209e-09	-0.115668	0.0259486
ENSG00000086102	NFX1	0.0805912	0.264574	-0.0336274	0.682068	-0.0469638	0.594967
ENSG00000086189	DIMT1	0.734454	4.88428e-39	-0.134079	0.0517732	-0.600375	1.91794e-18
ENSG00000086200	IPO11	1.89528	5.39941e-252	-1.0685	4.80107e-39	-0.826777	3.37812e-18
ENSG00000086232	EIF2AK1	-0.0461629	0.45578	0.150156	0.00369693	-0.103993	0.135479
ENSG00000086289	EPDR1	0.14292	0.0347722	-0.023316	0.967717	-0.119604	0.0600153
ENSG00000086300	SNX10	-0.0753476	0.214148	0.0614975	0.348592	0.0138501	0.792812
ENSG00000086475	SEPHS1	-0.0265629	0.725971	-0.106762	0.0531092	0.133325	0.0435209
ENSG00000086504	MRPL28	0.0329994	0.623703	-0.0702647	0.148916	0.0372652	0.519782
ENSG00000086544	ITPKC	-0.139071	0.0146232	-0.0649514	0.403194	0.204022	0.000996815
ENSG00000086589	RBM22	0.169736	0.00410025	-0.0952478	0.0653285	-0.0744878	0.39359
ENSG00000086598	TMED2	1.00757	6.98284e-145	-0.310687	3.2633e-15	-0.696883	2.48681e-51
ENSG00000086619	ERO1B	0.129862	0.00492408	-0.0936558	0.0646488	-0.0362059	0.532384
ENSG00000086666	ZFAND6	0.386185	9.4027e-18	-0.268664	1.47724e-10	-0.117521	0.0290606
ENSG00000086712	TXLNG	0.011428	0.793982	0.0165412	0.854569	-0.0279691	0.695099
ENSG00000086758	HUWE1	-0.130756	0.047052	-0.0652354	0.305661	0.195992	0.00613145
ENSG00000086827	ZW10	0.000416223	0.844181	-0.0527254	0.365518	0.0523092	0.56876
ENSG00000086848	ALG9	-0.242184	0.000243382	-0.0144664	0.937904	0.25665	0.000607551
ENSG00000086991	NOX4	-0.0238385	0.686829	0.0193719	0.736978	0.00446655	0.964784
ENSG00000087008	ACOX3	0.07838	0.34694	-0.0560629	0.507174	-0.0223172	0.847028
ENSG00000087053	MTMR2	0.757472	9.35622e-42	-0.363095	1.42633e-09	-0.394377	1.16205e-08
ENSG00000087074	PPP1R15A	0.665941	1.85491e-31	-0.385734	3.83847e-11	-0.280207	7.71135e-05
ENSG00000087076	HSD17B14	-0.272231	3.57007e-05	0.0756518	0.174969	0.19658	0.00597609
ENSG00000087077	TRIP6	0.315237	2.58371e-10	-0.113333	0.0308622	-0.201904	0.000253185
ENSG00000087085	ACHE	0.270037	2.46845e-06	-0.206624	8.25333e-05	-0.0634138	0.865
ENSG00000087086	FTL	0.690088	2.93479e-167	-0.167973	3.61977e-14	-0.522115	4.77164e-82
ENSG00000087087	SRRT	0.580348	1.00297e-24	-0.126279	0.0604169	-0.454069	6.3429e-12
ENSG00000087088	BAX	0.540029	3.55504e-43	0.0116117	0.743703	-0.55164	1.07537e-34
ENSG00000087095	NLK	0.0317855	0.647769	-0.145484	0.0215519	0.113699	0.147023
ENSG00000087111	PIGS	-0.0663882	0.297833	0.0112271	0.885205	0.055161	0.453764
ENSG00000087152	ATXN7L3	0.10742	0.138248	-0.12364	0.0490268	0.0162208	0.765503
ENSG00000087157	PGS1	0.242599	5.23434e-05	-0.254075	6.10138e-05	0.0114766	0.888257
ENSG00000087191	PSMC5	0.444382	1.83574e-30	-0.193697	1.25603e-07	-0.250686	1.93821e-08
ENSG00000087206	UIMC1	-0.229383	0.00118301	0.0569365	0.352287	0.172447	0.0288792
ENSG00000087245	MMP2	0.328622	1.81058e-13	-0.767413	3.44318e-76	0.438791	2.08717e-20
ENSG00000087253	LPCAT2	0.0142936	0.442185	-0.231802	1.26177e-06	0.217508	0.000339407
ENSG00000087263	OGFOD1	0.299768	5.13618e-06	-0.0563719	0.462092	-0.243396	0.00205951
ENSG00000087266	SH3BP2	0.76462	4.93721e-33	-0.349154	3.13358e-06	-0.415466	5.769e-07
ENSG00000087269	NOP14	0.74109	3.06263e-31	-0.297818	5.99368e-05	-0.443271	2.61054e-08
ENSG00000087274	ADD1	-0.0830554	0.128049	-0.0682282	0.187345	0.151284	0.0108931
ENSG00000087299	L2HGDH	0.0720598	0.211916	0.029541	0.673905	-0.101601	0.161351
ENSG00000087301	TXNDC16	-0.214171	0.000433455	0.0444086	0.248647	0.169762	0.0293066
ENSG00000087302	C14orf166	-0.117935	1.42908e-05	-0.0169055	0.559736	0.13484	2.62592e-06
ENSG00000087303	NID2	-0.751943	4.24757e-25	-0.595154	1.87536e-18	1.3471	3.14531e-95
ENSG00000087338	GMCL1	0.0720301	0.262492	-0.0288367	0.722257	-0.0431933	0.55164
ENSG00000087365	SF3B2	0.341469	1.04231e-14	-0.221922	7.38107e-08	-0.119547	0.0203884
ENSG00000087448	KLHL42	0.251882	4.62539e-05	-0.0905655	0.17925	-0.161317	0.0249058
ENSG00000087460	GNAS	-0.528494	2.38558e-71	0.205878	5.96599e-17	0.322616	9.54813e-28
ENSG00000087470	DNM1L	0.3102	6.82684e-08	-0.1538	0.00528796	-0.1564	0.0321506
ENSG00000087495	PHACTR3	-0.0579063	0.698516	0.195046	1.86698e-05	-0.137139	0.0202334
ENSG00000087502	ERGIC2	0.268762	4.7136e-08	-0.0839621	0.0843009	-0.1848	0.00111408
ENSG00000087586	AURKA	0.19167	0.000319437	0.0745167	0.352333	-0.266186	8.95602e-05
ENSG00000087842	PIR	0.113069	0.0959809	-0.0385201	0.629951	-0.0745493	0.353247
ENSG00000087884	AAMDC	-0.21006	0.00211678	0.115921	0.0715488	0.0941385	0.223532
ENSG00000087903	RFX2	-0.300955	1.31636e-06	0.161413	0.00262122	0.139542	0.0300137
ENSG00000087995	METTL2A	0.156267	0.0232164	0.0224928	0.713189	-0.17876	0.0189421
ENSG00000088035	ALG6	0.0795244	0.158801	0.0960965	0.234811	-0.175621	0.0213166
ENSG00000088038	CNOT3	0.144945	0.037045	-0.175475	0.00508962	0.03053	0.684112
ENSG00000088179	PTPN4	-0.251668	0.000341934	0.106306	0.103389	0.145361	0.0562687
ENSG00000088205	DDX18	0.789485	9.64111e-51	-0.293518	1.08299e-07	-0.495967	9.01426e-15
ENSG00000088247	KHSRP	0.0607999	0.333058	-0.0425264	0.476483	-0.0182735	0.862334
ENSG00000088256	GNA11	0.164661	0.0173099	-0.118461	0.0838693	-0.0462003	0.630064
ENSG00000088280	ASAP3	-0.134715	0.0162295	0.0207392	0.615014	0.113976	0.0798759
ENSG00000088298	EDEM2	0.217659	0.00577673	-0.186298	0.00582225	-0.0313617	0.924066
ENSG00000088305	DNMT3B	-0.0380621	0.887721	0.152461	0.0196894	-0.114399	0.0936156
ENSG00000088325	TPX2	0.552365	1.28001e-20	0.161578	0.00261199	-0.713943	1.32941e-23
ENSG00000088356	PDRG1	0.589828	1.96228e-24	-0.220592	0.000322348	-0.369236	1.00727e-07
ENSG00000088367	EPB41L1	-0.533133	6.93508e-16	0.171305	0.000322934	0.361828	1.71938e-07
ENSG00000088387	DOCK9	1.0291	6.36598e-68	-0.675593	1.31576e-21	-0.353505	0.00090232
ENSG00000088448	ANKRD10	-0.472736	2.52484e-15	0.0859609	0.117252	0.386775	5.31665e-10
ENSG00000088451	TGDS	0.176719	0.00450562	-0.0802197	0.219739	-0.0964997	0.214865
ENSG00000088543	C3orf18	-0.351797	1.26143e-09	0.139768	0.000710065	0.212028	0.000383679
ENSG00000088682	COQ9	-0.100664	0.154509	0.0395251	0.709568	0.061139	0.385336
ENSG00000088727	KIF9	0.267579	0.000213023	-0.0813376	0.248259	-0.186241	0.0518759
ENSG00000088756	ARHGAP28	0.590682	2.97396e-28	-0.121111	0.0474513	-0.469571	2.01798e-13
ENSG00000088766	CRLS1	0.35508	8.06888e-13	-0.20115	3.09878e-05	-0.15393	0.00954097
ENSG00000088808	PPP1R13B	0.362518	7.80353e-15	-0.208305	0.000232994	-0.154213	0.067542
ENSG00000088812	ATRN	-0.150907	0.0319126	-0.0307811	0.675221	0.181688	0.0154395
ENSG00000088826	SMOX	0.560926	1.0389e-20	-0.23989	0.000208193	-0.321035	9.39784e-06
ENSG00000088832	FKBP1A	1.88856	0	-0.706822	2.32824e-150	-1.18174	5.89805e-268
ENSG00000088833	NSFL1C	0.489478	2.58281e-24	-0.202804	1.14992e-05	-0.286675	3.58693e-07
ENSG00000088836	SLC4A11	0.132602	1.50852e-07	-0.0635719	0.968947	-0.0690298	0.112464
ENSG00000088854	C20orf194	0.0358429	0.589381	-0.210303	0.000736841	0.17446	0.0227249
ENSG00000088876	ZNF343	-0.0457233	0.289987	0.00685218	0.823959	0.0388711	0.479665
ENSG00000088881	EBF4	-0.143145	0.000765108	0.0157175	0.568566	0.127428	0.001629
ENSG00000088882	CPXM1	0.145166	0.0205585	-0.0560669	0.299241	-0.0890988	0.280611
ENSG00000088888	MAVS	0.0145463	0.835539	-0.169562	0.00239296	0.155015	0.0246097
ENSG00000088899	RP5-1187M17.10	-0.209361	5.26332e-05	0.0188244	0.364808	0.190537	0.00089574
ENSG00000088930	XRN2	-0.142797	0.00102579	0.0552988	0.198435	0.0874983	0.0734462
ENSG00000088970	KIZ	-0.594802	9.26792e-18	0.385065	1.80418e-11	0.209737	0.000864331
ENSG00000088986	DYNLL1	0.623679	1.20852e-137	-0.256347	1.09628e-29	-0.367332	4.00856e-39
ENSG00000088992	TESC	1.18234	4.91928e-104	-0.498624	0.824694	-0.683713	1.4588e-15
ENSG00000089006	SNX5	-0.0684253	0.268755	0.204468	1.11857e-05	-0.136043	0.0257788
ENSG00000089009	RPL6	-0.474106	0	0.239239	3.57482e-145	0.234866	3.59523e-99
ENSG00000089022	MAPKAPK5	0.447456	1.3462e-15	-0.0406731	0.618925	-0.406783	5.11387e-10
ENSG00000089048	ESF1	0.134582	0.11117	-0.0144001	0.913038	-0.120182	0.226512
ENSG00000089050	RBBP9	-0.145575	0.0488346	0.0795819	0.323475	0.0659929	0.381016
ENSG00000089053	ANAPC5	0.298793	5.8968e-10	-0.0664557	0.198058	-0.232338	2.79888e-05
ENSG00000089057	SLC23A2	0.140225	0.0395573	-0.108061	0.096157	-0.0321636	0.804285
ENSG00000089060	SLC8B1	0.350748	9.14151e-12	-0.0902731	0.648389	-0.260475	1.77462e-05
ENSG00000089063	TMEM230	0.0739216	0.0407365	0.0910644	0.00515673	-0.164986	1.93425e-05
ENSG00000089091	DZANK1	-0.108845	0.0402088	-0.00609364	0.974765	0.114938	0.0429007
ENSG00000089094	KDM2B	0.121762	0.0533356	-0.015869	0.8229	-0.105893	0.159318
ENSG00000089123	TASP1	0.0970796	0.0986102	0.0861827	0.257582	-0.183262	0.0165479
ENSG00000089154	GCN1	-0.197678	0.00480631	0.0081672	0.865429	0.189511	0.013072
ENSG00000089157	RPLP0	-0.362219	5.59122e-222	0.272205	4.94103e-189	0.0900136	6.39735e-16
ENSG00000089159	PXN	0.813287	4.41834e-43	-0.35831	1.02932e-07	-0.454977	9.9003e-10
ENSG00000089177	KIF16B	0.00743737	0.990394	0.0124249	0.913296	-0.0198623	0.912722
ENSG00000089195	TRMT6	0.684347	6.43894e-24	-0.202752	0.0146881	-0.481595	2.9802e-09
ENSG00000089199	CHGB	0.0769034	0.110364	-0.0371752	0.337149	-0.0397282	0.689518
ENSG00000089220	PEBP1	-0.273838	1.79837e-21	0.272291	4.28142e-30	0.00154711	0.958248
ENSG00000089234	BRAP	-0.000620068	0.911361	-0.125058	0.0758647	0.125678	0.161408
ENSG00000089248	ERP29	-0.598717	7.6491e-58	0.227145	1.97164e-13	0.371572	8.98254e-24
ENSG00000089280	FUS	0.212724	5.43313e-14	-0.0110477	0.734382	-0.201676	6.35324e-11
ENSG00000089289	IGBP1	-1.35103	9.67623e-149	0.412187	2.06741e-27	0.938839	2.57406e-87
ENSG00000089327	FXYD5	1.22062	9.0188e-152	-0.431121	4.71931e-16	-0.789501	7.50569e-41
ENSG00000089335	ZNF302	-0.212821	0.00144097	0.0992438	0.116318	0.113577	0.127103
ENSG00000089351	GRAMD1A	0.552363	5.79066e-30	-0.268339	2.79616e-08	-0.284024	5.84831e-07
ENSG00000089472	HEPH	-0.451142	8.65623e-12	0.0282641	0.389708	0.422878	1.50981e-09
ENSG00000089486	CDIP1	-0.131089	0.0432203	0.0882632	0.173753	0.0428254	0.535887
ENSG00000089597	GANAB	0.122528	0.016867	0.131324	0.0111553	-0.253852	3.4323e-05
ENSG00000089639	GMIP	0.129086	0.0126259	-0.111196	0.0186811	-0.0178895	0.952888
ENSG00000089682	RBM41	-0.391055	1.72076e-08	0.079282	0.147366	0.311773	3.82285e-05
ENSG00000089685	BIRC5	0.427251	1.27531e-15	0.423558	5.89562e-19	-0.850809	1.04958e-41
ENSG00000089692	LAG3	-0.00792986	0.732736	0.0316612	0.475254	-0.0237313	0.799698
ENSG00000089693	MLF2	0.312496	6.274e-23	-0.117126	0.000104514	-0.195369	3.06608e-08
ENSG00000089737	DDX24	0.376518	9.75062e-12	-0.18964	0.000336413	-0.186878	0.00596086
ENSG00000089775	ZBTB25	0.103065	0.123981	0.0524175	0.439439	-0.155483	0.0489436
ENSG00000089818	NECAP1	0.276494	4.54087e-05	-0.118242	0.0729942	-0.158252	0.0698464
ENSG00000089820	ARHGAP4	-0.110487	0.047767	0.0299002	0.829007	0.0805865	0.0911913
ENSG00000089876	DHX32	0.304076	4.30483e-06	-0.119632	0.117319	-0.184444	0.0182884
ENSG00000089902	RCOR1	0.319925	1.40159e-06	-0.171982	0.0100083	-0.147943	0.0974821
ENSG00000089916	GPATCH2L	0.217515	0.000281314	-0.202287	0.000277795	-0.0152275	0.894853
ENSG00000090006	LTBP4	-1.41351	6.28633e-125	0.52236	1.2659e-33	0.891153	1.06786e-65
ENSG00000090013	BLVRB	-0.622859	1.66729e-21	0.431085	4.62101e-17	0.191775	0.00232511
ENSG00000090020	SLC9A1	0.431965	6.85739e-11	-0.228399	0.00123167	-0.203566	0.0205902
ENSG00000090054	SPTLC1	0.446975	3.98289e-13	-0.237129	0.000408185	-0.209846	0.0121633
ENSG00000090060	PAPOLA	0.188693	1.92342e-06	-0.0223247	0.636151	-0.166369	0.000199306
ENSG00000090061	CCNK	0.172491	0.00524786	-0.146118	0.013675	-0.0263734	0.763466
ENSG00000090097	PCBP4	-0.267158	3.53929e-07	0.338694	1.69487e-15	-0.0715366	0.252269
ENSG00000090104	RGS1	-0.0638582	1	-0.0739963	1	0.137854	1
ENSG00000090238	YPEL3	-0.946253	8.97361e-60	0.245246	1.66771e-08	0.701007	2.23273e-36
ENSG00000090263	MRPS33	-0.545433	4.46067e-28	0.0922883	0.0365049	0.453145	1.25696e-18
ENSG00000090266	NDUFB2	0.491415	3.33011e-36	-0.12947	0.00164338	-0.361944	9.88405e-15
ENSG00000090273	NUDC	0.732879	8.42571e-68	-0.192035	3.15371e-06	-0.540844	2.12488e-28
ENSG00000090316	MAEA	0.0185389	0.801089	0.0288371	0.539762	-0.047376	0.432731
ENSG00000090339	ICAM1	0.690307	1.70647e-41	-0.29083	0.0938651	-0.399477	4.62794e-09
ENSG00000090372	STRN4	0.281444	4.38059e-06	-0.184372	0.00193395	-0.0970728	0.224557
ENSG00000090432	MUL1	0.0203777	0.755714	-0.0597723	0.39104	0.0393946	0.672289
ENSG00000090447	TFAP4	0.0054275	0.809971	0.0224316	0.850235	-0.0278591	0.695272
ENSG00000090470	PDCD7	0.0772218	0.148818	-0.0213543	0.677187	-0.0558675	0.408971
ENSG00000090487	SPG21	-0.0206029	0.683615	0.113909	0.00245545	-0.0933061	0.04559
ENSG00000090520	DNAJB11	1.23124	9.53408e-160	-0.546132	5.79765e-30	-0.685108	1.22627e-34
ENSG00000090530	P3H2	-0.573835	9.52549e-18	0.426153	2.85645e-16	0.147683	0.0258791
ENSG00000090534	THPO	-0.22836	8.46594e-08	0.069711	0.0080825	0.158649	0.000286571
ENSG00000090581	GNPTG	-0.222501	0.00191409	0.222956	0.000203483	-0.000454965	1
ENSG00000090612	ZNF268	-0.188017	0.00712664	0.0288603	0.69743	0.159156	0.0363503
ENSG00000090615	GOLGA3	0.171056	0.0138209	-0.0882495	0.215607	-0.082807	0.348735
ENSG00000090621	PABPC4	0.269405	2.69349e-08	-0.000777718	1	-0.268627	1.23209e-06
ENSG00000090661	CERS4	-0.234118	0.00145157	0.0575908	0.490933	0.176527	0.0182027
ENSG00000090674	MCOLN1	0.099908	0.148287	-0.00612044	0.945542	-0.0937876	0.254332
ENSG00000090686	USP48	0.262884	2.58342e-05	-0.0112155	0.898632	-0.251669	0.000739909
ENSG00000090776	EFNB1	-0.456925	5.52505e-13	0.373926	2.04057e-12	0.0829997	0.144459
ENSG00000090857	PDPR	-0.308254	6.61713e-06	0.0705338	0.250807	0.23772	0.0017147
ENSG00000090861	AARS	0.128742	0.0638742	-0.0346516	0.625965	-0.0940904	0.280528
ENSG00000090863	GLG1	-0.46439	1.81954e-18	0.123549	0.00802297	0.340842	9.62499e-10
ENSG00000090889	KIF4A	0.0164711	0.557437	0.215741	0.00126158	-0.232212	0.00312086
ENSG00000090905	TNRC6A	-0.454245	1.32991e-14	0.0562829	0.291317	0.397962	2.34117e-10
ENSG00000090924	PLEKHG2	0.0379052	0.5985	0.0253964	0.730108	-0.0633016	0.441346
ENSG00000090932	DLL3	-0.0960838	0.164595	0.0971076	0.131482	-0.0010238	0.984913
ENSG00000090971	NAT14	-0.644034	1.09557e-24	0.233401	1.30691e-06	0.410633	2.00629e-10
ENSG00000090989	EXOC1	-0.0503029	0.508473	-0.0728924	0.292404	0.123195	0.132495
ENSG00000091009	RBM27	-0.113715	0.121822	-0.00313772	1	0.116853	0.172381
ENSG00000091039	OSBPL8	0.276231	2.3315e-08	-0.0717968	0.158461	-0.204434	0.000323533
ENSG00000091073	DTX2	0.158945	0.0276779	-0.0739389	0.30984	-0.0850062	0.358892
ENSG00000091127	PUS7	0.176604	0.0113427	-0.0547283	0.470746	-0.121876	0.145305
ENSG00000091129	NRCAM	-0.430766	1.20314e-09	0.564891	1.32909e-25	-0.134126	0.578539
ENSG00000091136	LAMB1	0.14604	0.0295029	0.137582	0.0252193	-0.283622	0.00018623
ENSG00000091140	DLD	-0.262654	7.19007e-06	-0.0793841	0.20443	0.342038	1.14273e-08
ENSG00000091157	WDR7	-0.0053319	0.944266	-0.014265	0.677776	0.0195969	0.669402
ENSG00000091164	TXNL1	-0.0684336	0.113819	-0.102877	0.00696626	0.171311	0.000121755
ENSG00000091262	ABCC6	-0.556319	2.22705e-21	0.230986	2.87155e-09	0.325333	5.33961e-09
ENSG00000091317	CMTM6	0.472691	9.03073e-24	-0.139458	0.00330982	-0.333233	5.04406e-10
ENSG00000091409	ITGA6	-0.231232	0.000573357	0.26296	2.80093e-05	-0.0317284	0.857869
ENSG00000091436	AC013461.1	0.105019	0.0850728	-0.112461	0.0619258	0.00744199	1
ENSG00000091482	SMPX	-0.0697552	0.0375797	0.00860844	0.652501	0.0611467	0.0637056
ENSG00000091483	FH	0.0435163	0.4883	-0.018536	0.643425	-0.0249804	0.870155
ENSG00000091527	CDV3	0.148195	0.00742539	-0.213141	1.22423e-05	0.0649459	0.29882
ENSG00000091542	ALKBH5	0.129934	0.016512	0.0515352	0.367313	-0.18147	0.00308544
ENSG00000091592	NLRP1	-0.790027	7.68392e-36	0.371431	2.05265e-14	0.418595	1.04758e-11
ENSG00000091622	PITPNM3	-0.0357338	0.173776	0.0445908	0.124223	-0.00885692	0.919956
ENSG00000091640	SPAG7	-0.118949	0.00705114	-0.0268828	0.572565	0.145832	0.00200492
ENSG00000091651	ORC6	0.437859	1.95536e-18	0.115642	0.0114381	-0.553501	6.22364e-22
ENSG00000091656	ZFHX4	-0.740615	6.54869e-29	0.463648	1.18523e-18	0.276967	6.81667e-08
ENSG00000091704	CPA1	-0.290501	3.16801e-10	0.056746	0.0167957	0.233755	1.02064e-07
ENSG00000091732	ZC3HC1	-0.0656268	0.531419	-0.0880137	0.179245	0.153641	0.0668968
ENSG00000091844	RGS17	0.22168	0.000588187	0.138246	0.0136858	-0.359926	6.71409e-07
ENSG00000091879	ANGPT2	-0.30131	0.000337916	-0.428274	3.15078e-10	0.729584	1.43223e-25
ENSG00000091947	TMEM101	-1.3638	8.35105e-128	0.546572	1.11116e-40	0.817229	2.42208e-57
ENSG00000091972	CD200	0.459161	5.26008e-15	-0.273268	1.28578e-05	-0.185893	0.00394296
ENSG00000091986	CCDC80	-0.4172	1.10922e-13	-0.394728	1.11355e-15	0.811928	1.18505e-46
ENSG00000092010	PSME1	-0.976704	1.96213e-55	0.206079	3.11278e-06	0.770625	2.51256e-39
ENSG00000092020	PPP2R3C	0.485985	8.69278e-19	-0.216359	7.11309e-05	-0.269626	5.38576e-05
ENSG00000092036	HAUS4	-0.256987	0.00024433	0.217095	0.000176785	0.0398921	0.603312
ENSG00000092051	JPH4	-0.0657638	0.0682651	0.0900536	0.00280586	-0.0242899	0.803095
ENSG00000092068	SLC7A8	-0.082209	0.516603	-0.40557	4.76605e-11	0.487779	1.13606e-10
ENSG00000092094	OSGEP	0.419855	4.18805e-14	-0.167346	0.00297643	-0.252509	0.000131425
ENSG00000092096	SLC22A17	-0.388917	3.16801e-10	-0.0430371	0.763345	0.431954	1.18926e-10
ENSG00000092108	SCFD1	-0.02309	0.766186	-0.073069	0.148967	0.096159	0.128839
ENSG00000092140	G2E3	-0.0739105	0.42015	0.0663462	0.430728	0.00756435	0.980316
ENSG00000092148	HECTD1	0.29358	1.49891e-08	-0.198266	5.92872e-05	-0.0953147	0.145986
ENSG00000092199	HNRNPC	0.0431061	0.0915781	-0.0128389	0.632557	-0.0302673	0.307541
ENSG00000092201	SUPT16H	0.2664	9.49978e-08	0.0928145	0.0609082	-0.359215	2.26158e-10
ENSG00000092203	TOX4	0.0866584	0.131402	-0.113357	0.0334265	0.0266982	0.718904
ENSG00000092208	GEMIN2	0.11848	0.0795641	-0.0476662	0.410798	-0.0708141	0.460209
ENSG00000092330	TINF2	0.203573	0.00111921	-0.117784	0.0618726	-0.0857882	0.255934
ENSG00000092421	SEMA6A	0.000659468	0.9629	0.0158639	0.751006	-0.0165234	0.741719
ENSG00000092439	TRPM7	-0.238834	0.000671246	-0.0822725	0.251232	0.321107	1.61204e-05
ENSG00000092445	TYRO3	-0.544233	7.94016e-25	0.207363	2.25389e-06	0.33687	6.68186e-10
ENSG00000092470	WDR76	0.248521	0.000311158	0.121718	0.0389498	-0.370239	2.44482e-06
ENSG00000092531	SNAP23	0.474749	3.35321e-17	-0.209216	0.00019078	-0.265532	0.000109649
ENSG00000092607	TBX15	-0.065615	0.133387	0.0741136	0.112413	-0.00849866	0.928494
ENSG00000092621	PHGDH	-1.03816	6.9784e-75	0.186676	1.53841e-05	0.851487	1.17407e-61
ENSG00000092758	COL9A3	-0.380606	8.74084e-14	0.131601	1.22746e-05	0.249005	9.83851e-07
ENSG00000092820	EZR	0.415309	1.40829e-11	-0.0579672	0.512234	-0.357342	1.89829e-05
ENSG00000092841	MYL6	0.496291	5.4022e-88	-0.388888	9.07357e-68	-0.107403	0.000181306
ENSG00000092847	AGO1	-0.269575	9.08205e-05	0.0760644	0.205456	0.193511	0.0121691
ENSG00000092853	CLSPN	0.893873	1.06519e-56	-0.0354186	0.983695	-0.858454	8.22015e-37
ENSG00000092871	RFFL	0.0844696	0.155366	0.0614929	0.217806	-0.145962	0.0322075
ENSG00000092931	MFSD11	-0.285289	5.82873e-05	0.10943	0.0990403	0.175859	0.0184473
ENSG00000092964	DPYSL2	-0.0347929	0.590228	0.056684	0.262742	-0.0218911	0.732412
ENSG00000092969	TGFB2	-0.374491	4.52992e-12	-0.100271	0.380975	0.474762	7.22585e-17
ENSG00000092978	GPATCH2	0.0303266	0.649692	-0.11474	0.0675343	0.0844137	0.300021
ENSG00000093000	NUP50	0.621205	7.2386e-29	-0.203043	0.000485992	-0.418163	5.65893e-10
ENSG00000093009	CDC45	0.610048	6.5865e-23	-0.134005	0.357587	-0.476043	4.78339e-10
ENSG00000093010	COMT	0.0862776	0.181316	0.0120907	0.816353	-0.0983682	0.154045
ENSG00000093072	CECR1	-0.585475	7.3418e-20	0.289196	2.82408e-09	0.296279	7.70393e-07
ENSG00000093144	ECHDC1	0.142488	0.0065658	-0.0574155	0.241321	-0.0850729	0.209445
ENSG00000093167	LRRFIP2	0.488042	8.58723e-18	0.0610904	0.260436	-0.549132	6.33226e-16
ENSG00000093183	SEC22C	0.125921	0.0546582	-0.0322418	0.670252	-0.0936789	0.233123
ENSG00000094631	HDAC6	-0.514633	8.98669e-14	0.182155	0.000894952	0.332478	3.30895e-06
ENSG00000094804	CDC6	0.762687	6.37422e-37	-0.0694504	1	-0.693237	4.33737e-23
ENSG00000094841	UPRT	0.157717	0.013101	-0.0447642	0.496616	-0.112953	0.137998
ENSG00000094880	CDC23	0.120205	0.0850728	-0.0831215	0.222833	-0.037084	0.70707
ENSG00000094914	AAAS	-0.0127103	0.969194	-0.00750151	0.749011	0.0202118	0.744836
ENSG00000094916	CBX5	-0.174898	6.4142e-07	0.202941	9.34868e-12	-0.0280425	0.517496
ENSG00000094975	SUCO	0.18504	0.00496467	-0.198819	0.00128002	0.0137786	0.88633
ENSG00000095002	MSH2	0.339083	2.69561e-08	-0.00820861	0.954162	-0.330874	1.68702e-06
ENSG00000095015	MAP3K1	0.000852393	0.997986	-0.189217	0.00219156	0.188364	0.0108649
ENSG00000095059	DHPS	-0.401857	7.01635e-13	0.107253	0.0407182	0.294604	2.08689e-07
ENSG00000095066	HOOK2	-0.495765	1.50186e-14	0.129547	0.0155756	0.366218	6.22164e-08
ENSG00000095139	ARCN1	0.280541	6.94522e-07	-0.357949	2.85892e-11	0.0774076	0.298341
ENSG00000095209	TMEM38B	0.277537	1.12917e-05	0.043454	0.483881	-0.320991	8.74002e-06
ENSG00000095261	PSMD5	-0.00510628	0.986301	-0.114001	0.0700557	0.119107	0.1185
ENSG00000095319	NUP188	0.115315	0.0991409	-0.0604241	0.407645	-0.0548909	0.537685
ENSG00000095321	CRAT	-0.200087	0.00260746	0.0819198	0.159922	0.118168	0.124651
ENSG00000095370	SH2D3C	1.60314	2.1152e-165	-0.653304	1.0877e-06	-0.949834	8.16287e-32
ENSG00000095380	NANS	0.801995	1.82573e-68	-0.481875	8.65693e-27	-0.32012	3.96105e-09
ENSG00000095397	DFNB31	-0.195761	0.000160081	0.0678675	0.136388	0.127893	0.0169523
ENSG00000095485	CWF19L1	0.097249	0.20108	0.0832565	0.178745	-0.180505	0.0311015
ENSG00000095564	BTAF1	0.0787091	0.263616	0.0148327	0.810465	-0.0935418	0.247025
ENSG00000095574	IKZF5	-0.0672591	0.340519	-0.105834	0.11143	0.173094	0.0155193
ENSG00000095596	CYP26A1	-0.057317	0.457512	0.139828	3.94666e-06	-0.0825111	0.00817762
ENSG00000095637	SORBS1	0.913098	2.25405e-48	-0.212367	0.544656	-0.700731	9.54919e-21
ENSG00000095739	BAMBI	-0.159849	0.131055	-1.19987	4.58927e-126	1.35972	1.71138e-146
ENSG00000095752	IL11	0.162402	0.000568189	0.0553576	0.310667	-0.217759	0.000287546
ENSG00000095787	WAC	-0.0544942	0.402751	-0.11644	0.0141891	0.170934	0.00333193
ENSG00000095794	CREM	1.94307	0	-0.815952	1.00568e-69	-1.12712	4.13918e-101
ENSG00000095906	NUBP2	0.380341	7.91544e-16	-0.0437132	0.46427	-0.336628	3.2802e-10
ENSG00000095932	SMIM24	0.110294	0.000849365	-0.00435208	0.610958	-0.105942	0.00366548
ENSG00000095951	HIVEP1	0.0654892	0.407331	-0.0326974	0.69906	-0.0327919	0.736869
ENSG00000096060	FKBP5	0.641172	2.69741e-25	0.0155642	0.358409	-0.656736	2.45555e-20
ENSG00000096063	SRPK1	0.401463	6.26811e-15	-0.121584	0.0205923	-0.279879	5.24751e-06
ENSG00000096070	BRPF3	-0.199798	0.00529186	-0.0589562	0.499548	0.258754	0.00083876
ENSG00000096080	MRPS18A	0.501797	1.89173e-21	-0.16764	0.00170873	-0.334158	8.89543e-08
ENSG00000096092	TMEM14A	-0.237838	1.9909e-05	0.273705	2.74876e-09	-0.0358676	0.634524
ENSG00000096093	EFHC1	-0.666948	7.47912e-25	0.332507	3.81195e-11	0.334441	1.36805e-07
ENSG00000096384	HSP90AB1	-0.377374	6.35111e-50	0.039428	0.104279	0.337946	2.56771e-40
ENSG00000096401	CDC5L	0.0699826	0.242592	-0.00827262	0.913595	-0.06171	0.388619
ENSG00000096654	ZNF184	-0.0918334	0.218545	-0.0270447	0.875056	0.118878	0.177584
ENSG00000096696	DSP	-1.14774	4.3331e-88	-0.356546	8.26527e-10	1.50428	6.28558e-158
ENSG00000096717	SIRT1	-0.0957799	0.277737	0.047787	0.564759	0.0479929	0.677727
ENSG00000096746	HNRNPH3	0.348261	3.40936e-19	-0.182058	4.69012e-07	-0.166203	0.00021772
ENSG00000096872	IFT74	-0.239852	0.00110807	0.205642	0.000894428	0.0342099	0.664698
ENSG00000097007	ABL1	-0.820457	1.38024e-36	0.186688	0.000110093	0.633769	2.52416e-22
ENSG00000097021	ACOT7	1.03224	3.23497e-82	-0.350903	2.82331e-08	-0.681336	8.62697e-24
ENSG00000097033	SH3GLB1	1.0385	9.0081e-122	-0.510532	4.50983e-30	-0.527965	2.83593e-22
ENSG00000097046	CDC7	-0.218087	0.00255703	0.167801	0.00249462	0.050286	0.731523
ENSG00000097096	SYDE2	-0.382039	5.25076e-09	0.218654	0.000109804	0.163385	0.00994077
ENSG00000099139	PCSK5	-0.478772	2.48658e-13	0.125042	0.00638777	0.35373	2.50793e-07
ENSG00000099194	SCD	-0.000690562	0.99852	0.158498	9.62224e-05	-0.157807	0.00214541
ENSG00000099203	TMED1	0.0416729	0.424776	0.022517	0.822803	-0.0641899	0.348961
ENSG00000099204	ABLIM1	-0.45573	2.25569e-10	0.415042	4.75521e-13	0.040688	0.529003
ENSG00000099219	ERMP1	-0.0850866	0.261875	-0.0434001	0.37495	0.128487	0.0545003
ENSG00000099246	RAB18	0.722919	1.90911e-51	-0.459373	4.26866e-22	-0.263546	8.48296e-06
ENSG00000099250	NRP1	0.962661	2.6121e-67	-1.03627	1.06944e-72	0.0736051	0.0515714
ENSG00000099256	PRTFDC1	0.0688785	0.262729	0.23804	1.90322e-05	-0.306918	8.92057e-06
ENSG00000099260	PALMD	-0.0291586	1	0.0430375	0.0333	-0.0138788	1
ENSG00000099282	TSPAN15	0.715348	3.30822e-37	-1.08644	9.13401e-72	0.371089	6.4655e-09
ENSG00000099284	H2AFY2	-0.175164	1.68691e-05	0.131596	0.000146744	0.0435682	0.396733
ENSG00000099290	FAM21A	-0.108593	0.117636	0.0266976	0.740211	0.0818953	0.295293
ENSG00000099308	MAST3	-0.108722	0.0408383	0.0937822	0.0747831	0.0149393	0.659019
ENSG00000099326	MZF1	-0.366459	1.85109e-08	0.0538881	0.152373	0.312571	5.08069e-06
ENSG00000099330	OCEL1	-0.0556771	0.411543	0.166063	0.00210969	-0.110385	0.123567
ENSG00000099331	MYO9B	0.213418	0.0016145	-0.12014	0.0847731	-0.0932783	0.277818
ENSG00000099337	KCNK6	0.152854	0.000181448	-0.274176	3.00939e-09	0.121323	0.0222148
ENSG00000099341	PSMD8	0.558734	9.47979e-49	-0.30772	2.16108e-18	-0.251014	1.12069e-08
ENSG00000099364	FBXL19	-0.010391	0.995804	-0.00239435	0.88481	0.0127854	0.879161
ENSG00000099381	SETD1A	-0.0191951	0.91136	0.0800119	0.272371	-0.0608168	0.459709
ENSG00000099385	BCL7C	0.542286	1.03685e-45	-0.137269	0.000347488	-0.405016	5.7968e-20
ENSG00000099622	CIRBP	-0.895868	9.50265e-277	0.21417	3.59591e-28	0.681698	5.43681e-187
ENSG00000099624	ATP5D	-0.000584041	0.99994	0.00698179	0.863414	-0.00639775	0.887667
ENSG00000099783	HNRNPM	0.184331	3.21003e-07	-0.17694	3.2112e-08	-0.00739058	0.918234
ENSG00000099785	2002-03-01	0.184538	0.00834481	-0.0464026	0.692705	-0.138136	0.0723979
ENSG00000099795	NDUFB7	-0.0264876	0.734234	-0.0634541	0.152424	0.0899417	0.140912
ENSG00000099797	TECR	-0.439733	3.79812e-19	0.209373	5.51327e-07	0.230361	4.77492e-06
ENSG00000099800	TIMM13	0.375526	3.89239e-33	-0.0771359	0.0131525	-0.29839	4.44796e-17
ENSG00000099804	CDC34	0.307629	4.54571e-08	-0.224575	2.84283e-05	-0.0830543	0.263951
ENSG00000099810	MTAP	0.606354	8.13445e-24	-0.190665	0.00422893	-0.415689	2.10254e-08
ENSG00000099814	CEP170B	-0.0132969	1	0.0200855	0.653151	-0.00678865	0.713518
ENSG00000099817	POLR2E	0.298659	2.96488e-15	-0.0772307	0.0413952	-0.221428	1.66518e-07
ENSG00000099821	POLRMT	0.0148981	0.952292	-0.0395121	0.550046	0.024614	0.659623
ENSG00000099849	RASSF7	-0.346388	1.77109e-08	0.0498626	0.192805	0.296526	3.72643e-06
ENSG00000099860	GADD45B	-0.0864169	0.177827	0.064685	0.238056	0.0217319	0.834495
ENSG00000099864	PALM	-0.507679	2.364e-14	-0.00234116	0.4709	0.51002	4.45022e-13
ENSG00000099869	IGF2-AS	-0.316029	3.94017e-12	-0.130217	0.365866	0.446246	5.51501e-20
ENSG00000099875	MKNK2	-0.246705	0.000181256	-0.184847	0.00260031	0.431553	5.24519e-10
ENSG00000099889	ARVCF	0.0452744	0.477144	-0.145417	0.0231996	0.100143	0.208226
ENSG00000099899	TRMT2A	0.108606	0.131257	0.0183862	0.725864	-0.126992	0.0929369
ENSG00000099901	RANBP1	0.983161	1.68285e-264	-0.0611438	0.0406636	-0.922017	2.10331e-175
ENSG00000099904	ZDHHC8	-0.0212304	0.816569	0.0598143	0.385856	-0.0385839	0.64176
ENSG00000099910	KLHL22	-0.0530118	0.497106	-0.085912	0.220957	0.138924	0.0756943
ENSG00000099917	MED15	0.57498	3.5316e-20	-0.27744	1.07815e-05	-0.29754	0.000430791
ENSG00000099940	SNAP29	0.244788	7.34899e-06	-0.240336	4.84641e-06	-0.00445211	0.961818
ENSG00000099942	CRKL	-0.343654	2.60284e-07	0.101768	0.087566	0.241886	0.00098613
ENSG00000099949	LZTR1	-0.0728387	0.298234	-0.101945	0.0965764	0.174784	0.0152679
ENSG00000099953	MMP11	-0.180076	0.0011407	0.193714	0.000312684	-0.0136387	0.732089
ENSG00000099954	CECR2	-0.236277	0.000302933	0.354232	4.01291e-11	-0.117955	0.148339
ENSG00000099956	SMARCB1	0.351649	3.75414e-16	-0.0132386	0.852071	-0.33841	1.52806e-12
ENSG00000099958	DERL3	0.121946	0.00881467	0.0920398	0.0051372	-0.213986	3.20794e-05
ENSG00000099968	BCL2L13	0.19131	0.00255905	-0.112001	0.0841248	-0.0793089	0.297658
ENSG00000099977	DDT	0.0811509	0.152033	0.0768334	0.20332	-0.157984	0.0186203
ENSG00000099991	CABIN1	-0.136114	0.0474369	0.0472696	0.544742	0.0888444	0.240601
ENSG00000099992	TBC1D10A	0.106736	0.0770862	-0.0888243	0.271452	-0.0179115	0.59213
ENSG00000099995	SF3A1	0.229961	0.000144362	-0.0415847	0.573894	-0.188376	0.00751308
ENSG00000100014	SPECC1L	-0.20311	0.00372536	-0.033768	0.691513	0.236878	0.0015986
ENSG00000100023	PPIL2	-0.122306	0.0989786	0.0250953	0.80975	0.0972107	0.23193
ENSG00000100027	YPEL1	-0.0986284	0.148603	-0.0180288	0.782012	0.116657	0.115414
ENSG00000100028	SNRPD3	0.488137	2.98808e-28	-0.0796862	0.089288	-0.408451	1.7239e-15
ENSG00000100029	PES1	0.555278	1.72819e-22	-0.192912	0.00132165	-0.362367	1.52937e-07
ENSG00000100030	MAPK1	0.691459	3.79249e-37	-0.364989	2.22675e-10	-0.32647	9.24209e-07
ENSG00000100034	PPM1F	2.03112	0	-0.985506	2.0359e-44	-1.04562	9.61128e-47
ENSG00000100036	SLC35E4	0.665095	1.8601e-28	-0.337706	1.20273e-06	-0.327389	0.000537533
ENSG00000100038	TOP3B	0.0102869	0.877596	-0.0633101	0.284772	0.0530233	0.461035
ENSG00000100056	DGCR14	-0.0435664	0.613322	-0.0221587	0.840557	0.0657251	0.515968
ENSG00000100060	MFNG	0.2109	1.05309e-12	-0.0891196	0.941251	-0.12178	0.0130322
ENSG00000100065	CARD10	0.328705	5.32169e-14	-0.0994587	0.449393	-0.229247	7.61102e-05
ENSG00000100075	SLC25A1	0.0245854	0.669504	0.129889	0.0101364	-0.154474	0.0126407
ENSG00000100077	ADRBK2	-0.182961	0.00739955	0.0314869	0.627407	0.151474	0.0431704
ENSG00000100083	GGA1	0.0553721	0.368019	-0.105481	0.0597057	0.0501093	0.492522
ENSG00000100084	HIRA	-0.0321319	0.770215	0.0971276	0.184638	-0.0649957	0.461442
ENSG00000100092	SH3BP1	0.660302	8.5502e-27	-0.359319	1.62796e-08	-0.300984	0.000121288
ENSG00000100097	LGALS1	0.274866	4.61881e-05	0.288648	1.37236e-05	-0.563514	3.06653e-12
ENSG00000100099	HPS4	-0.344996	3.98034e-07	0.210138	0.000237793	0.134858	0.0775181
ENSG00000100100	PIK3IP1	-0.104818	0.0201208	-0.0282224	0.843325	0.13304	0.010657
ENSG00000100104	SRRD	0.384603	9.75796e-10	-0.124939	0.0698235	-0.259664	0.000621447
ENSG00000100105	PATZ1	-0.142265	0.0364597	-0.107169	0.109532	0.249434	0.000709957
ENSG00000100106	TRIOBP	0.676913	2.68523e-51	-0.556932	2.27962e-37	-0.11998	0.0499039
ENSG00000100109	TFIP11	0.014585	0.78329	-0.0667488	0.31467	0.0521638	0.559224
ENSG00000100116	GCAT	-0.0955908	0.180072	0.174554	0.00723063	-0.0789629	0.419692
ENSG00000100124	ANKRD54	0.0349032	0.611746	0.117014	0.107758	-0.151917	0.0814007
ENSG00000100129	EIF3L	-0.969698	0	0.498248	3.88485e-167	0.47145	2.03754e-106
ENSG00000100138	SNU13	0.613245	8.87106e-79	-0.254424	6.84555e-17	-0.358821	1.42215e-21
ENSG00000100139	MICALL1	0.365637	7.12836e-09	-0.280598	1.0201e-05	-0.0850392	0.422962
ENSG00000100142	POLR2F	0.130041	0.00740925	0.0224868	0.694953	-0.152528	0.0066409
ENSG00000100150	DEPDC5	0.00578546	0.986109	-0.0231703	0.740211	0.0173848	0.793415
ENSG00000100151	PICK1	-0.103067	0.149359	-0.014823	0.891304	0.11789	0.129108
ENSG00000100154	TTC28	-0.549293	1.94823e-18	0.186781	0.000496454	0.362512	1.96594e-08
ENSG00000100162	CENPM	0.359413	2.13745e-10	0.267313	1.73368e-07	-0.626727	3.31302e-21
ENSG00000100167	2003-09-01	-0.286023	9.31854e-10	0.0320988	0.0255503	0.253925	3.29212e-07
ENSG00000100196	KDELR3	0.147112	0.0316319	0.0107121	0.851706	-0.157824	0.0443759
ENSG00000100201	DDX17	-0.828753	1.38265e-80	0.189028	1.25574e-07	0.639724	6.70197e-50
ENSG00000100206	DMC1	0.0702477	0.174868	0.0405637	0.419285	-0.110811	0.0622048
ENSG00000100207	TCF20	-0.055147	0.510079	-0.0099454	0.951463	0.0650924	0.523462
ENSG00000100209	HSCB	0.138089	0.0320654	-0.0266762	0.700763	-0.111413	0.154195
ENSG00000100211	CBY1	-0.0157515	0.887174	0.0499216	0.379859	-0.0341701	0.58158
ENSG00000100216	TOMM22	0.140346	0.000167176	-0.0282437	0.482538	-0.112102	0.00798996
ENSG00000100219	XBP1	1.0773	5.27114e-123	-0.480396	6.84645e-25	-0.596903	1.02505e-27
ENSG00000100220	RTCB	-0.219388	1.12946e-05	-0.120268	0.00942126	0.339656	2.2104e-11
ENSG00000100221	JOSD1	0.234029	0.000583111	-0.126324	0.060212	-0.107705	0.205213
ENSG00000100225	FBXO7	0.321562	2.35889e-10	-0.142018	0.00321567	-0.179544	0.00353475
ENSG00000100226	GTPBP1	-0.161383	0.0188793	0.0575047	0.385379	0.103878	0.186392
ENSG00000100227	POLDIP3	-0.14525	0.0320813	0.143301	0.0325237	0.00194868	0.863958
ENSG00000100234	TIMP3	1.43758	4.38949e-174	-0.720309	1.75211e-32	-0.71727	2.12745e-26
ENSG00000100239	PPP6R2	0.156339	0.0207654	-0.278219	3.2335e-06	0.12188	0.0933415
ENSG00000100241	SBF1	-0.25818	0.000500696	0.0885728	0.26163	0.169608	0.031212
ENSG00000100242	SUN2	0.0228192	0.450593	0.0993084	0.250072	-0.122128	0.11071
ENSG00000100243	CYB5R3	0.244828	4.89205e-08	-0.123303	0.0039009	-0.121525	0.0208859
ENSG00000100246	DNAL4	-0.195987	0.00523974	0.126185	0.0453321	0.0698027	0.403927
ENSG00000100258	LMF2	0.158837	0.0104231	-0.125862	0.04726	-0.0329756	0.629039
ENSG00000100263	RHBDD3	0.386129	1.19777e-11	-0.1055	0.102282	-0.28063	1.61104e-05
ENSG00000100266	PACSIN2	0.366137	7.00294e-09	-0.0328158	0.762637	-0.333321	7.066e-06
ENSG00000100271	TTLL1	-0.14948	0.030577	0.132245	0.0356015	0.017235	0.809331
ENSG00000100276	RASL10A	1.39959	1.19652e-149	-0.659684	0.987073	-0.739906	3.38014e-07
ENSG00000100280	AP1B1	1.36213	1.02841e-127	-0.603612	6.63291e-16	-0.758514	3.01384e-21
ENSG00000100281	HMGXB4	0.256691	4.70769e-07	0.20772	8.38685e-06	-0.464411	6.02763e-16
ENSG00000100284	TOM1	-0.189341	0.00266167	0.00977661	0.722438	0.179564	0.0111387
ENSG00000100285	NEFH	0.754857	2.0125e-46	-0.313872	0.816945	-0.440985	4.48129e-09
ENSG00000100288	CHKB	0.0103152	0.901019	0.00990231	0.874874	-0.0202175	0.804509
ENSG00000100292	HMOX1	0.191787	0.000420378	-0.180992	0.00132741	-0.0107952	0.821434
ENSG00000100294	MCAT	0.221946	0.000780315	-0.0421044	0.551374	-0.179841	0.0223473
ENSG00000100296	THOC5	0.48812	2.87805e-15	-0.228547	0.000226811	-0.259572	0.000973758
ENSG00000100297	MCM5	0.39297	4.33678e-12	0.0201943	0.543512	-0.413164	2.23813e-11
ENSG00000100299	ARSA	-0.0373133	0.345089	-0.092238	0.321678	0.129551	0.0652937
ENSG00000100300	TSPO	0.321618	2.32743e-07	0.207505	7.10183e-05	-0.529123	1.24661e-13
ENSG00000100304	TTLL12	0.117938	0.0875246	0.059383	0.418645	-0.177321	0.0334289
ENSG00000100311	PDGFB	1.26089	8.79471e-100	-0.629272	0.0170761	-0.631615	1.41398e-09
ENSG00000100316	RPL3	-0.725584	0	0.343754	2.14318e-302	0.38183	2.78181e-271
ENSG00000100319	ZMAT5	0.146064	0.012675	-0.0577171	0.372351	-0.0883469	0.184846
ENSG00000100320	RBFOX2	0.0343077	0.559446	-0.146623	0.000587453	0.112315	0.0332983
ENSG00000100321	SYNGR1	-0.911844	7.0757e-50	0.152526	0.000156375	0.759318	2.02405e-36
ENSG00000100324	TAB1	-0.209611	0.00183615	0.0768594	0.241439	0.132751	0.0702906
ENSG00000100325	ASCC2	0.198404	0.00087127	-0.100479	0.119833	-0.0979249	0.143537
ENSG00000100330	MTMR3	-0.344454	2.18679e-07	0.0524911	0.250431	0.291963	5.74366e-05
ENSG00000100335	MIEF1	0.0213028	0.747465	-0.0493815	0.467222	0.0280786	0.763466
ENSG00000100344	PNPLA3	0.063086	0.269337	0.0968306	0.0895273	-0.159917	0.0217815
ENSG00000100345	MYH9	0.653856	8.57073e-44	-0.451133	1.07231e-22	-0.202723	0.000839604
ENSG00000100347	SAMM50	-0.501959	3.21079e-20	0.106198	0.0162693	0.395761	5.54391e-13
ENSG00000100348	TXN2	-0.0903258	0.0301768	0.109888	0.0024235	-0.0195622	0.70023
ENSG00000100350	FOXRED2	-0.271136	0.00020635	0.158995	0.0152821	0.112141	0.177469
ENSG00000100351	GRAP2	1.845	1.2772e-232	-0.847901	0.00210727	-0.997103	1.01647e-23
ENSG00000100353	EIF3D	-0.759706	2.32872e-75	0.177088	1.09186e-07	0.582618	1.87063e-48
ENSG00000100354	TNRC6B	-0.743641	1.31365e-40	0.163696	0.00027448	0.579945	1.88816e-24
ENSG00000100359	SGSM3	0.14499	0.0232925	-0.0698233	0.240852	-0.075167	0.377835
ENSG00000100360	IFT27	0.386423	6.89235e-15	-0.160867	0.00075165	-0.225555	0.000195071
ENSG00000100364	KIAA0930	-0.149403	0.034285	0.0880703	0.161654	0.0613325	0.519782
ENSG00000100372	SLC25A17	-0.00430216	0.977915	-0.174277	0.00480313	0.178579	0.0185917
ENSG00000100376	FAM118A	0.0768616	0.251082	-0.0722381	0.282355	-0.00462357	0.960492
ENSG00000100379	KCTD17	0.458948	5.37105e-13	-0.117373	0.132721	-0.341576	4.74975e-06
ENSG00000100380	ST13	-0.653434	3.80079e-139	0.166361	3.9478e-15	0.487073	2.34674e-83
ENSG00000100387	RBX1	0.210652	7.1664e-08	-0.0750991	0.0523201	-0.135553	0.00338731
ENSG00000100393	EP300	-0.287674	4.76345e-05	-0.10662	0.201361	0.394294	8.99174e-08
ENSG00000100395	L3MBTL2	-0.0652395	0.37313	0.0611617	0.360231	0.00407778	0.988783
ENSG00000100401	RANGAP1	0.160275	0.00859743	0.0599256	0.326653	-0.2202	0.00161638
ENSG00000100403	ZC3H7B	-0.190411	0.00436603	-0.0053644	0.981745	0.195775	0.0103767
ENSG00000100410	PHF5A	0.466315	1.64416e-24	-0.134533	0.00243107	-0.331782	3.40188e-10
ENSG00000100412	ACO2	0.580409	8.56173e-28	-0.29678	2.66521e-08	-0.283629	1.16801e-05
ENSG00000100413	POLR3H	0.477989	5.96943e-20	-0.00975364	0.985356	-0.468236	1.03296e-14
ENSG00000100416	TRMU	0.377425	8.25346e-10	-0.147941	0.0238736	-0.229484	0.00173314
ENSG00000100417	PMM1	-0.509283	1.76775e-14	0.219668	4.35783e-05	0.289615	2.37821e-05
ENSG00000100418	DESI1	0.722056	7.16162e-37	-0.400527	5.65374e-12	-0.321528	1.63641e-05
ENSG00000100422	CERK	-0.135037	0.0592933	0.000354869	0.964116	0.134682	0.0981025
ENSG00000100425	BRD1	-0.0826737	0.215697	-0.00261494	0.994662	0.0852886	0.276
ENSG00000100426	ZBED4	0.0552925	0.502088	-0.0392794	0.662343	-0.0160131	0.875725
ENSG00000100429	HDAC10	-0.135002	0.0474379	0.084859	0.102145	0.0501428	0.684054
ENSG00000100439	ABHD4	-0.141363	0.038462	-0.0658822	0.403338	0.207245	0.00579465
ENSG00000100441	KHNYN	-0.124061	0.0465595	-0.145429	0.0332011	0.26949	0.000169228
ENSG00000100442	FKBP3	0.187913	2.84965e-06	-0.0106049	0.826205	-0.177308	0.00010136
ENSG00000100445	SDR39U1	-0.373254	6.7147e-10	0.299442	1.78046e-09	0.0738122	0.286214
ENSG00000100461	RBM23	-0.224185	0.000589687	0.123417	0.0365063	0.100768	0.177011
ENSG00000100462	PRMT5	-0.0505035	0.587017	0.00624437	0.997785	0.0442591	0.643954
ENSG00000100473	COCH	-0.100388	0.325814	0.230085	0.0251051	-0.129697	0.41062
ENSG00000100478	AP4S1	0.242479	0.000162762	-0.24799	5.31848e-05	0.00551095	0.886525
ENSG00000100479	POLE2	0.161093	0.013354	0.0665298	0.255004	-0.227622	0.00262004
ENSG00000100483	VCPKMT	-0.0183336	0.959539	-0.0579795	0.551921	0.0763132	0.558705
ENSG00000100485	SOS2	-0.121119	0.116898	-0.15262	0.0258558	0.27374	0.00034344
ENSG00000100490	CDKL1	0.871121	3.53406e-61	-0.395805	0.00536233	-0.475315	3.32839e-08
ENSG00000100503	NIN	0.314233	2.07046e-06	-0.0350131	0.775661	-0.27922	0.000373434
ENSG00000100504	PYGL	-0.113563	0.0893606	0.166168	0.0034254	-0.0526053	0.54827
ENSG00000100505	TRIM9	0.0146393	0.270346	0.0226329	0.189959	-0.0372723	0.110763
ENSG00000100519	PSMC6	0.125537	0.0215299	-0.0660574	0.193788	-0.0594796	0.404054
ENSG00000100522	GNPNAT1	0.691622	8.03242e-34	-0.187601	0.00762613	-0.504021	1.37261e-13
ENSG00000100523	DDHD1	-0.2328	0.000706813	0.0601539	0.353944	0.172646	0.0235282
ENSG00000100526	CDKN3	0.239879	1.01902e-05	0.298997	4.75875e-09	-0.538876	7.22585e-17
ENSG00000100528	CNIH1	-0.250374	4.08755e-09	-0.0256409	0.551374	0.276014	1.20965e-10
ENSG00000100532	CGRRF1	0.28776	1.28817e-06	-0.185218	0.00291394	-0.102542	0.106128
ENSG00000100554	ATP6V1D	0.619399	3.26793e-37	-0.142533	0.0057055	-0.476866	6.75448e-17
ENSG00000100558	PLEK2	0.120818	0.00292815	-0.188598	1.6279e-07	0.06778	0.0109873
ENSG00000100564	PIGH	0.0895821	0.15498	-0.113813	0.0437377	0.0242306	0.71885
ENSG00000100567	PSMA3	0.148683	0.000573477	-0.108437	0.00552914	-0.0402467	0.487668
ENSG00000100568	VTI1B	0.475714	3.76487e-33	-0.190913	5.48926e-07	-0.284801	7.25022e-10
ENSG00000100575	TIMM9	0.0388135	0.470186	0.0349282	0.607293	-0.0737417	0.234007
ENSG00000100577	GSTZ1	-0.74378	1.95904e-33	0.240011	2.74429e-07	0.50377	3.26667e-16
ENSG00000100578	KIAA0586	0.0425703	0.532812	0.0377156	0.622498	-0.0802858	0.338653
ENSG00000100580	TMED8	0.00143179	0.97275	0.0929252	0.181203	-0.094357	0.27771
ENSG00000100583	SAMD15	-0.103038	0.0408589	0.0243885	0.54185	0.078649	0.179303
ENSG00000100591	AHSA1	0.622122	2.47722e-34	-0.202431	0.000205507	-0.419691	2.46769e-12
ENSG00000100592	DAAM1	-0.13237	0.0457699	-0.121555	0.0396694	0.253925	0.000196398
ENSG00000100596	SPTLC2	0.154262	0.0230286	-0.102433	0.181925	-0.0518297	0.523608
ENSG00000100599	RIN3	0.0833891	0.161203	0.02008	0.615198	-0.103469	0.100007
ENSG00000100600	LGMN	-0.169237	0.007953	-0.00128229	0.856291	0.170519	0.0214358
ENSG00000100601	ALKBH1	0.092901	0.0820717	-0.109204	0.0560138	0.0163034	0.943441
ENSG00000100603	SNW1	0.163154	0.00129553	-0.217116	2.10508e-06	0.0539621	0.395472
ENSG00000100605	ITPK1	0.202857	0.00324984	-0.11034	0.118134	-0.0925176	0.297658
ENSG00000100612	DHRS7	0.125805	0.024007	-0.223775	6.54591e-06	0.0979704	0.118372
ENSG00000100614	PPM1A	0.193632	0.00152555	-0.115628	0.0638454	-0.078004	0.280674
ENSG00000100625	SIX4	-0.75982	2.80119e-29	0.488639	2.69094e-20	0.27118	4.17283e-06
ENSG00000100629	CEP128	-0.016987	0.934268	0.0486123	0.491581	-0.0316253	0.634028
ENSG00000100632	ERH	0.514323	1.69698e-84	-0.0653877	0.0118976	-0.448935	5.49737e-53
ENSG00000100644	HIF1A	0.855024	4.68759e-75	-0.553333	6.6761e-33	-0.301691	2.70007e-07
ENSG00000100647	SUSD6	0.255739	9.1477e-06	-0.0917337	0.20603	-0.164005	0.0232174
ENSG00000100650	SRSF5	-0.0888819	0.0392217	0.0191459	0.704847	0.0697359	0.138879
ENSG00000100664	EIF5	1.0704	3.17608e-239	-0.438697	6.73734e-46	-0.631701	2.82521e-62
ENSG00000100678	SLC8A3	0.0204105	0.468898	0.0371188	0.260075	-0.0575293	0.121235
ENSG00000100697	DICER1	-0.178791	0.000893421	0.0347491	0.537959	0.144041	0.0179433
ENSG00000100711	ZFYVE21	0.269133	4.62873e-07	-0.106776	0.0521692	-0.162357	0.00977743
ENSG00000100714	MTHFD1	0.307796	1.78489e-06	0.149853	0.00940234	-0.457649	3.93599e-10
ENSG00000100722	ZC3H14	0.0249988	0.605003	-0.101576	0.07189	0.076577	0.342148
ENSG00000100726	TELO2	0.27603	2.07326e-05	-0.12418	0.0490722	-0.15185	0.0718199
ENSG00000100731	PCNX	-0.126231	0.0901896	-0.130984	0.0435299	0.257215	0.000578461
ENSG00000100744	GSKIP	0.487692	1.46975e-16	-0.198563	0.00047474	-0.28913	7.62456e-05
ENSG00000100749	VRK1	0.591613	2.08886e-25	0.0230172	0.50919	-0.61463	6.14354e-20
ENSG00000100764	PSMC1	0.656982	1.51735e-50	-0.36982	4.5361e-19	-0.287163	3.66902e-08
ENSG00000100784	RPS6KA5	-0.406065	7.35193e-10	0.0288879	0.305476	0.377177	1.14245e-07
ENSG00000100796	PPP4R3A	0.0960404	0.119426	-0.122788	0.036998	0.0267475	0.761542
ENSG00000100802	C14orf93	-0.208193	0.000704466	0.00422435	0.79238	0.203969	0.00217711
ENSG00000100804	PSMB5	0.0523082	0.0579305	-0.0191705	0.608073	-0.0331377	0.281986
ENSG00000100811	YY1	0.24528	2.34488e-07	-0.185271	3.96277e-05	-0.0600091	0.305462
ENSG00000100813	ACIN1	-0.223427	2.88773e-05	-0.0734171	0.1608	0.296844	9.17662e-08
ENSG00000100814	CCNB1IP1	-0.272924	1.27121e-10	0.360812	2.78462e-25	-0.0878873	0.0714177
ENSG00000100815	TRIP11	0.127731	0.0455789	-0.0924964	0.148644	-0.0352342	0.676021
ENSG00000100823	APEX1	-0.610553	2.58319e-66	0.233781	1.22327e-15	0.376772	8.38595e-27
ENSG00000100836	PABPN1	-0.474092	2.21357e-28	0.162428	1.22304e-05	0.311664	3.33549e-12
ENSG00000100842	EFS	-0.400713	7.92893e-09	0.0844424	0.159809	0.316271	8.51392e-06
ENSG00000100852	ARHGAP5	-0.382292	1.17142e-09	0.0209408	0.705404	0.361351	5.11995e-08
ENSG00000100865	CINP	0.0434356	0.581418	0.0450131	0.526363	-0.0884487	0.295633
ENSG00000100883	SRP54	0.174189	0.00726508	-0.182651	0.00164159	0.00846207	0.851156
ENSG00000100888	CHD8	-0.232995	0.00052172	-0.0739983	0.299375	0.306993	1.20141e-05
ENSG00000100889	PCK2	-0.103668	0.0661134	0.137033	0.0167957	-0.0333656	0.885537
ENSG00000100897	DCAF11	-0.14795	0.0268239	0.123211	0.0383829	0.0247389	0.779221
ENSG00000100902	PSMA6	0.108435	0.129943	-0.0732997	0.273617	-0.035135	0.774915
ENSG00000100906	NFKBIA	0.260871	7.77996e-06	-0.183296	0.00116695	-0.0775748	0.258976
ENSG00000100908	EMC9	0.0882182	0.137998	0.122646	0.0558638	-0.210864	0.0039933
ENSG00000100911	PSME2	-0.262737	4.65629e-07	0.149368	0.00168688	0.11337	0.0425418
ENSG00000100916	BRMS1L	0.137752	0.0413345	-0.0930491	0.217459	-0.0447029	0.538994
ENSG00000100918	REC8	-0.834536	1.23936e-37	0.212433	1.804e-08	0.622103	1.049e-22
ENSG00000100926	TM9SF1	-0.0420952	0.689157	0.0483449	0.473363	-0.00624971	0.829716
ENSG00000100934	SEC23A	-0.0479274	0.538839	-0.216201	0.000127496	0.264129	0.000121493
ENSG00000100938	GMPR2	-0.80183	4.508e-43	0.223477	6.56156e-07	0.578353	7.0793e-23
ENSG00000100941	PNN	0.222981	4.50981e-08	0.0103112	0.831516	-0.233293	3.19005e-07
ENSG00000100949	RABGGTA	0.129041	0.0846915	-0.0315194	0.691297	-0.0975217	0.300645
ENSG00000100968	NFATC4	-0.894374	2.78933e-38	0.383515	2.09162e-13	0.510859	1.18198e-14
ENSG00000100979	PLTP	-0.66463	9.96681e-25	0.260357	3.48669e-07	0.404272	3.6038e-11
ENSG00000100982	PCIF1	0.214831	0.001475	0.0182799	0.725864	-0.233111	0.00220852
ENSG00000100983	GSS	-0.0102976	0.993931	0.0565551	0.606394	-0.0462575	0.632265
ENSG00000100985	MMP9	0.647466	3.72621e-43	-0.332286	0.00182005	-0.315179	0.000432832
ENSG00000100991	TRPC4AP	-0.046041	0.545531	-0.178772	0.00290566	0.224813	0.00186702
ENSG00000100994	PYGB	-0.00609541	0.983635	0.0705023	0.347513	-0.0644068	0.472798
ENSG00000100997	ABHD12	0.313556	4.675e-07	0.0251941	0.666177	-0.33875	2.669e-06
ENSG00000101000	PROCR	2.14954	0	-1.02533	9.53986e-21	-1.1242	7.09647e-34
ENSG00000101003	GINS1	0.363494	8.30866e-09	0.0362861	0.481692	-0.39978	4.60285e-08
ENSG00000101004	NINL	-0.38055	3.00631e-08	-0.0494759	0.734831	0.430026	5.31482e-09
ENSG00000101017	CD40	1.39677	2.10856e-135	-0.667916	2.63004e-06	-0.728853	5.88398e-14
ENSG00000101019	UQCC1	-0.12875	0.0654258	-0.0261039	0.742888	0.154854	0.0404092
ENSG00000101040	ZMYND8	0.202949	0.000276466	-0.210366	6.92005e-05	0.0074174	0.940656
ENSG00000101052	IFT52	-0.0337997	0.532258	0.0899532	0.0494609	-0.0561535	0.334621
ENSG00000101057	MYBL2	1.28444	1.11171e-142	-0.0972901	0.705838	-1.18715	5.82117e-77
ENSG00000101079	NDRG3	-0.516185	2.07973e-15	0.147175	0.00328064	0.36901	3.45416e-08
ENSG00000101084	C20orf24	0.958248	3.72914e-105	-0.360319	8.48824e-16	-0.597929	1.17006e-29
ENSG00000101104	PABPC1L	-0.290486	1.42283e-06	0.0342447	0.365321	0.256241	7.87019e-05
ENSG00000101109	STK4	0.383861	1.35428e-10	-0.203705	0.000671799	-0.180156	0.0112145
ENSG00000101115	SALL4	-0.932986	6.20267e-50	0.3947	1.38479e-16	0.538286	3.83945e-18
ENSG00000101126	ADNP	-0.592006	4.53861e-28	0.112869	0.01812	0.479137	5.66706e-19
ENSG00000101132	PFDN4	-0.123809	0.0115189	-0.102653	0.0197811	0.226463	2.08658e-05
ENSG00000101134	DOK5	-0.038637	0.769797	0.0935359	0.129538	-0.0548988	0.358892
ENSG00000101138	CSTF1	-0.256427	2.8185e-05	-0.0177393	0.975409	0.274167	3.88099e-05
ENSG00000101144	BMP7	-0.869901	7.00445e-42	-0.138088	0.814537	1.00799	5.47423e-57
ENSG00000101146	RAE1	0.16494	0.0166395	-0.092992	0.151329	-0.0719481	0.401502
ENSG00000101150	TPD52L2	0.867269	3.07849e-78	-0.323086	1.96344e-11	-0.544183	1.1334e-22
ENSG00000101152	DNAJC5	0.0516962	0.514538	-0.0783355	0.252408	0.0266392	0.730751
ENSG00000101158	NELFCD	0.0397964	0.434056	0.0106341	0.997368	-0.0504305	0.456074
ENSG00000101160	CTSZ	-0.130814	0.0431326	0.089524	0.101087	0.0412896	0.687349
ENSG00000101161	PRPF6	-0.154232	0.0179893	0.0496417	0.415385	0.10459	0.181677
ENSG00000101166	PRELID3B	0.513245	4.68117e-22	-0.241156	1.10785e-05	-0.272089	1.34942e-05
ENSG00000101181	MTG2	-0.0247717	0.746689	0.0141435	0.843497	0.0106282	0.930745
ENSG00000101182	PSMA7	1.20987	0	-0.454055	1.53482e-81	-0.755815	7.39191e-143
ENSG00000101189	MRGBP	0.0609404	0.335159	0.0421829	0.522422	-0.103123	0.159537
ENSG00000101190	TCFL5	-0.14788	0.017441	-0.0181595	0.927149	0.166039	0.0208559
ENSG00000101191	DIDO1	-0.113373	0.0994389	0.0741411	0.267654	0.0392318	0.639132
ENSG00000101193	GID8	-0.00021554	0.96229	-0.00734127	0.882408	0.00755681	0.996935
ENSG00000101198	NKAIN4	-0.084798	0.0707192	0.0744628	0.0419499	0.0103352	0.919306
ENSG00000101199	ARFGAP1	0.0347438	0.674605	-0.0880266	0.161625	0.0532828	0.456612
ENSG00000101216	GMEB2	-0.0845052	0.253336	0.0781153	0.251298	0.00638984	0.957775
ENSG00000101220	C20orf27	0.0393195	0.386465	0.343803	7.84762e-17	-0.383123	3.27349e-13
ENSG00000101224	CDC25B	0.012742	0.686411	0.147105	0.0345667	-0.159847	0.0409341
ENSG00000101230	ISM1	0.39978	4.33533e-16	-0.152151	0.198652	-0.247629	3.20375e-05
ENSG00000101236	RNF24	0.20535	0.000507405	-0.140011	0.0155756	-0.065339	0.352686
ENSG00000101246	ARFRP1	0.107627	0.158686	-0.0402861	0.692407	-0.0673408	0.417343
ENSG00000101247	NDUFAF5	0.377709	1.6842e-08	-0.0318302	0.945839	-0.345879	9.42843e-06
ENSG00000101255	TRIB3	0.827156	1.2598e-52	-0.382914	0.00158619	-0.444242	2.25037e-07
ENSG00000101265	RASSF2	1.00347	8.95989e-68	-0.523128	1.37802e-07	-0.480345	3.76662e-06
ENSG00000101266	CSNK2A1	0.0634991	0.232437	-0.0560377	0.276249	-0.00746133	0.925647
ENSG00000101282	RSPO4	-0.462761	0.000287382	-0.845596	1.81825e-34	1.30836	1.11402e-79
ENSG00000101290	CDS2	0.39078	2.10025e-10	-0.246227	5.19272e-05	-0.144553	0.0633385
ENSG00000101294	HM13	0.238635	3.05725e-06	-0.146588	0.00252484	-0.0920468	0.150963
ENSG00000101310	SEC23B	0.464947	7.13549e-13	-0.269321	7.39048e-05	-0.195626	0.0228634
ENSG00000101311	FERMT1	-0.220477	0.000392026	-0.183517	0.00973889	0.403994	2.70414e-13
ENSG00000101327	PDYN	-0.0449067	1	0.0807859	0.000452506	-0.0358792	1
ENSG00000101333	PLCB4	0.116932	0.0829204	-0.0887593	0.248797	-0.0281731	0.724413
ENSG00000101335	MYL9	-0.530185	1.58995e-26	0.213703	5.22548e-07	0.316482	8.87432e-10
ENSG00000101337	TM9SF4	-0.181263	0.00801918	0.0263666	0.735384	0.154896	0.0423349
ENSG00000101343	CRNKL1	-0.0904968	0.245333	-0.0304775	0.720946	0.120974	0.147722
ENSG00000101346	POFUT1	0.175217	0.0105879	-0.0953727	0.168154	-0.0798447	0.370723
ENSG00000101347	SAMHD1	-0.0872838	0.00603215	0.0206153	0.320843	0.0666685	0.0603625
ENSG00000101350	KIF3B	-0.196123	0.00358372	0.0981801	0.108647	0.0979432	0.219609
ENSG00000101353	MROH8	-0.128946	0.0200234	0.0523466	0.188477	0.0765997	0.270973
ENSG00000101361	NOP56	0.651288	1.14506e-48	-0.0851693	0.0998201	-0.566119	1.97856e-27
ENSG00000101363	MANBAL	0.183318	0.000139682	0.0440577	0.38803	-0.227376	2.74423e-05
ENSG00000101365	IDH3B	-0.0312836	0.449847	-0.0335634	0.607914	0.064847	0.233324
ENSG00000101367	MAPRE1	0.57375	3.77271e-42	-0.299275	6.68417e-14	-0.274474	3.28808e-08
ENSG00000101384	JAG1	-0.651204	1.17134e-19	-0.127194	0.440998	0.778398	2.94523e-25
ENSG00000101391	CDK5RAP1	-0.0900086	0.244697	0.0795926	0.307274	0.0104161	0.873397
ENSG00000101400	SNTA1	-0.201452	0.00213924	-0.0460532	0.718118	0.247505	0.000996815
ENSG00000101407	TTI1	0.00551189	0.955683	0.0964954	0.159112	-0.102007	0.250364
ENSG00000101412	E2F1	0.413221	9.17674e-11	-0.0787248	0.605514	-0.334496	6.13401e-06
ENSG00000101413	RPRD1B	-0.0483927	0.556318	-0.110825	0.0831444	0.159218	0.0377923
ENSG00000101417	PXMP4	-0.170782	0.00596011	0.0711268	0.157119	0.0996551	0.179065
ENSG00000101421	CHMP4B	0.467249	9.71142e-29	-0.316543	1.04037e-15	-0.150707	0.00315741
ENSG00000101439	CST3	0.103038	0.00601702	-0.0388944	0.314496	-0.0641435	0.135659
ENSG00000101442	ACTR5	0.264564	7.90194e-05	-0.0557146	0.65214	-0.20885	0.00612072
ENSG00000101443	WFDC2	-0.396324	2.32717e-08	0.417433	1.72444e-13	-0.021109	0.919492
ENSG00000101444	AHCY	-1.03146	1.44647e-116	0.169237	8.03543e-07	0.862222	2.41012e-91
ENSG00000101445	PPP1R16B	0.921176	7.32542e-69	-0.463319	0.000832606	-0.457857	2.19124e-06
ENSG00000101447	FAM83D	0.268801	9.61073e-07	0.103045	0.11743	-0.371846	6.34411e-08
ENSG00000101452	DHX35	-0.0444542	0.510861	-0.0629287	0.279018	0.107383	0.112272
ENSG00000101457	DNTTIP1	0.225118	2.51614e-05	-0.154268	0.00292824	-0.0708509	0.259947
ENSG00000101460	MAP1LC3A	0.298197	1.25063e-07	-0.266519	7.78431e-07	-0.0316784	0.70256
ENSG00000101463	SYNDIG1	-0.344637	1.08139e-11	0.361454	9.64241e-19	-0.0168179	0.138844
ENSG00000101464	PIGU	-0.26723	0.000139057	0.012492	0.892277	0.254738	0.000249747
ENSG00000101473	ACOT8	-0.125946	0.0752187	0.0873855	0.136932	0.0385601	0.734454
ENSG00000101474	APMAP	0.250748	3.28057e-06	-0.0433918	0.436775	-0.207356	0.00082075
ENSG00000101489	CELF4	-0.091557	0.0191897	0.0751281	0.0523144	0.0164289	0.500631
ENSG00000101493	ZNF516	-0.333176	1.31285e-08	0.0484231	0.402854	0.284752	3.57275e-06
ENSG00000101544	ADNP2	0.0194324	0.777537	-0.113868	0.0811964	0.0944351	0.250504
ENSG00000101546	RBFA	0.259256	1.76829e-05	-0.163629	0.00479062	-0.095627	0.228151
ENSG00000101557	USP14	0.524803	1.35784e-24	-0.264357	2.31895e-07	-0.260447	3.0498e-05
ENSG00000101558	VAPA	0.821504	3.10654e-108	-0.321398	3.03098e-19	-0.500105	3.25024e-32
ENSG00000101574	METTL4	-0.0401275	0.648466	0.0645966	0.376448	-0.0244691	0.777471
ENSG00000101577	LPIN2	-0.12679	0.0843314	0.109665	0.0909802	0.0171244	0.882733
ENSG00000101596	SMCHD1	0.39837	8.11025e-11	-0.0583352	0.463548	-0.340035	2.18426e-06
ENSG00000101608	MYL12A	1.89012	0	-0.834507	2.78237e-146	-1.05561	2.80952e-160
ENSG00000101624	CEP76	0.0282078	0.707747	-0.0152107	0.918409	-0.0129972	0.822997
ENSG00000101639	CEP192	-0.0857426	0.245677	0.0236707	0.778933	0.0620719	0.475592
ENSG00000101654	RNMT	0.0910224	0.253398	0.0326914	0.567665	-0.123714	0.140638
ENSG00000101665	SMAD7	-0.192809	6.6371e-06	-0.000659747	0.177491	0.193469	0.000191224
ENSG00000101680	LAMA1	-0.289389	2.87127e-05	0.301195	2.06231e-07	-0.0118058	0.940656
ENSG00000101745	ANKRD12	0.00277755	0.995723	0.0910128	0.11236	-0.0937903	0.216718
ENSG00000101751	POLI	-0.493054	1.12137e-13	0.152775	0.00301689	0.340279	5.7812e-07
ENSG00000101752	MIB1	-0.257326	0.000123386	-0.0229341	0.822315	0.28026	0.000107177
ENSG00000101773	RBBP8	0.374728	8.85047e-09	0.011449	0.750263	-0.386177	2.97168e-07
ENSG00000101782	RIOK3	0.131883	0.0482099	-0.164609	0.00790056	0.0327256	0.70446
ENSG00000101811	CSTF2	0.36868	2.03275e-08	-0.132511	0.137764	-0.236168	0.000906863
ENSG00000101825	MXRA5	-0.264025	5.23582e-05	0.208273	0.00016194	0.0557522	0.338836
ENSG00000101843	PSMD10	0.62794	1.58435e-39	-0.355457	1.25991e-14	-0.272482	2.73871e-06
ENSG00000101844	ATG4A	1.5421	8.30261e-162	-0.777956	2.57721e-25	-0.764147	4.12774e-20
ENSG00000101846	STS	0.141192	0.00945262	-0.0321925	0.771491	-0.108999	0.0979014
ENSG00000101849	TBL1X	-0.797019	9.24419e-39	0.222493	1.86231e-06	0.574527	7.56457e-21
ENSG00000101850	GPR143	0.162418	0.0016527	0.213649	0.00700836	-0.376068	1.01016e-06
ENSG00000101856	PGRMC1	-0.0652803	0.116168	0.0338431	0.410627	0.0314372	0.517604
ENSG00000101868	POLA1	0.0644045	0.348051	0.107812	0.0873891	-0.172217	0.0237676
ENSG00000101871	MID1	-1.14367	4.66327e-62	-0.0707243	0.299058	1.2144	3.33217e-78
ENSG00000101882	NKAP	0.166777	0.00431997	-0.117667	0.0439482	-0.0491092	0.487855
ENSG00000101888	NXT2	-0.273036	1.7967e-05	0.121865	0.0324031	0.151172	0.027746
ENSG00000101901	ALG13	0.291839	1.22403e-06	-0.120621	0.0532035	-0.171218	0.0164377
ENSG00000101911	PRPS2	0.402123	2.16441e-10	-0.0667237	0.539694	-0.335399	6.91398e-06
ENSG00000101928	MOSPD1	0.552825	3.97996e-18	-0.292978	4.98207e-06	-0.259847	0.00254753
ENSG00000101935	AMMECR1	-0.0739865	0.293448	0.0834165	0.200745	-0.00943007	0.930624
ENSG00000101938	CHRDL1	-0.0873644	0.000483529	0.0609611	0.00445988	0.0264033	0.0699903
ENSG00000101940	WDR13	-0.142831	0.00977084	-0.0157661	0.822803	0.158597	0.00649415
ENSG00000101945	SUV39H1	0.166668	0.00524786	0.0185109	0.662915	-0.185178	0.00594017
ENSG00000101955	SRPX	0.572713	3.10583e-16	-0.273408	4.78968e-05	-0.299305	0.0105208
ENSG00000101966	XIAP	0.122657	0.0799471	-0.11198	0.0958453	-0.0106768	0.925162
ENSG00000101972	STAG2	0.0882976	0.2932	0.0904328	0.142351	-0.17873	0.0309419
ENSG00000101974	ATP11C	-0.0466941	0.540639	0.0957795	0.161508	-0.0490854	0.604492
ENSG00000101986	ABCD1	-0.0329516	0.543547	0.0476308	0.307274	-0.0146792	0.835536
ENSG00000101997	CCDC22	-0.0491223	0.412209	0.0183236	0.920289	0.0307987	0.537125
ENSG00000102007	PLP2	-0.130783	0.000778617	0.0366571	0.127263	0.0941261	0.0343882
ENSG00000102024	PLS3	0.0966015	0.0958814	-0.270952	4.05389e-08	0.17435	0.00389649
ENSG00000102030	NAA10	0.618833	1.38557e-54	-0.251015	6.91079e-11	-0.367818	3.90037e-15
ENSG00000102032	RENBP	0.162956	0.000262443	0.126979	0.0033722	-0.289935	1.51201e-07
ENSG00000102034	ELF4	0.384462	3.85116e-20	-0.150824	0.953591	-0.233639	0.013573
ENSG00000102038	SMARCA1	0.0748643	0.237776	-0.213754	9.71852e-05	0.13889	0.0412427
ENSG00000102048	ASB9	0.957659	8.38995e-56	-0.372517	1.51493e-05	-0.585142	2.77626e-14
ENSG00000102054	RBBP7	0.293334	8.12238e-13	-0.0260177	0.591799	-0.267317	5.97523e-09
ENSG00000102078	SLC25A14	0.0431635	0.616608	-0.0125926	0.86173	-0.0305709	0.807006
ENSG00000102081	FMR1	-0.438242	3.19453e-10	0.474791	1.69725e-17	-0.0365492	0.81435
ENSG00000102096	PIM2	0.0776504	0.199109	-0.0246325	0.5446	-0.053018	0.62078
ENSG00000102098	SCML2	-0.462045	2.59926e-11	0.397521	7.7553e-12	0.0645243	0.242536
ENSG00000102100	SLC35A2	0.124205	0.0454386	-0.0917252	0.127037	-0.0324801	0.694022
ENSG00000102103	PQBP1	-0.108501	0.0378127	-0.23452	7.62357e-08	0.343021	1.87024e-11
ENSG00000102109	PCSK1N	-0.0879012	0.340519	-0.119459	0.00108804	0.20736	5.7544e-07
ENSG00000102119	EMD	0.548871	1.69029e-27	-0.0896829	0.137381	-0.459188	4.34907e-14
ENSG00000102125	TAZ	0.151325	0.0197266	0.101167	0.118831	-0.252492	0.00104094
ENSG00000102144	PGK1	1.1293	2.5348e-157	-0.300127	2.42317e-13	-0.829178	2.0196e-61
ENSG00000102158	MAGT1	0.0731155	0.216515	-0.0366697	0.563975	-0.0364458	0.612344
ENSG00000102172	SMS	0.821755	4.54268e-116	-0.45302	3.94514e-41	-0.368735	9.53324e-19
ENSG00000102178	UBL4A	0.4737	1.09301e-16	-0.138872	0.0240998	-0.334828	8.31773e-07
ENSG00000102181	CD99L2	-0.471167	3.85889e-12	0.241174	3.45708e-05	0.229993	0.000663342
ENSG00000102189	EEA1	0.579403	5.1534e-18	-0.196882	0.0089843	-0.382521	4.21183e-06
ENSG00000102218	RP2	0.207402	0.000470362	-0.0784687	0.350048	-0.128933	0.072358
ENSG00000102221	JADE3	-0.180303	0.00964095	-0.0339415	0.746598	0.214245	0.00348429
ENSG00000102225	CDK16	0.187062	7.79456e-06	0.0659915	0.120503	-0.253054	8.11637e-08
ENSG00000102226	USP11	-0.0513923	0.401624	-0.145702	0.00173739	0.197095	0.000396775
ENSG00000102230	PCYT1B	-0.342396	9.22849e-08	0.186556	0.000336873	0.15584	0.0262159
ENSG00000102241	HTATSF1	-0.0116836	0.863809	0.00279489	0.986251	0.00888868	0.906451
ENSG00000102265	TIMP1	0.44771	1.23936e-37	-0.18918	6.90131e-09	-0.25853	6.08185e-11
ENSG00000102271	KLHL4	0.809293	3.30633e-60	-0.74477	2.33509e-49	-0.0645234	0.365774
ENSG00000102287	GABRE	0.0761537	0.00408499	-0.0337511	0.874736	-0.0424026	0.144996
ENSG00000102290	PCDH11X	0.0118568	0.806657	-0.0370171	0.822101	0.0251603	0.658443
ENSG00000102302	FGD1	-0.309786	1.06338e-05	0.159364	0.00790056	0.150422	0.0546171
ENSG00000102309	PIN4	-0.0588339	0.310652	0.047969	0.341369	0.0108649	0.941396
ENSG00000102312	PORCN	-0.172508	0.00545277	0.101523	0.0520902	0.0709848	0.331697
ENSG00000102316	MAGED2	0.114221	0.00730429	-0.251044	2.84548e-12	0.136822	0.00146187
[truncated: 10,942 more rows]
