# Supplementary material for: Tissue microenvironment dictates the state of human iPSC-derived endothelial cells of distinct developmental origin in 3D cardiac microtissues
Source: iScience. 2025 Sep 22;28(10):113611. doi: 10.1016/j.isci.2025.113611 (PMC12546991; doi:10.1016/j.isci.2025.113611)
Supplement: Table S5. Markers of each cluster in MT_cmec and MT_pmec by scRNAseq, related to Figure 3B. (A) Markers of MT_cmec. (B) Markers of MT_pmec [file mmc6.xlsx]

## Sheet: ST5A
ensembl	GeneName	logFC.Cardiomyocytes	p.adj.Cardiomyocytes	logFC.Cardiac Fibroblasts	p.adj.Cardiac Fibroblasts	logFC.Endothelial Cells	p.adj.Endothelial Cells	logFC.Other	p.adj.Other
ENSG00000000003	TSPAN6	-0.589421	2.26021e-13	-0.298404	0.000980115	-0.256718	0.124163	1.14454	5.37872e-08
ENSG00000000005	TNMD	1.1751	4.46371e-73	-0.492424	1	-0.389269	1	-0.29341	1
ENSG00000000419	DPM1	-0.299933	0.00139694	-0.185464	0.0816265	-0.0801287	0.74592	0.565526	0.0449164
ENSG00000000457	SCYL3	0.0291821	0.605179	0.00829678	0.734074	0.046373	0.74601	-0.0838519	0.732924
ENSG00000000460	C1orf112	-0.318453	3.36814e-07	-0.143247	0.645944	0.0460738	0.28301	0.415626	0.0630514
ENSG00000000971	CFH	-0.632569	4.99746e-06	1.07036	9.36233e-75	-0.489525	0.0423863	0.0517336	0.340341
ENSG00000001036	FUCA2	-0.0914181	0.60652	-0.188334	0.234948	0.298978	0.0540661	-0.0192256	1
ENSG00000001084	GCLC	0.135032	0.182155	-0.0494782	0.70263	0.375487	0.0219796	-0.461041	0.256994
ENSG00000001167	NFYA	-0.353315	0.00327106	0.0193706	0.620014	0.241743	0.0889477	0.0922013	0.780686
ENSG00000001460	STPG1	0.0213822	0.676963	-0.0173416	0.792502	0.125347	0.46078	-0.129388	0.686455
ENSG00000001461	NIPAL3	0.120145	0.0626727	-0.196374	0.14866	-0.212553	0.282597	0.288782	0.569715
ENSG00000001497	LAS1L	-0.11741	0.391616	-0.0709921	0.787454	-0.241901	0.146806	0.430303	0.25865
ENSG00000001561	ENPP4	0.257345	7.96209e-07	-0.0839688	0.998494	-0.285059	0.0202284	0.111683	0.765231
ENSG00000001617	SEMA3F	-0.446375	1	-0.404725	1	1.25948	6.1154e-49	-0.408376	0.802612
ENSG00000001629	ANKIB1	-0.294859	0.0266817	0.480328	8.11498e-09	-0.323329	0.0942405	0.137861	0.851528
ENSG00000001630	CYP51A1	-0.0945441	0.522891	0.0789464	0.456183	0.0140105	0.99554	0.00158719	0.985876
ENSG00000001631	KRIT1	0.151323	0.147244	0.103305	0.277887	0.380501	0.0224172	-0.63513	0.117554
ENSG00000002016	RAD52	0.0250964	0.655344	0.0111758	0.751869	0.00928845	1	-0.0455607	0.845446
ENSG00000002330	BAD	0.139027	0.113292	-0.00608721	1	-0.0541155	0.906445	-0.0788246	0.915247
ENSG00000002549	LAP3	-0.274874	0.0102444	-0.141946	0.255113	-0.0519816	1	0.468802	0.201119
ENSG00000002586	CD99	-0.98123	7.27669e-54	0.643245	2.13473e-34	1.06117	2.52852e-59	-0.723188	3.08399e-06
ENSG00000002587	HS3ST1	-1.0404	1	-0.544998	0.74807	2.15784	2.47617e-81	-0.57244	0.727674
ENSG00000002822	MAD1L1	-0.272104	0.111126	-0.228109	0.230834	0.605681	5.17443e-06	-0.105468	1
ENSG00000002834	LASP1	-1.28873	1.42486e-15	0.450797	6.77423e-13	0.750665	1.25657e-12	0.0872656	0.86668
ENSG00000002919	SNX11	0.034156	0.534796	0.0311265	0.630755	0.251406	0.111305	-0.316688	0.403925
ENSG00000002933	TMEM176A	2.79815	1.1721e-183	-0.384583	0.0516896	-2.37616	1.39645e-47	-0.0374016	0.881211
ENSG00000003056	M6PR	-0.623354	4.17831e-09	0.0705347	0.46045	0.180528	0.256899	0.372291	0.236786
ENSG00000003096	KLHL13	0.485817	6.83303e-12	-0.327953	0.976928	-0.489268	1	0.331404	0.94805
ENSG00000003147	ICA1	0.883491	3.1986e-53	-1.066	1.98081e-09	0.755946	2.1539e-13	-0.573436	0.00869786
ENSG00000003249	DBNDD1	0.441014	9.0402e-09	-0.228911	1	0.00182841	0.655029	-0.213931	0.614322
ENSG00000003393	ALS2	0.0663343	0.571723	0.0487213	0.743446	-0.195222	0.287646	0.0801666	0.914311
ENSG00000003400	CASP10	0.0425988	0.450954	0.0652682	0.378284	0.137476	0.32194	-0.245343	0.314967
ENSG00000003402	CFLAR	-0.328	0.386019	0.0482953	0.591376	1.09582	3.71264e-17	-0.816118	0.0501391
ENSG00000003436	TFPI	-2.83132	2.36337e-154	0.586051	2.59599e-70	1.82275	2.24828e-151	0.422519	7.61104e-06
ENSG00000003509	NDUFAF7	-0.0391665	0.804383	-0.0536359	0.722037	0.00845814	1	0.0843443	0.874934
ENSG00000003756	RBM5	0.153834	0.196158	-0.0982023	0.551036	-0.0929089	0.696314	0.0372774	1
ENSG00000003989	SLC7A2	0.811481	2.27678e-22	-0.0265932	0.507535	-0.371254	1	-0.413633	0.405617
ENSG00000004059	ARF5	-0.5996	8.0859e-12	0.0764014	0.420576	0.212929	0.0685121	0.31027	0.302275
ENSG00000004139	SARM1	-0.0754672	0.837361	0.141456	0.0436887	-0.276014	0.0256616	0.210025	0.49209
ENSG00000004142	POLDIP2	0.0182509	0.978333	0.00188874	1	-0.0219766	1	0.00183697	1
ENSG00000004399	PLXND1	-1.60557	2.03948e-05	0.280333	3.06725e-08	2.55868	9.11686e-198	-1.23345	0.00272603
ENSG00000004455	AK2	0.0613564	0.604731	-0.0769317	0.637731	0.078864	0.820838	-0.0632887	0.980276
ENSG00000004478	FKBP4	-0.00656985	1	-0.331671	0.0388928	0.403131	0.00982132	-0.0648903	1
ENSG00000004487	KDM1A	-0.286591	0.00498786	-0.253256	0.0333394	-0.500079	0.000873201	1.03993	2.92875e-05
ENSG00000004534	RBM6	-0.183358	0.175771	-0.0219818	0.963972	0.212158	0.232604	-0.00681733	1
ENSG00000004660	CAMKK1	0.367396	7.08219e-08	-0.11058	0.965862	0.0413647	0.585008	-0.298182	0.331408
ENSG00000004700	RECQL	-0.591581	0.0128192	0.335151	0.00032861	0.682828	1.22579e-06	-0.426398	0.48158
ENSG00000004766	VPS50	0.00784872	0.86799	-0.185337	0.161084	0.0509487	1	0.12654	0.810976
ENSG00000004776	HSPB6	0.862192	1.24833e-43	0.478067	1.67481e-17	-1.52121	2.6142e-20	0.180954	1
ENSG00000004777	ARHGAP33	0.148794	0.0100293	-0.0793452	0.759338	-0.306139	0.0177846	0.23669	0.399524
ENSG00000004779	NDUFAB1	0.257086	1.70931e-05	-0.356798	1.18327e-07	0.106939	0.3529	-0.00722639	1
ENSG00000004799	PDK4	0.0491788	0.341663	-0.0579745	1	-0.205055	0.0677619	0.21385	0.446026
ENSG00000004809	SLC22A16	-0.0482073	1	-0.0494137	1	-0.0720286	1	0.16965	1
ENSG00000004864	SLC25A13	-0.369952	0.0147443	-0.112476	0.587961	0.252734	0.115403	0.229694	0.736101
ENSG00000004866	ST7	0.488618	1.43776e-07	0.114183	0.227862	-0.287442	1	-0.315359	0.474204
ENSG00000004897	CDC27	0.0140938	0.921338	-0.281048	0.035343	0.309095	0.0621176	-0.0421401	1
ENSG00000004961	HCCS	0.0619784	0.419335	-0.357018	0.00909174	0.411467	0.0030524	-0.116426	0.828619
ENSG00000004975	DVL2	-0.0408197	0.90337	0.0586406	0.724602	-0.209159	0.31909	0.191338	0.780014
ENSG00000005007	UPF1	0.197275	0.0202474	0.0142407	0.79236	-0.288638	0.113639	0.0771219	0.980901
ENSG00000005020	SKAP2	-0.440015	0.000345139	0.110788	0.00650832	0.477987	1.95352e-06	-0.148759	0.716567
ENSG00000005022	SLC25A5	0.462371	2.79929e-20	0.124201	0.0309492	-0.32675	8.14892e-06	-0.259822	0.158856
ENSG00000005059	CCDC109B	-0.78503	7.31236e-10	-0.0870943	0.902865	0.226956	0.0500546	0.645169	0.066988
ENSG00000005075	POLR2J	-0.0810544	0.388456	0.0573591	0.590025	0.291845	0.00370674	-0.26815	0.367742
ENSG00000005100	DHX33	-0.152365	0.258512	-0.00147646	1	0.266753	0.0851724	-0.112911	0.956728
ENSG00000005102	MEOX1	-0.0901863	1	0.0163329	0.0350495	-0.0420715	1	0.115925	1
ENSG00000005108	THSD7A	-7.60724e-05	0.561364	-0.503902	0.0072591	-0.0999238	1	0.603902	0.393805
ENSG00000005156	LIG3	-0.277246	0.0135941	-0.246007	0.0468377	0.0135656	0.888116	0.509688	0.190398
ENSG00000005175	RPAP3	0.0641652	0.706726	-0.0496805	0.826665	0.0584185	0.910942	-0.0729032	0.990575
ENSG00000005187	ACSM3	-0.232878	1	0.437898	1.03166e-17	0.00645713	1	-0.211477	1
ENSG00000005189	AC004381.6	0.217907	5.43962e-07	-0.132499	0.931824	-0.251803	0.0230052	0.166395	0.419156
ENSG00000005194	CIAPIN1	0.173275	0.0385585	-0.315	0.00654564	-0.24684	0.120747	0.388564	0.252742
ENSG00000005206	SPPL2B	-0.138962	0.229974	-0.0876753	0.587541	0.025487	0.952983	0.201151	0.720139
ENSG00000005238	FAM214B	-0.163807	0.808147	0.0783467	0.300013	0.747499	4.77824e-06	-0.662039	0.10572
ENSG00000005243	COPZ2	0.244835	0.00983356	1.02813	1.61463e-31	-0.926434	0.00552815	-0.34653	0.583768
ENSG00000005249	PRKAR2B	1.91541	2.682e-186	-0.90564	0.00233077	-0.178466	1	-0.831303	0.0418346
ENSG00000005302	MSL3	-0.613894	1.45666e-06	-0.248951	0.0836039	0.703133	5.13013e-09	0.159711	0.699218
ENSG00000005339	CREBBP	0.0725593	0.645399	-0.144451	0.360519	0.110277	0.64647	-0.038385	1
ENSG00000005379	BZRAP1	0.320261	3.51564e-08	-0.0440211	0.66178	-0.167617	1	-0.108623	1
ENSG00000005436	GCFC2	0.0258571	0.934012	-0.0110235	0.979928	-0.148394	0.5021	0.133561	0.811274
ENSG00000005448	WDR54	-0.56041	9.00835e-10	-0.266978	0.0347827	-0.0896829	0.980593	0.91707	0.000419597
ENSG00000005469	CROT	-0.413029	9.30565e-05	-0.142934	0.785803	-0.47675	0.00603747	1.03271	9.80037e-06
ENSG00000005471	ABCB4	0.154612	7.32394e-06	0.00529813	0.173634	-0.0808218	1	-0.0790887	1
ENSG00000005483	KMT2E	-0.0845218	0.376905	-0.147495	0.119344	-0.341053	0.00649981	0.57307	0.014745
ENSG00000005486	RHBDD2	-0.36865	4.55972e-06	-0.380304	8.14043e-06	0.308345	0.0052457	0.44061	0.0766204
ENSG00000005700	IBTK	-0.0120052	1	-0.0723788	0.663223	-0.295805	0.0705935	0.380189	0.290447
ENSG00000005801	ZNF195	-0.23689	0.0419652	-0.246831	0.0405084	-0.04722	1	0.530942	0.139208
ENSG00000005810	MYCBP2	-0.0601368	1	0.175909	0.188112	0.799698	2.03499e-09	-0.915471	0.0158775
ENSG00000005812	FBXL3	-0.0998866	0.546051	-0.143319	0.400034	0.415512	0.0032653	-0.172307	0.676485
ENSG00000005882	PDK2	0.665207	3.08342e-20	-0.230567	0.0833921	-0.626413	4.43023e-05	0.191773	0.705194
ENSG00000005884	ITGA3	0.584604	2.34773e-12	0.390101	1.79911e-05	-0.0806043	1	-0.894101	0.000161944
ENSG00000005889	ZFX	-0.0683796	0.647018	-0.0165111	0.986909	0.106284	0.65508	-0.0213928	1
ENSG00000005893	LAMP2	-0.504563	0.0155637	0.523742	1.60554e-08	0.635618	1.8953e-06	-0.654798	0.0909594
ENSG00000006007	GDE1	0.320207	7.73995e-06	-0.242921	0.0148162	-0.400203	0.00198103	0.322916	0.273635
ENSG00000006015	C19orf60	-0.236565	0.0381809	0.408485	6.57966e-07	0.630648	1.95548e-09	-0.802568	0.00183682
ENSG00000006016	CRLF1	-0.0892663	1	-0.0701708	0.523761	-0.0982522	1	0.257689	1
ENSG00000006025	OSBPL7	-0.0946649	0.958561	-0.066071	0.906173	0.393611	0.00140556	-0.232875	0.569219
ENSG00000006042	TMEM98	-0.497456	3.84625e-08	0.53668	1.43273e-13	-0.722728	7.80215e-09	0.683503	0.00831928
ENSG00000006062	MAP3K14	0.284536	0.000216121	-0.0704589	0.94282	-0.0589242	1	-0.155153	0.686455
ENSG00000006118	TMEM132A	-0.187921	0.162831	0.0556801	0.619202	-0.108151	0.71288	0.240392	0.695197
ENSG00000006125	AP2B1	-0.112357	0.283421	-0.111173	0.321781	0.0996303	0.647984	0.1239	0.792013
ENSG00000006128	TAC1	-1.14943	1	0.926792	9.58e-52	-1.46123	8.05759e-14	1.68387	6.34929e-06
ENSG00000006194	ZNF263	-0.210415	0.968854	0.225815	0.0332606	0.304746	0.115707	-0.320145	0.436515
ENSG00000006210	CX3CL1	-0.255479	1	0.0237744	0.0102202	-0.136296	0.309338	0.368001	0.122561
ENSG00000006282	SPATA20	0.367018	0.000187703	0.372758	0.000523164	-0.599819	0.00732329	-0.139957	0.880594
ENSG00000006283	CACNA1G	-0.0384667	0.348971	-0.0675677	0.551827	-0.138871	1	0.244905	1
ENSG00000006327	TNFRSF12A	1.38958	5.92808e-50	1.16613	2.44399e-34	-1.62806	1.8408e-12	-0.927654	0.00317632
ENSG00000006451	RALA	-1.29078	7.67367e-28	-1.04133	1.12464e-19	2.49136	5.25179e-190	-0.159244	0.90182
ENSG00000006453	BAIAP2L1	-0.101491	1	-0.0676368	1	0.083115	0.126912	0.086013	1
ENSG00000006459	KDM7A	-0.0631974	0.889522	-0.00210947	0.726611	0.328553	0.0138711	-0.263247	0.491015
ENSG00000006468	ETV1	1.26318	1.01466e-58	-0.0116535	0.52432	-1.12686	5.37464e-08	-0.124666	1
ENSG00000006530	AGK	0.000173402	0.979884	-0.11854	0.457175	-0.0795333	0.940209	0.1979	0.804923
ENSG00000006534	ALDH3B1	-0.14015	0.645878	0.204902	1.93279e-08	-0.271378	0.00214739	0.206625	0.208575
ENSG00000006576	PHTF2	0.608623	2.86103e-09	0.372279	0.00182579	-0.248501	0.971208	-0.732401	0.0595949
ENSG00000006606	CCL26	-0.0191658	0.794316	0.119312	0.0109699	-0.0517198	1	-0.0484268	1
ENSG00000006607	FARP2	0.0950683	0.194566	0.567687	3.13284e-09	-0.203799	1	-0.458957	0.253097
ENSG00000006611	USH1C	0.00356781	0.162831	-0.0577475	1	-0.0629305	1	0.11711	1
ENSG00000006625	GGCT	0.0395826	0.747837	-0.177088	0.086587	0.0993157	0.599814	0.0381896	1
ENSG00000006634	DBF4	-0.379919	0.000102074	-0.278259	0.0137915	-0.0496401	1	0.707818	0.0246048
ENSG00000006638	TBXA2R	-0.64797	1	-0.377579	0.884183	1.88216	2.87122e-60	-0.856612	0.0299049
ENSG00000006652	IFRD1	-0.15915	0.215764	0.0854299	0.433638	0.346958	0.00642251	-0.273238	0.415454
ENSG00000006695	COX10	0.0326377	0.477841	-0.25305	0.0257714	-0.0430947	1	0.263507	0.576318
ENSG00000006704	GTF2IRD1	0.078235	0.302767	-0.0799563	0.738773	-0.281357	0.109231	0.283078	0.587895
ENSG00000006712	PAF1	0.254226	0.0297532	-0.0228074	1	0.0868687	0.764656	-0.318287	0.550811
ENSG00000006715	VPS41	-0.0167578	1	0.280997	0.0323079	0.0765438	0.853042	-0.340783	0.5438
ENSG00000006740	ARHGAP44	0.323619	1.06216e-05	0.0135265	0.20792	-0.302628	1	-0.0345182	1
ENSG00000006744	ELAC2	-0.102355	0.471826	-0.245585	0.0529108	0.0980445	0.632004	0.249896	0.615033
ENSG00000006747	SCIN	-0.0168563	1	-0.0126166	1	-0.0236245	1	0.0530974	1
ENSG00000006756	ARSD	0.508805	3.33399e-08	0.186615	0.154103	-0.375829	0.0893502	-0.319592	0.560113
ENSG00000006757	PNPLA4	0.233724	0.00153649	-0.187337	0.193872	-0.477072	0.00300186	0.430685	0.240401
ENSG00000006831	ADIPOR2	-0.0164706	1	-0.186421	0.207622	0.224861	0.144818	-0.0219693	1
ENSG00000006837	CDKL3	0.114759	0.163498	0.129621	0.147151	-0.128508	1	-0.115872	0.746387
ENSG00000007047	MARK4	-0.335523	0.00301457	-0.64436	1.32493e-07	0.594916	1.16906e-06	0.384967	0.225957
ENSG00000007080	CCDC124	0.0450071	0.725784	-0.0830753	0.581335	0.311783	0.0132544	-0.273714	0.484227
ENSG00000007129	CEACAM21	-0.207851	1	-0.197264	1	0.511102	2.90501e-11	-0.105987	1
ENSG00000007168	PAFAH1B1	0.250304	0.00493298	0.0480105	0.846001	-0.0203375	1	-0.277977	0.540354
ENSG00000007202	KIAA0100	-0.210051	0.0577824	-0.128641	0.448201	-0.00943361	1	0.348126	0.438654
ENSG00000007237	GAS7	-0.398031	0.640011	1.96179	1.65261e-154	-0.883778	1	-0.679985	0.512194
ENSG00000007255	TRAPPC6A	-0.0711624	0.618743	-0.119754	0.37691	-0.276027	0.102875	0.466944	0.200246
ENSG00000007264	MATK	-0.565697	1	-0.565214	1	1.67763	2.06993e-87	-0.546723	1
ENSG00000007312	CD79B	-0.11676	1	0.00443602	0.031582	0.230019	0.000572637	-0.117695	1
ENSG00000007341	ST7L	-0.0532322	0.856442	-0.162315	0.2486	0.0732326	0.768632	0.142314	0.844248
ENSG00000007350	TKTL1	0.189909	6.59852e-10	-0.0711627	1	-0.0569713	1	-0.0617747	1
ENSG00000007372	PAX6	-0.550402	1	-0.479862	0.742861	-0.618428	1	1.64869	5.40133e-22
ENSG00000007376	RPUSD1	-0.295458	0.0146388	-0.0721829	0.696451	0.266286	0.09131	0.101355	0.872101
ENSG00000007384	RHBDF1	-0.331962	0.0041859	0.0995327	0.375163	-0.0258294	1	0.258259	0.548165
ENSG00000007392	LUC7L	-0.679523	5.37954e-14	-0.275582	0.0207899	0.179708	0.132656	0.775397	0.00157683
ENSG00000007402	CACNA2D2	0.122712	0.0149175	-0.0169614	0.633457	-0.108145	1	0.00239464	1
ENSG00000007520	TSR3	-0.0102806	1	0.0524732	0.703077	0.132253	0.418721	-0.174446	0.705307
ENSG00000007541	PIGQ	-0.339986	0.0100943	-0.00719394	1	0.234567	0.158651	0.112613	0.845117
ENSG00000007545	CRAMP1	-0.0170991	1	-0.09115	0.504226	0.156874	0.33746	-0.0486253	1
ENSG00000007866	TEAD3	0.846925	1.07019e-26	0.0850753	0.0475006	-0.96172	3.93158e-05	0.0297197	0.776334
ENSG00000007908	SELE	-0.264252	1	0.0628753	0.000149195	0.425267	0.0233354	-0.22389	1
ENSG00000007923	DNAJC11	0.0132884	0.717692	-0.182714	0.168827	-0.255523	0.174545	0.424949	0.241862
ENSG00000007944	MYLIP	-0.362984	0.834677	0.612727	6.99344e-08	0.440138	0.00382647	-0.689881	0.0801617
ENSG00000007968	E2F2	-0.00272447	0.530975	-0.0116718	0.753728	0.00521523	1	0.00918104	1
ENSG00000008018	PSMB1	-0.738734	1.13513e-38	-0.0722702	0.350008	0.400521	3.45965e-07	0.410483	0.0187674
ENSG00000008056	SYN1	0.988811	2.43526e-39	-0.114256	0.349223	-0.475341	1	-0.399214	1
ENSG00000008083	JARID2	-0.596169	7.84876e-10	-0.165865	0.247907	0.176862	0.190146	0.585172	0.0299049
ENSG00000008086	CDKL5	0.0505958	0.284462	0.464424	5.43312e-08	-0.278145	1	-0.236875	0.608208
ENSG00000008128	CDK11A	-0.357897	0.0408777	-0.183818	0.409565	0.417701	0.00343338	0.124014	0.924545
ENSG00000008130	NADK	-0.638753	1.01416e-06	0.0104466	0.729229	0.35926	0.0101907	0.269046	0.558434
ENSG00000008196	TFAP2B	-0.0495825	1	-0.0399948	1	-0.0452171	1	0.134794	1
ENSG00000008256	CYTH3	-0.0403127	0.755249	0.144808	0.221668	0.0808741	0.513137	-0.18537	0.566145
ENSG00000008282	SYPL1	-0.54119	3.87775e-07	0.107648	0.215848	0.771047	6.68283e-14	-0.337504	0.25481
ENSG00000008283	CYB561	-0.407551	0.0195921	-0.0578891	0.785803	0.798372	3.55516e-11	-0.332932	0.308366
ENSG00000008294	SPAG9	-0.275215	0.0691594	0.0609259	0.6825	0.510723	0.000155103	-0.296434	0.543416
ENSG00000008311	AASS	-0.016937	0.858035	-0.29217	0.0179676	-0.27953	0.106184	0.588637	0.077911
ENSG00000008324	SS18L2	-0.838516	8.89713e-14	-0.127781	0.537727	0.514867	1.40027e-05	0.45143	0.132218
ENSG00000008382	MPND	0.2155	0.0184619	-0.21969	0.163901	-0.130208	0.639167	0.134398	0.887144
ENSG00000008394	MGST1	-0.606111	7.17868e-06	0.360405	2.62051e-11	-1.99369	1.5367e-51	2.2394	1.68018e-35
ENSG00000008405	CRY1	-0.336712	0.000916081	-0.276266	0.0149385	-0.0157002	1	0.628678	0.0471175
ENSG00000008441	NFIX	-0.379301	0.370221	1.3415	1.47846e-69	-0.834301	0.000212909	-0.127895	0.879743
ENSG00000008513	ST3GAL1	1.12317	1.06207e-41	-0.0940039	0.544612	0.374349	0.0058356	-1.40352	5.6808e-06
ENSG00000008517	IL32	-1.16711	1	0.99275	3.5217e-45	1.75958	6.66473e-64	-1.58522	7.62251e-08
ENSG00000008710	PKD1	0.790569	1.06911e-16	0.310952	0.0052119	-0.481163	1	-0.620358	0.160178
ENSG00000008838	MED24	-0.000959049	0.793502	-0.360553	0.00100142	-0.194731	0.365581	0.556243	0.0880401
ENSG00000008853	RHOBTB2	0.721917	5.05168e-20	-0.255215	0.229888	-0.212727	0.484251	-0.253975	0.69045
ENSG00000008869	HEATR5B	0.301025	0.000384159	-0.0553016	0.864985	0.0401937	0.64848	-0.285918	0.421736
ENSG00000008952	SEC62	-0.759503	2.46117e-18	-0.119373	0.22894	0.593479	8.44847e-11	0.285397	0.330288
ENSG00000008988	RPS20	-0.39375	5.95868e-37	0.287977	7.25684e-17	0.105561	0.0378951	0.000211981	1
ENSG00000009307	CSDE1	0.0547732	0.461131	-0.175565	0.0122003	-0.107931	0.369974	0.228723	0.344173
ENSG00000009335	UBE3C	0.364975	0.000367082	0.0075695	0.868875	0.299005	0.0688247	-0.67155	0.0553042
ENSG00000009413	REV3L	0.160269	0.0456443	0.265423	0.00327587	-0.553733	0.000953093	0.128041	0.745658
ENSG00000009694	TENM1	-0.223352	1	-0.0506217	0.0909221	-0.274304	0.0439691	0.548277	0.0483702
ENSG00000009780	FAM76A	0.0158789	0.933258	-0.174857	0.136017	-0.221427	0.219625	0.380405	0.274828
ENSG00000009830	POMT2	-0.0140794	1	0.0315349	0.835422	0.0241435	1	-0.041599	1
ENSG00000009844	VTA1	0.145891	0.263995	0.130727	0.403877	0.00658667	1	-0.283205	0.600497
ENSG00000009954	BAZ1B	-0.552102	4.55255e-08	-0.0430973	0.866773	-0.0369373	1	0.632137	0.0319648
ENSG00000010017	RANBP9	0.482989	1.27029e-05	0.0305165	0.428919	0.27022	0.10044	-0.783726	0.0471175
ENSG00000010030	ETV7	-0.0252078	0.810478	0.142856	0.0050608	-0.0617497	1	-0.0558985	1
ENSG00000010072	SPRTN	-0.372466	0.0314476	-0.0423454	1	0.534423	0.000343327	-0.119612	0.997821
ENSG00000010165	METTL13	-0.208753	0.0467726	-0.158676	0.234544	-0.0807797	0.902548	0.448208	0.222112
ENSG00000010219	DYRK4	0.379984	0.000274578	0.11608	0.423798	-0.0363195	1	-0.459745	0.308756
ENSG00000010244	ZNF207	-0.570202	7.2117e-13	-0.123345	0.219442	0.0323272	0.903405	0.66122	0.00422313
ENSG00000010256	UQCRC1	0.852031	1.70028e-41	-0.558972	1.87888e-12	-0.410319	0.000386358	0.11726	0.870673
ENSG00000010270	STARD3NL	-0.20491	0.0662848	-0.348156	0.00317086	0.838278	1.0609e-15	-0.285213	0.451782
ENSG00000010278	CD9	-2.13349	1.90412e-06	0.639115	7.24427e-32	3.18518	7.62563e-293	-1.6908	1.19671e-06
ENSG00000010282	HHATL	2.12939	4.38585e-247	-0.432199	1	-0.80569	1	-0.891498	0.0598667
ENSG00000010292	NCAPD2	0.106913	0.31538	0.116167	0.279553	-0.0384665	0.857875	-0.184613	0.568914
ENSG00000010295	IFFO1	-0.0133315	0.686418	0.0625376	0.457209	0.258442	0.125424	-0.307648	0.430422
ENSG00000010310	GIPR	0.046824	9.6601e-05	-0.137076	0.757986	-0.212586	0.0257296	0.302838	0.261183
ENSG00000010318	PHF7	0.181374	0.101347	0.0489077	0.531013	-0.0136773	0.847744	-0.216604	0.555774
ENSG00000010319	SEMA3G	-0.323764	1	-0.118121	0.644831	0.756154	6.70107e-13	-0.314269	0.590679
ENSG00000010322	NISCH	0.165453	0.10473	-0.0805265	0.660634	-0.0542258	0.834317	-0.0307005	1
ENSG00000010327	STAB1	-0.680445	1	-0.664193	1	2.01967	1.9155e-136	-0.675034	1
ENSG00000010361	FUZ	0.152397	0.113414	0.0529614	0.708765	-0.341951	0.0612009	0.136593	0.831955
ENSG00000010404	IDS	-0.476476	7.83685e-06	0.278801	0.000270328	0.275799	0.0234114	-0.078125	0.847927
ENSG00000010438	PRSS3	-0.264377	1	-0.185822	1	0.632798	1.05993e-08	-0.1826	0.813004
ENSG00000010539	ZNF200	-0.185416	0.0908337	-0.0995669	0.47586	0.236108	0.15276	0.048875	0.875815
ENSG00000010610	CD4	-0.105388	1	0.20121	1.29396e-08	-0.116625	1	0.0208029	1
ENSG00000010626	LRRC23	0.30958	0.00370844	0.249697	0.0422891	-0.372731	0.133244	-0.186545	0.825413
ENSG00000010803	SCMH1	0.334134	0.000202506	0.0198781	0.884445	-0.388635	0.0314515	0.0346237	0.981776
ENSG00000010810	FYN	-0.252941	0.287855	-0.191316	0.600968	1.34367	1.41351e-36	-0.89941	0.00774702
ENSG00000010818	HIVEP2	0.166228	0.0891035	-0.104913	0.555838	0.126032	0.514966	-0.187347	0.688466
ENSG00000011007	TCEB3	-0.0803709	0.577212	-0.0202239	0.504226	0.809893	1.4254e-07	-0.709298	0.09079
ENSG00000011009	LYPLA2	-0.60799	1.43174e-07	-0.594415	6.82934e-07	0.950369	3.4024e-18	0.252036	0.390998
ENSG00000011021	CLCN6	0.350474	0.000390798	0.0409625	0.510349	0.110375	0.412455	-0.501812	0.159834
ENSG00000011028	MRC2	-1.34395	2.20073e-14	1.51003	2.84777e-118	-0.67533	0.00257972	0.50925	0.172102
ENSG00000011105	TSPAN9	1.0752	4.31891e-42	-0.254507	0.464695	-0.174403	0.881589	-0.646292	0.119036
ENSG00000011114	BTBD7	0.0359051	0.71349	-0.112414	0.473867	-0.233973	0.1853	0.310482	0.476465
ENSG00000011132	APBA3	-0.103358	0.510389	-0.0252914	0.931072	0.128117	0.524928	0.000532379	1
ENSG00000011143	MKS1	-0.00983286	0.916442	-0.129581	0.382877	-0.118683	0.488565	0.258098	0.588962
ENSG00000011198	ABHD5	-0.444856	0.000678224	-0.159959	0.547616	0.510702	2.24277e-05	0.0941128	0.992898
ENSG00000011201	ANOS1	0.452093	1.69067e-10	-0.0441359	0.262595	-0.355197	1	-0.0527609	1
ENSG00000011243	AKAP8L	0.0390424	0.56096	-0.522265	2.77556e-07	-0.146117	0.529623	0.62934	0.0247098
ENSG00000011258	MBTD1	0.0262179	0.821705	0.00346455	0.949497	-0.10454	0.704661	0.074858	1
ENSG00000011260	UTP18	-0.951022	6.28153e-12	-0.0103588	0.332404	0.602179	7.36421e-08	0.359202	0.244784
ENSG00000011275	RNF216	1.22546	4.38653e-51	-0.12526	0.919952	-0.358356	0.376341	-0.741846	0.0820762
ENSG00000011295	TTC19	0.0276384	0.921338	-0.082923	0.636361	0.0541028	0.939247	0.0011819	1
ENSG00000011304	PTBP1	-1.24133	3.2552e-50	-0.209862	0.0496531	0.475879	2.47102e-06	0.975314	2.27809e-08
ENSG00000011332	DPF1	0.0598284	0.0728209	0.0253479	0.246386	-0.188204	1	0.103028	1
ENSG00000011347	SYT7	0.0214855	0.678266	0.0549563	0.209596	-0.0506208	1	-0.025821	1
ENSG00000011376	LARS2	0.115801	0.0490339	-0.142721	0.148051	-0.143191	0.428775	0.17011	0.64652
ENSG00000011405	PIK3C2A	-0.418101	0.110629	-0.154105	0.837065	1.13699	1.50113e-19	-0.564782	0.225808
ENSG00000011422	PLAUR	-0.722577	1	-0.0609192	0.0239311	1.48212	1.00452e-41	-0.698627	0.215039
ENSG00000011426	ANLN	0.946782	8.47627e-44	-0.259279	0.501109	-0.905374	8.13238e-08	0.217871	0.405443
ENSG00000011451	WIZ	0.0860822	0.56849	-0.0672452	0.75947	0.169915	0.408901	-0.188752	0.763803
ENSG00000011454	RABGAP1	0.138185	0.284736	0.221381	0.102246	0.00180443	1	-0.36137	0.46011
ENSG00000011465	DCN	-1.12091	1	-0.513193	0.015445	-1.15057	2.12451e-05	2.78467	3.10465e-16
ENSG00000011485	PPP5C	-0.00151361	0.952774	-0.494809	1.14113e-06	-0.0152896	1	0.511612	0.0770441
ENSG00000011523	CEP68	-0.153806	0.484024	-0.201834	0.37534	0.497057	0.00105518	-0.141416	0.871512
ENSG00000011566	MAP4K3	0.180331	0.117867	0.117683	0.29315	0.1682	0.291695	-0.466214	0.235187
ENSG00000011600	TYROBP	-0.0465212	1	0.0444803	0.226408	-0.0329833	1	0.0350243	1
ENSG00000011638	TMEM159	1.48488	3.21615e-76	-0.238303	0.739257	-0.31658	0.952978	-0.929993	0.0298933
ENSG00000012048	BRCA1	-0.0764949	0.62787	-0.116106	0.339079	-0.10638	0.805537	0.298981	0.555113
ENSG00000012061	ERCC1	-0.0442586	0.813973	0.146028	0.216994	0.0981318	0.645081	-0.199901	0.701405
ENSG00000012171	SEMA3B	0.333082	2.13379e-06	0.0134268	0.305662	-0.258413	1	-0.0880962	1
ENSG00000012174	MBTPS2	0.131306	0.229842	-0.0615822	0.726611	-0.0390415	1	-0.0306823	1
ENSG00000012232	EXTL3	0.0531715	0.746986	0.0777748	0.639648	-0.10323	0.777669	-0.0277158	1
ENSG00000012660	ELOVL5	-0.464233	3.24691e-06	-0.0616596	0.671535	0.502503	8.05798e-06	0.0233896	1
ENSG00000012822	CALCOCO1	0.285747	0.00439797	0.137863	0.305901	-0.214185	0.347391	-0.209425	0.716409
ENSG00000012963	UBR7	-0.00989473	0.949089	-0.181601	0.173973	-0.084702	0.852193	0.276198	0.611832
ENSG00000012983	MAP4K5	-0.211551	0.194211	0.344172	0.00121422	0.132121	0.57113	-0.264741	0.651053
ENSG00000013016	EHD3	0.21388	4.21421e-05	-0.911436	0.0097933	1.97561	5.75669e-76	-1.27805	1.46534e-06
ENSG00000013275	PSMC4	-0.776742	9.26407e-21	-0.53905	3.30691e-11	0.772641	1.66682e-16	0.543152	0.00831079
ENSG00000013288	MAN2B2	-0.249838	0.0793772	0.212355	0.0409372	0.120798	0.5911	-0.0833146	1
ENSG00000013297	CLDN11	-0.40626	1	0.425843	4.14258e-12	-0.23945	1	0.219866	1
ENSG00000013306	SLC25A39	-0.407565	6.15361e-07	0.0492049	0.643967	0.390705	7.4849e-05	-0.0323448	1
ENSG00000013364	MVP	0.57174	1.54484e-12	0.174849	0.0731824	-0.177497	0.661322	-0.569093	0.0292321
ENSG00000013374	NUB1	-0.158411	0.17724	0.00940369	0.92344	-0.233727	0.201642	0.382734	0.317924
ENSG00000013375	PGM3	-0.236999	0.0786108	0.619731	6.72534e-13	-0.312634	0.114661	-0.0700974	1
ENSG00000013392	RWDD2A	0.0900337	0.256803	0.262347	0.0109327	-0.101119	1	-0.251261	0.541685
ENSG00000013441	CLK1	0.273881	0.0060897	-0.149488	0.356045	0.102725	0.677193	-0.227118	0.672641
ENSG00000013503	POLR3B	-0.0173111	0.809643	-0.115379	0.403051	-0.143662	0.345011	0.276353	0.497883
ENSG00000013523	ANGEL1	0.0215783	0.596623	0.163303	0.140595	0.116797	0.489766	-0.301678	0.421736
ENSG00000013561	RNF14	0.193238	0.0216205	-0.00386051	1	-0.2778	0.123804	0.0884233	0.951975
ENSG00000013563	DNASE1L1	0.100414	0.426912	0.410955	0.000188449	-0.101194	0.888777	-0.410175	0.366877
ENSG00000013573	DDX11	-0.064101	0.586187	0.0349362	0.731355	-0.163918	0.31944	0.193083	0.640208
ENSG00000013583	HEBP1	-0.539764	1.44225e-05	0.172045	0.0657059	0.456237	7.3969e-05	-0.0885183	0.919507
ENSG00000013588	GPRC5A	-0.0546944	0.894041	0.177639	1.59604e-06	-0.0898584	1	-0.0330864	1
ENSG00000013619	MAMLD1	-0.268439	1	0.278737	4.26933e-05	0.299556	0.00602196	-0.309854	0.448057
ENSG00000013810	TACC3	-0.355358	0.000173993	-0.173214	0.171039	0.0399359	0.819353	0.488636	0.10501
ENSG00000014123	UFL1	0.345479	0.00257559	0.0139436	0.927173	-0.0510211	1	-0.308402	0.589428
ENSG00000014138	POLA2	-0.12001	0.24935	-0.0790256	0.67438	-0.0443777	0.782707	0.243414	0.506029
ENSG00000014164	ZC3H3	0.18257	0.0682438	0.110791	0.290534	-0.154859	1	-0.138503	0.643468
ENSG00000014216	CAPN1	-0.0238733	0.97653	-0.130329	0.341542	0.200285	0.17116	-0.0460822	1
ENSG00000014641	MDH1	2.00206	5.61119e-146	-0.83108	2.43653e-19	-1.28772	1.00106e-25	0.116742	0.67092
ENSG00000014824	SLC30A9	0.12742	0.24861	-0.126963	0.413044	-0.183722	0.413737	0.183264	0.771948
ENSG00000014914	MTMR11	-0.150326	0.971861	0.343077	0.000358922	0.0497236	0.641319	-0.242475	0.535726
ENSG00000014919	COX15	0.175767	0.116918	0.174897	0.149224	-0.0465129	0.805978	-0.304151	0.410899
ENSG00000015133	CCDC88C	-0.336931	1	-0.297375	1	0.983734	1.90875e-29	-0.349428	0.738772
ENSG00000015153	YAF2	0.334237	4.5637e-06	-0.374952	0.000346849	-0.0143322	1	0.0550475	0.977445
ENSG00000015171	ZMYND11	0.346576	0.000781806	-0.117236	0.646621	0.201369	0.240401	-0.430709	0.31366
ENSG00000015475	BID	-1.19424	8.9268e-12	0.110769	0.0066365	1.32038	3.84754e-36	-0.236915	0.891042
ENSG00000015532	XYLT2	-0.264991	0.0264389	0.0963272	0.344457	0.00583489	1	0.162829	0.785365
ENSG00000015568	RGPD5	-0.0475457	0.941319	0.121848	0.217462	0.118435	0.405876	-0.192738	0.607736
ENSG00000015592	STMN4	-0.00959211	1	-0.0254102	1	-0.01985	1	0.0548523	1
ENSG00000015676	NUDCD3	0.426795	0.000290572	0.0175239	0.445605	0.203001	0.201237	-0.64732	0.116071
ENSG00000016082	ISL1	0.0544348	0.0521486	-0.071884	0.56932	-0.34748	1	0.364929	0.997821
ENSG00000016391	CHDH	0.342213	1.68417e-09	-0.00641466	0.218187	-0.241273	1	-0.0945246	1
ENSG00000016402	IL20RA	0.187958	6.95817e-07	-0.0322693	0.883573	-0.0755278	1	-0.0801604	1
ENSG00000016864	GLT8D1	-0.597179	1.56563e-06	0.366848	6.25072e-06	-0.159647	0.453022	0.389979	0.312678
ENSG00000017260	ATP2C1	-0.0781437	0.772425	0.281237	0.0159087	0.286705	0.0883194	-0.489799	0.233833
ENSG00000017427	IGF1	-0.227656	1	0.0365933	0.14866	0.217687	0.00810701	-0.0266244	0.922122
ENSG00000017483	SLC38A5	-0.0607731	0.915909	0.0995606	0.00232552	-0.0930126	1	0.0542251	1
ENSG00000017797	RALBP1	-0.318824	0.000798763	0.0921879	0.360706	0.519668	1.13269e-06	-0.293032	0.374495
ENSG00000018189	RUFY3	-0.0911627	0.654739	-0.053529	0.856538	0.076841	0.888029	0.0678507	1
ENSG00000018236	CNTN1	-0.311432	0.796869	-0.292181	0.710925	-0.38197	0.0139378	0.985582	5.86829e-06
ENSG00000018280	SLC11A1	0.0646897	0.0614669	0.0440129	0.134294	-0.10423	1	-0.00447224	1
ENSG00000018408	WWTR1	-1.10637	0.000280105	1.12122	3.13415e-40	1.6971	2.09309e-61	-1.71196	1.0048e-08
ENSG00000018510	AGPS	0.197595	0.0963616	0.00742436	0.985575	-0.0210167	1	-0.184002	0.787986
ENSG00000018610	CXorf56	-0.069323	0.876848	0.0901438	0.413377	0.072388	0.531634	-0.0932087	0.68453
ENSG00000018625	ATP1A2	-0.00724217	0.0695987	0.114717	0.0128923	-0.316167	1	0.208693	1
ENSG00000018699	TTC27	0.17588	0.04568	0.473622	5.5532e-06	-0.3033	1	-0.346202	0.441068
ENSG00000018869	ZNF582	0.174373	0.0610862	0.0644968	0.504802	0.00887576	0.811281	-0.247745	0.476465
ENSG00000019144	PHLDB1	-0.570962	0.00465785	0.708763	3.80971e-18	0.473594	0.000623629	-0.611395	0.105016
ENSG00000019485	PRDM11	0.355823	1.54024e-05	0.0794247	0.381048	-0.0624893	0.881735	-0.372758	0.213811
ENSG00000019549	SNAI2	-1.51225	3.34999e-07	1.37559	6.64125e-112	-0.322151	0.627059	0.45881	0.495727
ENSG00000019582	CD74	-0.159096	0.794316	0.110829	0.00358699	-0.302224	0.00246274	0.350491	0.141732
ENSG00000019991	HGF	-0.295366	0.858071	0.423035	2.48773e-16	-0.375748	1	0.248079	1
ENSG00000019995	ZRANB1	0.576825	6.36261e-10	-0.0686445	0.918867	-0.170759	0.579162	-0.337421	0.585588
ENSG00000020129	NCDN	0.191213	0.0123325	-0.135682	0.42707	-0.266613	0.159785	0.211082	0.735469
ENSG00000020181	ADGRA2	-0.00104854	0.253338	1.6274	8.76616e-78	-0.714682	1	-0.911667	0.0423041
ENSG00000020256	ZFP64	-0.044483	0.773211	0.0263779	0.584506	0.255565	0.10909	-0.23746	0.510802
ENSG00000020426	MNAT1	-0.290368	0.0215097	-0.379862	0.00450093	0.342693	0.0140921	0.327537	0.481057
ENSG00000020577	SAMD4A	1.86687	2.01218e-126	-0.0838027	0.492532	-0.597689	1	-1.18538	0.00205092
ENSG00000020633	RUNX3	-0.181474	1	-0.0704258	0.0426042	0.404006	9.87491e-10	-0.152106	1
ENSG00000020922	MRE11A	-0.279496	0.00459721	-0.15266	0.452994	-0.306496	0.0688912	0.738652	0.00391101
ENSG00000021300	PLEKHB1	-0.326542	0.34476	0.182073	1.70221e-07	-0.842631	5.70376e-11	0.987099	4.82283e-07
ENSG00000021355	SERPINB1	-0.396719	0.801816	-0.460981	0.868088	2.33491	1.00949e-109	-1.47721	1.34218e-05
ENSG00000021574	SPAST	-0.368905	4.8497e-05	-0.235164	0.0567657	-0.023955	0.879631	0.628024	0.0390175
ENSG00000021645	NRXN3	-0.119151	0.0567683	-0.0522987	0.0533296	-0.49437	3.04838e-06	0.66582	0.000571059
ENSG00000021762	OSBPL5	0.102424	0.182479	0.163542	0.0579373	-0.198722	1	-0.067245	0.796547
ENSG00000021776	AQR	-0.174308	0.136098	-0.117656	0.414616	-0.0445567	0.93497	0.33652	0.407208
ENSG00000021826	CPS1	0.102668	0.0234415	-0.0293236	0.565426	-0.412888	0.000907217	0.339543	0.24634
ENSG00000022267	FHL1	1.55851	4.04212e-79	0.220127	0.0101907	-1.59189	1.21113e-18	-0.186743	0.842562
ENSG00000022277	RTFDC1	-0.558456	2.77591e-11	-0.405002	2.05654e-06	0.501468	4.51335e-07	0.461989	0.0870476
ENSG00000022567	SLC45A4	-0.137389	0.968749	-0.126354	0.95788	0.533574	1.57962e-05	-0.269831	0.522099
ENSG00000022840	RNF10	0.200775	0.00753345	-0.26957	0.00331193	-0.0657791	0.93177	0.134574	0.768053
ENSG00000022976	ZNF839	0.206384	0.0128485	0.0346256	0.597208	-0.137664	1	-0.103345	0.736101
ENSG00000023041	ZDHHC6	-0.474407	1.47403e-05	-0.150076	0.357654	0.269265	0.056425	0.355218	0.376832
ENSG00000023171	GRAMD1B	0.287714	4.24742e-07	-0.390556	1	0.310386	0.00283043	-0.207543	0.736101
ENSG00000023191	RNH1	-0.0127267	1	0.0601101	0.573681	0.0630945	0.751342	-0.110478	0.77587
ENSG00000023228	NDUFS1	0.645781	3.26479e-15	-0.102548	0.637731	-0.330435	0.0992631	-0.212798	0.722491
ENSG00000023287	RB1CC1	-0.0690428	0.630719	-0.0246838	0.981708	0.174854	0.257436	-0.0811269	0.876798
ENSG00000023318	ERP44	-0.324735	0.000344636	-0.213015	0.0491653	-0.210462	0.245011	0.748212	0.00172602
ENSG00000023330	ALAS1	0.0160163	0.576215	-0.484216	4.67085e-06	0.100361	0.444074	0.367839	0.327851
ENSG00000023445	BIRC3	-0.507123	1	1.34477	3.04829e-74	-0.207794	1	-0.629858	0.244611
ENSG00000023516	AKAP11	0.310162	0.00268937	-0.0194122	1	-0.00283826	1	-0.287911	0.574676
ENSG00000023572	GLRX2	0.0123712	0.86804	-0.00978172	0.995521	0.442407	0.00280301	-0.444997	0.21765
ENSG00000023608	SNAPC1	-0.374514	4.17742e-05	-0.248372	0.0348602	-0.120565	0.95069	0.743451	0.00845724
ENSG00000023697	DERA	-0.501362	6.37134e-05	-0.381888	0.00397617	0.369981	0.00991024	0.513269	0.182442
ENSG00000023734	STRAP	-0.435104	2.33543e-13	-0.442864	8.92173e-13	0.244563	0.00611833	0.633404	0.000225276
ENSG00000023902	PLEKHO1	-0.312173	0.0287619	0.0725507	0.516314	1.11456	4.31362e-27	-0.874936	0.00262706
ENSG00000023909	GCLM	-0.943138	2.39547e-08	-0.243773	0.427516	1.34594	2.13767e-36	-0.159033	0.952629
ENSG00000024048	UBR2	0.317191	0.00351715	0.00975931	0.590184	0.180111	0.257135	-0.507061	0.1887
ENSG00000024422	EHD2	-0.799248	8.79995e-06	1.16041	1.41386e-59	0.0130883	0.83494	-0.374249	0.409671
ENSG00000024526	DEPDC1	0.430934	1.77141e-12	-0.426418	0.0131992	-0.705375	6.98462e-06	0.700859	0.00182619
ENSG00000024862	CCDC28A	-0.366432	0.0242117	-0.0385594	1	0.466378	0.00112891	-0.0613861	1
ENSG00000025039	RRAGD	1.32608	7.37949e-86	-0.0708765	0.885981	-0.964177	3.11452e-07	-0.291028	0.416106
ENSG00000025156	HSF2	0.117554	0.107371	-0.24909	0.0628997	-0.284804	0.107362	0.41634	0.308182
ENSG00000025293	PHF20	0.122091	0.288103	-0.29045	0.0127439	0.112197	0.573129	0.056162	0.955357
ENSG00000025434	NR1H3	0.135164	0.0207613	0.330388	2.57146e-05	-0.340554	1	-0.124998	1
ENSG00000025708	TYMP	-0.473515	1	1.17042	1.30455e-45	-0.0223099	0.421863	-0.674599	0.108562
ENSG00000025770	NCAPH2	0.212907	0.0238585	-0.0964457	0.663312	-0.343658	0.0974032	0.227197	0.749968
ENSG00000025772	TOMM34	-0.430857	4.19942e-05	-0.122319	0.378284	0.0180931	0.957728	0.535083	0.102449
ENSG00000025796	SEC63	-0.15137	0.134895	0.0202772	0.929777	-0.0665055	0.761514	0.197598	0.619449
ENSG00000025800	KPNA6	0.468004	8.44291e-11	-0.159034	0.252078	-0.383759	0.0124824	0.0747894	0.977445
ENSG00000026025	VIM	-1.99229	3.42084e-197	2.12024	1.82753e-127	0.590733	2.58133e-15	-0.718677	6.15771e-05
ENSG00000026103	FAS	-0.417354	8.17477e-07	0.139814	0.000235128	-0.1375	0.911224	0.41504	0.165357
ENSG00000026297	RNASET2	-0.725934	0.000200294	-0.151275	0.637689	0.879904	1.27049e-12	-0.00269498	1
ENSG00000026508	CD44	-1.47728	7.2422e-09	0.729445	2.20319e-28	1.19816	5.05446e-30	-0.450324	0.511617
ENSG00000026559	KCNG1	-0.183986	1	0.0197911	0.143201	-0.0430903	0.609669	0.207286	1
ENSG00000026652	AGPAT4	0.0209097	0.346005	-0.425952	1.94255e-05	-0.141962	0.713632	0.547004	0.0785724
ENSG00000026950	BTN3A1	-0.263997	0.0107754	0.127189	0.0365972	-0.0500539	1	0.186862	0.719131
ENSG00000027001	MIPEP	-0.0584189	0.93075	-0.154769	0.358304	-0.285915	0.0719954	0.499102	0.09478
ENSG00000027075	PRKCH	-0.539627	1	-0.651651	1	1.85104	6.19239e-74	-0.659759	0.348453
ENSG00000027697	IFNGR1	-0.607541	3.80518e-05	-0.128274	0.619863	0.907864	3.7842e-14	-0.172049	0.814531
ENSG00000027847	B4GALT7	-0.513518	2.78626e-05	0.356658	3.5424e-05	-0.037304	1	0.194164	0.668481
ENSG00000027869	SH2D2A	-0.178974	1	-0.139143	0.588404	0.442585	7.11294e-12	-0.124468	1
ENSG00000028116	VRK2	0.0154323	0.569209	0.180774	0.139962	0.187189	0.256355	-0.383395	0.332038
ENSG00000028137	TNFRSF1B	-0.368199	1	-0.18371	0.0356467	0.847131	7.62815e-28	-0.295221	1
ENSG00000028203	VEZT	0.355308	0.000487544	-0.0446813	0.996375	0.200514	0.316579	-0.511141	0.231359
ENSG00000028277	POU2F2	0.072075	0.115717	0.0467536	0.614666	0.538269	4.11051e-05	-0.657097	0.0216889
ENSG00000028310	BRD9	-0.324114	0.0124163	-0.0782639	0.67848	0.0290664	0.940023	0.373312	0.469774
ENSG00000028528	SNX1	-0.237392	0.0186846	-0.324874	0.00200564	-0.0128822	1	0.575148	0.0652956
ENSG00000028839	TBPL1	-0.708924	1.26475e-10	-0.220717	0.0908365	0.366497	0.0026809	0.563144	0.077473
ENSG00000029153	ARNTL2	-0.0752901	0.853707	-0.038338	0.742994	0.453274	0.000128176	-0.339646	0.24634
ENSG00000029363	BCLAF1	-0.529059	2.38141e-09	-0.0153649	1	0.0316166	1	0.512808	0.0514283
ENSG00000029364	SLC39A9	-0.106436	0.769213	0.228413	0.0564299	0.370584	0.0242675	-0.492561	0.227758
ENSG00000029534	ANK1	0.231324	9.48323e-07	-0.0483794	0.793873	-0.0909168	1	-0.0920279	1
ENSG00000029639	TFB1M	0.172343	0.00506094	-0.0921131	0.866422	-0.469999	0.00185805	0.389769	0.286816
ENSG00000029725	RABEP1	-0.224873	0.0190779	-0.107196	0.337816	0.157156	0.304153	0.174913	0.666964
ENSG00000029993	HMGB3	-0.151679	0.123574	-0.72243	1.03144e-18	-0.181316	0.267389	1.05542	1.56529e-07
ENSG00000030066	NUP160	-0.18528	0.173155	0.12202	0.237569	-0.237221	0.21613	0.30048	0.556666
ENSG00000030110	BAK1	0.444717	1.0334e-08	-0.331008	0.00812646	-0.180372	0.501605	0.0666641	0.95317
ENSG00000030419	IKZF2	-0.0851637	0.118973	-0.193661	0.932186	-0.299893	0.0163452	0.578717	0.0187674
ENSG00000030582	GRN	-0.677355	2.49501e-15	-0.130476	0.187668	0.943135	1.37415e-25	-0.135303	0.736101
ENSG00000031003	FAM13B	0.172553	0.0447861	0.0283297	0.771955	-0.262916	0.0934475	0.0620335	0.87733
ENSG00000031081	ARHGAP31	-0.195197	0.761841	0.303133	0.00336605	0.881116	1.58354e-10	-0.989052	0.00174645
ENSG00000031691	CENPQ	-0.0608632	0.924697	0.0793331	0.431349	0.136135	0.30901	-0.154605	0.641465
ENSG00000031698	SARS	-0.38646	2.2778e-07	-0.35186	1.03824e-05	0.103046	0.441916	0.635274	0.00386839
ENSG00000031823	RANBP3	-0.0874042	0.536688	-0.382683	0.00105909	0.0436146	0.910304	0.426473	0.242188
ENSG00000032219	ARID4A	-0.221304	0.0517281	-0.13384	0.39312	-0.19219	0.329778	0.547335	0.138006
ENSG00000032389	TSSC1	-0.247547	0.0378771	-0.246817	0.059872	0.256776	0.0957518	0.237588	0.60275
ENSG00000032444	PNPLA6	0.0868149	0.29492	0.0809686	0.366469	0.345098	0.0371583	-0.512881	0.156557
ENSG00000032742	IFT88	0.0921447	0.408311	-0.109609	0.528543	-0.190913	0.35402	0.208377	0.721468
ENSG00000033011	ALG1	-0.164673	0.934725	0.0637069	0.392524	0.494141	0.00089816	-0.393175	0.341213
ENSG00000033030	ZCCHC8	-0.0573535	0.78879	-0.0567925	0.722684	0.135822	0.60514	-0.0216759	1
ENSG00000033050	ABCF2	-0.13024	0.309865	-0.137073	0.336704	-0.215903	0.238575	0.483217	0.142238
ENSG00000033100	CHPF2	-0.482954	0.0646629	0.501715	2.89887e-07	0.456097	0.005968	-0.474858	0.327307
ENSG00000033122	LRRC7	-0.00369135	0.469308	-0.0342329	0.785541	-0.0610078	1	0.0989321	1
ENSG00000033170	FUT8	-0.717668	1.77141e-12	0.156572	0.00308385	-0.000463433	0.688534	0.561559	0.042757
ENSG00000033178	UBA6	-0.232999	0.0640368	-0.136746	0.419038	0.231294	0.144436	0.138451	0.886123
ENSG00000033327	GAB2	-0.128747	0.265684	-0.0402835	0.866821	0.119969	0.567292	0.0490607	0.977989
ENSG00000033627	ATP6V0A1	-0.108387	0.510597	-0.100784	0.594856	0.276207	0.0882666	-0.067036	0.975226
ENSG00000033800	PIAS1	0.496481	6.15137e-09	-0.258506	0.0859382	-0.262001	0.188104	0.0240253	1
ENSG00000033867	SLC4A7	-0.178156	0.169165	-0.0963081	0.601595	0.215324	0.370045	0.0591399	0.948055
ENSG00000034053	APBA2	-0.577424	7.09768e-12	0.0425117	0.0187335	-0.14731	1	0.682223	0.00679053
ENSG00000034152	MAP2K3	-0.0726711	1	0.15839	0.1883	0.692582	1.05413e-06	-0.778301	0.0171958
ENSG00000034239	EFCAB1	-0.322063	1	-0.097205	2.78461e-05	-0.334456	1	0.753724	5.01417e-08
ENSG00000034510	TMSB10	-0.758581	1.23803e-104	0.202753	4.65091e-07	1.33791	1.17704e-126	-0.782084	8.15818e-12
ENSG00000034533	ASTE1	-0.219609	0.0974522	-0.0688907	0.723165	-0.222809	0.0667042	0.511308	0.0373496
ENSG00000034677	RNF19A	0.422516	2.82813e-06	-0.242094	0.165411	0.159086	0.377904	-0.339507	0.447892
ENSG00000034693	PEX3	0.0608402	0.457272	0.0988709	0.354348	0.0985969	0.550825	-0.258308	0.481918
ENSG00000034713	GABARAPL2	0.351943	1.5822e-10	-0.313189	4.22942e-07	0.10372	0.334763	-0.142474	0.58745
ENSG00000035115	SH3YL1	-0.531831	2.27855e-07	0.11608	0.122299	-0.00672219	0.964552	0.422473	0.219954
ENSG00000035141	FAM136A	0.160896	0.0960334	-0.119867	0.339079	-0.340118	0.0375034	0.299089	0.480858
ENSG00000035403	VCL	0.763961	1.52456e-11	1.01553	1.75285e-20	-0.505185	0.94662	-1.27431	0.00132214
ENSG00000035499	DEPDC1B	-0.130383	1	-0.0313273	0.350715	-0.197771	0.0553332	0.359482	0.105603
ENSG00000035664	DAPK2	0.0598717	0.226225	-0.0457541	1	0.0505757	0.630133	-0.0646933	0.859569
ENSG00000035681	NSMAF	-0.150353	0.461172	0.0227788	0.820261	0.353781	0.0258623	-0.226206	0.643468
ENSG00000035687	ADSS	-0.653761	2.48674e-05	-0.0414111	1	0.680084	2.86347e-07	0.0150878	1
ENSG00000035862	TIMP2	-0.634914	0.0134371	1.31616	1.35719e-57	0.70587	8.10772e-09	-1.38712	4.76654e-06
ENSG00000035928	RFC1	-0.342719	0.00171775	-0.178836	0.140849	0.350075	0.00788101	0.171481	0.686341
ENSG00000036054	TBC1D23	-0.0498898	0.655292	0.139957	0.220504	0.361946	0.0319852	-0.452014	0.263356
ENSG00000036257	CUL3	0.378773	0.000351095	-0.133904	0.727852	0.0859187	0.714175	-0.330787	0.521989
ENSG00000036530	CYP46A1	0.394363	8.28499e-10	-0.0925405	0.94623	-0.178248	1	-0.123575	0.825413
ENSG00000036549	ZZZ3	-0.0785266	0.646363	-0.155345	0.304609	0.0998286	0.662144	0.134043	0.871704
ENSG00000036672	USP2	1.3525	2.18095e-110	-0.707401	1	-0.770713	3.44697e-06	0.125618	0.211055
ENSG00000037042	TUBG2	0.374131	3.28436e-06	-0.183086	0.24478	-0.414783	0.0198718	0.223737	0.61913
ENSG00000037241	RPL26L1	-0.371027	0.000207043	0.0193371	0.915446	0.337363	0.00424866	0.0143269	1
ENSG00000037280	FLT4	-0.683696	1	-0.670547	1	2.0291	1.09118e-127	-0.674856	1
ENSG00000037474	NSUN2	-0.0314916	1	-0.0529573	0.809015	-0.097309	0.83195	0.181758	0.843882
ENSG00000037637	FBXO42	-0.0928563	0.626033	-0.149411	0.341739	-0.111207	0.731658	0.353474	0.429808
ENSG00000037757	MRI1	-0.177016	0.266266	-0.122441	0.575044	0.454421	0.00326689	-0.154964	0.878957
ENSG00000037897	METTL1	-0.0788388	0.829071	0.288677	0.00242729	-0.00875154	0.984349	-0.201086	0.615065
ENSG00000038002	AGA	-0.47603	2.07268e-06	-0.0538708	1	0.159536	0.179537	0.370365	0.249118
ENSG00000038210	PI4K2B	-0.180567	1	0.0868126	0.288983	0.33568	0.0163927	-0.241926	0.569219
ENSG00000038219	BOD1L1	-0.12792	0.279533	-0.0874811	0.548691	-0.0270922	1	0.242494	0.586175
ENSG00000038274	MAT2B	-0.10089	0.578807	-0.197658	0.247599	0.436797	0.00286673	-0.13825	0.838398
ENSG00000038295	TLL1	-0.212311	1	-0.176789	1	-0.103803	0.760372	0.492903	1
ENSG00000038382	TRIO	-0.0499098	0.919452	0.0211698	0.932156	0.260274	0.160146	-0.231534	0.724934
ENSG00000038427	VCAN	0.0633853	0.102775	2.73771	8.17289e-174	-2.88197	5.75273e-116	0.0808768	0.614046
ENSG00000038532	CLEC16A	0.123795	0.230213	-0.0133903	0.773741	0.109701	0.47029	-0.220106	0.556295
ENSG00000039123	SKIV2L2	0.286146	0.00980295	-0.198678	0.91489	0.140757	0.287792	-0.228225	0.489316
ENSG00000039319	ZFYVE16	0.119156	0.392476	0.103248	0.515346	0.0668497	0.810996	-0.289254	0.589328
ENSG00000039523	FAM65A	-0.0633625	1	-0.231541	0.469492	1.00421	1.27462e-14	-0.709308	0.0627544
ENSG00000039560	RAI14	-0.374142	0.000312513	-0.389108	0.000196665	0.567745	8.97126e-07	0.195505	0.706079
ENSG00000039650	PNKP	-0.390882	0.00114695	0.0175547	0.871968	0.33499	0.0149897	0.038337	1
ENSG00000040199	PHLPP2	0.0440673	0.0299757	-0.165204	0.505309	-0.319965	0.00860763	0.441102	0.0851371
ENSG00000040275	SPDL1	-0.168736	0.102208	-0.0706821	0.806152	-0.0690494	0.806632	0.308467	0.442186
ENSG00000040341	STAU2	0.125292	0.110896	-0.387991	0.000610733	-0.184977	0.37884	0.447677	0.196713
ENSG00000040487	PQLC2	-0.568689	4.34083e-06	-0.0972273	0.797855	0.342944	0.0129684	0.322972	0.442622
ENSG00000040531	CTNS	-0.0847127	0.78793	0.157147	0.203759	0.311563	0.0570212	-0.383997	0.341734
ENSG00000040608	RTN4R	0.0800211	0.00580423	-0.155618	0.97797	-0.256354	0.0142843	0.331951	0.135736
ENSG00000040633	PHF23	-0.447601	0.0731924	0.223833	0.0592125	0.351557	0.0303247	-0.127789	0.836194
ENSG00000040731	CDH10	-0.0845908	1	0.0358826	0.29771	-0.0185784	1	0.0672866	1
ENSG00000040933	INPP4A	-0.118516	0.529135	-0.0815308	0.724693	0.139353	0.523363	0.060694	1
ENSG00000041353	RAB27B	-0.617008	1	1.69243	1.82109e-124	-0.214245	0.631096	-0.861179	0.00615186
ENSG00000041357	PSMA4	-0.976196	7.64661e-57	-0.360085	1.31889e-08	0.304177	0.000681303	1.0321	2.59703e-11
ENSG00000041802	LSG1	-0.0127507	0.631185	-0.00869643	0.690377	0.277887	0.0892072	-0.25644	0.491331
ENSG00000041880	PARP3	0.173361	0.000514458	0.00393507	0.235031	-0.354205	0.00186759	0.176909	0.369894
ENSG00000041982	TNC	1.19272	2.97353e-41	0.433868	2.22463e-07	-1.40045	1.38099e-06	-0.226141	0.968974
ENSG00000041988	THAP3	-0.155174	0.22068	-0.14222	0.342246	-0.197288	0.328993	0.494682	0.150838
ENSG00000042062	FAM65C	-0.0650389	0.831525	0.170274	0.000230286	0.0239049	1	-0.12914	1
ENSG00000042088	TDP1	-0.41542	1.49558e-05	-0.184223	0.217914	0.206112	0.0337605	0.393531	0.211809
ENSG00000042286	AIFM2	0.0151509	0.715654	0.217954	0.0191519	-0.000958479	1	-0.232146	0.370319
ENSG00000042317	SPATA7	-0.0265381	0.980608	0.106447	0.452928	-0.131608	0.681093	0.0516994	1
ENSG00000042429	MED17	-0.381989	0.0580812	0.0334619	0.750727	0.41337	0.014374	-0.0648425	1
ENSG00000042445	RETSAT	0.0328628	0.54682	0.129691	0.203352	0.083978	0.716761	-0.246531	0.515866
ENSG00000042493	CAPG	-0.17002	0.347476	0.275759	0.0031321	0.493361	0.000326716	-0.5991	0.0389268
ENSG00000042753	AP2S1	-1.1416	1.01288e-50	0.068499	0.337163	1.28036	1.21699e-64	-0.20726	0.461702
ENSG00000042980	ADAM28	-0.178742	0.956209	-0.13221	0.691047	-0.218862	0.0583087	0.529814	0.00902926
ENSG00000043093	DCUN1D1	0.0322312	0.797498	-0.0446354	0.852393	-0.136296	0.573005	0.1487	0.84508
ENSG00000043143	JADE2	0.139573	0.158854	0.111528	0.324352	0.018815	0.759551	-0.269916	0.440345
ENSG00000043355	ZIC2	-0.490137	1	-0.476066	1	-0.455776	1	1.42198	1.03395e-11
ENSG00000043462	LCP2	-0.433478	1	-0.356164	0.820253	0.78863	3.59829e-27	0.00101174	0.700994
ENSG00000043514	TRIT1	-0.0420308	0.975991	-0.1634	0.238156	-0.252637	0.126456	0.458067	0.141396
ENSG00000043591	ADRB1	0.113298	6.84683e-05	-0.0224569	0.534132	-0.0377253	1	-0.0531158	1
ENSG00000044090	CUL7	-0.101273	0.654462	0.215613	0.0130633	-0.283824	0.10121	0.169484	0.755837
ENSG00000044115	CTNNA1	-0.138103	0.105896	-0.0301809	0.853975	0.347897	0.000888436	-0.179613	0.569715
ENSG00000044446	PHKA2	0.0719145	0.0087229	0.102961	0.0088009	-0.42143	0.000226891	0.246554	0.264007
ENSG00000044459	CNTLN	-0.384281	0.00261479	0.21751	0.0115698	-0.416622	0.0223506	0.583394	0.145159
ENSG00000044524	EPHA3	0.0694936	0.0041524	-0.210475	0.161399	-0.594988	1	0.73597	1
ENSG00000044574	HSPA5	0.21242	0.00530554	-0.150985	0.109916	-0.398624	0.000865154	0.337189	0.222661
ENSG00000046604	DSG2	0.309457	2.69156e-08	1.22945	5.9535e-62	-1.26039	2.50674e-11	-0.278518	0.84478
ENSG00000046647	GEMIN8	-0.141792	0.32839	0.155724	0.169347	-0.163053	0.408773	0.149121	0.819292
ENSG00000046651	OFD1	-0.0120282	1	-0.194039	0.0676384	-0.203491	0.2162	0.409559	0.184092
ENSG00000046653	GPM6B	-1.02566	4.39002e-11	1.68922	4.13495e-103	-1.73264	5.63414e-21	1.06908	0.000613798
ENSG00000047056	WDR37	-0.0735389	0.723636	-0.188864	0.131725	0.230677	0.0984079	0.0317262	1
ENSG00000047188	YTHDC2	-0.162754	0.217015	0.0108955	0.994087	0.129641	0.647247	0.0222172	1
ENSG00000047230	CTPS2	-0.132968	0.303988	-0.0578523	0.810248	-0.321288	0.0632074	0.512109	0.172231
ENSG00000047249	ATP6V1H	-0.0673782	0.740431	-0.311314	0.00278861	-0.0234888	1	0.402181	0.253079
ENSG00000047315	POLR2B	-0.257999	0.00994637	-0.066684	0.776342	-0.312873	0.0593329	0.637555	0.0269824
ENSG00000047346	FAM214A	0.158332	0.0941772	-0.207602	0.899834	0.623741	6.45709e-05	-0.574471	0.169257
ENSG00000047410	TPR	-0.024831	0.914718	0.0562417	0.697244	-0.0829866	0.721355	0.0515759	0.998955
ENSG00000047578	KIAA0556	-0.0907913	0.343191	-0.126388	0.116838	0.0452961	0.635584	0.171883	0.605441
ENSG00000047579	DTNBP1	0.298288	0.0097423	-0.183901	0.597106	0.226577	0.222429	-0.340964	0.517743
ENSG00000047597	XK	0.484972	4.96894e-19	-0.0502922	0.183539	-0.224155	1	-0.210524	1
ENSG00000047621	C12orf4	0.252131	0.00867479	0.0248861	0.619129	-0.124073	1	-0.152944	0.657735
ENSG00000047634	SCML1	-0.42785	0.0345384	0.031165	0.617267	0.543637	0.00145582	-0.146952	0.926297
ENSG00000047644	WWC3	-0.0421843	0.92112	0.0293426	0.886362	0.0610214	0.854032	-0.0481797	0.969818
ENSG00000047648	ARHGAP6	-0.00340905	0.553215	0.161277	0.0827634	0.35112	0.0159205	-0.508989	0.0896693
ENSG00000047849	MAP4	1.03657	6.26605e-46	0.158458	0.0960038	-0.515015	0.000538602	-0.680014	0.00867478
ENSG00000047932	GOPC	0.0679865	0.577742	-0.0859026	0.535137	-0.271433	0.115403	0.289349	0.49032
ENSG00000048028	USP28	1.01928	9.00984e-51	-0.63295	0.000112113	-0.271454	0.378973	-0.114876	1
ENSG00000048052	HDAC9	0.984306	4.05095e-51	-0.666743	3.19878e-05	-0.092029	1	-0.225534	0.61381
ENSG00000048140	TSPAN17	-0.171306	0.146014	-0.104363	0.352196	0.18816	0.273752	0.0875092	0.861599
ENSG00000048162	NOP16	-0.234688	0.0751823	0.00459692	0.967264	0.218831	0.230145	0.0112606	1
ENSG00000048342	CC2D2A	-0.218959	0.169729	0.103295	0.173915	-0.579764	0.000951803	0.695427	0.0958397
ENSG00000048392	RRM2B	-0.253219	0.0176055	-0.162286	0.287055	0.151301	0.302195	0.264204	0.593381
ENSG00000048405	ZNF800	-0.250946	0.0441011	-0.151409	0.327084	0.376451	0.0201253	0.0259039	0.992898
ENSG00000048471	SNX29	-0.177928	0.926446	0.0497536	0.442627	0.564996	0.000128025	-0.436821	0.298674
ENSG00000048540	LMO3	-0.467473	1	-0.194448	0.00937945	-0.546813	0.000198273	1.20873	5.49863e-10
ENSG00000048544	MRPS10	-0.320588	0.000744083	-0.311302	0.00171604	0.188655	0.173955	0.443236	0.144563
ENSG00000048545	GUCA1A	-0.0691054	0.238866	0.180989	0.00109948	-0.353609	0.00120703	0.241726	0.196134
ENSG00000048649	RSF1	-0.258083	0.00232969	-0.227709	0.0138343	0.143228	0.351872	0.342563	0.249681
ENSG00000048707	VPS13D	0.317931	4.45937e-05	-0.211923	0.10706	-0.148576	0.576064	0.0425675	1
ENSG00000048740	CELF2	1.87025	4.14477e-141	-0.420869	0.123119	-1.62448	4.17895e-21	0.175095	0.297995
ENSG00000048828	FAM120A	0.766481	1.44492e-20	0.194682	0.105403	-0.0868108	1	-0.874352	0.00407229
ENSG00000048991	R3HDM1	0.0917632	0.564856	-0.100318	0.693837	0.100739	0.686688	-0.0921845	0.935801
ENSG00000049089	COL9A2	-0.945591	1.11832e-06	0.300708	4.84334e-22	-0.758157	0.00533811	1.40304	2.3812e-10
ENSG00000049130	KITLG	-0.54083	1	-0.0584848	0.0814252	1.29833	6.6842e-33	-0.699011	0.0189888
ENSG00000049167	ERCC8	-0.327552	0.00116778	-0.300083	0.0127658	-0.0852199	0.894927	0.712854	0.00910469
ENSG00000049192	ADAMTS6	0.0744544	0.734488	-0.261894	0.264023	-0.131104	0.668369	0.318544	0.694432
ENSG00000049239	H6PD	0.0346336	0.861805	0.245846	0.0581032	-0.0715432	0.987581	-0.208936	0.734699
ENSG00000049245	VAMP3	-0.507196	8.30454e-07	0.139675	0.109916	0.759167	1.69622e-13	-0.391647	0.162693
ENSG00000049246	PER3	0.351137	1.33801e-08	0.0147488	0.0905837	-0.246675	1	-0.119211	1
ENSG00000049249	TNFRSF9	-0.100879	1	0.0793701	0.00315591	0.115026	1	-0.0935176	1
ENSG00000049283	EPN3	0.185844	7.19272e-11	-0.0794515	1	-0.0494537	1	-0.056939	1
ENSG00000049323	LTBP1	0.521778	2.82665e-07	0.618152	2.08889e-09	-0.36321	0.138085	-0.77672	0.0375378
ENSG00000049449	RCN1	-1.26851	1.94414e-41	0.315917	2.99445e-07	0.531501	1.56833e-08	0.421087	0.0550054
ENSG00000049540	ELN	-1.28274	3.52757e-09	2.76877	4.13565e-287	-1.06064	0.000171149	-0.425382	1
ENSG00000049541	RFC2	-0.283893	0.00705118	-0.376192	0.000242258	-0.352671	0.0430321	1.01276	6.01697e-05
ENSG00000049618	ARID1B	0.188708	0.150578	0.15347	0.286953	0.187364	0.355629	-0.529543	0.235187
ENSG00000049656	CLPTM1L	0.4136	0.000324199	0.0487433	0.375508	0.386966	0.0179982	-0.849309	0.0311075
ENSG00000049759	NEDD4L	0.286131	0.000121562	-0.331849	0.0241835	0.0903908	0.889578	-0.0446722	1
ENSG00000049769	PPP1R3F	0.449044	8.01078e-11	-0.097504	0.9436	-0.146808	1	-0.204732	0.654293
ENSG00000049860	HEXB	-0.715276	9.14206e-09	0.323215	3.93095e-05	0.443212	0.000136099	-0.0511503	1
ENSG00000049883	PTCD2	0.0688202	0.404795	0.00246941	0.751683	0.0565905	0.703808	-0.12788	0.674368
ENSG00000050130	JKAMP	-0.472627	4.96909e-06	-0.181735	0.14866	0.197475	0.145818	0.456886	0.187259
ENSG00000050165	DKK3	2.18997	4.59387e-151	0.260629	0.000238645	-1.84703	5.37744e-15	-0.60356	0.294603
ENSG00000050327	ARHGEF5	-0.109224	0.755675	-5.30385e-05	0.0542447	-0.217378	0.00464453	0.326655	0.0387446
ENSG00000050344	NFE2L3	-0.360858	1	0.138848	1.84201e-08	0.578456	6.48392e-14	-0.356446	0.480858
ENSG00000050393	MCUR1	0.647424	1.56951e-19	-0.14392	0.226331	-0.120683	0.53152	-0.382821	0.19185
ENSG00000050405	LIMA1	-1.63166	1.38147e-12	0.906916	1.90896e-57	0.554004	1.52746e-10	0.170744	0.587635
ENSG00000050426	LETMD1	-0.305597	0.00820087	0.119693	0.0961386	-0.634027	3.37974e-05	0.819931	0.00789863
ENSG00000050438	SLC4A8	-0.100831	0.899706	-0.144774	0.369757	-0.164694	0.308149	0.410298	0.0966586
ENSG00000050555	LAMC3	-0.0996316	1	0.0637592	0.0116804	-0.0425443	1	0.0784168	1
ENSG00000050628	PTGER3	-0.479504	1	0.360366	1.29889e-06	0.787849	4.7716e-12	-0.668711	0.0329011
ENSG00000050748	MAPK9	0.118985	0.31456	-0.113589	0.6521	0.295185	0.0969946	-0.300581	0.563519
ENSG00000050767	COL23A1	0.0906385	0.190807	-0.0341897	0.912292	-0.130896	1	0.0744473	0.905993
ENSG00000050820	BCAR1	0.124223	0.26213	-0.251815	0.0595425	0.386251	0.0030468	-0.258659	0.595092
ENSG00000051009	FAM160A2	-0.0537462	0.762604	0.177487	0.143812	0.192047	0.232219	-0.315788	0.418845
ENSG00000051108	HERPUD1	-0.0489723	0.752776	0.265783	0.00778754	-0.0724033	0.804988	-0.144407	0.785365
ENSG00000051128	HOMER3	-0.755749	1.50816e-05	0.0580672	0.555147	0.753842	4.40699e-11	-0.0561605	1
ENSG00000051180	RAD51	-0.242845	0.00258655	-0.191145	0.160424	-0.201899	0.526497	0.635889	0.00683193
ENSG00000051341	POLQ	0.07952	0.0815143	0.0261415	0.47027	-0.0956339	1	-0.0100275	1
ENSG00000051382	PIK3CB	0.513628	7.52818e-12	-0.185024	0.98355	0.0854412	0.336401	-0.414046	0.206995
ENSG00000051523	CYBA	-1.93957	1.01328e-24	0.00665459	0.320554	2.16216	3.27186e-138	-0.229247	0.828619
ENSG00000051596	THOC3	-0.274952	0.00439342	-0.125639	0.360444	0.0890943	0.536284	0.311497	0.379067
ENSG00000051620	HEBP2	0.266838	0.00590328	-0.0372125	1	0.834333	1.24155e-14	-1.06396	0.000249633
ENSG00000051825	MPHOSPH9	0.672857	1.44781e-11	-0.0635241	0.679873	-0.0350443	0.646516	-0.574288	0.162514
ENSG00000052126	PLEKHA5	1.06477	1.6386e-50	-0.538517	6.02372e-06	-0.858856	1.16395e-08	0.332604	0.271326
ENSG00000052344	PRSS8	0.149082	4.63201e-06	-0.0453304	0.936449	-0.0843927	1	-0.0193586	1
ENSG00000052723	SIKE1	-0.13803	0.28388	-0.0769629	0.688455	-0.0284882	1	0.243481	0.657735
ENSG00000052749	RRP12	-0.236122	0.0442535	-0.272597	0.0199369	-0.141766	0.872137	0.650484	0.0472882
ENSG00000052795	FNIP2	1.07295	7.40552e-36	0.133509	0.215887	-0.223928	0.450633	-0.982531	0.00109383
ENSG00000052802	MSMO1	-0.554665	2.05058e-09	0.315663	8.71791e-05	0.116664	0.521734	0.122338	0.769451
ENSG00000052841	TTC17	-0.330533	0.00126732	-0.201645	0.100216	0.0709323	0.782707	0.461246	0.172995
ENSG00000053254	FOXN3	0.0389207	0.764511	-0.0165489	0.979928	0.286774	0.0414059	-0.309146	0.420049
ENSG00000053371	AKR7A2	-0.498261	1.34772e-09	-0.0153088	0.997093	0.0155595	1	0.49801	0.0481379
ENSG00000053372	MRTO4	-0.736348	2.8259e-15	-0.128651	0.667895	-0.0546952	1	0.919694	0.000189326
ENSG00000053438	NNAT	-0.882801	3.63684e-08	-0.245948	0.680083	-1.1556	3.07889e-13	2.28435	3.00645e-26
ENSG00000053501	USE1	0.119131	0.299176	0.315876	0.00269978	-0.151846	0.564966	-0.283162	0.549813
ENSG00000053524	MCF2L2	-0.0671225	0.955017	-0.0388517	0.908559	-0.0123365	0.902647	0.118311	0.948539
ENSG00000053702	NRIP2	-0.0503508	0.968749	0.131054	0.000165787	-0.0788672	1	-0.00183597	1
ENSG00000053770	AP5M1	0.223932	0.0110072	-0.401507	0.00145648	-0.0482638	1	0.225839	0.63376
ENSG00000053900	ANAPC4	-0.0331933	0.906051	-0.0575959	0.715763	-0.0644109	0.822876	0.1552	0.765383
ENSG00000053918	KCNQ1	1.12291	8.55657e-85	-0.709481	0.000443635	0.031995	0.103012	-0.445423	0.0364485
ENSG00000054116	TRAPPC3	-0.317562	0.000628072	-0.0381082	0.819269	0.419464	0.000160022	-0.0637943	0.960938
ENSG00000054118	THRAP3	-0.899317	1.60231e-36	-0.243316	0.00227489	0.195017	0.0706422	0.947616	1.32851e-07
ENSG00000054148	PHPT1	0.52091	4.17506e-23	-0.101311	0.134662	-0.524117	1.20882e-11	0.104518	0.931455
ENSG00000054179	ENTPD2	-0.470549	1	0.702668	6.1424e-44	-0.310003	0.55445	0.0778841	0.139367
ENSG00000054267	ARID4B	-0.477407	2.6593e-07	-0.193399	0.0517704	0.435118	0.000132137	0.235689	0.478248
ENSG00000054277	OPN3	0.138073	0.202725	-0.232593	0.107092	-0.0264204	1	0.12094	0.849686
ENSG00000054282	SDCCAG8	-0.161471	0.429598	0.0846533	0.553432	0.319818	0.0427361	-0.243	0.610855
ENSG00000054356	PTPRN	-0.228433	1	0.637372	1.60418e-21	-0.0497234	0.763229	-0.359215	0.187428
ENSG00000054392	HHAT	-0.0390463	0.835596	0.178739	0.0158491	-0.165911	1	0.0262182	0.905715
ENSG00000054523	KIF1B	0.49814	1.27187e-09	-0.291384	0.0595228	0.24701	0.0810604	-0.453767	0.196713
ENSG00000054598	FOXC1	-0.815984	1.08312e-07	0.393783	1.23552e-18	-0.204396	0.361988	0.626597	0.139367
ENSG00000054611	TBC1D22A	-0.234214	0.26661	-0.15798	0.533868	0.723584	1.05884e-07	-0.33139	0.556002
ENSG00000054654	SYNE2	0.33325	3.89829e-07	-0.466787	3.32998e-06	-0.556044	0.000132934	0.689581	0.00434017
ENSG00000054690	PLEKHH1	0.0023792	0.0548961	-0.0697245	0.58907	-0.212711	0.00391405	0.280056	0.05648
ENSG00000054793	ATP9A	0.55613	4.25998e-09	0.0594779	0.41563	-0.350233	1	-0.265375	0.506125
ENSG00000054938	CHRDL2	0.158403	0.00611214	0.0978917	0.0492171	-0.155953	1	-0.100342	1
ENSG00000054965	FAM168A	0.317198	0.000382155	0.092088	0.300866	-0.246805	1	-0.162481	0.672057
ENSG00000054967	RELT	-0.434965	1	-0.269208	0.872609	1.10141	9.82799e-30	-0.39724	0.623069
ENSG00000054983	GALC	0.0150547	0.442052	0.487641	4.34853e-05	-0.0447525	0.751076	-0.457943	0.268346
ENSG00000055044	NOP58	-0.464125	7.40508e-07	-0.446031	1.57926e-05	-0.411916	0.0251658	1.32207	4.52313e-09
ENSG00000055070	SZRD1	0.0307062	0.811112	0.245906	0.0497543	0.331594	0.0412163	-0.608206	0.134947
ENSG00000055118	KCNH2	2.09696	2.66109e-151	-0.234215	0.552962	-0.938375	1	-0.924375	0.0841468
ENSG00000055130	CUL1	-0.0357234	0.925244	-0.314389	0.0060288	0.176454	0.256414	0.173658	0.736101
ENSG00000055147	FAM114A2	-0.263396	0.0370156	-0.0363879	1	0.111482	0.902451	0.188302	0.670916
ENSG00000055163	CYFIP2	0.612199	1.56168e-18	-0.336963	0.0511132	-0.59528	0.000285682	0.320044	0.309416
ENSG00000055208	TAB2	0.926973	5.30024e-43	-0.432649	0.00126516	-0.320867	0.0916595	-0.173457	0.68509
ENSG00000055211	GINM1	-0.0573247	0.695853	0.042158	0.747644	0.249485	0.0571525	-0.234318	0.508497
ENSG00000055332	EIF2AK2	-0.111187	0.825723	0.329926	0.00907881	0.143554	0.502497	-0.362293	0.500008
ENSG00000055483	USP36	0.0083731	0.583798	0.155432	0.190031	0.259468	0.104049	-0.423273	0.269095
ENSG00000055609	KMT2C	0.153627	0.0324987	-0.20283	0.0950846	-0.241871	0.159845	0.291074	0.517239
ENSG00000055813	CCDC85A	0.205049	1.03241e-07	-0.302215	0.000756489	-0.0364687	1	0.133635	0.666064
ENSG00000055917	PUM2	0.0968952	0.32507	-0.247466	0.0572098	0.209484	0.192051	-0.0589134	0.94859
ENSG00000055950	MRPL43	-0.316631	0.00488933	0.14127	0.184096	0.390326	0.00105339	-0.214964	0.623069
ENSG00000056050	C4orf27	-0.133806	0.238195	-0.393398	8.26912e-05	-0.282517	0.0675209	0.809721	0.00343284
ENSG00000056097	ZFR	-0.0339784	0.959978	-0.36496	0.000210288	-0.0784623	0.746916	0.4774	0.101127
ENSG00000056558	TRAF1	-0.146493	0.250903	0.766939	6.28066e-27	-0.337224	1	-0.283223	1
ENSG00000056586	RC3H2	0.164004	0.126424	-0.0658309	0.77776	0.0728213	0.803589	-0.170995	0.736101
ENSG00000056972	TRAF3IP2	-0.297655	0.0850538	0.201786	0.0248965	0.285232	0.083936	-0.189363	0.700015
ENSG00000056998	GYG2	0.55398	8.47453e-19	-0.375303	0.285314	-1.04751	4.92279e-12	0.86883	0.000736025
ENSG00000057019	DCBLD2	0.641722	4.42032e-20	0.481582	2.18718e-11	-1.27091	3.83282e-15	0.147606	0.559777
ENSG00000057252	SOAT1	-0.332776	0.00108658	-0.112015	0.6521	-0.119802	0.819168	0.564592	0.105629
ENSG00000057294	PKP2	2.81555	9.40461e-277	-0.660439	0.0128558	-1.23818	3.81254e-07	-0.916938	0.000950017
ENSG00000057608	GDI2	-0.714857	1.287e-29	0.107298	0.118846	0.0915465	0.429708	0.516012	0.00451253
ENSG00000057657	PRDM1	-0.816006	1	-0.781256	1	2.19627	6.7217e-135	-0.599012	0.824364
ENSG00000057663	ATG5	-0.649212	6.442e-10	-0.195987	0.185429	0.383927	0.00212229	0.461272	0.174464
ENSG00000057704	TMCC3	-0.0869751	1	-0.111023	1	0.316773	0.00117367	-0.118775	0.8155
ENSG00000057757	PITHD1	0.087015	0.529479	-0.0931284	0.682105	0.241317	0.168401	-0.235204	0.678798
ENSG00000057935	MTA3	0.288276	0.00145698	-0.0338925	1	-0.532013	0.00313026	0.27763	0.59427
ENSG00000058056	USP13	1.0886	1.03069e-68	-0.747963	1.2945e-09	-0.690686	0.000151518	0.350047	0.216843
ENSG00000058063	ATP11B	-0.0654436	0.677449	-0.139585	0.263498	-0.110059	0.692313	0.315088	0.424572
ENSG00000058085	LAMC2	0.170469	0.00321395	0.154341	0.000799718	-0.16789	1	-0.15692	1
ENSG00000058091	CDK14	0.746465	1.47085e-15	0.468569	2.60959e-06	-0.756256	1	-0.458778	0.395708
ENSG00000058262	SEC61A1	-0.443307	0.245659	0.791398	2.51179e-17	0.55663	7.84932e-05	-0.904721	0.0177803
ENSG00000058272	PPP1R12A	0.418348	2.15487e-09	-0.343096	0.000211525	-0.431313	0.00128386	0.356061	0.215566
ENSG00000058404	CAMK2B	2.64283	1.24309e-278	-0.597768	0.944307	-0.876837	1	-1.16822	0.00147894
ENSG00000058453	CROCC	-0.178291	0.306569	0.32043	0.000663416	-0.317843	0.101368	0.175704	0.765788
ENSG00000058600	POLR3E	-0.122051	0.517068	-0.0200456	0.998534	0.352749	0.0337341	-0.210652	0.776334
ENSG00000058668	ATP2B4	2.359	2.51477e-160	-0.145595	1	-0.507934	0.378973	-1.70547	5.01417e-08
ENSG00000058673	ZC3H11A	-0.25604	0.0079951	0.130093	0.184039	-0.0410746	0.956463	0.167022	0.738202
ENSG00000058729	RIOK2	0.0336357	0.53094	0.0230779	0.610898	0.135786	0.358244	-0.192499	0.554367
ENSG00000058799	YIPF1	-0.100571	0.539307	-0.107777	0.609979	-0.004929	1	0.213277	0.752955
ENSG00000058804	NDC1	-0.180307	0.625822	-0.249343	0.187766	-0.439569	0.0053695	0.869219	0.00208798
ENSG00000058866	DGKG	0.113252	0.00241456	-0.0255301	0.19978	0.263068	0.00616544	-0.35079	0.00356405
ENSG00000059122	FLYWCH1	-0.318657	0.00373544	-0.107562	0.769924	0.0436151	0.720064	0.382603	0.473977
ENSG00000059145	UNKL	-0.314868	0.107738	0.243621	0.0242269	0.358645	0.0455206	-0.287399	0.655248
ENSG00000059377	TBXAS1	-0.432028	1	-0.340349	0.810562	1.10322	7.55508e-35	-0.330847	1
ENSG00000059378	PARP12	0.0834223	0.125129	0.0053315	0.662479	0.0169073	0.822876	-0.105661	0.398706
ENSG00000059573	ALDH18A1	-0.600443	4.20877e-07	0.287553	3.3545e-05	-0.288626	0.2139	0.601517	0.092188
ENSG00000059588	TARBP1	0.290126	0.00457861	0.109874	0.334699	-0.120241	0.9985	-0.279759	0.47115
ENSG00000059691	GATB	0.183873	0.00055131	-0.451205	4.18869e-05	-0.384879	0.0412163	0.652211	0.0351103
ENSG00000059728	MXD1	-0.0243887	0.731528	0.306256	0.00407858	0.094724	0.47338	-0.376592	0.3069
ENSG00000059758	CDK17	-0.155136	0.800219	-0.238869	0.909301	1.00355	2.55677e-13	-0.609549	0.150384
ENSG00000059769	DNAJC25	-0.400969	6.71152e-05	-0.185052	0.262198	-0.106034	0.955202	0.692055	0.0327905
ENSG00000059804	SLC2A3	0.65223	3.60309e-13	-0.733405	0.996175	1.57115	9.49537e-44	-1.48998	3.66935e-05
ENSG00000059915	PSD	0.0872138	0.00583953	0.0776424	0.0102718	-0.453479	0.000140964	0.288623	0.235704
ENSG00000060069	CTDP1	-0.195129	0.121088	-0.137221	0.369757	0.254392	0.0889269	0.0779583	0.920113
ENSG00000060138	YBX3	1.33944	6.8773e-64	-0.00562342	0.91489	0.202468	0.13391	-1.53628	3.34987e-09
ENSG00000060237	WNK1	0.997178	8.91353e-41	-0.140385	0.407618	-0.554236	0.000518842	-0.302557	0.463593
ENSG00000060339	CCAR1	-0.345496	1.41115e-05	-0.415766	1.51768e-06	-0.0607357	0.99256	0.821997	0.000147072
ENSG00000060491	OGFR	-0.39525	0.000212266	-0.0416925	0.937978	-0.147889	0.548695	0.584832	0.0845672
ENSG00000060642	PIGV	-0.144226	1	0.179491	0.0706583	0.153349	0.269511	-0.188614	0.600773
ENSG00000060656	PTPRU	-0.216047	0.0119098	-0.0597574	0.890117	-0.0314786	0.859774	0.307283	0.569219
ENSG00000060688	SNRNP40	-0.7034	2.15275e-13	-0.27263	0.0251026	-0.0974714	1	1.0735	4.74577e-05
ENSG00000060718	COL11A1	-0.64018	5.10558e-06	0.307843	1.42044e-10	-0.201049	1	0.533386	0.245643
ENSG00000060749	QSER1	0.0547786	0.664852	-0.125769	0.371369	-0.113762	0.527613	0.184752	0.679184
ENSG00000060762	MPC1	1.08415	2.8369e-58	-0.497784	2.5901e-07	-0.464647	0.000674089	-0.121717	0.790553
ENSG00000060971	ACAA1	0.554696	1.22541e-14	-0.529584	4.16465e-05	0.13175	0.386988	-0.156861	0.767186
ENSG00000060982	BCAT1	-0.915955	1	0.491029	3.23216e-11	0.587295	7.06563e-08	-0.162369	0.640208
ENSG00000061273	HDAC7	-0.84074	2.40055e-10	-0.381178	0.00528103	1.43664	9.30508e-51	-0.214724	0.684374
ENSG00000061337	LZTS1	-0.253626	1	0.153456	2.76517e-07	-0.248705	0.0514361	0.348875	0.0593289
ENSG00000061455	PRDM6	0.0582042	0.185098	0.0474631	0.30188	-0.0836388	1	-0.0220285	1
ENSG00000061676	NCKAP1	0.578083	5.59139e-14	-0.138635	0.375163	0.318835	0.0101617	-0.758283	0.00386575
ENSG00000061794	MRPS35	-0.10935	0.369884	-0.121786	0.327754	-0.114297	0.586189	0.345433	0.348867
ENSG00000061918	GUCY1B3	-0.114813	0.230051	0.719907	3.72361e-19	-0.766669	5.01076e-05	0.161575	0.404319
ENSG00000061936	SFSWAP	-0.247858	0.069442	-0.0324336	0.982148	0.0558055	0.971485	0.224487	0.717327
ENSG00000061938	TNK2	0.526867	6.72876e-10	-0.307108	0.253078	0.419124	0.00457933	-0.638882	0.0658308
ENSG00000061987	MON2	0.151892	0.164365	0.269755	0.0340816	-0.0563609	0.824826	-0.365286	0.355265
ENSG00000062038	CDH3	0.306687	3.04713e-12	-0.0973035	1	-0.122093	1	-0.0872908	1
ENSG00000062194	GPBP1	-0.253679	0.00380852	-0.0643591	0.588622	-0.00695379	1	0.324991	0.306004
ENSG00000062370	ZNF112	0.00581032	0.791862	0.0298712	0.71777	0.0297344	0.799368	-0.0654159	0.788706
ENSG00000062485	CS	0.572914	8.50796e-14	-0.226905	0.0769912	-0.25022	0.170565	-0.095789	0.962791
ENSG00000062524	LTK	-0.070537	0.691702	-0.0878449	1	0.24913	6.90574e-05	-0.0907484	1
ENSG00000062582	MRPS24	-0.0515943	0.987175	0.0805317	0.296513	0.0797967	0.75461	-0.108734	0.771377
ENSG00000062598	ELMO2	0.117312	0.301981	0.0491773	0.812973	-0.231112	0.294124	0.0646229	0.996001
ENSG00000062650	WAPL	0.0190456	0.851347	-0.0128729	1	-0.214907	0.203672	0.208735	0.652192
ENSG00000062716	VMP1	-0.486117	1.57778e-06	1.53351	1.01274e-80	-0.537474	4.73202e-05	-0.509921	0.0794618
ENSG00000062725	APPBP2	0.149433	0.211113	0.1278	0.365727	-0.323157	0.105443	0.0459241	1
ENSG00000062822	POLD1	-0.0753571	1	-0.172645	0.117288	-0.255043	0.240401	0.503045	0.115411
ENSG00000063046	EIF4B	0.2642	0.000548801	0.209394	0.014594	-0.329116	0.00822326	-0.144478	0.736101
ENSG00000063169	GLTSCR1	-0.0715306	0.533578	-0.0250902	0.996326	-0.0481862	0.915163	0.144807	0.765721
ENSG00000063176	SPHK2	-0.134108	0.913234	0.18679	0.118598	0.195541	0.181149	-0.248223	0.497116
ENSG00000063177	RPL18	-0.302997	2.05939e-33	0.203096	1.22931e-12	-0.207719	6.78646e-08	0.30762	8.61436e-05
ENSG00000063180	CA11	0.214635	6.20541e-05	-0.297919	0.357318	-0.985773	7.90062e-10	1.06906	0.00140279
ENSG00000063241	ISOC2	0.50054	2.17006e-08	0.418511	1.62723e-05	-0.167581	0.49533	-0.75147	0.0171165
ENSG00000063244	U2AF2	-0.538575	1.72253e-08	-0.395483	0.000199834	0.227086	0.0587672	0.706972	0.0115994
ENSG00000063245	EPN1	-0.541094	7.79489e-08	-0.358955	0.000376722	0.939067	1.7998e-22	-0.0390185	1
ENSG00000063322	MED29	0.36373	0.000374425	-0.00694227	1	-0.183753	0.462178	-0.173035	0.826656
ENSG00000063438	AHRR	-0.448865	1	0.0149579	0.0292302	0.896214	1.33537e-16	-0.462307	0.316123
ENSG00000063587	ZNF275	0.167993	0.12913	0.273947	0.0206656	-0.07669	0.910103	-0.365251	0.3558
ENSG00000063601	MTMR1	0.15751	0.045015	0.0796908	0.355614	-0.125073	1	-0.112128	0.737753
ENSG00000063660	GPC1	1.91606	4.89262e-133	0.595913	9.20489e-15	-1.79175	4.05504e-17	-0.720218	0.0490343
ENSG00000063761	ADCK1	-0.0185133	0.913873	0.0143009	0.702831	-0.171247	0.172589	0.175459	0.609175
ENSG00000063854	HAGH	0.367843	3.95444e-07	-0.594831	4.70325e-08	0.43554	6.83553e-05	-0.208552	0.595944
ENSG00000063978	RNF4	0.0442323	0.809643	0.0656196	0.680748	-0.16515	0.476988	0.0552977	1
ENSG00000064012	CASP8	-0.11717	1	0.0664491	0.315702	0.157416	0.146562	-0.106695	0.759841
ENSG00000064042	LIMCH1	-0.936448	3.98792e-09	-0.524882	0.000834405	1.50277	4.06691e-51	-0.0414453	0.987262
ENSG00000064102	ASUN	0.111905	0.100887	-0.130476	0.516017	-0.364779	0.0281587	0.38335	0.332443
ENSG00000064115	TM7SF3	-0.113132	0.368688	0.125629	0.332237	-0.11209	0.631919	0.0995933	0.880373
ENSG00000064199	SPA17	-0.360542	0.000440978	-0.215724	0.350021	-0.383679	0.0505974	0.959945	6.65941e-05
ENSG00000064201	TSPAN32	0.520142	1.87982e-16	-0.0564251	0.390434	-0.266122	1	-0.197594	1
ENSG00000064225	ST3GAL6	0.72832	9.47295e-23	-0.261673	0.713724	0.555619	2.91363e-06	-1.02226	8.54126e-07
ENSG00000064300	NGFR	-0.549992	0.162978	2.20814	2.42064e-156	-0.561004	0.229822	-1.09714	0.000164128
ENSG00000064309	CDON	-0.0568164	0.962224	0.0750335	0.156655	-0.173408	1	0.155191	1
ENSG00000064313	TAF2	-0.177368	0.127668	-0.15596	0.250159	0.0340427	0.953002	0.299285	0.513464
ENSG00000064393	HIPK2	0.584677	2.44038e-21	-0.782129	2.42145e-13	0.5366	2.89463e-08	-0.339148	0.0969964
ENSG00000064419	TNPO3	-0.226798	0.0252199	-0.159055	0.206584	-0.130482	0.482151	0.516334	0.0822405
ENSG00000064490	RFXANK	-0.382594	0.00115592	-0.351125	0.00518713	0.363369	0.00665405	0.37035	0.370057
ENSG00000064545	TMEM161A	0.0484704	0.762707	-0.197202	0.185711	0.144367	0.406965	0.00436476	1
ENSG00000064547	LPAR2	-0.441866	1	-0.235253	0.345826	-0.436113	0.0106076	1.11323	1.46515e-08
ENSG00000064601	CTSA	-0.136629	0.415488	0.0640719	0.539473	0.474079	4.98501e-05	-0.401522	0.168341
ENSG00000064607	SUGP2	0.360944	3.01688e-07	-0.0954387	0.710477	-0.773168	1.94191e-07	0.507662	0.108727
ENSG00000064651	SLC12A2	-1.20441	1.94603e-17	1.34143	7.79773e-68	0.367382	0.0012395	-0.504402	0.117563
ENSG00000064652	SNX24	0.0310805	0.433002	0.297183	0.0164581	-0.0911986	0.824816	-0.237065	0.451608
ENSG00000064666	CNN2	-1.23828	9.78721e-30	0.138275	0.0587465	-0.0501018	1	1.15011	6.35621e-06
ENSG00000064687	ABCA7	0.0535942	0.0261652	-0.190586	0.0800528	-0.144979	0.419615	0.281971	0.538353
ENSG00000064692	SNCAIP	-0.268131	1	-0.0489569	0.32569	-0.00665077	0.399926	0.323738	1
ENSG00000064703	DDX20	0.0802494	0.402309	0.00821754	0.7452	0.0252888	0.759661	-0.113756	0.691868
ENSG00000064726	BTBD1	0.156039	0.16379	-0.188881	0.34222	0.349752	0.0225624	-0.31691	0.522099
ENSG00000064763	FAR2	-0.945745	1.56609e-42	-0.527304	0.628691	0.87448	2.61057e-32	0.598569	7.58286e-06
ENSG00000064787	BCAS1	-0.0299843	1	-0.0106536	0.72147	0.0218242	1	0.0188137	1
ENSG00000064932	SBNO2	0.00199754	0.5512	-0.000887538	0.662109	0.451182	0.00190034	-0.452292	0.206235
ENSG00000064933	PMS1	-0.190926	0.10995	-0.0677391	0.858994	-0.221071	0.264614	0.479736	0.242679
ENSG00000064961	HMG20B	-0.505373	3.85146e-09	0.01752	0.941002	0.195474	0.12688	0.292379	0.323502
ENSG00000064989	CALCRL	-1.35954	1	-1.33333	1	3.64092	0	-0.948057	0.636144
ENSG00000064995	TAF11	-0.299116	0.010433	-0.288476	0.0209302	0.475509	3.85948e-05	0.112082	0.88474
ENSG00000064999	ANKS1A	0.220669	0.0328257	0.0484672	0.553432	0.0787125	0.538218	-0.347849	0.352813
ENSG00000065000	AP3D1	-0.0245166	0.931711	-0.0925093	0.497747	0.118797	0.536009	-0.00177128	1
ENSG00000065029	ZNF76	-0.0233308	0.979429	-0.189467	0.189332	0.140141	0.657272	0.0726569	0.914328
ENSG00000065054	SLC9A3R2	-2.34974	2.65799e-11	-1.29333	0.000158714	4.8218	0	-1.17873	0.0179004
ENSG00000065057	NTHL1	-0.209092	0.0854598	-0.0850983	0.58539	0.120075	0.621049	0.174115	0.736101
ENSG00000065060	UHRF1BP1	0.566077	2.53115e-14	-0.0605021	0.804366	-0.173252	1	-0.332323	0.385403
ENSG00000065135	GNAI3	-0.872887	2.67642e-21	-0.116784	0.331177	0.425758	8.01571e-05	0.563913	0.0119703
ENSG00000065150	IPO5	0.107367	0.220713	0.154763	0.102068	-0.651525	1.06969e-05	0.389396	0.259546
ENSG00000065154	OAT	-0.839768	3.14557e-12	0.532163	3.47497e-14	-0.158442	0.577135	0.466047	0.142282
ENSG00000065183	WDR3	-0.117213	0.934201	0.0486494	0.480868	0.22527	0.17564	-0.156706	0.630699
ENSG00000065243	PKN2	0.0115327	0.847491	-0.251288	0.427265	0.756953	1.86949e-07	-0.517198	0.303164
ENSG00000065268	WDR18	-0.0767038	0.582897	-0.482619	4.01066e-06	0.168725	0.278607	0.390598	0.225474
ENSG00000065308	TRAM2	-0.203582	0.406431	0.372836	0.000133485	0.274837	0.116522	-0.44409	0.260718
ENSG00000065328	MCM10	-0.194533	0.195808	-0.175564	0.28949	-0.226439	0.174897	0.596536	0.0202814
ENSG00000065357	DGKA	-0.0673931	0.990391	0.0446158	0.590025	0.0917314	0.57251	-0.068954	0.792228
ENSG00000065361	ERBB3	-0.440224	1	1.59799	2.23638e-96	-0.577401	1	-0.580362	0.42383
ENSG00000065413	ANKRD44	-0.129061	0.97498	0.215423	0.0124087	-0.166561	1	0.0802	0.837935
ENSG00000065427	KARS	-0.279567	0.00118	-0.278774	0.00267885	0.264574	0.0276702	0.293767	0.379453
ENSG00000065457	ADAT1	-0.0672717	0.654852	-0.091287	0.549356	0.108498	0.734398	0.0500604	0.974346
ENSG00000065485	PDIA5	-0.184401	0.915993	0.514879	3.17137e-08	0.254153	0.125395	-0.584631	0.110303
ENSG00000065491	TBC1D22B	0.125113	0.174113	-0.039213	0.843616	0.179261	0.275462	-0.265161	0.481045
ENSG00000065518	NDUFB4	0.602949	5.98677e-24	-0.394321	9.65585e-08	0.100458	0.391359	-0.309086	0.21123
ENSG00000065526	SPEN	-0.099379	0.401828	-0.0927222	0.512707	-0.156072	0.459227	0.348173	0.361884
ENSG00000065534	MYLK	1.17867	6.98464e-15	0.544224	0.00382667	-0.0285776	0.965068	-1.69431	0.00199514
ENSG00000065548	ZC3H15	-0.329862	4.52719e-05	-0.0735437	0.521335	-0.0117304	1	0.415136	0.127587
ENSG00000065559	MAP2K4	0.32692	0.00135814	-0.132603	0.619522	-0.0430722	0.95091	-0.151244	0.872373
ENSG00000065600	TMEM206	-0.467661	1.11765e-06	-0.239783	0.0862802	0.284063	0.0086992	0.423382	0.134947
ENSG00000065609	SNAP91	1.91531	7.02597e-198	-0.679137	1	-0.536279	1	-0.699896	0.302097
ENSG00000065613	SLK	0.487128	5.32145e-06	0.00426298	0.457281	0.488554	0.00133688	-0.979945	0.00483005
ENSG00000065615	CYB5R4	-0.257798	0.0296358	-0.218466	0.0967185	0.20089	0.116211	0.275374	0.688351
ENSG00000065621	GSTO2	-0.0309812	0.785262	0.0503124	0.232215	-0.0176061	1	-0.00172504	1
ENSG00000065665	SEC61A2	0.389979	2.22456e-11	-0.594268	1.81414e-07	-0.443809	0.0180077	0.648098	0.0106388
ENSG00000065717	TLE2	0.362431	7.32394e-06	-0.161021	0.62736	0.334152	0.0134249	-0.535562	0.0339704
ENSG00000065802	ASB1	0.291057	0.001419	0.108233	0.392524	-0.388024	0.0275762	-0.0112664	1
ENSG00000065809	FAM107B	-1.50498	2.68333e-17	-0.674205	0.00710969	1.95477	4.31564e-111	0.224417	0.211138
ENSG00000065833	ME1	0.316383	0.00114821	-0.24471	0.503229	0.775159	1.71372e-07	-0.846833	0.0148486
ENSG00000065882	TBC1D1	0.55681	9.20952e-12	-0.499108	0.0122096	0.515979	0.00011021	-0.573681	0.11447
ENSG00000065883	CDK13	0.143526	0.28914	0.0974326	0.552799	0.00206241	1	-0.243021	0.687253
ENSG00000065911	MTHFD2	-0.370546	0.00293785	0.651836	1.43664e-15	-0.380174	0.0347779	0.0988841	0.839534
ENSG00000065923	SLC9A7	0.139051	0.0243155	-0.111509	0.247735	-0.18633	0.282641	0.158787	0.661878
ENSG00000065970	FOXJ2	0.349531	3.23697e-05	-0.162128	0.359167	-0.0621627	0.971208	-0.125241	0.857302
ENSG00000065978	YBX1	0.290438	1.36552e-16	-0.195699	1.28813e-08	-0.0255687	0.820117	-0.0691708	0.698294
ENSG00000065989	PDE4A	-0.240305	1	0.53568	7.48703e-10	0.00909562	0.621073	-0.30447	0.467356
ENSG00000066027	PPP2R5A	0.739696	2.40661e-26	-0.462919	0.00252238	0.0591385	0.599605	-0.335916	0.243096
ENSG00000066044	ELAVL1	-0.333413	1.25289e-05	-0.361378	6.9712e-06	-0.00190718	1	0.696698	0.00161453
ENSG00000066056	TIE1	-1.02876	1	-1.03583	1	3.10649	1.89325955486366e-320	-1.04191	0.442622
ENSG00000066084	DIP2B	0.0770502	0.480469	-0.237824	0.148077	0.145142	0.456506	0.0156324	1
ENSG00000066117	SMARCD1	-0.972607	1.38919e-25	-0.33755	0.00481295	0.460605	8.58484e-06	0.849552	0.000120411
ENSG00000066135	KDM4A	0.0104491	0.787302	-0.15254	0.306286	-0.36428	0.0351542	0.506371	0.166041
ENSG00000066136	NFYC	-0.0893076	0.452864	-0.427356	4.39616e-06	-0.0521889	0.95279	0.568852	0.0271128
ENSG00000066279	ASPM	-0.170181	0.257603	-0.101528	1	-0.729216	1.01585e-06	1.00093	1.28482e-05
ENSG00000066322	ELOVL1	-0.912462	1.00067e-10	-0.274568	0.127694	1.35889	6.09553e-37	-0.171861	0.849249
ENSG00000066379	ZNRD1	-0.752681	5.03093e-09	0.0682122	0.516948	0.349898	0.00462733	0.334571	0.381348
ENSG00000066382	MPPED2	1.1528	3.3825e-48	-0.478064	1	-0.0644147	0.654861	-0.610325	0.190594
ENSG00000066422	ZBTB11	-0.093518	0.996326	-0.0883633	1	-0.230243	0.0792054	0.412124	0.17634
ENSG00000066427	ATXN3	-0.364177	8.44393e-05	-0.230803	0.045295	-0.119753	0.683405	0.714733	0.00784691
ENSG00000066455	GOLGA5	-0.399098	0.0286672	0.278742	0.00577719	0.217647	0.234262	-0.097291	1
ENSG00000066468	FGFR2	-0.274897	1	-0.0588674	0.060472	-0.406414	0.00073404	0.740178	0.000133388
ENSG00000066557	LRRC40	-0.1858	0.116371	-0.348066	0.00100704	0.0170756	0.874004	0.516791	0.122437
ENSG00000066583	ISOC1	1.62906	7.4228e-103	-0.539895	0.000566617	-0.967355	4.83108e-08	-0.121808	1
ENSG00000066629	EML1	-0.273199	0.00773088	-0.231407	0.0795232	0.0886805	0.508873	0.415925	0.309037
ENSG00000066651	TRMT11	-0.361197	0.000525588	-0.121735	1	-0.360952	0.0180433	0.843884	0.000343887
ENSG00000066654	THUMPD1	-0.363843	9.75022e-05	-0.0739926	0.732803	-0.328026	0.0449272	0.765862	0.00359534
ENSG00000066697	MSANTD3	-0.173521	0.235487	0.459795	1.02428e-07	-0.0153235	1	-0.270951	0.498869
ENSG00000066735	KIF26A	-0.0255707	0.400109	-0.380839	1	0.686492	2.45741e-08	-0.280082	0.588022
ENSG00000066739	ATG2B	0.248823	0.019415	0.0445084	0.551856	0.0509744	0.622689	-0.344306	0.369522
ENSG00000066777	ARFGEF1	0.110364	0.250064	-0.269147	0.0623432	0.278244	0.0700409	-0.119461	0.842457
ENSG00000066827	ZFAT	0.0647725	0.399217	2.57367e-05	0.7888	0.0423448	0.855257	-0.107143	0.730776
ENSG00000066855	MTFR1	-0.0181915	1	0.00778732	1	0.0594197	0.976021	-0.0490155	1
ENSG00000066926	FECH	0.00421669	0.821175	-0.192808	0.166034	-0.300999	0.0870635	0.48959	0.195451
ENSG00000066933	MYO9A	0.381449	0.0013752	0.157128	0.190437	0.159654	0.253802	-0.698231	0.0794618
ENSG00000067057	PFKP	1.59591	6.55276e-144	-1.33206	2.72994e-17	0.85266	2.16307e-23	-1.11651	4.67759e-12
ENSG00000067064	IDI1	-0.794568	7.38535e-30	-0.00368529	0.978211	0.0267242	0.967543	0.771529	2.87033e-05
ENSG00000067066	SP100	-0.988507	1	0.848884	1.0903e-36	1.33069	8.7291e-31	-1.19107	0.000506446
ENSG00000067082	KLF6	-0.756495	8.04612e-25	1.15647	2.82555e-62	0.379263	1.85664e-05	-0.779238	3.79291e-05
ENSG00000067113	PLPP1	-0.325055	0.212821	2.09249	2.07491e-135	-0.155258	0.959571	-1.61218	7.41302e-11
ENSG00000067141	NEO1	-0.132024	0.431765	0.234996	0.00743034	-0.588194	0.000216156	0.485222	0.140615
ENSG00000067167	TRAM1	-0.947304	1.1098e-20	0.0562844	0.418622	0.892318	4.30343e-22	-0.00129794	1
ENSG00000067177	PHKA1	0.170181	0.000195307	0.0569714	0.0746987	-0.133407	1	-0.0937453	1
ENSG00000067182	TNFRSF1A	-0.95086	3.15733e-09	0.50175	2.12229e-10	0.792385	7.70706e-14	-0.343276	0.411108
ENSG00000067191	CACNB1	0.757422	2.73433e-31	-0.098288	0.489867	-0.350612	1	-0.308522	1
ENSG00000067208	EVI5	-0.0568339	0.758448	0.285291	0.00464644	-0.024181	1	-0.204276	0.649656
ENSG00000067221	STOML1	0.171002	0.11153	0.250554	0.0459167	-0.050905	0.852191	-0.370651	0.354745
ENSG00000067225	PKM	0.215951	0.00016657	-0.323496	2.98905e-08	-0.369527	2.42728e-05	0.477072	0.00393023
ENSG00000067248	DHX29	-0.150657	0.198781	-0.0514212	0.764956	0.105276	0.7695	0.0968024	0.858295
ENSG00000067334	DNTTIP2	-0.542899	2.57927e-07	-0.317046	0.00886152	0.283423	0.019837	0.576521	0.0798928
ENSG00000067365	METTL22	-0.0681232	0.703438	0.0551616	0.523591	-0.167609	0.472751	0.18057	0.818273
ENSG00000067369	TP53BP1	-0.152922	0.186698	-0.0986777	0.509777	-0.257011	0.167038	0.508611	0.153555
ENSG00000067445	TRO	-0.30527	0.00851357	-0.197442	0.337794	-0.457496	0.00603494	0.960208	0.00023585
ENSG00000067533	RRP15	0.274233	0.00316153	-0.389959	0.0116804	0.0208304	1	0.094896	0.935506
ENSG00000067560	RHOA	-0.996436	3.46665e-61	0.24942	6.57142e-06	0.589246	2.20164e-16	0.15777	0.498773
ENSG00000067596	DHX8	-0.00760245	0.671006	0.0859472	0.387076	0.14402	0.385078	-0.222365	0.533847
ENSG00000067606	PRKCZ	0.513744	1.16493e-11	-0.231375	1	-0.0670947	0.884342	-0.215275	0.657735
ENSG00000067704	IARS2	0.350616	0.000130481	-0.185724	0.282006	0.0958202	0.696518	-0.260712	0.595979
ENSG00000067715	SYT1	-1.47927	3.70755e-46	-0.0039098	0.000206614	-0.631967	0.0934475	2.11514	5.86572e-21
ENSG00000067798	NAV3	0.0364348	0.179826	0.182846	0.00244948	-0.0935767	1	-0.125704	1
ENSG00000067829	IDH3G	0.204833	0.0162924	-0.167862	0.15128	0.101848	0.56762	-0.138819	0.7649
ENSG00000067836	ROGDI	1.13228	4.00118e-54	0.150256	0.040283	-1.35152	3.74274e-17	0.0689857	0.827595
ENSG00000067840	PDZD4	-0.0275561	1	0.019692	0.057613	-0.0486408	1	0.0565049	1
ENSG00000067900	ROCK1	-0.0462427	0.768497	-0.0934569	0.467404	0.117887	0.616792	0.0218126	1
ENSG00000067955	CBFB	-0.374764	0.00467907	-0.181281	0.260364	0.114905	0.511367	0.44114	0.397964
ENSG00000067992	PDK3	-0.165418	0.988826	0.465964	3.34901e-07	-0.0646415	0.906465	-0.235904	0.57642
ENSG00000068001	HYAL2	-1.59016	1.92306e-41	-0.299976	0.0060133	1.56106	8.3691e-82	0.329073	0.122111
ENSG00000068024	HDAC4	-0.00603691	1	-0.0108201	0.93833	-0.0898524	0.690456	0.106709	0.809043
ENSG00000068028	RASSF1	-0.220113	0.940319	0.0506137	0.405045	0.647641	7.05492e-06	-0.478141	0.263836
ENSG00000068078	FGFR3	-0.0562585	0.966798	0.0551374	0.0282821	-0.0751083	1	0.0762294	1
ENSG00000068079	IFI35	0.18863	0.0739112	0.212197	0.0719574	-0.207572	0.390626	-0.193254	0.752035
ENSG00000068097	HEATR6	-0.140547	0.331472	-0.114416	0.607415	-0.057641	0.628505	0.312604	0.320844
ENSG00000068120	COASY	-0.373913	0.00476674	-0.0458172	0.885163	0.288654	0.0437236	0.131076	0.878766
ENSG00000068137	PLEKHH3	0.350285	0.000212977	-0.12322	0.498474	-0.201432	0.407736	-0.025633	1
ENSG00000068305	MEF2A	1.45386	8.64968e-65	-0.30288	0.726676	0.512393	0.000363734	-1.66337	3.49955e-07
ENSG00000068308	OTUD5	-0.026236	0.562733	0.315208	0.00904763	0.21168	0.201659	-0.500653	0.211658
ENSG00000068323	TFE3	-0.212191	0.163243	0.118906	0.416982	0.134299	0.555129	-0.0410132	1
ENSG00000068354	TBC1D25	0.236911	0.0318133	0.28307	0.032577	0.0608726	0.509655	-0.580854	0.124976
ENSG00000068366	ACSL4	0.11814	0.146587	-0.108432	0.75388	0.572791	1.65082e-05	-0.5825	0.0358611
ENSG00000068383	INPP5A	0.857823	1.79063e-26	-0.332533	0.964657	0.271177	0.0365252	-0.796467	0.0303601
ENSG00000068394	GPKOW	-0.253402	0.0229126	-0.318927	0.00462421	0.267618	0.0384889	0.304711	0.435112
ENSG00000068400	GRIPAP1	-0.469916	2.35048e-05	-0.401605	0.000592559	0.306611	0.0105914	0.564909	0.0986979
ENSG00000068438	FTSJ1	-0.37606	0.000145569	-0.136432	0.34914	0.00894132	0.981765	0.503551	0.119357
ENSG00000068489	PRR11	-0.0537764	0.798164	0.1384	0.09544	-0.260138	0.110279	0.175514	0.689887
ENSG00000068615	REEP1	1.07311	8.68239e-56	-0.599785	1	-0.0375815	0.417108	-0.43574	0.484126
ENSG00000068650	ATP11A	0.365183	2.52673e-06	-0.773461	1	1.26717	2.12591e-24	-0.858894	0.0586501
ENSG00000068654	POLR1A	0.0352576	0.776216	-0.0905977	0.597241	-0.00717792	1	0.0625181	0.986164
ENSG00000068697	LAPTM4A	-0.919468	6.28843e-45	0.119855	0.0758444	-0.0622068	0.773005	0.86182	3.33973e-07
ENSG00000068745	IP6K2	-0.920412	3.84012e-21	-0.195318	0.0997087	0.0519547	0.740602	1.06378	1.13375e-05
ENSG00000068784	SRBD1	-0.288845	0.00304043	-0.129298	0.393814	0.0958015	0.582163	0.322341	0.345901
ENSG00000068796	KIF2A	-0.523058	2.01638e-07	-0.210149	0.0783863	0.0944522	0.46461	0.638754	0.0296048
ENSG00000068831	RASGRP2	2.15971	1.15814e-188	-0.773229	1	-0.0661778	0.208962	-1.3203	9.99408e-05
ENSG00000068878	PSME4	-0.0602743	0.947272	0.278846	0.0263934	0.244659	0.179004	-0.463231	0.316271
ENSG00000068885	IFT80	0.0199423	0.575484	0.0258654	0.566544	-0.322341	0.0545047	0.276533	0.62144
ENSG00000068903	SIRT2	0.185431	0.0305428	-0.222164	0.0764525	0.166697	0.337686	-0.129965	0.786662
ENSG00000068912	ERLEC1	-0.442744	5.91e-05	0.482176	8.15338e-10	0.045723	0.927762	-0.0851549	0.942213
ENSG00000068971	PPP2R5B	-0.0527218	0.831144	0.0137399	0.931613	0.154899	0.491404	-0.115917	0.876798
ENSG00000068976	PYGM	1.16083	1.45015e-86	-0.595508	1	-0.614969	0.00238307	0.0496506	0.196134
ENSG00000069011	PITX1	-0.0388525	1	-0.0360091	0.734164	-0.0573427	1	0.132204	1
ENSG00000069020	MAST4	0.706339	5.2226e-23	-0.698775	0.000442981	1.15064	1.32106e-29	-1.1582	1.14383e-06
ENSG00000069122	ADGRF5	-0.950978	1	-0.989704	1	3.1001	4.11836e-277	-1.15942	0.0203859
ENSG00000069188	SDK2	0.357787	2.04352e-12	-0.523993	0.000182096	-0.74421	1.43289e-06	0.910415	0.00054024
ENSG00000069248	NUP133	0.0194889	0.514117	-0.270462	0.0231879	-0.285382	0.118913	0.536355	0.114843
ENSG00000069275	NUCKS1	0.228761	0.000114602	-0.240529	0.000193372	-0.871305	7.4907e-22	0.883074	4.29329e-09
ENSG00000069329	VPS35	0.328404	5.43962e-07	-0.423796	1.65036e-07	-0.294828	0.0193856	0.390221	0.123943
ENSG00000069345	DNAJA2	-0.0268389	0.949634	-0.40119	0.000143594	0.356009	0.00695819	0.0720197	0.92959
ENSG00000069399	BCL3	-0.121168	0.834866	0.42848	5.28326e-06	0.248887	0.0868764	-0.556199	0.0937529
ENSG00000069431	ABCC9	0.933876	2.10513e-42	-0.244544	0.724873	-0.337874	1	-0.351458	1
ENSG00000069482	GAL	-0.0638922	0.981322	0.139189	1.45188e-05	-0.106047	1	0.0307494	1
ENSG00000069493	CLEC2D	0.809164	1.00484e-20	-0.186935	0.880763	-0.136701	0.924966	-0.485528	0.268346
ENSG00000069509	FUNDC1	0.155332	0.141667	-0.175643	0.241491	0.0107455	1	0.00956534	1
ENSG00000069535	MAOB	0.234238	2.3394e-05	-0.0460104	0.15878	-0.629797	4.64137e-07	0.441569	0.0236503
ENSG00000069667	RORA	-1.02584	0.000142048	-0.678812	0.0389151	1.86063	2.56395e-72	-0.155978	1
ENSG00000069702	TGFBR3	0.102025	0.405972	-0.0893855	0.579978	0.108616	0.728721	-0.121255	0.924545
ENSG00000069849	ATP1B3	-0.2118	0.00966344	-0.138666	0.146875	0.292605	0.00726772	0.0578609	0.969788
ENSG00000069869	NEDD4	-0.0384367	0.741972	0.0268804	0.583869	0.292752	0.0706554	-0.281196	0.468739
ENSG00000069943	PIGB	0.0063189	0.74218	0.0441995	0.597697	0.146241	0.31909	-0.19676	0.567882
ENSG00000069956	MAPK6	0.087915	0.512811	0.193075	0.1054	-0.323723	0.100811	0.0427326	1
ENSG00000069966	GNB5	0.550921	3.43734e-14	-0.0761433	1	-0.761441	1.8205e-06	0.286663	0.403913
ENSG00000069974	RAB27A	0.536984	3.42403e-07	-0.0181032	0.615165	-0.0873395	0.78033	-0.431541	0.290054
ENSG00000069998	CECR5	-0.3105	0.0448498	0.0989309	0.509472	0.169685	0.414319	0.041885	1
ENSG00000070010	UFD1L	-0.907144	1.00452e-22	0.0700692	0.325991	0.888373	2.03425e-22	-0.0512981	0.995742
ENSG00000070018	LRP6	-0.494802	2.66524e-05	0.157178	0.0986513	0.0795503	0.69111	0.258074	0.541402
ENSG00000070031	SCT	0.261545	1.09541e-10	-0.112789	1	-0.1014	1	-0.0473555	1
ENSG00000070047	PHRF1	-0.0159192	0.990704	0.0223617	0.951895	0.114601	0.642229	-0.121044	0.882231
ENSG00000070061	IKBKAP	0.225374	0.00918248	0.00908578	0.933837	-0.236932	0.156448	0.00247246	1
ENSG00000070081	NUCB2	0.546769	4.94268e-15	-0.368768	8.00444e-05	-0.67864	1.40144e-07	0.50064	0.0509626
ENSG00000070087	PFN2	-0.532481	1.06911e-16	0.078284	0.321171	-0.104484	0.414454	0.558681	0.00353948
ENSG00000070159	PTPN3	0.17324	0.00777835	0.125601	0.0433431	-0.146726	1	-0.152115	1
ENSG00000070182	SPTB	1.88718	2.19428e-189	-0.646097	1	-0.441027	0.929467	-0.800056	0.00704669
ENSG00000070190	DAPP1	0.0613899	0.00501745	-0.00749656	1	-0.0314508	1	-0.0224425	1
ENSG00000070193	FGF10	0.176868	6.19422e-05	-0.204677	1	-0.192837	1	0.220646	1
ENSG00000070214	SLC44A1	-1.26664	3.7478e-16	0.755816	4.36659e-31	1.13289	7.38054e-34	-0.622074	0.0203628
ENSG00000070269	TMEM260	-0.300093	0.00201429	-0.124342	0.619857	-0.0298435	1	0.454278	0.178587
ENSG00000070366	SMG6	-0.292647	0.00408117	-0.189809	0.121024	-0.0280809	1	0.510537	0.121257
ENSG00000070367	EXOC5	-0.0518291	0.876731	-0.192591	0.205916	0.233215	0.128318	0.0112051	1
ENSG00000070404	FSTL3	0.363223	2.29997e-05	0.650525	5.03019e-12	-0.585015	1	-0.428733	0.447103
ENSG00000070413	DGCR2	0.262248	0.0029869	-0.0509794	0.867934	-0.431411	0.0137917	0.220143	0.640752
ENSG00000070423	RNF126	-0.278315	0.0170034	-0.227583	0.073941	0.469757	0.000244267	0.036141	1
ENSG00000070444	MNT	0.127535	0.369519	0.151671	0.339079	0.0265739	1	-0.30578	0.576909
ENSG00000070476	ZXDC	0.309848	0.000249003	-0.10942	0.906211	-0.145761	1	-0.0546667	0.747863
ENSG00000070495	JMJD6	-0.165668	0.412736	-0.164077	0.42707	0.498129	0.000755567	-0.168384	0.847827
ENSG00000070501	POLB	-0.138368	0.315073	0.0431124	0.83477	0.0303706	1	0.0648853	0.920113
ENSG00000070540	WIPI1	-0.104007	0.653429	0.388161	3.87296e-05	0.482625	0.000448413	-0.76678	0.0110461
ENSG00000070610	GBA2	0.585908	2.37653e-12	-0.397951	0.0247686	0.0351146	0.91112	-0.223072	0.736101
ENSG00000070614	NDST1	-0.244887	0.225243	-0.619837	0.000167721	1.14565	1.15634e-25	-0.280926	0.505028
ENSG00000070669	ASNS	0.0200767	0.0339511	-0.129792	0.827769	-0.732869	5.69173e-07	0.842584	0.00332908
ENSG00000070718	AP3M2	-0.896062	1.05414e-13	0.0920003	0.0112251	0.679375	8.01108e-10	0.124687	0.641126
ENSG00000070731	ST6GALNAC2	0.000579812	0.828016	-0.0209135	0.896469	-0.0227206	1	0.0430543	0.969818
ENSG00000070756	PABPC1	-1.07486	4.36688e-87	0.546675	9.75806e-26	0.105342	0.219226	0.422839	0.00662034
ENSG00000070759	TESK2	-0.115049	1	0.00449861	0.718684	0.175309	0.0923796	-0.0647579	0.825954
ENSG00000070761	CFAP20	-0.371834	0.000585273	-0.415287	0.000234034	0.318238	0.0122379	0.468883	0.191835
ENSG00000070770	CSNK2A2	-0.447657	0.00143828	0.0498373	0.638485	0.469159	0.00100338	-0.0713398	1
ENSG00000070778	PTPN21	1.17202	3.42652e-47	0.0856355	0.0875078	-0.572968	1	-0.684692	0.142691
ENSG00000070785	EIF2B3	0.144207	0.0224048	-0.190674	0.378476	-0.471473	0.00213686	0.51794	0.113613
ENSG00000070808	CAMK2A	1.03634	6.58258e-57	-0.250599	0.801526	-0.399206	1	-0.386535	1
ENSG00000070814	TCOF1	0.158018	0.246342	-0.0524073	0.89378	-0.0070892	1	-0.0985212	0.935869
ENSG00000070831	CDC42	-0.404406	4.06448e-09	-0.217804	0.00365489	0.812831	6.78002e-21	-0.190621	0.535575
ENSG00000070882	OSBPL3	-0.2073	0.975185	-0.248987	1	0.862175	8.77082e-14	-0.405888	0.352345
ENSG00000070950	RAD18	-0.202167	1	0.130968	0.0684352	0.158702	0.235481	-0.0875028	0.78313
ENSG00000070961	ATP2B1	-0.420067	7.32506e-08	-0.842285	3.8205e-25	-0.0990003	0.767331	1.36135	1.46163e-11
ENSG00000071051	NCK2	-0.116128	0.469055	-0.018773	1	0.299352	0.0693257	-0.164452	0.772457
ENSG00000071054	MAP4K4	0.493855	1.97645e-08	-0.222181	0.262779	0.937604	8.46788e-18	-1.20928	1.12837e-05
ENSG00000071073	MGAT4A	0.033762	0.226492	-0.267091	1	0.630094	1.57105e-06	-0.396765	0.354382
ENSG00000071082	RPL31	-0.251229	7.5347e-15	0.289363	8.29071e-17	-0.289065	4.36167e-10	0.250931	0.0219006
ENSG00000071127	WDR1	-0.396888	3.00741e-07	-0.425349	1.34211e-07	1.16578	1.47831e-43	-0.343543	0.152193
ENSG00000071189	SNX13	0.254698	0.00610173	0.0285104	0.782058	-0.175975	0.395047	-0.107233	0.881703
ENSG00000071205	ARHGAP10	-0.117434	0.978936	-0.192151	0.382149	-0.453911	0.00331469	0.763496	0.0261635
ENSG00000071242	RPS6KA2	-0.103875	0.514839	-0.911524	0.00131222	1.73594	1.41592e-58	-0.720543	0.105434
ENSG00000071243	ING3	-0.296075	0.0191198	-0.0562015	0.80285	0.0291212	0.973839	0.323155	0.531656
ENSG00000071246	VASH1	0.587573	7.73479e-13	-0.358274	0.133639	0.971826	1.9348e-18	-1.20112	5.66317e-06
ENSG00000071282	LMCD1	-1.04504	3.12102e-18	1.53953	3.25336e-140	-0.937798	1.85327e-07	0.443311	0.0382568
ENSG00000071462	WBSCR22	-0.388337	6.57627e-07	-0.353589	2.18472e-05	-0.177978	0.368999	0.919903	1.27342e-05
ENSG00000071537	SEL1L	-0.0372486	0.898529	0.0230595	0.908164	-0.0424035	0.875271	0.0565925	0.973931
ENSG00000071539	TRIP13	-0.0717501	0.544785	0.0107076	0.797855	-0.222282	0.115998	0.283324	0.392335
ENSG00000071553	ATP6AP1	-0.192842	0.116157	-0.526558	1.09204e-06	0.731626	2.95122e-12	-0.0122268	1
ENSG00000071564	TCF3	-0.367365	0.00366273	-0.14039	0.350978	0.0937914	0.664411	0.413964	0.352511
ENSG00000071575	TRIB2	-0.32833	0.0944011	0.891588	3.88088e-27	-0.76103	0.00023561	0.197772	0.658574
ENSG00000071626	DAZAP1	-0.165258	0.0748727	-0.364942	0.000140724	0.178628	0.18653	0.351572	0.24929
ENSG00000071655	MBD3	0.183611	0.103843	-0.0343849	0.92864	0.0314787	1	-0.180705	0.800796
ENSG00000071794	HLTF	0.174903	0.065405	-0.110351	0.550639	-0.34915	0.0720581	0.284598	0.619124
ENSG00000071859	FAM50A	0.00681963	1	-0.0944458	0.428919	0.139987	0.338497	-0.0523604	0.960938
ENSG00000071889	FAM3A	0.571077	1.11538e-08	0.0138577	0.847729	0.0826479	0.646091	-0.667583	0.104753
ENSG00000071894	CPSF1	-0.202053	0.0585294	-0.138167	0.281262	-0.26174	0.152873	0.601961	0.0498987
ENSG00000071967	CYBRD1	-0.7712	0.00213965	1.58794	1.85023e-112	-0.620268	0.0551232	-0.196472	1
ENSG00000071991	CDH19	-0.492876	0.931274	1.61196	5.23387e-131	-0.526391	1	-0.592692	1
ENSG00000071994	PDCD2	-0.488524	2.5732e-06	-0.189857	0.0958837	0.585877	5.90218e-08	0.0925046	0.935506
ENSG00000072042	RDH11	-0.610864	6.1546e-13	-0.194384	0.0434856	0.363335	0.00182293	0.441914	0.0590078
ENSG00000072062	PRKACA	0.793278	1.51932e-19	-0.0967173	0.866525	-0.179521	0.742324	-0.517039	0.278679
ENSG00000072071	ADGRL1	0.357868	0.000809726	0.242161	0.0321705	-0.439543	1	-0.160486	0.556303
ENSG00000072110	ACTN1	0.785814	3.60362e-21	0.85385	1.25213e-23	-0.393945	0.0345791	-1.24572	1.86425e-06
ENSG00000072121	ZFYVE26	-0.05598	1	-0.0163506	0.642509	-0.26786	0.137922	0.340191	0.553384
ENSG00000072133	RPS6KA6	0.125265	0.189824	0.010023	0.779697	-0.0381525	1	-0.0971358	0.767446
ENSG00000072134	EPN2	0.189178	0.158268	-0.0315942	1	0.0671562	0.861192	-0.22474	0.727898
ENSG00000072135	PTPN18	-0.178734	0.219296	-0.0353172	1	-0.37703	0.029161	0.591081	0.0864537
ENSG00000072163	LIMS2	1.76652	3.57891e-144	-0.813369	1	0.421721	0.000343056	-1.37487	3.70508e-05
ENSG00000072195	SPEG	1.69079	6.7376e-122	-0.0551234	0.130222	-1.37964	8.35458e-12	-0.256021	1
ENSG00000072210	ALDH3A2	0.302092	3.09347e-05	0.386654	1.71509e-06	-0.75835	3.22683e-06	0.0696034	1
ENSG00000072274	TFRC	0.0642706	0.446278	-0.00997513	0.880188	0.0416717	0.780767	-0.0959672	0.76314
ENSG00000072310	SREBF1	-0.229325	1	0.168081	0.0472761	0.331213	0.0178914	-0.269969	0.519842
ENSG00000072364	AFF4	0.258804	0.0129087	0.243787	0.0371014	-0.0143531	1	-0.488238	0.215255
ENSG00000072401	UBE2D1	-0.581625	4.01742e-09	-0.0525344	0.773076	0.133889	0.329328	0.50027	0.0913022
ENSG00000072415	MPP5	-0.283798	0.00663779	-0.368586	0.000714723	0.26633	0.0234808	0.386053	0.274312
ENSG00000072422	RHOBTB1	-0.494296	0.0283703	0.826179	3.05158e-22	0.0341278	0.899165	-0.36601	0.587482
ENSG00000072501	SMC1A	0.0898854	0.516185	-0.172306	0.171663	-0.00563595	1	0.0880565	0.872373
ENSG00000072506	HSD17B10	-0.0693931	0.47846	-0.298768	0.000203443	-0.199543	0.124386	0.567704	0.0115009
ENSG00000072518	MARK2	0.285871	0.00563064	-0.221256	0.309084	0.247452	0.142978	-0.312066	0.571916
ENSG00000072571	HMMR	-0.0591331	1	-0.206896	0.097877	-0.265505	0.108872	0.531534	0.0344898
ENSG00000072609	CHFR	-0.137481	0.533334	0.00379833	1	0.383925	0.0201337	-0.250242	0.679091
ENSG00000072657	TRHDE	-0.0974622	0.990896	-0.0473796	0.36873	-0.122605	1	0.267447	1
ENSG00000072682	P4HA2	-0.184844	0.155698	0.267114	0.00105608	-0.165208	0.426081	0.0829376	1
ENSG00000072736	NFATC3	-0.147459	0.17554	-0.197824	0.0999449	0.0279614	1	0.317322	0.413134
ENSG00000072756	TRNT1	-0.218255	0.0636838	0.079048	0.494042	-0.131286	0.592472	0.270492	0.559612
ENSG00000072778	ACADVL	0.278631	0.000224608	-0.217378	0.0261366	-0.115447	0.49435	0.054193	0.988303
ENSG00000072786	STK10	-0.440654	1	-0.0571722	0.480706	1.18165	8.47881e-21	-0.68382	0.104497
ENSG00000072803	FBXW11	0.370976	0.000201667	0.106226	0.474163	-0.290234	0.1826	-0.186968	0.794204
ENSG00000072818	ACAP1	0.324538	2.79839e-05	0.039258	0.398327	-0.28554	1	-0.0782567	0.826098
ENSG00000072832	CRMP1	-0.919578	4.80455e-09	-0.688372	0.000499013	1.80794	6.47598e-56	-0.199985	0.906133
ENSG00000072849	DERL2	-0.60668	2.0078e-06	0.0962332	0.345511	0.310637	0.0207223	0.19981	0.694813
ENSG00000072864	NDE1	0.0844508	0.356651	0.276831	0.0150757	-0.0857201	0.957481	-0.275562	0.481832
ENSG00000072952	MRVI1	0.289382	0.0091014	0.152609	0.108683	-0.152662	1	-0.28933	0.482219
ENSG00000072954	TMEM38A	0.460929	2.25295e-11	-0.131672	0.979928	-0.104808	1	-0.224448	0.600969
ENSG00000072958	AP1M1	0.0399492	0.692036	-0.214428	0.0634551	-0.268507	0.111717	0.442986	0.206911
ENSG00000073008	PVR	0.0856961	0.280987	-0.0622274	0.803097	0.38952	0.00906619	-0.412989	0.264225
ENSG00000073050	XRCC1	-0.264355	0.0166818	-0.15427	0.239127	-0.0279011	1	0.446526	0.222243
ENSG00000073060	SCARB1	-0.169786	0.813021	0.898678	3.74605e-21	-0.146631	0.878365	-0.582262	0.183547
ENSG00000073111	MCM2	-0.0127747	0.965273	-0.000598239	0.880188	-0.282157	0.0529969	0.29553	0.433646
ENSG00000073150	PANX2	0.0666945	0.222743	0.067445	0.137425	-0.0553887	1	-0.0787508	1
ENSG00000073169	SELO	0.228353	0.0189194	-0.0667418	0.871656	0.0675289	0.584378	-0.229141	0.537051
ENSG00000073331	ALPK1	-0.108518	1	0.18962	0.00231902	0.00203363	1	-0.0831347	0.842195
ENSG00000073350	LLGL2	-0.0947292	0.109079	-0.612706	4.49948e-08	0.645882	1.2391e-11	0.0615536	1
ENSG00000073417	PDE8A	-0.358134	1	-0.135112	0.737541	1.01324	1.25247e-15	-0.519994	0.239606
ENSG00000073464	CLCN4	0.294699	0.00254012	-0.0623713	0.835515	0.134261	0.319222	-0.366589	0.336202
ENSG00000073536	NLE1	-0.218343	0.0439818	0.0735555	0.331376	-0.209071	0.291101	0.353858	0.367742
ENSG00000073578	SDHA	1.08758	1.14259e-73	-0.906432	5.08014e-25	-0.520589	0.000503279	0.339446	0.309129
ENSG00000073584	SMARCE1	-0.330865	1.84558e-05	-0.235453	0.00634563	-0.191547	0.175319	0.757865	0.000527171
ENSG00000073614	KDM5A	-0.148565	0.62955	0.227145	0.102881	0.280947	0.118144	-0.359526	0.509493
ENSG00000073670	ADAM11	1.47295	1.1006e-108	-0.453364	0.928005	-0.524407	1	-0.495184	1
ENSG00000073711	PPP2R3A	1.43572	1.93239e-95	-0.448756	0.0355388	-0.701719	0.00108541	-0.285242	0.76314
ENSG00000073712	FERMT2	0.0365989	0.802369	0.00511197	1	0.180345	0.218351	-0.222055	0.568354
ENSG00000073737	DHRS9	0.479316	2.95504e-08	2.06649	4.25665e-70	-1.30887	0.000319667	-1.23694	0.0439958
ENSG00000073756	PTGS2	-0.824455	1	1.55364	6.27931e-117	0.0478083	0.0117116	-0.77699	0.163777
ENSG00000073792	IGF2BP2	0.299165	0.000392476	0.230909	0.0156761	-0.0261987	1	-0.503876	0.0865966
ENSG00000073803	MAP3K13	-0.78276	1.56751e-09	0.189723	0.0461409	0.0918087	0.516776	0.501228	0.178007
ENSG00000073849	ST6GAL1	0.0959885	0.324963	0.0444451	0.738383	-0.0898907	0.768746	-0.0505428	0.953373
ENSG00000073910	FRY	1.43746	1.52356e-80	-0.24315	0.756922	-0.169315	0.757907	-1.02499	0.00128972
ENSG00000073921	PICALM	-0.202313	0.0616991	-0.254458	0.0272404	0.428615	0.000555761	0.028156	1
ENSG00000073969	NSF	-0.264002	0.0717655	0.0707322	0.457175	0.0759229	0.704181	0.117347	0.952629
ENSG00000074047	GLI2	0.00255272	0.502136	0.32282	0.000113847	-0.321748	1	-0.00362492	0.831204
ENSG00000074054	CLASP1	0.254096	0.0222681	-0.0630598	0.856703	0.134212	0.526206	-0.325248	0.50959
ENSG00000074071	MRPS34	-0.212739	0.00975041	-0.157342	0.0926707	0.17821	0.150149	0.191871	0.62528
ENSG00000074181	NOTCH3	-1.04003	1	1.40423	8.08049e-117	-1.37334	2.21264e-15	1.00914	1.91182e-05
ENSG00000074201	CLNS1A	-0.439279	6.12045e-06	0.246793	0.00314609	-0.244047	0.0866276	0.436533	0.173873
ENSG00000074219	TEAD2	-0.178379	0.149075	0.241953	0.0175541	-0.36135	0.028058	0.297776	0.507878
ENSG00000074266	EED	0.057458	0.456244	0.0507697	0.530537	0.0328024	0.765548	-0.14103	0.640979
ENSG00000074319	TSG101	-0.390241	5.19052e-07	-0.290945	0.000459775	0.265419	0.019075	0.415767	0.0983885
ENSG00000074356	NCBP3	0.00453002	0.953849	-0.208128	0.092293	-0.161153	0.345875	0.364751	0.302097
ENSG00000074370	ATP2A3	-0.183048	0.906948	-0.256089	1	0.748767	2.67982e-18	-0.309631	0.288196
ENSG00000074410	CA12	-0.299969	1	-0.0675494	2.72809e-05	-0.329415	0.0304816	0.696933	9.47423e-05
ENSG00000074416	MGLL	1.38756	1.85634e-77	0.0410752	0.0758349	-0.585539	1	-0.8431	0.00271245
ENSG00000074527	NTN4	-0.135816	0.675874	-0.0158063	0.0565261	-0.229849	1	0.381472	1
ENSG00000074582	BCS1L	0.038807	0.792762	-0.282081	0.0442372	0.222384	0.203902	0.0208898	1
ENSG00000074590	NUAK1	1.25068	1.30683e-72	-0.328136	0.0921058	-0.45547	0.0505524	-0.467077	0.0986979
ENSG00000074603	DPP8	0.0165649	0.849133	-0.153866	0.330835	0.236958	0.127001	-0.0996568	0.797714
ENSG00000074621	SLC24A1	-0.0642763	0.838815	0.157468	0.00418327	-0.11588	1	0.0226885	1
ENSG00000074657	ZNF532	0.157278	0.11036	0.341335	0.00980664	0.493214	0.0023903	-0.991827	0.00834422
ENSG00000074660	SCARF1	-0.733591	1	-0.670057	1	2.10106	2.02889e-94	-0.697412	0.438047
ENSG00000074695	LMAN1	-0.48116	7.98364e-08	-0.0379376	1	-0.150474	0.373193	0.669571	0.00921795
ENSG00000074696	HACD3	-1.07815	8.50686e-62	-0.50927	4.35771e-13	0.119919	0.229175	1.4675	2.98483e-23
ENSG00000074755	ZZEF1	-0.141242	0.25489	-0.170492	0.175146	0.0924746	0.590898	0.21926	0.684374
ENSG00000074800	ENO1	-0.846834	2.4849e-44	-0.265257	3.89501e-05	0.699282	6.45374e-18	0.41281	0.0262716
ENSG00000074842	MYDGF	-1.41343	1.20002e-36	0.338624	4.0526e-07	1.11794	4.13923e-38	-0.0431294	1
ENSG00000074855	ANO8	0.0393906	0.386019	-0.0665469	0.959003	0.126955	0.926847	-0.0997984	0.848353
ENSG00000074935	TUBE1	-0.190102	0.153795	-0.104095	0.576679	0.228636	0.159725	0.0655611	1
ENSG00000074964	ARHGEF10L	0.532736	8.43314e-09	0.259327	0.00838008	-0.318034	1	-0.474029	0.249308
ENSG00000075089	ACTR6	-0.193379	0.0973087	-0.114288	0.509847	0.0138978	1	0.29377	0.525379
ENSG00000075131	TIPIN	-0.170811	0.132868	-0.19164	0.0975526	-0.210889	0.305823	0.57334	0.053492
ENSG00000075142	SRI	-0.962556	1.89115e-27	0.193417	0.00777248	0.480078	9.09085e-07	0.289061	0.289837
ENSG00000075151	EIF4G3	0.0459165	0.839672	-0.0974936	0.491548	0.0702438	0.896973	-0.0186666	1
ENSG00000075188	NUP37	-0.266094	0.0147701	-0.114408	0.3904	0.0293409	0.978881	0.351162	0.369272
ENSG00000075213	SEMA3A	1.02698	5.86173e-63	-0.686641	0.0249465	-1.87276	6.35172e-41	1.53242	1.65351e-19
ENSG00000075218	GTSE1	-0.27169	0.00946146	-0.243939	0.0565285	-0.550004	0.00137775	1.06563	9.13317e-06
ENSG00000075223	SEMA3C	0.503323	1.94899e-19	-0.53532	0.000504324	-0.466034	0.0202476	0.498031	0.200246
ENSG00000075234	TTC38	-0.274735	0.0118943	-0.260549	0.0288636	0.148751	0.405681	0.386533	0.26877
ENSG00000075239	ACAT1	0.626096	6.15093e-13	-0.108391	0.615781	-0.0625388	1	-0.455167	0.264859
ENSG00000075240	GRAMD4	0.289178	0.000444052	-0.08747	0.933888	0.0957934	0.475131	-0.297501	0.424268
ENSG00000075275	CELSR1	0.562541	1.38533e-19	-0.0928731	0.808876	-0.397049	0.0127121	-0.0726192	0.889559
ENSG00000075292	ZNF638	-0.107183	0.321807	-0.228445	0.0410024	-0.0632905	0.840706	0.398918	0.22671
ENSG00000075303	SLC25A40	0.0331017	0.503525	-0.0987056	0.586841	-0.143765	0.413313	0.209369	0.673947
ENSG00000075336	TIMM21	0.289679	0.00149942	-0.10497	0.530079	-0.221855	0.275544	0.0371463	1
ENSG00000075340	ADD2	-0.00392905	0.936011	-0.0109344	0.915446	-0.0128165	1	0.02768	1
ENSG00000075391	RASAL2	0.585766	8.59816e-16	-0.836819	0.000148478	0.989208	2.45079e-16	-0.738155	0.0317921
ENSG00000075399	VPS9D1	0.464973	6.22031e-07	0.0662974	0.312939	-0.270611	1	-0.260659	0.553638
ENSG00000075407	ZNF37A	0.114455	0.389634	0.0257403	0.85271	-0.0127848	1	-0.127411	0.880373
ENSG00000075413	MARK3	-0.0276602	0.909216	-0.169621	0.135632	0.0256006	1	0.17168	0.703761
ENSG00000075415	SLC25A3	0.383983	5.91489e-23	-0.0397879	0.467933	-0.333808	1.01988e-09	-0.0103869	1
ENSG00000075420	FNDC3B	-0.280173	0.0688158	0.645965	3.9733e-15	0.261608	0.07351	-0.6274	0.0322348
ENSG00000075426	FOSL2	-0.285115	0.746803	0.354882	0.000736264	1.3443	1.24611e-26	-1.41407	1.03779e-05
ENSG00000075539	FRYL	0.107919	0.232712	0.0619076	0.392631	0.475826	0.00449767	-0.645653	0.116218
ENSG00000075568	TMEM131	0.0316185	0.829824	0.0117221	0.9436	-0.235358	0.199635	0.192018	0.715613
ENSG00000075618	FSCN1	-2.21392	1.33271e-30	-0.100888	1	2.63945	2.23857e-198	-0.324637	0.575992
ENSG00000075624	ACTB	-2.5201	0	0.131106	0.0232732	1.39454	2.29774e-64	0.994453	7.98195e-18
ENSG00000075643	MOCOS	0.0491676	0.0195191	0.114947	0.00106181	-0.0841154	1	-0.0799995	1
ENSG00000075651	PLD1	-0.13107	0.339693	0.00340543	1	0.206535	0.150769	-0.0788705	0.88684
ENSG00000075702	WDR62	0.129818	0.0205262	0.00420823	0.574442	-0.0876481	1	-0.0463777	1
ENSG00000075711	DLG1	-0.237563	0.106365	0.432329	4.37471e-06	-0.381881	0.0428957	0.187114	0.762131
ENSG00000075785	RAB7A	-0.763886	8.7591e-15	0.131592	0.119709	0.738599	7.60069e-15	-0.106306	0.849426
ENSG00000075790	BCAP29	0.340243	6.01744e-05	-0.0874481	0.625385	0.305094	0.0365417	-0.557888	0.0632417
ENSG00000075826	SEC31B	0.15869	0.0270134	-0.04199	0.918661	-0.0795624	1	-0.0371377	0.866964
ENSG00000075856	SART3	-0.193174	0.080847	-0.274924	0.0138995	-0.244815	0.183909	0.712914	0.00602774
ENSG00000075884	ARHGAP15	-0.175871	1	-0.126425	0.85271	-0.108266	0.707281	0.410562	0.0174723
ENSG00000075914	EXOSC7	-0.434749	0.000152844	-0.117345	0.42699	0.0186929	0.965769	0.5334	0.153053
ENSG00000075945	KIFAP3	0.929265	6.43153e-44	-0.711313	7.44592e-08	-0.265467	0.203414	0.0475147	0.900166
ENSG00000075975	MKRN2	-0.278689	0.0122239	-0.217932	0.0822906	0.110403	0.597276	0.386218	0.316665
ENSG00000076003	MCM6	-0.108578	0.462983	-0.202295	0.0956405	-0.227055	0.260274	0.537927	0.122624
ENSG00000076043	REXO2	-0.143691	0.261037	0.781699	4.99412e-26	0.345936	0.00216462	-0.983944	1.6386e-05
ENSG00000076053	RBM7	-0.533068	7.78643e-07	0.0823988	0.342246	0.0197964	0.972194	0.430873	0.219946
ENSG00000076067	RBMS2	-0.216699	0.466809	-0.0971833	0.931072	0.916556	4.44548e-12	-0.602674	0.109782
ENSG00000076108	BAZ2A	-0.260455	0.0704157	-0.0679038	0.732344	0.4602	0.00169504	-0.131841	0.902387
ENSG00000076201	PTPN23	0.0385134	0.412501	0.0799369	0.359679	0.462442	0.00452863	-0.580892	0.143267
ENSG00000076242	MLH1	0.246049	0.000368118	-0.325321	0.00787357	-0.522317	0.0011069	0.601589	0.0477423
ENSG00000076248	UNG	-0.135561	0.336747	-0.0878268	0.611911	-0.15172	0.481281	0.375108	0.414455
ENSG00000076258	FMO4	-0.00672377	0.856767	-0.0207831	0.943321	0.0216769	0.843944	0.00582995	0.914043
ENSG00000076321	KLHL20	-0.217561	0.0434895	0.0133999	0.875301	-0.27694	0.109231	0.481101	0.142684
ENSG00000076344	RGS11	0.0606327	1.6432e-05	-0.157207	0.116073	-0.551412	9.07015e-07	0.647987	0.00380864
ENSG00000076356	PLXNA2	0.612969	2.43125e-27	-1.17704	7.42233e-12	0.871992	1.12559e-14	-0.307919	0.637815
ENSG00000076382	SPAG5	0.0222792	0.81798	-0.084859	0.414337	-0.120286	0.521734	0.182866	0.570991
ENSG00000076513	ANKRD13A	-0.0908479	0.488484	-0.217949	0.0744299	0.109844	0.572078	0.198953	0.680697
ENSG00000076554	TPD52	0.790159	8.93819e-28	0.030661	0.129559	-0.845189	1.51124e-06	0.024369	0.824845
ENSG00000076555	ACACB	0.899185	2.7898e-36	-0.273513	0.960881	-0.0672803	0.900738	-0.558391	0.0905591
ENSG00000076604	TRAF4	-1.44826	8.6848e-30	0.0153143	0.345517	0.952585	1.4201e-22	0.480364	0.0348081
ENSG00000076641	PAG1	0.695135	1.15289e-16	0.222594	0.0220452	-0.996908	1.06924e-05	0.0791792	0.871581
ENSG00000076650	GPATCH1	-0.0397789	0.926794	-0.0930877	0.531123	-0.130324	0.404975	0.26319	0.461409
ENSG00000076662	ICAM3	-0.631144	0.000121019	0.0367345	0.572568	0.801956	1.35746e-10	-0.207546	0.786616
ENSG00000076685	NT5C2	-0.079404	0.92112	-0.412225	0.00011235	-0.515229	0.00120703	1.00686	0.00012388
ENSG00000076706	MCAM	-0.110847	0.946507	-0.49668	0.0251026	1.41063	4.20968e-40	-0.803107	0.0102894
ENSG00000076716	GPC4	-0.80604	1	-0.518068	0.577977	-0.872935	1.47825e-06	2.19704	1.06944e-15
ENSG00000076864	RAP1GAP	0.500154	3.59414e-22	-0.0723007	0.0724614	-0.442323	0.000162362	0.0144696	0.610855
ENSG00000076924	XAB2	-0.130646	0.31538	-0.0662137	0.700568	0.0484121	0.929771	0.148447	0.816853
ENSG00000076928	ARHGEF1	-0.376418	1	0.105468	0.212605	0.808006	7.29721e-08	-0.537057	0.225294
ENSG00000076944	STXBP2	-0.526422	0.0104829	-0.011561	0.184988	1.00901	1.13537e-18	-0.471028	0.0633026
ENSG00000076984	MAP2K7	-0.303596	0.00571932	-0.0184864	0.974861	0.0688331	0.776546	0.253249	0.57517
ENSG00000077009	NMRK2	2.11493	2.11173e-238	-0.705568	1	-0.627058	1	-0.782301	0.216048
ENSG00000077044	DGKD	0.229374	0.00718547	-0.264445	0.880584	0.948641	3.57019e-10	-0.91357	0.0072077
ENSG00000077063	CTTNBP2	0.691201	8.74489e-20	-0.0994103	0.641503	-0.399707	1	-0.192084	0.752981
ENSG00000077092	RARB	0.0183758	0.117729	-0.0829714	0.920839	-0.101508	1	0.166104	1
ENSG00000077097	TOP2B	0.385342	1.59483e-07	-0.253002	0.0214647	-0.463935	0.00137751	0.331595	0.31204
ENSG00000077147	TM9SF3	-0.286525	0.0296869	-0.00479852	1	0.683253	1.73051e-09	-0.391929	0.296775
ENSG00000077150	NFKB2	-0.406022	0.038635	0.54169	2.00851e-09	0.190759	0.273032	-0.326428	0.565648
ENSG00000077152	UBE2T	-0.149357	0.209863	-0.500054	1.83513e-09	-0.459118	0.00163091	1.10853	3.38973e-08
ENSG00000077157	PPP1R12B	3.88013	6.46059e-270	-0.655811	0.292516	-1.17466	0.0269204	-2.04965	5.31767e-10
ENSG00000077232	DNAJC10	-0.34009	0.00303211	0.160055	0.120743	0.0172454	1	0.16279	0.743567
ENSG00000077235	GTF3C1	0.172665	0.0405096	-0.281432	0.0268284	-0.0931114	0.822876	0.201878	0.711987
ENSG00000077238	IL4R	-1.17834	1	0.061758	9.05609e-07	2.1771	2.52601e-104	-1.06051	0.0827154
ENSG00000077254	USP33	-0.189177	0.107481	-0.158153	0.24337	-0.064035	0.944181	0.411365	0.302633
ENSG00000077264	PAK3	-0.207972	0.945334	0.153264	8.54067e-07	-0.250597	1	0.305305	1
ENSG00000077274	CAPN6	-0.0224362	1	-0.0126276	0.0331715	-0.296315	1	0.331379	1
ENSG00000077279	DCX	0.0692079	0.0228543	-0.00471169	0.310804	-0.200667	1	0.136171	1
ENSG00000077312	SNRPA	-0.749443	2.32298e-12	-0.124873	0.36872	0.0981148	0.57832	0.776201	0.00569851
ENSG00000077348	EXOSC5	-0.148142	0.350448	-0.164968	0.284524	-0.137511	0.573166	0.450621	0.2506
ENSG00000077380	DYNC1I2	-0.185561	0.0309553	-0.0944489	0.375247	-0.0799434	0.697035	0.359953	0.231561
ENSG00000077454	LRCH4	-0.392507	0.000703246	0.00219081	1	0.124143	0.523126	0.266173	0.510441
ENSG00000077458	FAM76B	-0.0855573	0.824044	0.0135919	0.600753	0.398805	0.0145624	-0.326839	0.431152
ENSG00000077463	SIRT6	-0.248869	0.0868635	-0.161536	0.330733	0.329031	0.0638044	0.0813741	0.940209
ENSG00000077514	POLD3	-0.346853	0.000173185	-0.152938	0.305255	-0.144302	0.66163	0.644092	0.025972
ENSG00000077522	ACTN2	4.18518	0	-1.46678	2.21675e-08	-1.15726	0.000504438	-1.56113	1.09572e-14
ENSG00000077549	CAPZB	-0.717188	9.92286e-34	-0.195222	0.00253469	0.394426	1.51948e-06	0.517983	0.00236438
ENSG00000077585	GPR137B	-0.507099	1	0.769954	1.93081e-23	0.254751	0.0483494	-0.517606	0.288227
ENSG00000077616	NAALAD2	-0.133191	0.980024	-0.100763	0.805276	-0.212724	0.0500546	0.446678	0.043847
ENSG00000077684	JADE1	0.505759	3.40107e-11	-0.310864	0.079086	-0.660072	0.000111046	0.465176	0.202436
ENSG00000077713	SLC25A43	-0.403203	1	0.574435	5.28075e-14	0.0370077	0.450889	-0.208239	0.654293
ENSG00000077721	UBE2A	-0.598084	2.46769e-09	-0.107733	0.395276	0.541954	4.55228e-07	0.163862	0.668601
ENSG00000077782	FGFR1	-0.032873	0.893435	0.120322	0.350594	0.206945	0.183715	-0.294394	0.491883
ENSG00000077942	FBLN1	-1.31537	5.19795e-49	-0.169091	0.550701	-0.587561	0.0173758	2.07202	1.30233e-19
ENSG00000077943	ITGA8	-0.476159	1	-0.356619	0.598493	1.25199	4.80118e-41	-0.419212	1
ENSG00000078018	MAP2	-0.597899	0.00261364	0.132936	0.000147629	-0.623203	0.00469552	1.08817	0.0957823
ENSG00000078043	PIAS2	0.192913	0.128961	-0.0215165	0.994416	0.155268	0.456097	-0.326664	0.541257
ENSG00000078053	AMPH	-0.307559	0.954271	-0.122193	0.10957	-0.466495	4.57064e-05	0.896246	3.29403e-06
ENSG00000078061	ARAF	0.174312	0.103913	0.0876896	0.302709	0.499597	0.00246401	-0.761598	0.0601813
ENSG00000078070	MCCC1	0.316856	0.000975753	-0.270905	0.960886	-0.0852953	0.836449	0.039344	0.6927
ENSG00000078098	FAP	-0.447683	1	1.01617	7.08574e-65	-0.171093	0.558988	-0.397398	0.617357
ENSG00000078114	NEBL	3.54079	0	-1.15768	1.28126e-08	-1.57347	4.31368e-13	-0.809642	0.0169015
ENSG00000078124	ACER3	-0.0170129	1	-0.155656	0.254654	-0.106703	0.601856	0.279371	0.478248
ENSG00000078140	UBE2K	-0.208798	0.0223914	-0.056703	0.685443	0.364499	0.00390041	-0.0989979	1
ENSG00000078142	PIK3C3	-0.170577	0.196467	-0.308513	0.0110309	-0.107726	0.836449	0.586815	0.135514
ENSG00000078177	N4BP2	-0.162646	0.231471	-0.329796	0.0194574	0.397422	0.00830345	0.0950201	0.842535
ENSG00000078237	TIGAR	-0.500322	2.09957e-05	-0.503995	4.18869e-05	0.64777	7.54767e-10	0.356547	0.320067
ENSG00000078246	TULP3	-0.576543	1.9251e-08	0.25683	0.000442981	-0.255581	0.161746	0.575294	0.0402263
ENSG00000078269	SYNJ2	-0.651401	0.0265148	0.958684	2.92488e-37	0.646437	1.93429e-07	-0.95372	0.000997202
ENSG00000078295	ADCY2	-0.0432537	0.831525	-0.0139154	0.497456	-0.0736306	1	0.1308	1
ENSG00000078304	PPP2R5C	0.440701	1.13138e-05	0.0374435	0.792565	-0.0665554	1	-0.411589	0.369272
ENSG00000078328	RBFOX1	1.49904	7.34981e-149	-0.648808	1	-0.630912	0.0060762	-0.219316	0.470817
ENSG00000078369	GNB1	-0.34139	0.0132493	0.149978	0.167884	0.735125	3.32863e-11	-0.543713	0.106867
ENSG00000078401	EDN1	-1.18674	4.53906e-23	0.0321013	1.99359e-12	1.28938	7.73095e-13	-0.134746	0.599867
ENSG00000078403	MLLT10	0.133503	0.306685	0.027266	0.927329	-0.0351957	1	-0.125573	0.879363
ENSG00000078487	ZCWPW1	0.156753	5.48528e-06	-0.2239	0.970944	-0.668542	8.40582e-07	0.735689	0.00356405
ENSG00000078596	ITM2A	-0.512944	1.9762e-06	-0.955787	8.17618e-15	0.951015	7.644e-20	0.517716	0.0522366
ENSG00000078618	NRDC	-0.217221	0.0192298	-0.115751	0.329625	-0.0083216	1	0.341294	0.279738
ENSG00000078668	VDAC3	0.362765	1.18576e-09	-0.726872	3.13479e-25	-0.208394	0.0858934	0.5725	0.00236201
ENSG00000078674	PCM1	0.188714	0.0130118	-0.289111	0.00472356	-0.414046	0.00315364	0.514444	0.0753047
ENSG00000078687	TNRC6C	0.572843	8.96592e-12	0.187458	0.0510495	-0.719427	0.00023071	-0.0408735	1
ENSG00000078699	CBFA2T2	0.100036	0.424399	0.104923	0.444038	-0.243075	0.303992	0.0381161	1
ENSG00000078725	BRINP1	-0.1799	1	-0.179205	1	0.232638	0.0203576	0.126466	1
ENSG00000078747	ITCH	-0.0474069	0.778517	-0.076435	0.636132	0.0539074	0.889883	0.0699345	0.982263
ENSG00000078804	TP53INP2	0.443066	2.86707e-08	-0.0957451	0.918661	0.210888	0.106963	-0.558209	0.0208567
ENSG00000078808	SDF4	-0.30529	0.00560584	0.494206	7.05419e-10	0.341601	0.00521816	-0.530518	0.0683833
ENSG00000078814	MYH7B	3.63594	0	-1.38995	1	-0.701411	0.942501	-1.54457	0.000117285
ENSG00000078902	TOLLIP	-0.378736	0.000884087	-0.101201	0.464321	0.453265	0.000127184	0.026672	1
ENSG00000078967	UBE2D4	0.110568	0.306508	0.228765	0.0444787	-0.151252	0.497851	-0.188081	0.727756
ENSG00000079102	RUNX1T1	1.36976	8.52186e-56	0.187203	0.0515751	-1.23086	1.57244e-05	-0.326094	0.630163
ENSG00000079134	THOC1	-0.361388	7.28759e-05	-0.305288	0.00435557	-0.139928	0.76952	0.806604	0.00112625
ENSG00000079150	FKBP7	-0.500586	0.0019119	0.548963	5.47424e-10	-0.289205	0.222767	0.240829	0.658507
ENSG00000079156	OSBPL6	-0.372944	1	0.352009	4.21253e-12	-0.534535	8.08969e-06	0.55547	0.00730727
ENSG00000079215	SLC1A3	0.382587	2.43437e-09	-0.169612	0.672686	-0.505748	0.000231854	0.292774	0.223666
ENSG00000079246	XRCC5	-0.660147	5.10601e-24	-0.451841	4.99711e-11	0.189666	0.0714334	0.922323	8.10305e-08
ENSG00000079257	LXN	-0.909235	1	0.531195	4.25568e-12	1.66743	1.16225e-47	-1.28939	0.000140329
ENSG00000079277	MKNK1	-0.0086226	1	0.104448	0.506653	0.150755	0.554716	-0.24658	0.682043
ENSG00000079308	TNS1	2.14051	4.5827e-161	-0.148287	0.440128	-0.472348	0.958089	-1.51987	4.2526e-07
ENSG00000079313	REXO1	-0.0216896	0.626981	-0.0851276	0.788451	0.545357	0.000301015	-0.43854	0.293084
ENSG00000079332	SAR1A	-0.552616	8.04763e-11	0.180151	0.0271608	0.0425655	0.915721	0.3299	0.254743
ENSG00000079337	RAPGEF3	0.0350035	0.150938	-0.198175	0.915468	0.753598	8.52858e-10	-0.590426	0.0165189
ENSG00000079385	CEACAM1	-0.113697	1	-0.137714	1	0.437071	0.00122181	-0.18566	0.722882
ENSG00000079387	SENP1	0.0638011	0.449256	0.126278	0.245168	0.00758356	0.883312	-0.197662	0.595944
ENSG00000079393	DUSP13	0.440449	6.58268e-29	-0.23717	1	-0.326768	0.0719838	0.123489	0.78234
ENSG00000079432	CIC	0.297011	0.00254235	0.294151	0.00601122	-0.301994	0.152568	-0.289167	0.56266
ENSG00000079435	LIPE	0.159973	0.000687591	-0.123013	0.582088	-0.305366	0.0206617	0.268406	0.4222
ENSG00000079459	FDFT1	-0.70065	3.46281e-23	0.152586	0.0272684	-0.099815	0.580573	0.647878	0.000887609
ENSG00000079462	PAFAH1B3	-0.232714	0.00246495	-0.0761181	0.494122	-0.539267	1.44549e-06	0.848099	4.54185e-05
ENSG00000079482	OPHN1	0.038505	0.53851	0.00217888	0.744349	0.125355	0.611619	-0.166039	0.650002
ENSG00000079616	KIF22	0.30386	2.47504e-05	-0.411588	7.40268e-05	-0.703441	8.54429e-06	0.811169	0.0007809
ENSG00000079689	SCGN	-0.233367	1	0.165285	3.41735e-12	-0.191801	1	0.259883	0.114138
ENSG00000079691	LRRC16A	0.01517	0.155583	0.180919	0.00141669	-0.553497	0.000162304	0.357408	0.285994
ENSG00000079739	PGM1	1.46954	4.09899e-95	-0.545703	0.000463926	-1.33732	1.41203e-14	0.413489	0.154994
ENSG00000079785	DDX1	-0.280667	0.00146095	-0.153231	0.12049	-0.0540656	0.862717	0.487963	0.0805778
ENSG00000079805	DNM2	0.0658011	0.553578	-0.355211	0.0623435	0.695042	8.61975e-07	-0.405632	0.40601
ENSG00000079819	EPB41L2	-1.45758	7.10453e-30	-0.122957	0.0908365	0.51834	1.77543e-11	1.0622	0.000227327
ENSG00000079841	RIMS1	-0.10661	1	-0.0766428	1	0.202413	0.0154622	-0.0191601	1
ENSG00000079931	MOXD1	0.027519	0.0301974	-0.153862	0.480706	-0.357163	1	0.483507	1
ENSG00000079950	STX7	0.122498	0.298158	-0.16095	0.464777	0.460327	0.00344146	-0.421874	0.361403
ENSG00000079974	RABL2B	-0.235897	0.0410757	0.0797524	0.484517	-0.226156	0.213712	0.3823	0.33268
ENSG00000079999	KEAP1	-0.0925197	0.430268	-0.236514	0.0239115	0.108103	0.530725	0.22093	0.595694
ENSG00000080166	DCT	-0.036681	1	-0.0227246	1	-0.00411339	1	0.063519	1
ENSG00000080189	SLC35C2	-0.566058	3.82719e-06	0.367618	1.27575e-05	0.101592	0.621542	0.0968475	0.849686
ENSG00000080200	CRYBG3	0.581596	4.56397e-09	0.0148034	0.497747	0.109802	0.365543	-0.706201	0.0604977
ENSG00000080298	RFX3	-0.267591	0.0263013	-0.0277826	0.994276	0.212687	0.228094	0.0826859	0.840898
ENSG00000080345	RIF1	-0.29218	0.00538376	-0.0180783	1	-0.167729	0.399409	0.477987	0.162514
ENSG00000080371	RAB21	0.793046	2.44718e-27	-0.348916	0.00735272	-0.152553	0.513137	-0.291577	0.498898
ENSG00000080493	SLC4A4	0.587822	9.67501e-17	0.269835	3.08215e-05	-0.455997	1	-0.401661	1
ENSG00000080503	SMARCA2	0.142537	0.132172	0.575683	1.29091e-06	0.00110426	0.517031	-0.719324	0.0791832
ENSG00000080546	SESN1	-0.0797315	0.73603	-0.152207	0.290773	-0.0234163	1	0.255355	0.579475
ENSG00000080561	MID2	-0.0149662	0.233862	-0.0597199	0.67219	-0.267623	0.0848715	0.342309	0.571916
ENSG00000080573	COL5A3	-0.232819	1	0.689964	1.98834e-45	-0.304423	1	-0.152722	1
ENSG00000080603	SRCAP	0.0653282	0.366842	0.0174582	0.765479	-0.00587481	1	-0.0769115	0.816842
ENSG00000080608	PUM3	-0.309678	0.018454	0.169656	0.0900954	0.020037	1	0.119985	0.862794
ENSG00000080644	CHRNA3	0.336831	9.26583e-12	-0.21445	1	-0.282267	1	0.159885	1
ENSG00000080709	KCNN2	-0.334392	0.510176	-0.853063	9.30799e-05	1.44355	7.68285e-42	-0.256094	1
ENSG00000080802	CNOT4	0.0359964	0.866788	0.0376237	0.851965	0.0073461	1	-0.0809662	0.967538
ENSG00000080815	PSEN1	-0.323296	0.00256466	-0.0439667	0.866453	-0.0034812	1	0.370744	0.349718
ENSG00000080819	CPOX	-0.265489	0.0253457	-0.236686	0.0760292	0.38938	0.00359769	0.112796	0.900018
ENSG00000080822	CLDND1	-0.623505	2.28436e-05	-0.0111105	0.963777	0.810039	6.80791e-13	-0.175424	0.766878
ENSG00000080823	MOK	-0.101356	0.739919	0.575022	4.58748e-12	-0.38346	1	-0.0902052	0.766692
ENSG00000080824	HSP90AA1	-0.16701	0.00113711	-0.546113	4.00525e-30	-0.206374	0.0153335	0.919496	1.39877e-14
ENSG00000080845	DLGAP4	-0.550812	8.59733e-07	0.00779403	0.919638	0.514012	8.52034e-06	0.0290066	1
ENSG00000080986	NDC80	-0.223658	0.604345	-0.23872	0.671349	-0.580394	3.28161e-05	1.04277	4.59684e-08
ENSG00000081014	AP4E1	0.218837	0.000491324	-0.10949	0.563365	-0.283163	0.103169	0.173817	0.786753
ENSG00000081019	RSBN1	0.0333616	0.43211	-0.313252	0.00440815	-0.331541	0.0315929	0.611432	0.0332465
ENSG00000081026	MAGI3	0.0543531	0.683889	0.0691496	0.636488	-0.100391	0.762996	-0.023112	1
ENSG00000081041	CXCL2	-1.56581	0.0157336	3.95322	1.74815e-172	-0.953553	0.22068	-1.43385	0.0273578
ENSG00000081051	AFP	-0.131769	1	0.141621	1.59557e-06	-0.165543	1	0.15569	1
ENSG00000081052	COL4A4	-0.192161	1	-0.110762	0.633721	-0.0593712	0.54431	0.362294	0.0521813
ENSG00000081059	TCF7	-0.272556	0.0249392	0.0407994	0.780249	0.155465	0.3614	0.0762911	0.855676
ENSG00000081087	OSTM1	-0.0887822	0.621237	0.0165455	0.88879	0.402331	0.00599525	-0.330095	0.333387
ENSG00000081138	CDH7	-0.389027	1	-0.161727	0.00210055	-0.422483	1	0.973237	1
ENSG00000081154	PCNP	-0.325058	1.93669e-05	-0.16701	0.0568439	-0.0158897	1	0.507958	0.0326738
ENSG00000081177	EXD2	0.113754	0.284011	-0.0366492	0.915446	-0.201503	0.285584	0.124399	0.837961
ENSG00000081181	ARG2	-0.0287016	0.269912	-0.568925	1.04585e-09	0.0576726	0.241307	0.539954	0.171844
ENSG00000081189	MEF2C	0.046374	0.274266	-0.874525	0.0334417	2.02242	3.73771e-89	-1.19427	0.000655598
ENSG00000081277	PKP1	-0.0210051	0.137775	0.261783	5.225e-10	-0.12431	1	-0.116467	1
ENSG00000081307	UBA5	-0.280965	0.0111012	-0.206376	0.0928149	0.219193	0.13613	0.268147	0.540354
ENSG00000081320	STK17B	-0.327067	0.12886	0.854416	1.01256e-31	-0.627426	0.00277139	0.100078	0.785365
ENSG00000081377	CDC14B	0.542177	3.72998e-10	-0.0440146	0.727808	-0.0459157	0.865793	-0.452246	0.236831
ENSG00000081386	ZNF510	0.0514328	0.551822	-0.0137804	0.909301	0.0268459	0.790039	-0.0644983	0.800796
ENSG00000081479	LRP2	-0.0281801	0.0377859	-0.142915	1	-0.202816	0.0296812	0.373911	0.0117881
ENSG00000081665	ZNF506	-0.203867	0.236948	-0.0637692	0.816446	-0.300562	0.0261617	0.568198	0.0802975
ENSG00000081692	JMJD4	-0.135879	0.29136	-0.00547791	1	-0.160478	0.457181	0.301835	0.497942
ENSG00000081721	DUSP12	-0.273611	0.0449516	-0.0631713	0.788451	0.0356613	0.927424	0.301121	0.626679
ENSG00000081760	AACS	0.061238	0.427155	-0.0780599	0.731417	-0.390863	0.00941042	0.407685	0.183715
ENSG00000081791	KIAA0141	0.174126	0.201963	-0.0253359	1	0.193061	0.328993	-0.341851	0.520965
ENSG00000081803	CADPS2	0.29796	2.69362e-08	-0.209204	0.352272	-0.294268	0.0413885	0.205512	0.725667
ENSG00000081870	HSPB11	-0.0416609	0.937695	0.10778	0.413694	-0.362271	0.0421286	0.296151	0.62499
ENSG00000081913	PHLPP1	-0.281903	0.00217429	-0.0593884	0.979928	0.14385	0.110542	0.197441	0.664277
ENSG00000081923	ATP8B1	-0.255403	1	0.144867	9.40333e-05	0.413716	5.58765e-06	-0.303179	0.239938
ENSG00000082014	SMARCD3	1.30373	6.26609e-62	0.125737	0.02094	-1.60943	1.00002e-11	0.179957	0.657109
ENSG00000082068	WDR70	-0.367888	0.00518617	-0.0992019	0.589445	0.197747	0.248553	0.269343	0.572903
ENSG00000082146	STRADB	0.565746	3.8026e-11	-0.268456	0.142886	-0.470602	0.0207556	0.173313	0.77501
ENSG00000082153	BZW1	-1.01154	4.71203e-42	-0.080062	0.541294	0.251165	0.0123905	0.840439	5.17898e-06
ENSG00000082175	PGR	0.197092	1.78887e-06	-0.0193313	0.242041	-0.0887086	1	-0.0890521	1
ENSG00000082196	C1QTNF3	-0.209342	0.735197	-0.283414	1	-0.330708	0.0310043	0.823465	0.023122
ENSG00000082212	ME2	-0.0557857	0.77547	-0.267699	0.0162366	-0.18923	0.352546	0.512714	0.113122
ENSG00000082213	C5orf22	-0.15247	0.143251	-0.296659	0.00213174	0.165504	0.122411	0.283625	0.39475
ENSG00000082258	CCNT2	0.0515908	0.721165	-0.163488	0.394595	0.253674	0.161746	-0.141776	0.879576
ENSG00000082269	FAM135A	0.0258363	0.565614	0.0842869	0.433813	0.164284	0.301735	-0.274407	0.466971
ENSG00000082293	COL19A1	0.0242209	0.236264	-0.0111229	0.611158	-0.0596888	1	0.0465908	1
ENSG00000082397	EPB41L3	0.809609	3.73001e-34	-0.259964	0.522157	-1.39951	7.86295e-19	0.849865	0.000394671
ENSG00000082438	COBLL1	-0.0601815	0.755249	0.329219	0.000344977	0.278461	0.128319	-0.547498	0.0990634
ENSG00000082458	DLG3	0.416945	3.48574e-10	0.0758487	0.0725356	-0.500036	0.000591421	0.00724149	0.811062
ENSG00000082497	SERTAD4	-0.601701	0.96821	0.0475207	2.21515e-06	-0.730537	2.44865e-05	1.28472	0.00722863
ENSG00000082512	TRAF5	-0.37082	0.0113773	0.563808	1.80302e-14	-0.362944	0.0716918	0.169956	0.651063
ENSG00000082515	MRPL22	-0.283185	0.00027921	-0.469525	7.90494e-09	0.312364	0.00437422	0.440346	0.0760853
ENSG00000082516	GEMIN5	0.0500365	0.73845	-0.0862033	0.463079	-0.0234261	1	0.0595929	0.919236
ENSG00000082556	OPRK1	-0.0125539	1	-0.0246307	1	-0.0335163	1	0.0707009	1
ENSG00000082641	NFE2L1	0.826094	3.80537e-29	-0.149887	0.279553	-0.439731	0.00782299	-0.236477	0.572061
ENSG00000082684	SEMA5B	0.584156	4.61812e-14	0.390281	8.469e-07	-0.515905	1	-0.458533	0.369607
ENSG00000082701	GSK3B	-0.127474	0.371717	-0.0197214	0.960311	0.117756	0.673267	0.0294395	1
ENSG00000082781	ITGB5	0.0548512	0.612818	0.492667	8.87547e-08	-0.0364847	1	-0.511034	0.130522
ENSG00000082805	ERC1	0.673756	3.65955e-18	-0.214427	0.193579	-0.34544	0.0832399	-0.11389	0.880891
ENSG00000082898	XPO1	-0.0239425	0.929272	-0.179583	0.119681	-0.292541	0.0473055	0.496067	0.116724
ENSG00000082996	RNF13	-0.802509	1.27796e-13	-0.0303786	0.963777	0.535618	2.22795e-06	0.29727	0.419627
ENSG00000083067	TRPM3	-0.581196	1	-0.494544	0.909068	-0.664964	0.000372208	1.74071	3.20733e-17
ENSG00000083097	DOPEY1	0.0919223	0.23841	0.0503683	0.495232	-0.0279488	1	-0.114342	0.749968
ENSG00000083099	LYRM2	-0.276102	0.0132091	-0.0941439	0.573849	-0.0279618	1	0.398208	0.344542
ENSG00000083123	BCKDHB	0.0848101	0.0599784	-0.240738	0.114128	-0.436577	0.00382398	0.592505	0.0479797
ENSG00000083168	KAT6A	-0.148171	0.344091	-0.13522	0.441442	0.415261	0.00813719	-0.13187	0.931434
ENSG00000083223	ZCCHC6	-0.158232	0.932702	0.0669627	0.43919	0.381775	0.0166983	-0.290505	0.47158
ENSG00000083290	ULK2	0.48119	1.82137e-06	0.242382	0.0324303	-0.321728	1	-0.401844	0.357595
ENSG00000083312	TNPO1	-0.526461	4.84017e-11	-0.241666	0.00671883	0.290582	0.0121391	0.477545	0.0395277
ENSG00000083444	PLOD1	-0.690701	3.97268e-07	0.667356	6.80003e-21	0.0296639	0.890321	-0.00631862	1
ENSG00000083454	P2RX5	0.120323	0.000263946	-0.0366824	1	-0.0377601	1	-0.0458809	1
ENSG00000083457	ITGAE	0.250881	0.00260926	-0.219998	0.042062	-0.0757857	0.759093	0.0449026	1
ENSG00000083520	DIS3	-0.0765752	0.77705	-0.0224197	1	0.155013	0.461451	-0.0560183	0.974673
ENSG00000083535	PIBF1	-0.00344578	0.776206	0.132061	0.228595	-0.00387834	0.857875	-0.124737	0.684019
ENSG00000083544	TDRD3	0.33837	3.72383e-06	-0.217719	0.232845	-0.570416	0.000317788	0.449765	0.181518
ENSG00000083635	NUFIP1	-0.288663	0.0286284	-0.0143131	1	0.14616	0.367452	0.156815	0.77587
ENSG00000083642	PDS5B	-0.288062	0.00585365	-0.0466094	0.798487	-0.0830012	0.73433	0.417673	0.227758
ENSG00000083720	OXCT1	1.23132	1.57613e-75	-0.162639	1	-1.31242	1.59657e-16	0.243739	0.299512
ENSG00000083750	RRAGB	-0.0654151	0.823506	0.038775	0.726931	-0.205188	0.316961	0.231828	0.743612
ENSG00000083782	EPYC	-0.0508156	1	-0.0472707	1	-0.0568063	1	0.154893	1
ENSG00000083799	CYLD	0.264335	0.0252199	0.344119	0.00697392	-0.0257026	0.715666	-0.582752	0.149464
ENSG00000083807	SLC27A5	0.499829	3.40543e-10	-0.115347	0.757128	-0.57925	0.0011548	0.194768	0.665614
ENSG00000083812	ZNF324	-0.0210085	0.811038	0.165947	0.120362	-0.0434643	0.959675	-0.101474	0.719011
ENSG00000083814	ZNF671	0.0182906	0.49607	-0.109527	0.351611	-0.151189	0.184601	0.242425	0.389324
ENSG00000083817	ZNF416	-0.144448	0.200046	-0.114802	0.557426	-0.0571303	1	0.31638	0.575767
ENSG00000083828	ZNF586	-0.0115486	0.830221	0.0879642	0.393737	-0.023772	1	-0.0526436	0.815677
ENSG00000083838	ZNF446	-0.0538208	0.744124	0.134306	0.158828	-0.164062	0.39125	0.0835767	0.914043
ENSG00000083844	ZNF264	-0.00737364	0.575932	0.0361957	0.477845	0.438899	0.00841989	-0.467721	0.241703
ENSG00000083845	RPS5	-0.424081	2.21087e-55	0.316705	6.1703e-24	-0.14054	0.00145037	0.247915	0.0114163
ENSG00000083857	FAT1	0.731194	8.56197e-17	0.115507	0.290988	-0.576607	0.0258699	-0.270093	0.729173
ENSG00000083896	YTHDC1	0.0129249	0.803515	0.0581696	0.586452	0.376437	0.0199755	-0.447531	0.347746
ENSG00000083937	CHMP2B	-0.627832	3.63129e-12	-0.153431	0.188663	0.214315	0.0715882	0.566947	0.030396
ENSG00000084070	SMAP2	-0.0920571	0.740358	0.0613429	0.405818	0.387345	0.0199755	-0.356631	0.35997
ENSG00000084072	PPIE	-0.275713	0.020813	-0.083804	0.664792	-0.0169634	1	0.37648	0.390276
ENSG00000084073	ZMPSTE24	-0.531731	1.61518e-07	-0.168436	0.274292	0.195732	0.0974872	0.504436	0.144563
ENSG00000084090	STARD7	0.369505	2.71855e-07	-0.384736	0.000147877	-0.096744	0.618935	0.111976	0.803743
ENSG00000084092	NOA1	-0.316091	0.00444672	0.148411	0.0548505	-0.45766	0.00489837	0.62534	0.0541104
ENSG00000084093	REST	-0.117048	0.584972	-0.188749	0.359771	0.725289	7.77143e-09	-0.419492	0.313181
ENSG00000084112	SSH1	-0.402198	0.0343917	0.447994	2.21675e-08	0.659546	1.44124e-07	-0.705342	0.00418255
ENSG00000084207	GSTP1	-0.543726	8.29495e-48	0.0157715	0.834742	-0.0771534	0.331691	0.605108	2.28341e-08
ENSG00000084234	APLP2	0.217415	0.000506907	-0.643639	5.08761e-20	0.110202	0.363253	0.316022	0.162816
ENSG00000084463	WBP11	-0.311558	0.000609072	0.00807132	0.985575	-0.0641656	0.875375	0.367653	0.237882
ENSG00000084623	EIF3I	-0.348742	1.39316e-07	-0.179801	0.0155723	0.150767	0.175553	0.377775	0.0837975
ENSG00000084636	COL16A1	1.47419	6.41724e-84	0.147115	0.00276938	-1.14297	4.34402e-05	-0.478337	0.737753
ENSG00000084652	TXLNA	-0.111034	0.689461	0.247124	0.0511087	0.540241	0.000851506	-0.676332	0.103578
ENSG00000084674	APOB	-0.0827821	1	-0.0735511	1	0.0660887	0.0120207	0.0902444	1
ENSG00000084676	NCOA1	0.61755	1.15713e-10	0.163577	0.193761	-0.456797	0.113686	-0.32433	0.596829
ENSG00000084693	AGBL5	0.181633	0.110865	0.17869	0.161575	-0.125747	0.88693	-0.234576	0.470195
ENSG00000084710	EFR3B	-0.265913	0.0162418	-0.116574	0.554147	0.102672	0.413737	0.279815	0.637914
ENSG00000084731	KIF3C	-0.613916	1.61772e-05	0.652962	2.41802e-19	0.0431474	0.613826	-0.0821939	1
ENSG00000084733	RAB10	-0.198415	0.0602685	0.169764	0.0933646	0.0817967	0.699642	-0.0531453	0.99531
ENSG00000084754	HADHA	0.426519	2.84333e-10	-0.0463024	0.726179	-0.314834	0.00714893	-0.0653827	0.935869
ENSG00000084764	MAPRE3	0.138655	0.0694342	0.248886	0.00310431	-0.546191	0.0013742	0.15865	0.794909
ENSG00000084774	CAD	-0.0944415	0.565845	0.00992423	0.669949	-0.294541	0.0838713	0.379058	0.298333
ENSG00000085063	CD59	-1.31872	3.21525e-24	1.84616	4.39808e-113	0.473014	3.41378e-06	-1.00045	2.37688e-05
ENSG00000085117	CD82	-0.521322	0.000221893	0.607776	2.9518e-22	-0.102479	1	0.016025	0.921105
ENSG00000085185	BCORL1	-0.00341865	0.740431	0.0653508	0.460832	0.0797839	0.73102	-0.141716	0.68522
ENSG00000085224	ATRX	0.331983	3.97374e-05	-0.219944	0.0525103	0.0379288	0.95279	-0.149968	0.754206
ENSG00000085231	AK6	-0.424371	8.44446e-07	-0.0638306	0.77974	-0.053309	0.948683	0.541511	0.0391644
ENSG00000085274	MYNN	-0.119341	0.444643	0.055782	0.52662	-0.188283	0.334825	0.251842	0.638065
ENSG00000085276	MECOM	-1.11801	1	1.049	3.11163e-53	0.992965	5.84042e-20	-0.923956	0.0975895
ENSG00000085365	SCAMP1	0.157383	0.0319992	-0.327023	0.00371569	-0.183469	0.364655	0.353109	0.345859
ENSG00000085377	PREP	0.432944	8.90969e-09	-0.385337	0.00465469	-0.436903	0.0129284	0.389296	0.29574
ENSG00000085382	HACE1	0.00590394	0.470415	-0.178389	0.963732	-0.0747998	0.862663	0.247285	0.869727
ENSG00000085415	SEH1L	-0.0515859	0.92447	0.103367	0.369361	0.00639719	0.991322	-0.0581779	1
ENSG00000085433	WDR47	-0.155036	0.180776	-0.101304	0.586703	-0.0021903	0.867603	0.258531	0.716478
ENSG00000085449	WDFY1	-0.390274	0.0490813	0.179139	0.119041	0.335816	0.0393998	-0.124681	0.926297
ENSG00000085491	SLC25A24	-0.602753	5.32322e-05	0.184738	0.0373312	0.318118	0.0286469	0.0998972	0.938024
ENSG00000085511	MAP3K4	0.22818	0.0320411	0.0860329	0.403294	-0.0213383	0.848292	-0.292874	0.458704
ENSG00000085644	ZNF213	0.0441797	0.580836	0.156036	0.160017	0.0145614	0.804146	-0.214777	0.564032
ENSG00000085662	AKR1B1	0.865589	1.39625e-32	-0.412951	7.48652e-06	-0.348431	0.00828839	-0.104207	0.835154
ENSG00000085719	CPNE3	0.218934	0.00690662	-0.337503	0.00284367	-0.136226	0.42287	0.254794	0.486948
ENSG00000085721	RRN3	0.124867	0.21073	0.105286	0.372217	0.0501341	0.704021	-0.280288	0.461915
ENSG00000085733	CTTN	-1.19897	3.08762e-36	0.0507612	0.43919	1.07494	6.69101e-31	0.0732729	0.85426
ENSG00000085741	WNT11	0.443731	1.77343e-15	-0.0694627	0.637931	-0.187455	1	-0.186813	1
ENSG00000085760	MTIF2	0.027745	0.388119	-0.228003	0.116035	-0.504774	0.00146567	0.705032	0.0163463
ENSG00000085788	DDHD2	0.0378867	0.79584	-0.272315	0.046645	0.111016	0.643462	0.123413	0.825475
ENSG00000085831	TTC39A	0.683668	8.00176e-26	-0.152883	1	-0.40944	0.0334224	-0.121345	0.696805
ENSG00000085832	EPS15	0.774179	1.52322e-23	-0.0339299	1	-0.373832	0.0636093	-0.366418	0.386801
ENSG00000085840	ORC1	-0.149206	0.00318237	-0.104465	0.369361	-0.0294782	0.802415	0.28315	0.183715
ENSG00000085871	MGST2	0.22338	0.000653726	-0.875555	8.73922e-11	1.23727	6.85105e-39	-0.585097	0.0203859
ENSG00000085872	CHERP	0.129602	0.351988	-0.0624946	0.815899	0.109461	0.689472	-0.176568	0.806489
ENSG00000085978	ATG16L1	-0.109241	0.362454	-0.0915659	0.527783	0.10643	0.685234	0.0943764	0.869072
ENSG00000085982	USP40	-0.206361	0.141559	0.272573	0.00449568	-0.0687225	0.876201	0.00250996	1
ENSG00000085998	POMGNT1	0.416953	2.11456e-05	-0.0528426	0.871701	-0.110307	0.793571	-0.253803	0.658253
ENSG00000085999	RAD54L	0.00845884	0.541157	0.0899664	0.035733	-0.0799379	1	-0.0184873	1
ENSG00000086015	MAST2	1.09417	4.05357e-40	-0.00861995	0.445936	-0.398012	1	-0.687536	0.0935094
ENSG00000086061	DNAJA1	-0.682108	1.40738e-23	-0.605938	6.48317e-18	0.565359	3.5531e-10	0.722687	9.68818e-05
ENSG00000086062	B4GALT1	-0.982581	1.13124e-09	0.269638	0.000350858	0.998619	1.48936e-20	-0.285676	0.635885
ENSG00000086065	CHMP5	-0.361844	1.83589e-06	-0.506213	2.3109e-10	0.447731	7.35041e-06	0.420326	0.0871692
ENSG00000086102	NFX1	0.351967	0.000493146	0.0340365	0.869167	-0.189082	0.471428	-0.196921	0.791512
ENSG00000086189	DIMT1	-0.359346	0.00671711	0.0344216	0.796028	0.215927	0.180303	0.108998	0.921273
ENSG00000086200	IPO11	-0.970482	0.00422197	-1.10634	0.000491779	3.01837	6.18364e-259	-0.941552	0.0570557
ENSG00000086232	EIF2AK1	-0.755967	7.4841e-14	0.108014	0.136347	0.10105	0.436844	0.546904	0.0512117
ENSG00000086289	EPDR1	0.337356	0.000328629	1.23919	4.63469e-51	-0.429769	0.352082	-1.14678	4.79234e-05
ENSG00000086300	SNX10	-0.321185	0.338226	0.31896	1.76569e-08	-0.714481	6.56733e-07	0.716706	0.00534892
ENSG00000086475	SEPHS1	0.0620748	0.503107	-0.274859	0.022762	-0.289231	0.0994236	0.502015	0.181518
ENSG00000086504	MRPL28	0.090424	0.236904	-0.375739	1.07328e-05	-0.17563	0.254	0.460945	0.0767541
ENSG00000086544	ITPKC	-0.107322	0.536447	0.328342	7.59161e-05	-0.2433	0.170535	0.0222799	1
ENSG00000086589	RBM22	-0.479967	5.90795e-06	-0.0380454	1	0.0431545	1	0.474858	0.125846
ENSG00000086598	TMED2	-1.0826	2.38877e-44	0.24502	9.11183e-05	0.420869	4.65376e-06	0.416715	0.0766727
ENSG00000086619	ERO1B	0.00712746	0.723636	0.061122	0.498787	0.146078	0.322394	-0.214328	0.513487
ENSG00000086666	ZFAND6	-0.239891	0.00658822	-0.548577	6.70595e-09	0.52345	5.21845e-07	0.265018	0.420201
ENSG00000086696	HSD17B2	-0.219163	1	-0.214121	1	-0.229897	1	0.66318	1.24777e-06
ENSG00000086712	TXLNG	-0.203329	0.0776501	-0.0327921	0.986909	-0.195057	0.37587	0.431179	0.29791
ENSG00000086758	HUWE1	0.0166448	1	0.00884478	1	0.0828493	0.801711	-0.108339	0.92959
ENSG00000086827	ZW10	-0.0645576	0.88314	0.0654796	0.504123	0.182641	0.239041	-0.183563	0.605933
ENSG00000086848	ALG9	0.11038	0.06615	-0.0967632	0.606428	-0.223086	0.109195	0.209469	0.589428
ENSG00000086967	MYBPC2	0.153409	5.95773e-06	-0.0540796	0.985575	-0.0264581	1	-0.0728715	1
ENSG00000086991	NOX4	-0.492189	1	-0.0699081	0.0300288	0.92726	3.88165e-19	-0.365163	0.704095
ENSG00000087008	ACOX3	0.501197	2.99823e-09	-0.101819	0.870282	-0.230237	1	-0.169142	0.645632
ENSG00000087053	MTMR2	-0.324656	0.188478	0.10823	0.400557	0.610534	4.84223e-05	-0.394108	0.46011
ENSG00000087074	PPP1R15A	-0.372713	4.59183e-05	0.624242	1.41925e-17	0.329655	0.00357511	-0.581184	0.0146548
ENSG00000087076	HSD17B14	-1.36089	7.95878e-21	-0.302011	0.584152	0.960639	3.72315e-24	0.702259	0.0192673
ENSG00000087077	TRIP6	-0.48572	2.74571e-05	0.549733	6.12491e-15	-1.03848	1.92269e-12	0.974469	0.000155673
ENSG00000087085	ACHE	-0.0530114	0.605715	0.0799083	0.155997	-0.130501	1	0.103604	1
ENSG00000087086	FTL	-2.39642	0	0.967768	5.37442e-50	0.403931	6.10353e-09	1.02472	1.07272e-22
ENSG00000087087	SRRT	-0.369199	0.000209052	-0.259116	0.0300288	-0.0924731	0.905819	0.720788	0.0165782
ENSG00000087088	BAX	-1.29343	4.56362e-39	0.17334	0.0132863	0.914982	9.17603e-25	0.205104	0.486096
ENSG00000087095	NLK	0.210514	0.0019868	-0.421971	0.0123759	0.402456	0.00127917	-0.190999	0.736101
ENSG00000087111	PIGS	0.814372	3.2999e-23	-0.149057	0.51988	-0.176609	0.611197	-0.488706	0.251938
ENSG00000087116	ADAMTS2	-0.176108	1	0.496226	1.75977e-24	-0.166032	1	-0.154085	0.793899
ENSG00000087152	ATXN7L3	0.10372	0.280336	0.195013	0.113055	0.147703	0.401593	-0.446436	0.253461
ENSG00000087157	PGS1	-0.547682	4.11799e-06	-0.511603	5.50195e-05	0.784924	2.12588e-11	0.274361	0.458527
ENSG00000087191	PSMC5	-0.243475	0.00460867	-0.24056	0.00929073	0.626261	1.04818e-10	-0.142226	0.726895
ENSG00000087206	UIMC1	0.135958	0.0242491	-0.145332	0.604085	-0.569585	0.000203553	0.578959	0.0557973
ENSG00000087237	CETP	-0.595311	1	-0.573098	1	1.77142	1.55376e-70	-0.603007	1
ENSG00000087245	MMP2	-1.80701	3.06547e-05	1.71138	1.1728e-118	0.509094	6.64177e-07	-0.413464	0.518494
ENSG00000087250	MT3	0.178286	3.09586e-08	-0.0700052	1	-0.0467473	1	-0.0615341	1
ENSG00000087253	LPCAT2	-0.0506868	0.781862	0.260109	0.00547602	0.169279	0.221962	-0.378701	0.21885
ENSG00000087258	GNAO1	0.115027	0.015128	0.0946072	0.181844	-0.146305	1	-0.0633287	1
ENSG00000087263	OGFOD1	-0.273646	0.119099	0.0854588	0.523418	0.106204	0.577484	0.0819827	1
ENSG00000087266	SH3BP2	-0.241843	0.782339	0.362759	0.00135913	0.997099	3.05525e-13	-1.11801	0.00149393
ENSG00000087269	NOP14	-0.161628	0.93544	0.156851	0.169924	0.321123	0.0612126	-0.316346	0.44294
ENSG00000087274	ADD1	0.283898	0.000209311	-0.229523	0.0259681	-0.336299	0.0174928	0.281924	0.445693
ENSG00000087301	TXNDC16	-0.156238	0.139798	-0.0379934	0.981238	-0.254586	0.149813	0.448818	0.169633
ENSG00000087302	C14orf166	-0.548403	4.35763e-22	0.326196	5.69205e-09	0.0447803	0.768771	0.177427	0.443089
ENSG00000087303	NID2	-0.144027	0.513711	0.402838	6.05508e-05	-0.234777	0.413819	-0.0240333	1
ENSG00000087338	GMCL1	0.0250217	0.954936	0.0307697	0.903367	0.0530666	0.950736	-0.108858	0.912776
ENSG00000087365	SF3B2	-0.58061	1.68369e-15	-0.209842	0.00983431	0.283529	0.00658613	0.506922	0.0202366
ENSG00000087448	KLHL42	0.244897	0.00451062	0.0354195	0.796443	-0.206141	0.260183	-0.0741751	0.907897
ENSG00000087460	GNAS	0.225641	2.67147e-07	-0.894448	1.37084e-111	0.0603569	0.495379	0.60845	2.40566e-08
ENSG00000087470	DNM1L	0.27392	0.00632122	-0.113772	0.515533	-0.107526	0.705533	-0.052622	1
ENSG00000087494	PTHLH	-0.342565	1	0.778056	5.72131e-31	-0.33327	1	-0.102222	0.960285
ENSG00000087495	PHACTR3	0.779696	7.10792e-36	-0.270104	0.852328	-0.317949	1	-0.191643	1
ENSG00000087502	ERGIC2	-0.166192	0.15218	0.101513	0.405633	-0.100223	0.64243	0.164903	0.749491
ENSG00000087586	AURKA	0.234604	0.00120985	-0.26536	0.0137775	-0.436402	0.0119628	0.467159	0.13365
ENSG00000087842	PIR	-0.712584	1.43861e-08	0.331443	7.2707e-05	0.561545	5.53117e-07	-0.180405	0.722882
ENSG00000087884	AAMDC	0.154992	0.0891162	-0.0618002	0.722037	-0.412273	0.00300686	0.319081	0.406326
ENSG00000087903	RFX2	-0.32675	2.17427e-05	-0.215417	0.0658598	0.121167	0.221196	0.421	0.0908153
ENSG00000087995	METTL2A	0.0247087	0.360642	-0.237198	0.131005	-0.329921	0.0505517	0.542411	0.140752
ENSG00000088035	ALG6	-0.535963	4.28684e-11	-0.220213	0.209524	-0.0452474	0.827678	0.801423	0.00108599
ENSG00000088038	CNOT3	-0.0248985	0.606621	0.0489728	0.467756	0.318366	0.0603111	-0.342441	0.380134
ENSG00000088179	PTPN4	0.0314935	0.335604	-0.295834	0.929396	0.905458	7.22377e-10	-0.641117	0.139073
ENSG00000088205	DDX18	-0.429887	1.45596e-05	-0.363167	0.000592086	0.407526	0.000762485	0.385528	0.208667
ENSG00000088247	KHSRP	-0.0473441	0.812412	-0.0113009	0.96675	0.205742	0.300551	-0.147097	0.8916
ENSG00000088256	GNA11	0.393421	8.43161e-05	-0.105359	0.826911	0.393896	0.011325	-0.681958	0.0641973
ENSG00000088280	ASAP3	0.322034	7.92974e-08	-0.0914442	0.727456	-0.584822	8.11435e-06	0.354233	0.143028
ENSG00000088298	EDEM2	-0.270394	0.191298	-0.0291259	1	0.59181	9.65451e-05	-0.29229	0.60275
ENSG00000088305	DNMT3B	-0.0296786	0.997734	0.0142296	0.751076	0.00754254	0.915608	0.00790647	0.931455
ENSG00000088325	TPX2	-0.248722	0.0135631	-0.251235	0.027311	-0.647318	6.38294e-05	1.14727	9.03272e-07
ENSG00000088356	PDRG1	-0.17905	0.13365	-0.51319	1.99249e-07	-0.110529	0.790497	0.802768	0.00204206
ENSG00000088367	EPB41L1	0.283081	0.00120352	-0.103493	0.94282	-0.0456345	0.928434	-0.133953	0.68014
ENSG00000088387	DOCK9	0.34509	3.39051e-06	-0.343312	1	0.551937	1.61621e-05	-0.553714	0.116724
ENSG00000088448	ANKRD10	-0.150174	0.213511	0.172655	0.0773688	-0.0804724	0.774586	0.0579915	1
ENSG00000088451	TGDS	-0.266466	0.00263863	-0.0853673	0.767483	-0.117544	0.726864	0.469377	0.128532
ENSG00000088543	C3orf18	0.329826	5.35214e-06	0.0325365	0.431891	-0.475779	0.00296572	0.113416	0.687253
ENSG00000088682	COQ9	0.319049	3.5338e-05	-0.257491	0.016657	-0.310461	0.0546447	0.248904	0.498712
ENSG00000088726	TMEM40	0.347547	1.08537e-15	-0.109818	1	-0.104627	1	-0.133103	1
ENSG00000088727	KIF9	-0.288901	0.0629588	-0.313314	0.0572109	0.645696	5.60533e-06	-0.0434805	1
ENSG00000088756	ARHGAP28	-0.747026	6.02796e-06	-0.552248	0.017378	0.789773	9.07572e-14	0.5095	0.235187
ENSG00000088766	CRLS1	0.34604	1.1552e-05	-0.0503246	0.830186	-0.220279	0.201561	-0.0754357	0.920331
ENSG00000088808	PPP1R13B	0.720219	3.11295e-33	-0.629025	0.000687575	0.250617	0.0044816	-0.341812	0.280537
ENSG00000088812	ATRN	-0.235689	0.0520885	-0.0506717	0.978025	-0.148132	0.478034	0.434493	0.238943
ENSG00000088826	SMOX	-0.962483	3.10879e-05	0.226584	6.82896e-05	1.12511	6.71474e-25	-0.389208	0.738268
ENSG00000088832	FKBP1A	-1.47063	8.7141e-74	0.0887367	0.132282	2.6756	1.60141e-218	-1.29371	3.00199e-15
ENSG00000088833	NSFL1C	-0.249239	0.00604886	-0.270997	0.00497204	0.311759	0.00997642	0.208476	0.578386
ENSG00000088854	C20orf194	0.450019	4.66826e-08	-0.24392	0.161789	0.053209	0.822876	-0.259308	0.509493
ENSG00000088876	ZNF343	0.0100738	0.796316	0.123322	0.0815469	-0.0486693	1	-0.0847266	0.781593
ENSG00000088881	EBF4	-0.109444	1	0.210885	0.00140472	-0.116064	1	0.0146228	0.935928
ENSG00000088882	CPXM1	-1.03464	3.47928e-35	-0.0161817	4.49921e-07	-0.202401	0.148994	1.25322	1.41475e-07
ENSG00000088888	MAVS	0.279294	0.00548512	-0.210824	0.349223	0.444435	0.00477998	-0.512905	0.186858
ENSG00000088899	RP5-1187M17.10	0.0560514	0.111126	-0.0425203	0.962295	-0.282971	0.0292787	0.26944	0.469774
ENSG00000088930	XRN2	-0.660808	6.92373e-19	-0.230769	0.00731496	-0.0370404	1	0.928617	1.69889e-06
ENSG00000088970	KIZ	0.177694	0.113515	0.148435	0.204612	-0.0759518	0.892725	-0.250177	0.486948
ENSG00000088986	DYNLL1	-0.364508	4.08589e-14	0.103701	0.0760292	0.243299	0.00062581	0.0175088	1
ENSG00000088992	TESC	2.75257	1.63719e-270	-1.27386	1	-0.629667	1	-0.849051	0.288821
ENSG00000089006	SNX5	-0.145498	0.20936	-0.150559	0.268266	0.0138979	1	0.282159	0.49032
ENSG00000089009	RPL6	-0.5509	4.83954e-117	0.340331	2.08043e-31	-0.170012	1.55632e-05	0.380581	2.27502e-07
ENSG00000089022	MAPKAPK5	-0.342132	0.000469869	-0.149839	0.271161	-0.0487717	1	0.540743	0.105343
ENSG00000089041	P2RX7	-0.0724592	0.590483	0.388858	1.07362e-12	-0.144421	1	-0.171978	1
ENSG00000089048	ESF1	-0.438252	0.00116178	-0.206298	0.169636	0.454902	0.00101222	0.189648	0.703245
ENSG00000089050	RBBP9	0.213029	0.0464277	-0.0451752	0.781378	0.0746305	0.554207	-0.242485	0.507586
ENSG00000089053	ANAPC5	-0.524118	4.67341e-06	0.162418	0.100607	0.373975	0.00175404	-0.0122752	1
ENSG00000089057	SLC23A2	-0.299081	0.0260731	0.00357253	0.834378	0.282156	0.0398602	0.013353	1
ENSG00000089060	SLC8B1	-0.205852	0.0207524	0.0121712	0.761973	0.048897	0.625379	0.144784	0.754157
ENSG00000089063	TMEM230	-0.56153	6.50252e-13	0.0917682	0.280618	0.441248	2.23596e-06	0.0285135	1
ENSG00000089094	KDM2B	-0.162528	0.250516	-0.0445453	1	-0.378026	0.024536	0.5851	0.115525
ENSG00000089123	TASP1	-0.0129307	0.773557	0.0803165	0.442428	0.132224	0.375402	-0.19961	0.574676
ENSG00000089127	OAS1	-0.0187603	1	0.0336818	0.186444	0.00190722	1	-0.0168287	1
ENSG00000089154	GCN1	0.0507663	0.769213	0.0769274	0.663048	-0.0319054	1	-0.0957883	0.931676
ENSG00000089157	RPLP0	-0.497465	2.40453e-73	0.468587	5.1623e-45	-0.185285	2.72197e-05	0.214164	0.0285504
ENSG00000089159	PXN	-0.167024	0.78924	-0.350842	0.286953	1.26488	5.13789e-25	-0.747014	0.0652956
ENSG00000089177	KIF16B	-0.100167	0.593447	0.0658362	0.435596	0.12524	0.484577	-0.0909092	0.743876
ENSG00000089195	TRMT6	-0.0741255	0.689284	-0.284045	0.0140446	-0.0479393	1	0.40611	0.313984
ENSG00000089199	CHGB	-0.0354472	0.840005	-0.0464134	0.993269	-0.0211073	1	0.102968	1
ENSG00000089220	PEBP1	0.38079	1.05946e-13	-0.0573562	0.500964	-1.14409	2.07988e-46	0.820656	2.09914e-09
ENSG00000089225	TBX5	1.64526	2.81012e-162	-0.567351	0.909655	-0.490703	1	-0.587204	1
ENSG00000089234	BRAP	-0.142076	0.345408	-0.151873	0.298481	-0.146529	0.572189	0.440478	0.239326
ENSG00000089248	ERP29	-0.639895	3.13456e-20	0.177836	0.0101611	-0.0775255	0.641082	0.539584	0.00776247
ENSG00000089280	FUS	-0.583757	1.42178e-24	-0.371744	1.22133e-09	-0.0591428	0.801185	1.01464	5.60949e-12
ENSG00000089289	IGBP1	0.183883	0.0338186	0.151249	0.12506	-0.396748	0.00378982	0.0616166	0.974593
ENSG00000089327	FXYD5	-2.22944	1	1.52251	4.59285e-139	3.06422	0	-2.35729	2.28567e-14
ENSG00000089335	ZNF302	0.857175	4.60002e-34	-0.479715	0.000735107	-0.660495	8.70943e-05	0.283035	0.407376
ENSG00000089351	GRAMD1A	-0.849562	2.19952e-08	-0.103339	0.720668	1.36316	4.48345e-46	-0.410257	0.293084
ENSG00000089472	HEPH	1.91155	4.54915e-150	-0.216885	0.6521	-0.841929	1	-0.852737	0.0973836
ENSG00000089486	CDIP1	0.192598	0.0244606	-0.186	0.140595	-0.231223	0.215341	0.224625	0.650216
ENSG00000089597	GANAB	-0.542898	3.68122e-08	0.293201	4.23426e-05	-0.202046	0.16485	0.451743	0.118623
ENSG00000089682	RBM41	-0.155047	0.244689	-0.258431	0.0274076	-0.237744	0.26028	0.651222	0.0288334
ENSG00000089685	BIRC5	-0.627911	1.06863e-15	-0.326637	0.00113553	-0.180384	0.482319	1.13493	2.81885e-08
ENSG00000089692	LAG3	-0.00161806	0.736893	0.018041	0.324063	-0.0335128	1	0.0170898	1
ENSG00000089693	MLF2	-0.349397	1.44098e-07	0.00146662	1	-0.249746	0.0185866	0.597677	0.00232372
ENSG00000089723	OTUB2	-0.0129479	0.881917	0.0043385	0.91489	0.0135693	0.899667	-0.00495997	0.915638
ENSG00000089737	DDX24	-0.144074	0.0924437	-0.242958	0.00512248	-0.131381	0.445445	0.518413	0.0373784
ENSG00000089775	ZBTB25	0.552595	4.24359e-08	0.0680603	0.386479	-0.104292	0.883088	-0.516363	0.209263
ENSG00000089818	NECAP1	-0.0791711	0.658781	-0.153988	0.279724	-0.0976532	0.793573	0.330812	0.498446
ENSG00000089820	ARHGAP4	0.0658982	0.120758	-0.239731	1	0.496932	0.00199418	-0.3231	0.441244
ENSG00000089876	DHX32	-0.161486	0.29869	-0.256495	0.101585	0.555365	7.41361e-05	-0.137384	0.83309
ENSG00000089902	RCOR1	0.0136958	1	0.0862066	0.561984	-0.0358137	1	-0.0640886	0.993574
ENSG00000089916	GPATCH2L	-0.199795	0.113767	0.0298413	0.852393	0.168036	0.32147	0.0019172	1
ENSG00000090006	LTBP4	-0.113034	1	1.46667	5.84589e-69	-1.19505	1.4254e-07	-0.158587	0.985876
ENSG00000090013	BLVRB	-0.135019	0.181971	0.232887	0.00860974	0.0277201	1	-0.125588	0.775617
ENSG00000090020	SLC9A1	-0.14885	0.902634	0.197673	0.0442372	0.450944	0.00758728	-0.499767	0.19953
ENSG00000090054	SPTLC1	-0.315933	0.0112758	-0.0876265	0.771476	0.387229	0.00356277	0.0163303	0.978468
ENSG00000090060	PAPOLA	-0.138632	0.0875571	-0.11206	0.235893	0.319563	0.0021753	-0.0688713	0.908227
ENSG00000090061	CCNK	-0.126036	0.31174	-0.120234	0.464494	-0.203047	0.168197	0.449317	0.187259
ENSG00000090097	PCBP4	0.210615	0.00950797	-0.348507	0.00140545	-0.409842	0.00933957	0.547734	0.0967017
ENSG00000090104	RGS1	-0.110052	0.890108	0.418224	4.68568e-16	-0.209353	1	-0.0988195	1
ENSG00000090238	YPEL3	0.100679	0.432746	0.558019	6.27098e-08	0.094324	0.616318	-0.753023	0.0455331
ENSG00000090263	MRPS33	0.193638	0.030039	0.0398838	0.815391	-0.277102	0.0567207	0.0435801	1
ENSG00000090266	NDUFB2	0.667018	7.31483e-36	-0.0268905	0.824352	0.0216272	0.969606	-0.661754	7.85185e-05
ENSG00000090273	NUDC	-0.240761	0.000923796	-0.398848	7.59978e-08	-0.160263	0.259628	0.799872	4.12283e-05
ENSG00000090316	MAEA	-0.0469923	0.846943	-0.207718	0.0945484	-0.15174	0.505502	0.40645	0.307934
ENSG00000090339	ICAM1	-0.747021	1	0.801505	4.86663e-28	0.715213	5.82465e-11	-0.769697	0.0893132
ENSG00000090372	STRN4	-0.0607441	1	-0.407776	0.140595	0.961266	3.03529e-13	-0.492746	0.353106
ENSG00000090376	IRAK3	-0.155633	1	0.317537	2.1702e-12	0.0115933	0.308646	-0.173497	0.547563
ENSG00000090432	MUL1	0.0276144	0.647997	-0.241789	0.0685804	-0.125599	0.66174	0.339773	0.483294
ENSG00000090470	PDCD7	-0.0950289	0.637062	0.0527196	0.38169	0.103685	0.448415	-0.061376	0.569384
ENSG00000090487	SPG21	-0.728555	4.91134e-21	-0.000225215	0.995481	0.261508	0.0116121	0.467273	0.0425932
ENSG00000090520	DNAJB11	-0.365634	8.99792e-05	-0.207599	0.0363831	0.576571	5.40908e-08	-0.00333817	1
ENSG00000090530	P3H2	1.17053	1.05256e-58	-0.674591	0.000261775	-0.52735	0.0139799	0.0314111	0.754799
ENSG00000090539	CHRD	-0.0159438	0.924747	0.094803	0.0192694	-0.0276869	1	-0.0511723	1
ENSG00000090554	FLT3LG	-0.117048	1	0.174393	0.000844426	0.0136454	0.765548	-0.0709902	0.858295
ENSG00000090581	GNPTG	-0.484504	0.00753424	0.466903	1.15379e-06	0.176428	0.343401	-0.158827	0.860739
ENSG00000090612	ZNF268	-0.391266	5.90751e-05	-0.392081	0.00016311	-0.0143741	0.853192	0.797721	0.00416037
ENSG00000090615	GOLGA3	-0.0983849	0.880553	0.35257	0.00266983	0.21304	0.303475	-0.467225	0.314913
ENSG00000090621	PABPC4	0.541078	2.27582e-08	0.267855	0.0266624	-0.230873	0.478111	-0.578061	0.158008
ENSG00000090661	CERS4	-0.00137609	0.453087	0.116887	0.269276	0.376313	0.0255713	-0.491824	0.215779
ENSG00000090674	MCOLN1	-0.507076	2.11351e-05	-0.284078	0.037038	0.68166	1.42074e-07	0.109494	0.798374
ENSG00000090686	USP48	-0.283916	0.00565069	-0.190127	0.118846	0.0543555	0.831786	0.419687	0.239431
ENSG00000090776	EFNB1	-0.406444	0.000516909	0.32538	0.00018457	-0.339927	0.0601472	0.420991	0.288695
ENSG00000090857	PDPR	0.240954	0.0297662	0.0778052	0.650345	-0.109181	0.743524	-0.209578	0.752035
ENSG00000090861	AARS	0.0522362	0.219711	-0.316078	0.00334569	-0.316623	0.055704	0.580465	0.0443343
ENSG00000090863	GLG1	0.0577444	0.732709	0.339765	0.000280458	-0.124478	0.542516	-0.273032	0.5438
ENSG00000090889	KIF4A	-0.224755	0.010337	-0.157746	0.301349	-0.161503	0.590848	0.544004	0.0349795
ENSG00000090905	TNRC6A	0.0254133	0.929544	-0.106251	0.513574	0.116852	0.713632	-0.0360136	1
ENSG00000090924	PLEKHG2	-0.291907	0.00441288	-0.00787628	1	0.0295486	0.996078	0.270234	0.47158
ENSG00000090932	DLL3	0.0915783	0.00128043	-0.142995	0.519239	-0.480883	9.90714e-06	0.5323	0.012226
ENSG00000090971	NAT14	-0.133986	0.611734	0.545964	3.80605e-11	-0.922188	1.84964e-07	0.51021	0.19794
ENSG00000090975	PITPNM2	0.15925	0.000165074	-0.18678	1	0.263215	0.00760634	-0.235685	0.508583
ENSG00000090989	EXOC1	-0.0603693	0.831525	0.0459856	0.797855	0.140139	0.606949	-0.125755	0.894282
ENSG00000091009	RBM27	0.00151268	0.961025	-0.0824711	0.712857	0.0465633	1	0.0343951	1
ENSG00000091039	OSBPL8	0.0251892	0.882255	0.0447634	0.80892	0.235907	0.0959179	-0.305859	0.399737
ENSG00000091073	DTX2	-0.151569	0.181932	-0.00882863	1	0.0260756	0.986488	0.134322	0.828414
ENSG00000091127	PUS7	-0.219588	0.0378821	0.0121601	0.658954	0.000504921	1	0.206923	0.705997
ENSG00000091129	NRCAM	-0.266372	0.998129	-0.385268	1	0.855787	3.25094e-20	-0.204147	0.905715
ENSG00000091136	LAMB1	0.33293	0.000858038	0.787399	3.96453e-18	-0.161901	0.799835	-0.958428	0.00172585
ENSG00000091140	DLD	0.724472	7.33035e-24	-0.519431	7.26204e-05	-0.12093	0.68713	-0.0841109	1
ENSG00000091157	WDR7	0.11844	0.138449	0.094612	0.299215	0.0680232	0.628113	-0.281076	0.320659
ENSG00000091164	TXNL1	-0.594018	8.87223e-16	0.0473891	0.606934	0.0197342	1	0.526895	0.016774
ENSG00000091262	ABCC6	0.12395	0.000183749	-0.0882976	0.252381	-0.399676	5.28153e-05	0.364023	0.0683833
ENSG00000091317	CMTM6	-1.11869	4.13602e-30	0.281932	4.83556e-06	0.0738367	0.518002	0.762918	0.00069769
ENSG00000091409	ITGA6	-0.709734	0.983374	-0.47635	0.786055	2.73087	2.80796e-157	-1.54479	3.02585e-08
ENSG00000091428	RAPGEF4	-0.109864	0.613385	-0.203197	0.907272	0.857278	1.02443e-13	-0.544217	0.0204281
ENSG00000091436	AC013461.1	2.83424	1.52239e-252	-0.592394	2.94266e-05	-1.46079	5.22025e-17	-0.781056	0.00393582
ENSG00000091482	SMPX	4.35337	0	-1.5647	0.00081701	-0.861913	0.311354	-1.92676	6.75298e-15
ENSG00000091483	FH	0.490315	4.65611e-15	-0.543455	1.76936e-08	-0.578204	4.97437e-05	0.631345	0.00812268
ENSG00000091490	SEL1L3	-0.472465	1.09053e-07	-0.00524968	0.000221864	0.458031	2.09908e-09	0.0196838	0.698219
ENSG00000091527	CDV3	0.144323	0.178368	-0.104868	0.700951	0.223406	0.206795	-0.262861	0.578251
ENSG00000091542	ALKBH5	0.0783758	0.225296	-0.399214	5.83002e-06	-0.0921622	0.694854	0.413	0.133547
ENSG00000091592	NLRP1	-0.840944	3.14557e-12	0.6912	9.97185e-25	-0.866822	9.0825e-08	1.01657	0.000629501
ENSG00000091622	PITPNM3	0.0590582	0.126131	0.0300584	0.554147	-0.0677245	1	-0.0213921	1
ENSG00000091640	SPAG7	0.854615	2.97586e-33	-0.359912	0.00125204	-0.12595	0.499738	-0.368753	0.269095
ENSG00000091651	ORC6	0.114153	0.100765	-0.354595	0.000533388	-0.457506	0.00855626	0.697947	0.0179225
ENSG00000091656	ZFHX4	-0.911656	1	-0.766554	0.960311	-0.914641	0.00182293	2.59285	2.24381e-34
ENSG00000091732	ZC3HC1	0.150095	0.0635327	-0.319594	0.0123759	-0.110441	0.709325	0.279939	0.530224
ENSG00000091844	RGS17	-0.249117	0.0129395	0.0192505	0.645284	-0.0991881	0.632832	0.329055	0.361078
ENSG00000091879	ANGPT2	-2.12914	9.04199e-45	0.451461	1.03508e-40	1.92306	4.54692e-136	-0.245385	0.6658
ENSG00000091947	TMEM101	-0.46126	8.52444e-05	0.0303439	0.797855	-0.0369123	1	0.467828	0.210393
ENSG00000091972	CD200	-0.679684	8.97737e-18	-0.41851	0.0151329	0.49951	6.80734e-11	0.598684	0.00176285
ENSG00000091986	CCDC80	-0.981098	1.8678e-06	1.82822	1.57307e-99	-1.82306	2.04401e-15	0.975935	0.0225336
ENSG00000092010	PSME1	0.0470545	0.646281	0.10628	0.272907	-0.284239	0.0247222	0.130904	0.752037
ENSG00000092020	PPP2R3C	-0.101614	0.441921	-0.0128109	0.985567	0.153082	0.373387	-0.0386572	1
ENSG00000092036	HAUS4	0.0471781	0.51608	0.135212	0.184993	-0.269963	0.113752	0.0875735	0.87939
ENSG00000092054	MYH7	5.68436	0	-2.09109	2.89968e-07	-0.992808	0.0139088	-2.60046	6.69316e-18
ENSG00000092068	SLC7A8	0.0916411	0.197172	-0.194286	0.154114	-0.274973	0.122503	0.377618	0.403838
ENSG00000092094	OSGEP	-0.0314672	0.530962	0.181726	0.134496	0.453561	0.00687018	-0.60382	0.141717
ENSG00000092096	SLC22A17	0.668371	3.42503e-26	-0.199271	0.90812	-1.27048	8.94815e-18	0.801381	0.000400996
ENSG00000092108	SCFD1	-0.0898569	0.494991	-0.258053	0.0137607	-0.168937	0.328754	0.516848	0.0672728
ENSG00000092140	G2E3	-0.147288	0.135834	-0.0785568	0.603366	-0.233918	0.175829	0.459762	0.128687
ENSG00000092148	HECTD1	-0.0717837	0.552916	-0.188833	0.107972	0.393642	0.00237904	-0.133026	0.884479
ENSG00000092199	HNRNPC	-0.823158	2.69949e-53	-0.182987	0.00266514	-0.0607431	0.723812	1.06689	9.41545e-15
ENSG00000092201	SUPT16H	-0.415036	5.47563e-06	-0.24406	0.0141124	-0.193928	0.315657	0.853024	0.00125271
ENSG00000092203	TOX4	-0.135666	0.185019	-0.358393	0.000294912	-0.00148337	1	0.495543	0.0905446
ENSG00000092208	GEMIN2	0.0188452	0.40544	-0.22221	0.146326	-0.379869	0.0159265	0.583234	0.0787458
ENSG00000092330	TINF2	-0.51989	1.06218e-05	0.023498	0.782544	0.357507	0.010558	0.138885	0.77983
ENSG00000092421	SEMA6A	-1.18171	2.46613e-35	-0.646277	2.79816e-09	0.709516	1.61098e-14	1.11847	1.98058e-07
ENSG00000092439	TRPM7	0.428346	5.70218e-05	0.120715	0.251346	-0.0748837	0.872046	-0.474178	0.251482
ENSG00000092445	TYRO3	-0.43337	2.46055e-05	0.0254055	0.77978	0.069337	0.859337	0.338627	0.311685
ENSG00000092470	WDR76	-0.0796991	0.672018	-0.251264	0.0198053	-0.0636775	0.967872	0.39464	0.271363
ENSG00000092529	CAPN3	0.516062	1.97812e-19	-0.145328	1	-0.129979	1	-0.240755	0.465553
ENSG00000092531	SNAP23	-0.841948	3.162e-11	-0.352781	0.00628274	1.13629	5.49782e-26	0.0584362	0.826294
ENSG00000092607	TBX15	-0.251031	1	-0.251625	1	0.701848	3.13149e-17	-0.199192	1
ENSG00000092621	PHGDH	-0.480608	0.16433	1.47633	1.48161e-93	-1.9997	5.7531e-45	1.00397	1.12305e-09
ENSG00000092758	COL9A3	-1.39842	0.00014482	1.7007	1.19059e-182	-1.53568	6.38895e-15	1.23341	5.43432e-06
ENSG00000092820	EZR	1.09559	3.46543e-67	-1.24015	6.73054e-21	0.363602	0.00044426	-0.219044	0.682667
ENSG00000092841	MYL6	0.782278	1.32075e-72	-0.469064	1.45214e-39	0.0769285	0.240525	-0.390142	0.00102254
ENSG00000092847	AGO1	-0.17242	0.168141	-0.0520522	1	-0.283511	0.120221	0.507983	0.108127
ENSG00000092853	CLSPN	-0.142982	0.86382	0.0777762	0.395786	0.0219824	0.509449	0.0432237	0.68166
ENSG00000092871	RFFL	-0.0949802	0.508247	0.0547812	0.666717	-0.0823232	0.799835	0.122522	0.879743
ENSG00000092929	UNC13D	0.968321	3.74898e-43	-0.32519	1	-0.200956	0.962773	-0.442175	0.32123
ENSG00000092931	MFSD11	0.313031	0.000640419	-0.164623	0.282652	-0.100267	0.743415	-0.0481408	1
ENSG00000092964	DPYSL2	-1.12951	2.18048e-09	0.334966	1.43085e-05	1.62818	2.59985e-68	-0.833633	0.00801002
ENSG00000092969	TGFB2	0.528817	7.90202e-11	0.562143	3.34344e-11	-1.04056	5.41897e-08	-0.0503983	1
ENSG00000092978	GPATCH2	-0.277871	0.0125655	-0.0614087	0.879093	-0.249814	0.179566	0.589094	0.0844978
ENSG00000093000	NUP50	-0.54869	4.22542e-07	-0.0558097	1	0.0480827	0.772786	0.556417	0.0928196
ENSG00000093009	CDC45	-0.192349	0.941319	-0.0983931	0.517143	-0.233609	0.0354571	0.524351	0.0210369
ENSG00000093010	COMT	-0.261209	0.166963	0.376683	0.000299413	0.394451	0.00953216	-0.509926	0.198611
ENSG00000093072	CECR1	0.244888	0.000122416	-0.147505	0.531281	-0.165226	0.69395	0.0678429	0.814778
ENSG00000093144	ECHDC1	-0.380944	0.000213253	-0.111388	0.386586	0.0590003	0.877776	0.433332	0.183764
ENSG00000093167	LRRFIP2	-0.075279	0.751998	-0.166569	0.356125	0.712939	1.78746e-08	-0.471091	0.235691
ENSG00000093183	SEC22C	-0.223662	0.223256	0.164504	0.188899	0.473447	0.00199535	-0.414289	0.383465
ENSG00000094631	HDAC6	-0.20138	0.169967	-0.225971	0.12706	-0.495651	0.00134795	0.923002	0.000233141
ENSG00000094804	CDC6	-0.161113	0.904342	-0.269304	0.00542272	-0.35004	0.0674583	0.780458	0.00359534
ENSG00000094841	UPRT	-0.0792272	0.87629	-0.0221761	0.734916	0.252013	0.0934622	-0.15061	0.628484
ENSG00000094880	CDC23	0.0728128	0.59437	-0.040494	0.928689	-0.101808	0.771565	0.0694896	1
ENSG00000094914	AAAS	-0.0155658	1	-0.0664986	0.760665	-0.365024	0.0274676	0.447089	0.231869
ENSG00000094916	CBX5	0.133916	0.0630343	0.10704	0.192642	-0.977369	2.02358e-16	0.736413	0.000747834
ENSG00000094963	FMO2	-0.0425549	1	-0.0394105	0.727189	-0.0442946	1	0.12626	1
ENSG00000094975	SUCO	0.126044	0.03487	-0.378676	0.000548776	-0.423479	0.00821715	0.676112	0.0267496
ENSG00000095002	MSH2	-0.304505	0.00477568	-0.576091	3.5208e-09	-0.0698808	1	0.950477	0.000229277
ENSG00000095015	MAP3K1	0.0777888	0.512452	0.451251	2.58495e-05	-0.245023	0.398627	-0.284017	0.625306
ENSG00000095059	DHPS	-0.028436	0.94224	-0.288438	0.00759878	-0.0929916	0.654468	0.409866	0.210115
ENSG00000095066	HOOK2	0.513934	1.24531e-10	-0.0168253	0.985985	-0.684298	6.91226e-05	0.187189	0.694571
ENSG00000095139	ARCN1	-0.23274	0.0694448	0.110781	0.359679	0.333378	0.0283905	-0.211419	0.695389
ENSG00000095209	TMEM38B	-0.209424	0.066403	-0.373345	0.000450475	-0.126108	0.761766	0.708877	0.0191906
ENSG00000095261	PSMD5	-0.1896	0.241745	-0.0037983	1	0.164889	0.431725	0.0285093	1
ENSG00000095319	NUP188	-0.109346	0.420933	0.0351701	0.727709	-0.162545	0.462214	0.236721	0.658345
ENSG00000095321	CRAT	0.324311	0.000444255	-0.0038662	1	-0.0969844	0.819353	-0.223461	0.621339
ENSG00000095370	SH2D3C	-0.708517	1	-0.564676	1	1.67387	1.5553e-68	-0.400682	0.877271
ENSG00000095380	NANS	-0.287516	0.00947088	0.00836321	0.968324	0.233726	0.0803855	0.045427	1
ENSG00000095397	DFNB31	0.00731697	0.42149	0.0956647	0.116647	-0.114133	1	0.0111518	1
ENSG00000095485	CWF19L1	0.00600434	0.816965	-0.0434691	0.852929	-0.164214	0.303688	0.201679	0.628484
ENSG00000095564	BTAF1	0.0314137	0.769213	-0.129819	0.331671	-0.0113589	1	0.109764	0.899465
ENSG00000095574	IKZF5	0.194444	0.0532384	0.0772028	0.455644	-0.052379	0.969254	-0.219268	0.56622
ENSG00000095587	TLL2	0.485627	3.33446e-22	-0.302505	1	-0.251571	1	0.0684486	1
ENSG00000095596	CYP26A1	-0.0351492	1	-0.0264024	1	-0.0371451	1	0.0986966	1
ENSG00000095637	SORBS1	0.431834	1.65062e-13	-0.594823	0.000130831	0.246829	0.00570159	-0.08384	1
ENSG00000095713	CRTAC1	-0.191028	0.973162	0.451719	6.40225e-15	-0.194825	1	-0.0658663	1
ENSG00000095739	BAMBI	0.147245	0.0971304	1.29439	1.18603e-54	-0.659237	7.61638e-05	-0.782394	0.00629902
ENSG00000095752	IL11	-0.0300068	1	0.070875	0.00354232	-0.0551017	1	0.0142335	1
ENSG00000095787	WAC	-0.129044	0.206178	-0.231832	0.036517	0.247352	0.0518987	0.113523	0.871083
ENSG00000095794	CREM	-0.262207	0.015047	-0.44942	0.000165404	1.03651	1.00637e-24	-0.324881	0.449219
ENSG00000095906	NUBP2	-0.170417	0.0412358	-0.314452	0.000199336	-0.0482512	1	0.53312	0.0320645
ENSG00000095951	HIVEP1	-0.0750358	0.835071	0.445745	1.36955e-06	-0.143194	1	-0.227515	0.597393
ENSG00000096060	FKBP5	-0.250819	0.109003	-0.317868	0.0557103	0.278538	0.0283358	0.290149	0.640384
ENSG00000096063	SRPK1	-0.3533	0.000382765	-0.299525	0.00529295	0.0738871	0.792454	0.578938	0.0521813
ENSG00000096070	BRPF3	0.138103	0.178727	0.172898	0.194156	0.0937398	0.462178	-0.404741	0.281169
ENSG00000096080	MRPS18A	-0.610943	2.22419e-10	-0.166649	0.168411	0.0257504	0.919231	0.751842	0.00548233
ENSG00000096092	TMEM14A	-0.75563	1.15984e-06	0.473906	4.19577e-09	0.230659	0.113639	0.0510651	0.995941
ENSG00000096093	EFHC1	-0.609704	2.43809e-07	0.302032	0.000138088	-0.140434	0.581754	0.448106	0.211055
ENSG00000096384	HSP90AB1	-0.700506	2.63138e-80	0.0575193	0.26235	-0.103028	0.151426	0.746015	3.23362e-13
ENSG00000096401	CDC5L	-0.224759	0.0179159	-0.491487	1.56608e-07	0.0766046	0.589801	0.639642	0.0124591
ENSG00000096433	ITPR3	-0.229763	1	-0.0907485	0.682512	0.600119	1.5626e-10	-0.279608	0.363975
ENSG00000096696	DSP	0.955962	8.84197e-46	0.481969	1.37921e-13	-1.32837	8.34042e-15	-0.109563	1
ENSG00000096717	SIRT1	0.304537	0.00515392	0.0458262	0.508489	-0.0481484	0.864696	-0.302215	0.447691
ENSG00000096746	HNRNPH3	-0.30619	4.28029e-05	-0.30496	0.000142733	-0.192687	0.167737	0.803837	0.000104452
ENSG00000096872	IFT74	-0.0468569	0.760167	0.0798321	0.572604	-0.110882	0.598805	0.0779065	0.900002
ENSG00000096968	JAK2	0.329144	2.32752e-05	-0.023276	0.726676	0.00244883	0.868176	-0.308317	0.350148
ENSG00000097007	ABL1	0.175721	0.12119	0.192646	0.124658	0.091834	0.409554	-0.460202	0.242191
ENSG00000097021	ACOT7	-0.358087	0.217691	0.217278	0.0590322	0.934438	2.49725e-12	-0.793629	0.0474418
ENSG00000097033	SH3GLB1	0.803434	1.70479e-33	-0.247991	0.021134	0.579588	5.67104e-10	-1.13503	2.67753e-08
ENSG00000097046	CDC7	-0.170284	0.127444	-0.165907	0.294342	-0.190254	0.293733	0.526444	0.045867
ENSG00000097096	SYDE2	0.538735	5.7641e-17	-0.237225	1	-0.214701	1	-0.0868093	0.872662
ENSG00000099139	PCSK5	-0.227616	1	0.456035	1.45732e-15	-0.17964	1	-0.0487795	1
ENSG00000099194	SCD	-0.739519	1.84409e-07	0.756344	2.12782e-22	0.261793	0.104313	-0.278618	0.686987
ENSG00000099203	TMED1	-0.1472	0.157206	-0.149706	0.179305	0.107717	0.628261	0.18919	0.658253
ENSG00000099204	ABLIM1	1.36043	2.39442e-87	-0.600659	0.00339365	-0.224406	0.518002	-0.535363	0.232096
ENSG00000099219	ERMP1	0.120658	0.198459	-0.0622486	0.931185	0.0821222	0.538076	-0.140532	0.670788
ENSG00000099246	RAB18	-0.350607	1.92175e-05	-0.191158	0.0346198	0.313606	0.0048864	0.228159	0.488534
ENSG00000099250	NRP1	0.566418	3.22665e-24	-1.61259	5.23686e-21	1.35063	1.4541e-46	-0.304457	0.775534
ENSG00000099256	PRTFDC1	-0.329772	0.0891345	0.575125	3.18964e-10	-0.261357	0.336438	0.0160036	1
ENSG00000099260	PALMD	0.258543	0.000715942	-0.297644	0.0713105	-0.0683187	0.30342	0.107419	0.529414
ENSG00000099282	TSPAN15	-1.29202	0.000582686	-0.419568	0.634713	2.931	1.90149e-234	-1.21941	0.0014826
ENSG00000099284	H2AFY2	0.041698	0.00304043	-0.0928053	0.168189	-1.42002	1.18568e-23	1.47112	1.6493e-12
ENSG00000099290	FAM21A	-0.0495185	0.781124	-0.0900482	0.56083	0.093354	0.83195	0.0462127	1
ENSG00000099308	MAST3	0.0623999	0.483095	0.041105	0.631546	0.00160436	0.943254	-0.105109	0.738487
ENSG00000099326	MZF1	0.0298158	0.372032	0.267412	0.00527345	-0.163213	1	-0.134015	0.709994
ENSG00000099330	OCEL1	-0.319784	0.0111282	0.114682	0.297827	0.166085	0.367984	0.0390168	1
ENSG00000099331	MYO9B	-0.108141	0.597174	0.417737	2.1234e-05	0.21921	0.216834	-0.528806	0.139259
ENSG00000099337	KCNK6	0.597559	4.16464e-12	0.571357	3.54595e-10	-0.079827	0.60514	-1.08909	9.46848e-06
ENSG00000099341	PSMD8	-0.455681	1.03868e-11	-0.258835	0.000261425	0.5638	4.1664e-11	0.150717	0.612536
ENSG00000099364	FBXL19	-0.00279949	0.680828	0.116821	0.330769	0.114295	0.480887	-0.228316	0.54814
ENSG00000099365	STX1B	0.172254	2.09946e-06	-0.0497625	0.869936	-0.0885754	1	-0.0339158	1
ENSG00000099377	HSD3B7	0.190231	0.000666902	-0.164562	0.389976	-0.369995	0.00668862	0.344327	0.27488
ENSG00000099381	SETD1A	0.00993613	0.92112	-0.134051	0.373885	0.128343	0.730185	-0.00422799	1
ENSG00000099385	BCL7C	-0.365718	0.0200354	0.490195	1.03459e-07	0.167034	0.281363	-0.291511	0.508442
ENSG00000099622	CIRBP	0.23573	4.90971e-07	0.104737	0.0444312	-1.33932	3.82567e-78	0.998849	4.99115e-18
ENSG00000099624	ATP5D	1.10264	2.3116e-100	0.0118632	1	-0.42376	1.06914e-08	-0.690743	2.69279e-06
ENSG00000099783	HNRNPM	-0.626947	5.23016e-19	-0.559196	2.13956e-14	0.122285	0.28174	1.06386	1.93745e-08
ENSG00000099785	2002-03-01	1.15714	2.0285e-62	-0.823835	1.05276e-06	0.404573	0.00082308	-0.737878	0.0103683
ENSG00000099795	NDUFB7	0.394787	3.10921e-09	0.0860051	0.344744	0.0916779	0.462214	-0.57247	0.0129706
ENSG00000099797	TECR	-0.171012	0.0403697	-0.634517	1.75581e-14	0.191676	0.10742	0.613853	0.00722258
ENSG00000099800	TIMM13	-0.186519	0.00306626	-0.0481305	0.610266	0.00328703	1	0.231362	0.3424
ENSG00000099804	CDC34	0.0615065	0.560334	-0.0850578	0.709918	-0.0546595	0.920392	0.0782109	1
ENSG00000099810	MTAP	-0.296463	0.031005	0.00778111	1	0.334889	0.0389103	-0.0462072	1
ENSG00000099814	CEP170B	0.136716	0.120761	0.301508	0.00201295	-0.00445282	0.880056	-0.433771	0.23419
ENSG00000099817	POLR2E	-0.0749364	0.431153	-0.237211	0.00644314	0.0234887	1	0.288658	0.343032
ENSG00000099821	POLRMT	-0.00267616	1	-0.134599	0.379745	0.153927	0.477667	-0.0166519	1
ENSG00000099840	IZUMO4	0.0949662	0.241826	-0.0362626	0.967273	0.0149605	0.793571	-0.0736641	0.783302
ENSG00000099849	RASSF7	0.227933	0.00161066	-0.291341	0.022762	-0.0182879	1	0.0816957	0.86913
ENSG00000099860	GADD45B	-0.0802322	0.931711	1.05042	8.13301e-28	-0.189929	0.487193	-0.780254	0.0490033
ENSG00000099864	PALM	0.544332	9.96042e-07	0.21859	0.0663159	0.258717	0.0830188	-1.02164	0.00563634
ENSG00000099866	MADCAM1	-0.135253	1	-0.177117	1	0.498885	0.0134983	-0.186516	0.788043
ENSG00000099869	IGF2-AS	0.0393334	0.249808	0.0279862	0.713343	-0.0283288	1	-0.0389908	1
ENSG00000099875	MKNK2	0.0278919	0.75058	-0.593077	4.29383e-05	0.572546	1.4175e-05	-0.00736115	1
ENSG00000099889	ARVCF	0.702794	9.55142e-19	-0.208332	0.983642	-0.13829	0.95735	-0.356171	0.442083
ENSG00000099899	TRMT2A	-0.180056	0.362552	-0.050256	0.938344	0.358547	0.028058	-0.128235	0.869627
ENSG00000099901	RANBP1	-0.84024	1.91655e-41	-0.188707	0.00789014	0.0736434	0.551288	0.955303	3.5924e-09
ENSG00000099904	ZDHHC8	0.145261	0.183265	0.089609	0.393737	0.161017	0.314983	-0.395887	0.305465
ENSG00000099910	KLHL22	0.134864	0.105818	-0.093763	0.616172	-0.360587	0.0379311	0.319486	0.483065
ENSG00000099917	MED15	0.00668559	0.990223	-0.0613022	0.830011	0.499738	0.000861823	-0.445121	0.283929
ENSG00000099937	SERPIND1	-0.0372108	0.86708	-0.0564624	1	0.130698	0.0388899	-0.0370252	1
ENSG00000099940	SNAP29	-0.309987	0.00282124	-0.0102009	1	0.0224001	1	0.297788	0.459425
ENSG00000099942	CRKL	0.0697808	0.27418	-0.214727	0.100908	-0.361578	0.0325619	0.506525	0.150399
ENSG00000099949	LZTR1	-0.103898	0.756476	-0.0682918	1	-0.346818	0.02232	0.519008	0.123169
ENSG00000099953	MMP11	-0.403921	1	0.643952	4.79272e-14	-0.0302386	0.682762	-0.209792	0.599536
ENSG00000099954	CECR2	-0.350103	0.000210988	-0.162816	0.266531	0.054116	0.669849	0.458802	0.142684
ENSG00000099956	SMARCB1	-0.846503	1.0547e-23	-0.058995	0.72142	0.190409	0.0995087	0.715089	0.000966768
ENSG00000099957	P2RX6	-0.0952606	0.876848	0.550729	2.62094e-15	-0.202552	1	-0.252916	0.590081
ENSG00000099958	DERL3	0.124694	0.00138501	-0.140477	0.128737	-0.191811	0.199257	0.207593	0.489706
ENSG00000099968	BCL2L13	-0.242488	0.0506713	0.0189198	0.473758	-0.458396	0.00490746	0.681964	0.0297661
ENSG00000099977	DDT	0.673388	4.74482e-18	0.0718833	0.552841	-0.0990606	0.717378	-0.64621	0.032697
ENSG00000099991	CABIN1	0.81804	2.56014e-24	-0.187773	0.385372	-0.346905	0.105076	-0.283361	0.668641
ENSG00000099992	TBC1D10A	-0.156677	0.962212	0.380318	9.10899e-05	-0.0275167	0.821062	-0.196125	0.589328
ENSG00000099994	SUSD2	0.389097	1.5464e-20	-0.134332	0.931226	-0.105902	1	-0.148864	1
ENSG00000099995	SF3A1	-0.0170717	0.977906	-0.231165	0.0869128	0.217272	0.282874	0.0309649	0.993413
ENSG00000099998	GGT5	-0.253794	1	0.100134	0.000807034	0.245669	0.00312227	-0.0920087	0.896861
ENSG00000099999	RNF215	-0.0641336	1	0.0369758	0.574839	0.0948615	0.53002	-0.0677037	0.835417
ENSG00000100003	SEC14L2	-0.681492	1	-0.0340685	7.84772e-11	-0.712986	0.000161357	1.42855	2.59096e-19
ENSG00000100014	SPECC1L	0.360197	1.91549e-05	-0.0413734	0.943254	-0.237384	0.264004	-0.08144	0.895349
ENSG00000100023	PPIL2	-0.178367	0.0902884	-0.186414	0.118688	-0.0832687	0.859395	0.448049	0.156122
ENSG00000100027	YPEL1	0.321381	0.00020274	-0.448392	0.00259078	-0.0851733	0.84708	0.212185	0.644014
ENSG00000100028	SNRPD3	-0.62509	4.52642e-16	-0.188302	0.0270028	0.167237	0.151728	0.646155	0.00307536
ENSG00000100029	PES1	-0.595373	1.54321e-08	-0.147337	0.429601	0.135064	0.338208	0.607646	0.058036
ENSG00000100030	MAPK1	0.517453	1.83662e-08	0.0163339	0.851662	0.147062	0.41837	-0.680849	0.0569592
ENSG00000100031	GGT1	0.0345108	0.529193	0.0521909	0.569153	-0.0544501	1	-0.0322516	0.89279
ENSG00000100034	PPM1F	-0.789558	9.10017e-05	-0.608712	0.00557803	1.87347	1.10745e-76	-0.475202	0.437726
ENSG00000100036	SLC35E4	-0.348081	1	-0.13308	0.746801	1.00889	5.64635e-15	-0.527731	0.236161
ENSG00000100038	TOP3B	0.111552	0.246186	-0.0162538	0.821091	0.0308433	0.746358	-0.126142	0.68014
ENSG00000100056	DGCR14	-0.217724	0.0636838	-0.157845	0.334045	-0.0179242	1	0.393493	0.337385
ENSG00000100060	MFNG	-1.02545	1	-1.06188	1	3.16722	2.63824e-282	-1.07989	0.170229
ENSG00000100065	CARD10	-0.271268	1	-0.104098	0.476478	0.50684	3.85028e-11	-0.131473	0.963877
ENSG00000100075	SLC25A1	-0.608087	0.000229136	0.580938	4.34898e-12	0.083192	0.707184	-0.0560428	1
ENSG00000100077	ADRBK2	0.0965398	0.000513801	-0.156812	0.874639	-0.36016	0.0016282	0.420433	0.0482573
ENSG00000100079	LGALS2	-0.0321762	1	-0.0283257	1	-0.0371042	1	0.097606	1
ENSG00000100083	GGA1	-0.345062	0.0102347	-0.470332	0.00116371	0.958807	9.03131e-17	-0.143413	0.906133
ENSG00000100084	HIRA	0.0730021	0.540895	0.00941777	1	-0.0631588	0.744264	-0.019261	1
ENSG00000100092	SH3BP1	-0.215161	1	0.218473	0.00250898	-0.010011	0.812739	0.00669865	0.84478
ENSG00000100097	LGALS1	-0.487518	0.0243243	1.67744	5.03039e-48	0.689359	5.58335e-07	-1.87928	8.96526e-08
ENSG00000100099	HPS4	-0.517843	4.53743e-07	0.0887631	0.30188	0.0481938	0.883579	0.380886	0.235187
ENSG00000100100	PIK3IP1	0.0398856	0.474805	0.442636	3.60853e-06	-0.43635	0.0258754	-0.0461713	1
ENSG00000100104	SRRD	-0.499988	6.53706e-06	-0.170545	0.360393	0.347643	0.00714253	0.32289	0.481072
ENSG00000100105	PATZ1	0.0145814	0.995999	-0.251507	0.0360762	-0.0165426	1	0.253468	0.522099
ENSG00000100106	TRIOBP	0.564068	2.61597e-09	-0.650505	0.11912	1.17682	3.5428e-24	-1.09038	0.00304043
ENSG00000100109	TFIP11	-0.350571	0.00112206	-0.405064	0.000138455	0.108196	0.215162	0.647439	0.0520115
ENSG00000100116	GCAT	1.24859	1.81419e-74	-0.521436	0.00563407	-1.07464	6.52275e-10	0.347493	0.163088
ENSG00000100122	CRYBB1	-0.49135	1	-0.56513	0.981238	-0.226367	1	1.28285	1
ENSG00000100124	ANKRD54	-0.29023	0.00585365	-0.139464	0.413023	-0.117292	0.685199	0.546986	0.107658
ENSG00000100129	EIF3L	-0.105424	0.0947697	0.177823	0.00368304	-0.203901	0.0203576	0.131502	0.642397
ENSG00000100138	SNU13	-0.250902	7.7168e-05	-0.106119	0.169816	-0.0655487	0.668369	0.42257	0.0366453
ENSG00000100139	MICALL1	-0.0613181	0.701154	-0.120763	0.871492	0.602554	1.14394e-05	-0.420472	0.305653
ENSG00000100142	POLR2F	-0.363093	3.6177e-07	0.0659362	0.47027	-0.0452376	0.874796	0.342394	0.163982
ENSG00000100146	SOX10	-0.13934	0.918137	0.439933	5.69937e-15	-0.168428	1	-0.132166	1
ENSG00000100147	CCDC134	0.00347347	0.580474	0.0715481	0.170212	-0.0631688	1	-0.0118528	1
ENSG00000100150	DEPDC5	0.0750074	0.246941	0.0871335	0.295993	-0.0105396	1	-0.151601	0.617357
ENSG00000100151	PICK1	0.358278	9.77788e-06	-0.0533133	1	-0.331914	0.0434306	0.0269483	0.921584
ENSG00000100154	TTC28	0.113547	0.366241	0.00170621	1	-0.0874708	0.883733	-0.0277824	1
ENSG00000100156	SLC16A8	0.100662	0.0107903	0.0430225	0.1185	-0.0831831	1	-0.0605015	1
ENSG00000100162	CENPM	0.11359	0.259323	0.201219	0.105096	-0.188077	0.935945	-0.126732	0.536708
ENSG00000100167	2003-09-01	-0.0161289	0.972747	-0.00144822	0.735574	0.0173816	1	0.000195513	1
ENSG00000100196	KDELR3	-0.0299752	0.744973	0.974829	1.23414e-33	-0.918022	2.02582e-06	-0.0268314	1
ENSG00000100201	DDX17	0.0506882	0.64173	-0.0847779	0.442626	-0.0235682	1	0.0576579	0.960938
ENSG00000100206	DMC1	0.189697	9.55214e-06	-0.0420211	0.674926	-0.133806	1	-0.0138708	1
ENSG00000100207	TCF20	-0.185494	0.192142	0.0222787	0.858639	0.121146	0.535132	0.0420686	1
ENSG00000100209	HSCB	-0.319959	0.0015483	-0.119586	0.416578	-0.0494014	0.99636	0.488947	0.140478
ENSG00000100211	CBY1	0.151054	0.156663	0.129383	0.324391	-0.312527	0.07351	0.0320904	1
ENSG00000100216	TOMM22	-0.275466	0.000135394	-0.268548	0.000432293	0.122246	0.404149	0.421769	0.0637185
ENSG00000100218	RSPH14	0.0136514	0.456792	0.0240659	0.270185	-0.0552836	1	0.0175663	1
ENSG00000100219	XBP1	-0.197178	0.0230449	0.221169	0.00424909	-0.477539	0.000126663	0.453548	0.0732568
ENSG00000100220	RTCB	-0.326566	0.000813612	-0.257935	0.0141026	0.139051	0.438102	0.44545	0.151508
ENSG00000100221	JOSD1	-0.360725	0.00937844	0.0217343	0.843364	0.520942	0.000148403	-0.181951	0.77543
ENSG00000100225	FBXO7	-0.475613	1.6572e-07	0.0174789	0.926434	0.238142	0.0563517	0.219991	0.517137
ENSG00000100226	GTPBP1	0.24791	0.0164937	-0.0982384	0.644673	-0.138891	0.649876	-0.0107805	1
ENSG00000100227	POLDIP3	-0.216455	0.0428464	-0.131021	0.373885	-0.350682	0.0301533	0.698158	0.0169015
ENSG00000100228	RAB36	-0.0532728	0.838372	0.167628	0.00110441	-0.0980644	1	-0.016291	1
ENSG00000100234	TIMP3	1.03432	5.53116e-38	-1.19703	1.5156e-06	1.42343	3.2828e-41	-1.26072	6.11813e-05
ENSG00000100239	PPP6R2	0.0652803	0.585982	-0.12341	0.407884	-0.0671178	0.857342	0.125247	0.858397
ENSG00000100241	SBF1	0.530548	4.75522e-09	0.0948523	0.465928	-0.288509	0.260183	-0.336891	0.506125
ENSG00000100242	SUN2	-0.315359	0.0144335	0.173342	0.0634551	0.220265	0.197443	-0.0782485	0.980384
ENSG00000100243	CYB5R3	0.651114	7.65359e-21	-0.0841654	0.598173	0.547363	1.28663e-08	-1.11431	3.064e-07
ENSG00000100246	DNAL4	-0.479083	0.000677045	0.0219055	0.749385	0.203734	0.204726	0.253443	0.636127
ENSG00000100249	C22orf31	0.0188677	0.0746359	-0.00944083	1	-0.0152853	1	0.00585837	1
ENSG00000100258	LMF2	-0.124123	0.529479	0.256499	0.0301616	0.232229	0.236562	-0.364605	0.470876
ENSG00000100263	RHBDD3	-0.130141	0.412364	-0.0100236	1	0.193703	0.363047	-0.0535383	1
ENSG00000100266	PACSIN2	0.430518	9.80376e-07	-0.175855	0.312525	-0.108608	0.70585	-0.146055	0.85426
ENSG00000100271	TTLL1	0.0578792	0.520638	-0.0373865	0.938539	-0.338352	0.0490941	0.317859	0.449526
ENSG00000100280	AP1B1	-0.3645	0.000425	-0.662992	5.47424e-10	0.62908	1.30591e-08	0.398411	0.192055
ENSG00000100281	HMGXB4	-0.37524	0.00899706	0.151938	0.223984	0.0372973	0.983756	0.186004	0.777771
ENSG00000100284	TOM1	0.224739	0.0541136	0.139761	0.218114	0.310571	0.0603627	-0.675071	0.0880536
ENSG00000100285	NEFH	-0.175805	5.91814e-06	-0.0939337	0.328206	0.0474886	0.0456976	0.22225	0.234726
ENSG00000100288	CHKB	0.0028393	1	-0.0422772	0.818209	0.0253304	1	0.0141075	1
ENSG00000100290	BIK	0.176934	1.31453e-05	-0.0179401	0.643095	-0.0380617	1	-0.120932	1
ENSG00000100292	HMOX1	-0.995828	7.07166e-36	-0.490809	0.339236	-0.33301	0.90112	1.81965	9.73903e-17
ENSG00000100294	MCAT	-0.0188379	0.971058	-0.147309	0.325023	-0.290496	0.0837117	0.456643	0.205515
ENSG00000100296	THOC5	-0.163818	0.181934	-0.0464542	0.826885	0.0107869	1	0.199486	0.743612
ENSG00000100297	MCM5	-0.173915	0.180283	-0.268989	0.0187355	-0.0825266	0.905819	0.525431	0.160124
ENSG00000100299	ARSA	-0.149746	0.202725	0.0950279	0.378775	-0.193219	0.290191	0.247937	0.57517
ENSG00000100300	TSPO	0.0373686	0.622569	1.41873	2.47875e-75	0.182588	0.143243	-1.63868	7.8081e-12
ENSG00000100302	RASD2	0.244995	1.75357e-09	-0.0702275	0.723907	-0.085446	1	-0.0893212	1
ENSG00000100304	TTLL12	-0.18989	0.207069	0.0247312	0.818508	0.248313	0.220411	-0.0831548	1
ENSG00000100307	CBX7	0.297537	3.07845e-05	-0.12229	0.994946	-0.0287667	0.973874	-0.146481	0.710839
ENSG00000100311	PDGFB	-0.801972	1	-0.796055	1	2.42222	1.07815e-166	-0.824195	0.156557
ENSG00000100316	RPL3	-0.309937	5.00966e-40	0.484789	9.44547e-61	-0.453177	1.656e-37	0.278325	0.000193362
ENSG00000100319	ZMAT5	-0.0681562	0.633978	-0.224234	0.0504163	0.0237622	1	0.268628	0.50963
ENSG00000100320	RBFOX2	0.467909	2.40854e-10	-0.265075	0.00867579	-0.441721	0.000886655	0.238887	0.509198
ENSG00000100321	SYNGR1	0.391574	2.58046e-06	0.718093	3.12335e-14	-0.96032	1	-0.149347	0.688303
ENSG00000100324	TAB1	0.101514	0.106449	-0.091014	0.772604	-0.328401	0.0382213	0.317901	0.442186
ENSG00000100325	ASCC2	-0.519015	1.95616e-06	-0.226454	0.0945286	0.323635	0.0130306	0.421834	0.272911
ENSG00000100330	MTMR3	0.324388	0.00267209	0.113109	0.327147	-0.0138532	0.731817	-0.423644	0.275732
ENSG00000100335	MIEF1	0.0250533	0.902634	-0.0679051	0.639959	-0.17042	0.390907	0.213272	0.648348
ENSG00000100342	APOL1	-0.0194945	0.560656	0.168312	9.14369e-06	-0.0913386	1	-0.0574787	1
ENSG00000100344	PNPLA3	-0.487352	2.66081e-12	0.207837	1.1613e-12	-0.21922	1	0.498735	0.0216889
ENSG00000100345	MYH9	-0.904778	0.000925853	0.752911	4.60432e-19	1.73541	2.97603e-67	-1.58354	1.25831e-08
ENSG00000100347	SAMM50	0.114592	0.257823	-0.193163	0.133318	-0.0650374	0.841485	0.143609	0.804193
ENSG00000100348	TXN2	-0.24278	0.00212703	-0.0980361	0.319753	0.128733	0.347595	0.212083	0.517041
ENSG00000100350	FOXRED2	0.00946705	0.425674	0.196889	0.0101162	-0.462107	0.00271549	0.255751	0.500786
ENSG00000100353	EIF3D	-0.649718	9.29635e-22	0.0441236	0.594025	-0.0136482	1	0.619243	0.00113733
ENSG00000100354	TNRC6B	0.316577	6.94575e-05	-0.177395	0.101541	-0.237334	0.106086	0.098152	0.864447
ENSG00000100359	SGSM3	-0.126207	0.357236	0.100018	0.496835	0.266172	0.10742	-0.239984	0.625382
ENSG00000100360	IFT27	-0.339393	0.000793719	0.0339703	0.844423	0.0601666	0.864066	0.245257	0.512375
ENSG00000100362	PVALB	0.00624635	0.760501	0.0120154	0.630861	-0.0159274	1	-0.00233435	1
ENSG00000100364	KIAA0930	-0.679019	0.00178592	0.730043	3.06621e-23	0.292318	0.0197411	-0.343342	0.555707
ENSG00000100372	SLC25A17	-0.15565	0.365039	0.00413426	0.840999	-0.156973	0.532664	0.308489	0.68522
ENSG00000100376	FAM118A	-0.259819	0.12754	0.550229	1.35592e-09	-0.16811	0.630159	-0.1223	0.948055
ENSG00000100379	KCTD17	0.66506	2.48588e-12	0.190652	0.171671	-0.286213	0.419353	-0.569498	0.209916
ENSG00000100380	ST13	-0.645979	7.01326e-31	0.0134134	0.897622	-0.0146601	1	0.647226	4.34737e-05
ENSG00000100387	RBX1	0.243674	4.03094e-05	-0.2947	6.69306e-06	-0.180276	0.0716891	0.231302	0.337534
ENSG00000100393	EP300	0.0542837	0.746241	-0.155025	0.52662	0.353688	0.0434643	-0.252947	0.69156
ENSG00000100395	L3MBTL2	-0.269969	0.0174827	-0.0982852	0.555339	0.12601	0.440171	0.242245	0.62015
ENSG00000100399	CHADL	0.39688	2.12705e-07	-0.33501	1	0.297798	0.0216053	-0.359668	0.421958
ENSG00000100401	RANGAP1	0.0866737	0.37674	-0.312322	0.0289591	0.313497	0.0403132	-0.0878492	0.95748
ENSG00000100403	ZC3H7B	0.0723249	0.612732	-0.234532	0.0812092	0.163791	0.352183	-0.00158395	1
ENSG00000100410	PHF5A	-0.661391	1.77758e-06	0.0440691	0.718447	0.360767	0.0137309	0.256555	0.558434
ENSG00000100412	ACO2	1.00615	5.59346e-56	-0.838598	7.92674e-20	-0.414123	0.00247742	0.24657	0.400013
ENSG00000100413	POLR3H	-0.488384	0.000197015	0.153984	0.126674	0.127378	0.561802	0.207023	0.69067
ENSG00000100416	TRMU	0.0867736	0.222283	-0.397648	0.000251475	-0.191664	0.407101	0.502538	0.116504
ENSG00000100417	PMM1	0.828304	1.38873e-27	0.351703	5.1688e-06	-1.46607	8.12986e-14	0.28606	0.341439
ENSG00000100418	DESI1	-0.0374885	0.9458	0.148415	0.235031	0.844541	6.42156e-10	-0.955467	0.00482124
ENSG00000100422	CERK	0.427485	0.000171907	-0.0910384	0.633922	0.554948	0.000600708	-0.891395	0.0225336
ENSG00000100425	BRD1	0.0775673	0.458542	-0.0413851	0.905893	-0.131638	0.547526	0.0954562	0.933952
ENSG00000100426	ZBED4	-0.169993	0.110874	-0.0524402	0.830329	-0.0529408	0.910599	0.275374	0.501975
ENSG00000100427	MLC1	-0.0557956	1	0.11238	9.13663e-07	-0.0619097	1	0.00532494	1
ENSG00000100429	HDAC10	-0.123855	0.287605	-0.0273448	1	0.00883739	1	0.142362	0.849686
ENSG00000100439	ABHD4	-0.720736	1.3801e-12	-0.105028	1	0.300662	0.00515439	0.525102	0.0845792
ENSG00000100441	KHNYN	-0.0270545	1	-0.0693857	0.792926	0.27392	0.154656	-0.17748	0.826656
ENSG00000100442	FKBP3	0.25243	6.56267e-05	-0.694726	2.18718e-20	-0.263582	0.0254955	0.705879	0.000373806
ENSG00000100445	SDR39U1	0.279406	0.000355146	-0.0646742	0.764386	-0.665539	6.88969e-06	0.450807	0.149398
ENSG00000100461	RBM23	-0.373895	0.000398128	-0.0531572	0.79945	0.0572247	0.844688	0.369828	0.322907
ENSG00000100462	PRMT5	-0.109535	0.696227	-0.491662	1.87469e-07	-0.327806	0.0569335	0.929003	4.34737e-05
ENSG00000100473	COCH	-0.274168	1	-0.242795	0.956125	-0.297008	0.10537	0.81397	5.3854e-06
ENSG00000100478	AP4S1	0.192894	0.0286968	0.120925	0.152591	-0.0817393	1	-0.23208	0.630517
ENSG00000100479	POLE2	-0.132776	0.768588	-0.149195	0.465635	-0.221296	0.0466772	0.503267	0.025333
ENSG00000100483	VCPKMT	-0.219946	0.0540704	-0.112769	0.698607	-0.0980755	0.616767	0.430791	0.210448
ENSG00000100485	SOS2	-0.134548	0.272458	-0.123741	0.360656	0.220076	0.152343	0.0382143	1
ENSG00000100503	NIN	-0.199124	0.48197	-0.119689	0.826238	0.843937	1.05835e-09	-0.525124	0.238025
ENSG00000100504	PYGL	-0.0548242	0.627345	0.504272	4.84133e-06	0.124557	0.406809	-0.574005	0.160124
ENSG00000100505	TRIM9	-0.0574182	0.237445	0.421023	3.88135e-16	-0.192166	1	-0.171439	1
ENSG00000100519	PSMC6	-0.203315	0.021816	-0.232666	0.0131044	0.137515	0.375347	0.298466	0.344393
ENSG00000100522	GNPNAT1	-0.632163	5.40741e-09	0.0299944	0.45016	0.153673	0.232204	0.448496	0.154746
ENSG00000100523	DDHD1	-0.166435	0.211469	-0.17004	0.285102	-0.192345	0.343759	0.528821	0.142796
ENSG00000100526	CDKN3	0.113626	0.446459	-0.139271	0.281617	-0.353167	0.0613444	0.378813	0.31204
ENSG00000100528	CNIH1	-0.25565	0.00343055	0.0987708	0.324352	0.0648318	0.790075	0.0920478	0.866228
ENSG00000100532	CGRRF1	-0.199302	0.0785913	-0.151199	0.279553	-0.220379	0.309346	0.57088	0.102696
ENSG00000100554	ATP6V1D	-0.00892109	1	-0.306033	0.00177157	-0.0598208	0.890603	0.374774	0.245643
ENSG00000100558	PLEK2	-0.484525	1	-0.330411	0.853179	1.28664	9.89423e-43	-0.471706	0.539915
ENSG00000100564	PIGH	-0.328316	0.0110072	-0.155781	0.329225	0.405538	0.00638163	0.0785595	0.931958
ENSG00000100567	PSMA3	-0.62605	1.51732e-15	-0.154607	0.091172	0.290796	0.00682377	0.489861	0.0386668
ENSG00000100568	VTI1B	-0.383163	2.09619e-05	0.0394522	0.737541	0.243078	0.0418866	0.100633	0.878957
ENSG00000100575	TIMM9	0.25233	0.00173753	0.165631	0.0735243	-0.659905	4.20551e-06	0.241943	0.558434
ENSG00000100577	GSTZ1	0.0837547	0.576719	0.219959	0.121756	-0.173701	0.62634	-0.130013	0.873213
ENSG00000100578	KIAA0586	0.0116485	1	-0.0418879	0.833894	-0.0500005	0.859243	0.08024	0.896324
ENSG00000100580	TMED8	-0.196793	0.0668379	-0.0508349	0.878603	-0.244262	0.203414	0.49189	0.160544
ENSG00000100591	AHSA1	-0.358746	2.78795e-05	-0.279348	0.00187772	0.0476304	0.767414	0.590463	0.0202407
ENSG00000100592	DAAM1	-0.236147	0.122207	1.02242	2.36746e-35	0.100177	0.55271	-0.886452	0.00238145
ENSG00000100596	SPTLC2	-0.461255	1.73998e-06	-0.432219	3.08938e-05	0.379025	0.00215245	0.51445	0.0504234
ENSG00000100599	RIN3	-0.326437	1	0.00424284	0.341315	0.657665	3.91841e-08	-0.335472	0.489739
ENSG00000100600	LGMN	-0.146456	0.35175	0.114792	0.391329	0.206847	0.217719	-0.175182	0.725667
ENSG00000100601	ALKBH1	-0.0148298	0.797819	0.0491341	0.562485	0.0771214	0.606692	-0.111426	0.697655
ENSG00000100603	SNW1	-0.523378	5.0141e-06	-0.0734627	0.673142	0.192148	0.223726	0.404692	0.276814
ENSG00000100605	ITPK1	0.210547	0.00144072	-0.130714	0.597711	-0.325841	0.055424	0.246008	0.669253
ENSG00000100612	DHRS7	-0.372815	2.31587e-05	-0.320573	0.000605651	0.106094	0.42871	0.587294	0.0286031
ENSG00000100614	PPM1A	0.163276	0.0577526	-0.237734	0.0448861	-0.0263806	1	0.100838	0.919533
ENSG00000100626	GALNT16	0.507641	6.68328e-20	-0.13777	0.879565	-0.206805	1	-0.163066	1
ENSG00000100628	ASB2	2.36954	1.59238e-279	-0.702526	0.141027	-0.933835	0.00349627	-0.733175	0.104095
ENSG00000100632	ERH	-0.713511	5.48924e-40	-0.152298	0.0199545	-0.12532	0.270902	0.991129	8.48438e-13
ENSG00000100644	HIF1A	0.051183	0.67922	-0.144518	0.337097	0.675806	4.01623e-09	-0.582471	0.0546292
ENSG00000100647	SUSD6	0.0443253	0.423929	-0.191658	0.311089	0.458983	0.00135487	-0.311651	0.284005
ENSG00000100650	SRSF5	-0.591401	4.57397e-13	-0.0770713	0.48313	0.215279	0.0705721	0.453193	0.0740956
ENSG00000100664	EIF5	-0.764107	6.94262e-29	-0.0754561	0.515478	0.0943614	0.491559	0.745202	4.34737e-05
ENSG00000100697	DICER1	-0.190557	0.103016	0.148983	0.173286	-0.035595	0.96773	0.077169	0.933952
ENSG00000100711	ZFYVE21	0.284565	0.00102614	0.0921939	0.464912	0.0551363	0.906925	-0.431895	0.174464
ENSG00000100714	MTHFD1	-0.122379	0.341083	-0.309031	0.00219885	-0.292663	0.11153	0.724073	0.00682815
ENSG00000100722	ZC3H14	-0.0708163	0.640719	-0.325991	0.00114921	-0.0818843	0.847561	0.478692	0.115549
ENSG00000100726	TELO2	0.347291	0.000127311	-0.102571	0.619856	-0.187739	0.397819	-0.0569811	1
ENSG00000100731	PCNX	0.447352	5.15834e-06	0.302038	0.009045	-0.330946	0.232262	-0.418444	0.379181
ENSG00000100744	GSKIP	-0.262608	0.0472654	-0.459375	0.000309352	0.42691	0.00149885	0.295073	0.507859
ENSG00000100749	VRK1	-0.306664	0.00190827	-0.328823	0.00150776	-0.211248	0.401551	0.846735	0.00159152
ENSG00000100764	PSMC1	-0.301413	1.06138e-05	-0.526452	1.97727e-13	0.470877	4.09639e-07	0.356988	0.113993
ENSG00000100767	PAPLN	-0.0880008	1	0.0508729	0.00717793	-0.112433	1	0.149561	1
ENSG00000100784	RPS6KA5	-0.140188	0.975674	-0.0686387	0.826911	0.103446	0.512204	0.10538	0.856573
ENSG00000100796	PPP4R3A	0.108807	0.373354	-0.0961305	0.655034	0.163405	0.410187	-0.176081	0.752761
ENSG00000100802	C14orf93	0.0705419	0.414691	0.134304	0.249965	-0.056758	0.934839	-0.148088	0.625306
ENSG00000100804	PSMB5	-0.604768	2.01199e-31	-0.124755	0.0404651	0.340261	3.77679e-06	0.389261	0.017814
ENSG00000100811	YY1	-0.133239	0.148813	-0.0933258	0.434197	0.0504271	0.874004	0.176138	0.671691
ENSG00000100813	ACIN1	-0.171807	0.185218	-0.142719	0.372785	0.18822	0.301886	0.126307	0.861779
ENSG00000100814	CCNB1IP1	0.556219	1.53909e-13	-0.0844808	0.631045	-0.713007	2.91211e-07	0.241268	0.49643
ENSG00000100815	TRIP11	-0.0641162	0.881793	0.135034	0.372423	0.184615	0.405487	-0.255533	0.673947
ENSG00000100823	APEX1	-0.709846	2.01715e-24	0.0268056	0.762666	-0.149968	0.237688	0.833008	9.49586e-06
ENSG00000100836	PABPN1	-0.0188049	0.956963	-0.0101258	1	-0.0605461	0.835535	0.0894768	0.905993
ENSG00000100842	EFS	-0.402766	0.0730766	0.408377	3.72572e-12	-0.687579	3.13509e-06	0.681968	0.020072
ENSG00000100852	ARHGAP5	0.115265	0.0776749	-0.388428	6.80867e-05	-0.23047	0.147647	0.503633	0.0781725
ENSG00000100865	CINP	-0.220364	0.0234262	-0.102794	0.459902	-0.0100283	1	0.333185	0.349805
ENSG00000100883	SRP54	-0.480986	1.03655e-07	-0.123123	0.479589	-0.328157	0.0538455	0.932267	0.000198722
ENSG00000100888	CHD8	0.0016728	0.978747	-0.0148472	1	0.214069	0.302763	-0.200895	0.74382
ENSG00000100889	PCK2	-0.172202	0.234545	-0.0316469	0.636361	-0.215976	0.166163	0.419825	0.146699
ENSG00000100897	DCAF11	0.0328326	0.768436	-0.282013	0.00511074	-0.206066	0.24263	0.455247	0.113122
ENSG00000100902	PSMA6	-0.270004	0.0261749	-0.092218	0.7843	-0.0718315	0.781717	0.434054	0.255077
ENSG00000100906	NFKBIA	-1.45649	1.77366e-17	1.18201	5.75061e-44	0.604733	2.18693e-07	-0.330256	0.514437
ENSG00000100908	EMC9	0.324405	0.000987917	-0.223861	0.123308	-0.219068	0.297882	0.118524	0.840898
ENSG00000100911	PSME2	0.132745	0.134522	-0.17224	0.102794	-0.235944	0.0980588	0.27544	0.44294
ENSG00000100916	BRMS1L	0.294432	0.00183214	-0.177844	0.376268	-0.142223	0.704661	0.0256348	1
ENSG00000100918	REC8	-0.0797929	0.293321	-0.221981	1	-0.244699	0.0505487	0.546473	0.0039099
ENSG00000100926	TM9SF1	-0.201473	1	0.0188185	0.567085	0.328769	0.0163023	-0.146114	0.669551
ENSG00000100934	SEC23A	0.189712	0.109385	0.306135	0.00990431	0.131177	0.492813	-0.627024	0.102629
ENSG00000100938	GMPR2	-0.383888	6.26086e-05	-0.42747	2.95815e-05	0.086073	0.599846	0.725285	0.00850833
ENSG00000100941	PNN	-0.397952	1.06694e-06	-0.349413	6.02113e-05	-0.0137892	1	0.761154	0.00118853
ENSG00000100949	RABGGTA	-0.00963302	1	0.024345	0.866773	0.186592	0.453182	-0.201304	0.736873
ENSG00000100968	NFATC4	0.014739	0.153092	0.672965	1.02841e-13	-0.667682	1	-0.0200223	0.7649
ENSG00000100979	PLTP	-0.89126	0.000268011	1.32187	4.3003e-91	-1.38073	1.8591e-16	0.950116	9.63949e-05
ENSG00000100982	PCIF1	-0.0327465	1	-0.285425	0.013324	-0.0815274	0.8816	0.399699	0.306362
ENSG00000100983	GSS	-0.167	0.208425	-0.533136	2.44404e-06	0.125193	0.425448	0.574943	0.0880752
ENSG00000100985	MMP9	-0.817128	1	-0.341868	0.370315	1.25116	2.38805e-44	-0.0921611	0.957304
ENSG00000100991	TRPC4AP	-0.0904476	0.549732	-0.0845208	0.567738	0.116512	0.649384	0.0584564	0.972505
ENSG00000100994	PYGB	1.90337	1.41122e-119	-0.134716	0.522499	-0.52712	1	-1.24153	0.00130034
ENSG00000100997	ABHD12	-0.12138	0.391899	-0.0752931	0.688451	0.142326	0.640302	0.0543465	0.975541
ENSG00000101000	PROCR	-1.1678	4.22659e-05	-0.287691	0.987614	2.15564	3.18462e-94	-0.70015	0.307565
ENSG00000101003	GINS1	0.0811892	0.160749	-0.183408	0.0468055	-0.130007	0.585295	0.232226	0.496033
ENSG00000101004	NINL	0.243266	0.00113647	-0.0877975	0.800556	-0.339974	0.0268267	0.184506	0.62399
ENSG00000101017	CD40	-1.36971	1	-0.0750241	5.09862e-11	2.84674	2.28477e-208	-1.402	0.000241421
ENSG00000101019	UQCC1	0.112904	0.0811158	-0.299951	0.0128108	-0.37559	0.0282189	0.562638	0.103642
ENSG00000101040	ZMYND8	0.138664	0.251871	-0.102291	0.510446	-0.164055	0.418764	0.127683	0.814222
ENSG00000101052	IFT52	-0.907845	1.61006e-11	0.351639	7.67751e-06	0.0210623	0.876047	0.535143	0.123259
ENSG00000101057	MYBL2	-0.231917	0.0698973	0.0515717	0.219789	-0.628305	4.72047e-05	0.808651	0.00479117
ENSG00000101079	NDRG3	0.119599	0.306508	-0.232723	0.107828	0.029235	1	0.0838891	0.934777
ENSG00000101084	C20orf24	-0.576241	5.00673e-06	-0.295388	0.0261912	1.40626	2.78479e-49	-0.534627	0.0730617
ENSG00000101096	NFATC2	0.760814	5.81399e-22	0.119519	0.0666955	-0.409258	1	-0.471075	0.305498
ENSG00000101098	RIMS4	0.330357	3.19292e-16	-0.0915524	0.679174	-0.117916	1	-0.120888	1
ENSG00000101104	PABPC1L	-0.154588	0.807402	-0.127066	0.694632	-0.299981	0.00581433	0.581635	0.00343284
ENSG00000101109	STK4	-0.493796	0.000105983	0.147175	0.129521	0.315159	0.0320985	0.0314618	0.968289
ENSG00000101126	ADNP	-0.107855	0.315096	-0.124048	0.325007	-0.034407	0.992012	0.26631	0.510849
ENSG00000101132	PFDN4	-0.714837	2.52925e-09	-0.0265658	1	0.725993	1.6549e-12	0.01541	1
ENSG00000101134	DOK5	-1.40674	2.65834e-09	-0.312343	0.576795	1.89116	4.49281e-88	-0.172075	1
ENSG00000101138	CSTF1	-0.0364848	0.86868	-0.120174	0.447716	-0.0651929	0.838711	0.221851	0.66665
ENSG00000101144	BMP7	0.888476	1.35619e-58	-0.554468	1.88257e-05	-0.580026	0.0137291	0.246017	0.129055
ENSG00000101146	RAE1	-0.300572	0.00290367	-0.411469	4.16705e-05	-0.143948	0.694947	0.855989	0.00106344
ENSG00000101150	TPD52L2	0.171773	0.116096	-0.0327566	1	0.295355	0.0676387	-0.434372	0.289354
ENSG00000101152	DNAJC5	0.182162	0.137652	-0.0690009	0.877069	0.325885	0.0546803	-0.439046	0.35313
ENSG00000101158	NELFCD	-0.414907	1.42171e-05	-0.373083	0.000311333	-0.10034	0.81081	0.888329	0.0011753
ENSG00000101160	CTSZ	0.319902	0.00554476	0.395088	0.00085008	0.360787	0.0138197	-1.07578	0.00141216
ENSG00000101161	PRPF6	-0.215805	0.0580757	0.0568907	0.726931	-0.171892	0.382932	0.330806	0.430988
ENSG00000101166	PRELID3B	0.0971421	0.33542	-0.0785966	0.659744	-0.118796	0.609067	0.100251	0.93801
ENSG00000101181	MTG2	-0.156381	0.173488	-0.0877059	0.547714	0.14193	0.469307	0.102157	0.859461
ENSG00000101182	PSMA7	-0.831704	2.00167e-75	-0.0472508	0.49383	0.867689	1.98602e-44	0.0112655	1
ENSG00000101189	MRGBP	-0.605822	9.91356e-06	0.0680978	0.375807	0.260672	0.0705196	0.277053	0.567883
ENSG00000101190	TCFL5	0.0111852	0.701687	0.184743	0.0190823	-0.101705	1	-0.0942236	0.77875
ENSG00000101191	DIDO1	-0.0425799	0.995449	-0.277557	0.0159087	-0.176366	0.511681	0.496503	0.179855
ENSG00000101193	GID8	-0.165225	0.133635	-0.042757	0.83511	0.0267185	1	0.181264	0.736073
ENSG00000101194	SLC17A9	-0.105857	1	0.062415	0.000954523	0.165431	0.074885	-0.121989	0.312173
ENSG00000101198	NKAIN4	-0.0472259	1	-0.0262576	0.43505	-0.0607466	1	0.13423	1
[truncated: 11,959 more rows]

## Sheet: ST5B
ensembl	GeneName	logFC.Cardiomyocytes	p.adj.Cardiomyocytes	logFC.Cardiac Fibroblasts	p.adj.Cardiac Fibroblasts	logFC.Endothelial Cells	p.adj.Endothelial Cells	logFC.Other	p.adj.Other
ENSG00000000003	TSPAN6	-0.37553	5.43973e-13	-0.123051	0.0509351	0.298708	0.00427978	0.199873	0.0341071
ENSG00000000005	TNMD	0.847471	1.03558e-70	-0.486276	1	-0.572815	3.00944e-06	0.21162	3.32889e-07
ENSG00000000419	DPM1	-0.00740414	1	-0.172621	0.00643511	0.321802	0.00304474	-0.141777	0.151484
ENSG00000000457	SCYL3	0.0109348	0.476809	0.0610253	0.156474	-0.118539	0.154876	0.0465788	0.592083
ENSG00000000460	C1orf112	-0.126525	3.03166e-05	-0.0572261	0.309526	0.0517538	0.346885	0.131997	0.00833199
ENSG00000000971	CFH	-0.543558	1.50378e-06	0.689402	6.1486e-64	-0.435888	0.0247451	0.290044	1.1627e-11
ENSG00000001036	FUCA2	-0.0493362	0.462837	-0.0784676	0.21551	0.278553	0.0119725	-0.150749	0.148383
ENSG00000001084	GCLC	0.10428	0.0128565	-0.185227	0.00757035	0.317257	0.00732892	-0.23631	0.021652
ENSG00000001167	NFYA	-0.223389	2.97673e-07	-0.0106085	0.764626	0.238836	0.024693	-0.00483841	0.817765
ENSG00000001460	STPG1	-0.0122384	0.90659	0.00478628	0.997561	0.00812051	0.887874	-0.000668439	0.919778
ENSG00000001461	NIPAL3	0.059666	0.29445	-0.0570667	0.530709	0.00621471	1	-0.00881402	0.935723
ENSG00000001497	LAS1L	0.00111903	1	-0.0361353	0.629842	-0.0607816	0.748475	0.0957979	0.371765
ENSG00000001561	ENPP4	0.265249	1.34992e-11	0.0106184	0.319412	-0.133651	0.258266	-0.142216	0.083245
ENSG00000001617	SEMA3F	-0.494418	5.8692e-17	-0.380009	0.487189	1.15826	2.92733e-56	-0.283835	0.0496951
ENSG00000001629	ANKIB1	-0.250466	1.54964e-05	0.314206	1.08491e-08	0.0787341	0.574549	-0.142474	0.224956
ENSG00000001630	CYP51A1	-0.0719539	0.221535	-0.0130886	1	0.205306	0.0324407	-0.120264	0.149326
ENSG00000001631	KRIT1	0.056785	0.371095	0.133928	0.0354143	0.0564297	0.69711	-0.247143	0.0167844
ENSG00000002330	BAD	0.106209	0.0124836	0.0472423	0.366404	0.11981	0.229282	-0.273262	0.000149833
ENSG00000002549	LAP3	0.0251751	0.726046	0.0404785	0.505683	-0.215411	0.0998487	0.149757	0.164441
ENSG00000002586	CD99	-1.10388	0	0.445421	5.5689e-68	1.35654	1.29096e-184	-0.698089	2.78195e-56
ENSG00000002587	HS3ST1	-0.812648	1.57669e-13	-0.443621	0.584983	1.72518	1.30238e-105	-0.46891	0.397231
ENSG00000002822	MAD1L1	-0.125335	0.050645	-0.182591	0.00262534	0.00329667	1	0.304629	0.000182896
ENSG00000002834	LASP1	-1.26176	9.11851e-144	0.392416	2.87058e-26	0.683175	6.84291e-16	0.186167	0.000317824
ENSG00000002919	SNX11	-0.0799424	0.29071	-0.115233	0.0566025	0.262216	0.0123938	-0.0670405	0.382169
ENSG00000002933	TMEM176A	3.04239	0	0.0335825	0.00183052	-2.17312	5.42479e-60	-0.902861	7.97259e-09
ENSG00000003056	M6PR	-0.34154	1.93966e-10	0.204283	0.000143284	0.245325	0.0193795	-0.108067	0.235719
ENSG00000003096	KLHL13	0.31831	6.80173e-14	-0.236223	0.837746	-0.46221	3.23215e-06	0.380123	1.06812e-07
ENSG00000003147	ICA1	0.919292	3.67856e-96	-0.581443	0.00181502	0.738895	8.67023e-19	-1.07674	2.10518e-33
ENSG00000003249	DBNDD1	0.124992	1.29679e-05	-0.402789	2.30802e-14	-0.0534444	0.966378	0.331241	1.40307e-06
ENSG00000003393	ALS2	-0.0345242	0.675774	-0.031871	0.850939	0.160716	0.216448	-0.0943211	0.370479
ENSG00000003400	CASP10	-0.0125451	0.138022	-0.0198044	0.225396	0.262752	0.00011385	-0.230403	2.94067e-06
ENSG00000003402	CFLAR	-0.323302	0.000132351	0.049264	0.0309204	1.2408	3.98824e-45	-0.966758	8.06021e-27
ENSG00000003436	TFPI	-2.60774	0	0.557352	3.78807e-133	2.93334	0	-0.882952	6.17143e-05
ENSG00000003509	NDUFAF7	-0.0183106	0.815489	0.011099	0.851546	0.0559366	0.727635	-0.048725	0.691757
ENSG00000003756	RBM5	0.10316	0.0710137	-0.0970673	0.124582	0.0835769	0.533683	-0.08967	0.44284
ENSG00000003989	SLC7A2	0.717198	3.41279e-43	-0.0601701	0.350773	-0.511105	1.01598e-05	-0.145923	0.850195
ENSG00000004059	ARF5	-0.462056	4.64671e-20	0.173798	0.000819214	-0.0519175	0.712568	0.340175	1.17703e-08
ENSG00000004139	SARM1	-0.0382108	0.788063	0.121111	0.0130747	-0.104127	0.257174	0.0212263	0.725753
ENSG00000004142	POLDIP2	0.0820265	0.0971675	0.0657247	0.259753	-0.144208	0.238256	-0.00354337	1
ENSG00000004399	PLXND1	-1.68924	2.24437e-174	-0.0523648	1.96793e-07	2.41627	9.6618e-252	-0.67466	1.06432e-06
ENSG00000004455	AK2	0.14375	0.00326475	-0.0950594	0.128122	0.0714673	0.576303	-0.120158	0.187792
ENSG00000004478	FKBP4	-0.0728414	0.257093	-0.375699	1.07266e-11	0.540215	1.11746e-07	-0.0916741	0.57054
ENSG00000004487	KDM1A	-0.14161	0.0231248	-0.00239226	1	-0.12215	0.400458	0.266152	0.00659791
ENSG00000004534	RBM6	-0.182772	0.000893343	-0.0572112	0.494451	-0.0245853	0.958578	0.264568	0.0040551
ENSG00000004660	CAMKK1	0.200264	1.29419e-06	-0.111953	0.0730095	-0.0287819	1	-0.0595297	0.361299
ENSG00000004700	RECQL	-0.658758	3.23991e-32	0.23739	2.86278e-08	0.538087	6.72352e-07	-0.11672	0.737001
ENSG00000004766	VPS50	0.117566	0.00519896	-0.0579048	0.473382	0.0144306	0.90967	-0.0740923	0.362331
ENSG00000004776	HSPB6	1.26577	3.02039e-125	0.708068	5.00585e-40	-1.30919	6.542e-23	-0.664651	0.900578
ENSG00000004777	ARHGAP33	0.130618	0.000147178	0.0428258	0.0663396	-0.262628	0.000311893	0.0891842	0.0233944
ENSG00000004779	NDUFAB1	0.477108	2.44095e-38	-0.249138	1.16467e-08	0.293784	0.000223859	-0.521754	1.33645e-14
ENSG00000004799	PDK4	0.0862181	0.00121447	0.148417	1.52987e-05	-0.15016	1	-0.0844754	1
ENSG00000004809	SLC22A16	-0.0159812	1	-0.0183515	1	-0.0239425	1	0.0582751	1
ENSG00000004864	SLC25A13	-0.184627	0.00141979	-0.00854775	1	0.199883	0.158599	-0.00670828	0.99884
ENSG00000004866	ST7	0.17316	0.00104003	-0.0812514	0.248739	-0.0153823	1	-0.0765262	0.501065
ENSG00000004897	CDC27	-0.0191406	1	-0.168594	0.0179345	0.511057	1.22836e-06	-0.323323	0.000453969
ENSG00000004961	HCCS	0.117924	0.00631587	-0.276113	4.26019e-06	0.412968	0.000192248	-0.254779	0.0105576
ENSG00000004975	DVL2	-0.00174427	1	0.0648892	0.321508	-0.18237	0.173218	0.119225	0.279147
ENSG00000005007	UPF1	0.0430824	0.328485	-0.106346	0.167906	0.010053	0.925229	0.0532109	0.558632
ENSG00000005020	SKAP2	-0.685195	2.23742e-52	-0.26855	0.34144	1.01371	9.19632e-33	-0.0599655	0.0775946
ENSG00000005022	SLC25A5	0.450532	5.79746e-58	0.119236	0.000112794	-0.362472	6.78531e-09	-0.207296	1.73823e-05
ENSG00000005059	CCDC109B	-0.826736	8.3164e-60	-0.303634	0.00930122	1.12276	1.42396e-32	0.00761144	0.059717
ENSG00000005075	POLR2J	-0.0984485	0.0215884	-0.0102474	1	0.289384	0.000807218	-0.180688	0.0148931
ENSG00000005100	DHX33	-0.139571	0.0108603	-0.042398	0.719384	0.0660187	0.588628	0.115951	0.319486
ENSG00000005102	MEOX1	-0.14973	1	0.00658864	0.000233187	-0.111327	1	0.254469	9.69431e-07
ENSG00000005108	THSD7A	0.0810665	0.00439608	-0.412013	1.30255e-06	-0.191384	0.250983	0.52233	6.26213e-06
ENSG00000005156	LIG3	-0.189635	0.000349576	-0.0914663	0.217012	0.181266	0.110438	0.0998347	0.355759
ENSG00000005175	RPAP3	0.0434483	0.389923	-0.139299	0.027405	0.179377	0.131776	-0.0835268	0.422981
ENSG00000005187	ACSM3	-0.148543	0.988472	0.417624	3.64825e-33	-0.130059	0.136586	-0.139022	0.749076
ENSG00000005189	AC004381.6	0.170448	1.52084e-07	-0.00982737	0.161995	-0.213782	0.000598396	0.0531614	0.0418283
ENSG00000005194	CIAPIN1	0.34774	2.09207e-11	-0.244524	3.10754e-05	-0.0268476	1	-0.0763692	0.500829
ENSG00000005206	SPPL2B	0.0458053	0.321789	0.0275031	0.584326	0.088384	0.685279	-0.161692	0.115393
ENSG00000005238	FAM214B	-0.256234	0.000120555	-0.130431	0.173167	0.682535	2.78459e-11	-0.29587	0.00325859
ENSG00000005243	COPZ2	-0.282966	0.0208513	0.488333	2.90498e-22	-1.04205	2.29342e-17	0.83668	9.62406e-18
ENSG00000005249	PRKAR2B	1.70277	9.42434e-282	-0.564432	0.00290043	-0.114948	0.302759	-1.02339	5.27617e-21
ENSG00000005302	MSL3	-0.442799	2.0112e-15	-0.158844	0.0535928	0.704803	6.39721e-11	-0.10316	0.572306
ENSG00000005339	CREBBP	0.138319	0.012366	-0.0254884	0.773108	-0.11326	0.358672	0.0004296	1
ENSG00000005379	BZRAP1	0.235606	1.90525e-13	-0.0371656	0.320757	-0.165512	0.00651863	-0.032929	0.427906
ENSG00000005436	GCFC2	-0.040762	0.757093	-0.0831364	0.331471	0.210885	0.211221	-0.0869869	0.5652
ENSG00000005448	WDR54	-0.0756043	0.135606	0.0712403	0.251982	0.107093	0.439449	-0.102729	0.440549
ENSG00000005469	CROT	-0.013696	1	0.0919058	0.178288	-0.167916	0.143387	0.0897064	0.306867
ENSG00000005483	KMT2E	-0.0459993	0.440593	0.0784453	0.135137	-0.0863556	0.441368	0.0539097	0.56863
ENSG00000005486	RHBDD2	0.105506	0.0265144	0.0489287	0.431878	0.174028	0.145905	-0.328462	0.00025687
ENSG00000005513	SOX8	-0.547678	1.29586e-07	-0.479831	0.0741971	-0.395954	0.898156	1.42346	4.53546e-129
ENSG00000005700	IBTK	0.106993	0.0619581	0.014041	0.866125	-0.167408	0.183069	0.0463741	0.671127
ENSG00000005801	ZNF195	-0.0497598	0.640075	-0.0886689	0.248678	0.300053	0.00674466	-0.161624	0.106571
ENSG00000005810	MYCBP2	-0.262358	2.96284e-06	-0.0610591	0.635866	0.757248	2.58818e-15	-0.433831	9.92885e-07
ENSG00000005812	FBXL3	0.0182912	0.73072	0.0436756	0.444505	0.255978	0.0252576	-0.317945	0.00110354
ENSG00000005882	PDK2	0.868092	4.68773e-69	0.0417947	0.295604	-0.366084	0.00769115	-0.543803	9.97061e-09
ENSG00000005884	ITGA3	0.418127	6.96434e-20	0.292665	2.97302e-11	0.135642	0.0454751	-0.846435	3.0452e-25
ENSG00000005889	ZFX	-0.0191033	0.763945	0.0969761	0.115027	0.0738604	0.579775	-0.151733	0.124185
ENSG00000005893	LAMP2	-0.515	5.66904e-22	0.325542	4.86628e-13	0.664582	4.85238e-13	-0.475124	1.93607e-08
ENSG00000006007	GDE1	0.368647	1.65656e-14	-0.0420688	0.610125	-0.13335	0.355852	-0.193229	0.019226
ENSG00000006015	C19orf60	-0.422412	1.27431e-25	0.166853	2.49398e-05	0.642791	2.57716e-17	-0.387231	1.24584e-08
ENSG00000006016	CRLF1	-0.0251635	1	0.0331209	0.00108133	-0.0459455	1	0.0379881	1
ENSG00000006025	OSBPL7	-0.032803	0.470897	-0.0132229	0.907356	0.10566	0.232965	-0.0596338	0.473005
ENSG00000006042	TMEM98	-0.145143	0.0205134	0.562714	8.48203e-34	-0.675883	4.7212e-11	0.258313	0.00073376
ENSG00000006062	MAP3K14	0.191009	2.20741e-06	-0.102749	0.0261055	-0.0334602	0.823551	-0.0547997	0.918512
ENSG00000006118	TMEM132A	-0.25596	9.62511e-06	0.0704206	0.140643	0.0403101	0.85559	0.14523	0.154971
ENSG00000006125	AP2B1	-0.0824987	0.107373	0.0431265	0.421093	0.241689	0.0131118	-0.202317	0.0132185
ENSG00000006128	TAC1	-1.17751	8.08388e-68	0.448034	1.62684e-42	-0.326926	0.322012	1.0564	1.77064e-11
ENSG00000006194	ZNF263	-0.265885	4.95486e-07	0.0586252	0.162862	0.115518	0.51795	0.0917418	0.179765
ENSG00000006210	CX3CL1	-0.121687	1	0.067413	0.0032339	-0.107867	0.149204	0.162141	0.0010726
ENSG00000006282	SPATA20	0.0599376	0.240047	0.168258	0.00206959	-0.457212	6.70926e-05	0.229016	0.00833199
ENSG00000006283	CACNA1G	-0.0564085	0.756771	-0.0365197	0.267334	-0.122567	0.0666704	0.215496	0.0358401
ENSG00000006327	TNFRSF12A	0.814045	2.70412e-53	0.769511	4.67949e-44	-1.34729	4.93009e-26	-0.236266	0.0391692
ENSG00000006451	RALA	-1.20845	3.68098e-75	-1.00683	9.76673e-53	3.33291	0	-1.11764	5.6353e-38
ENSG00000006453	BAIAP2L1	-0.12564	1	-0.0738527	0.716275	-0.0562447	0.528236	0.255737	5.69032e-11
ENSG00000006459	KDM7A	0.0384369	0.368411	0.0418417	0.382762	0.0481816	0.70737	-0.12846	0.0939506
ENSG00000006468	ETV1	1.20552	1.43543e-118	0.155239	0.000255414	-0.949075	2.9473e-13	-0.411686	0.00424882
ENSG00000006530	AGK	0.0475478	0.43033	-0.0722804	0.253103	-0.00215562	1	0.0268883	0.856607
ENSG00000006534	ALDH3B1	-0.0954121	0.847294	0.22736	5.25486e-13	-0.20371	0.0134656	0.0717622	0.329064
ENSG00000006576	PHTF2	0.445294	9.23731e-16	0.163057	0.0028658	-0.53044	1.6948e-05	-0.0779106	0.8156
ENSG00000006607	FARP2	-0.109445	0.525027	0.511043	7.21978e-22	-0.385897	0.000612366	-0.0157005	0.63289
ENSG00000006611	USH1C	-0.296955	1	-0.272736	1	-0.288229	1	0.85792	4.78495e-36
ENSG00000006625	GGCT	0.157364	0.00183201	-0.0697079	0.22444	-0.131953	0.260113	0.0442966	0.664729
ENSG00000006634	DBF4	-0.0802205	0.252201	0.0469482	0.294744	-0.224489	0.0316443	0.257761	0.000506835
ENSG00000006638	TBXA2R	-0.642548	1.67525e-15	-0.352425	0.0944211	1.54609	1.60046e-70	-0.551114	3.16386e-05
ENSG00000006652	IFRD1	-0.117289	0.0495133	0.204154	7.27219e-05	0.311699	0.00227818	-0.398564	6.8725e-07
ENSG00000006695	COX10	0.148328	0.00161194	0.0647471	0.261538	-0.311333	0.0051802	0.0982583	0.229364
ENSG00000006704	GTF2IRD1	0.0583204	0.157988	-0.0591244	0.568302	-0.215533	0.0454674	0.216337	0.00832966
ENSG00000006712	PAF1	0.336389	7.66319e-10	-0.035391	0.822085	-0.309135	0.0159019	0.00813758	0.908943
ENSG00000006715	VPS41	0.0689474	0.218026	0.154841	0.010829	-0.177429	0.18499	-0.0463594	0.696949
ENSG00000006740	ARHGAP44	0.236121	6.77338e-08	-0.0855729	0.478913	-0.157372	0.0857726	0.00682376	0.768984
ENSG00000006744	ELAC2	0.132661	0.0116101	-0.136699	0.0378008	0.16349	0.167472	-0.159452	0.102245
ENSG00000006747	SCIN	-0.201374	1	-0.206242	1	-0.17061	1	0.578226	2.14343e-11
ENSG00000006756	ARSD	0.432025	2.29477e-15	0.237723	2.9966e-05	-0.245692	0.0940933	-0.424056	2.40505e-05
ENSG00000006757	PNPLA4	0.49602	1.95277e-19	0.100765	0.0228673	-0.740061	6.34601e-10	0.143275	0.0402261
ENSG00000006831	ADIPOR2	0.117755	0.042942	0.00706855	0.825097	-0.0599541	0.629505	-0.0648692	0.621722
ENSG00000006837	CDKL3	0.0130324	0.776924	-0.0370337	0.592957	-0.0205955	0.853661	0.0445967	0.597207
ENSG00000007047	MARK4	-0.187441	0.00611364	-0.255567	9.94982e-05	0.652811	3.25753e-09	-0.209803	0.0697187
ENSG00000007062	PROM1	-0.0669115	0.935948	0.0742174	0.000549264	-0.0856733	0.0994616	0.0783674	0.100629
ENSG00000007080	CCDC124	-0.0523178	0.258351	-0.161891	0.000374008	0.216127	0.0165325	-0.00191818	1
ENSG00000007168	PAFAH1B1	0.074909	0.121574	-0.0722519	0.263311	0.37981	7.04531e-05	-0.382467	1.63795e-06
ENSG00000007202	KIAA0100	-0.1149	0.0795733	-0.062712	0.513917	0.260569	0.0305142	-0.082957	0.285305
ENSG00000007237	GAS7	-0.572501	0.954441	1.80191	3.46599e-276	-0.798317	5.95135e-08	-0.431094	0.710411
ENSG00000007255	TRAPPC6A	0.05439	0.33686	-0.138256	0.0328303	-0.143587	0.322641	0.227453	0.0136169
ENSG00000007264	MATK	-0.204804	1	-0.205463	1	0.593378	6.73057e-27	-0.183111	1
ENSG00000007341	ST7L	0.0464508	0.328819	-0.0975602	0.0608098	0.0620529	0.542158	-0.0109436	0.924863
ENSG00000007372	PAX6	-0.0114286	1	-0.00243224	0.221343	-0.0434611	1	0.0573219	1
ENSG00000007376	RPUSD1	-0.343894	1.34108e-09	-0.259974	2.64239e-05	0.593699	1.29644e-08	0.010169	0.953297
ENSG00000007384	RHBDF1	-0.34607	4.88404e-11	0.151151	0.00113855	0.270711	0.0179226	-0.0757927	0.747381
ENSG00000007392	LUC7L	-0.226842	2.71444e-05	0.0988918	0.109125	0.106399	0.413062	0.0215512	0.806887
ENSG00000007402	CACNA2D2	0.160977	5.72256e-08	-0.0397623	0.644883	-0.100296	0.0380102	-0.0209189	0.39331
ENSG00000007516	BAIAP3	0.0256807	0.110521	-0.0258593	0.98437	0.0453268	0.160984	-0.0451482	0.176083
ENSG00000007520	TSR3	-0.145738	0.00110353	-0.00223992	0.97004	0.291356	0.00201926	-0.143378	0.104234
ENSG00000007541	PIGQ	-0.150849	0.00737158	0.09962	0.14246	0.0995056	0.427452	-0.0482768	0.772688
ENSG00000007545	CRAMP1	0.0495218	0.280882	-0.00305505	1	0.0987621	0.411978	-0.145229	0.105469
ENSG00000007866	TEAD3	0.693792	1.20242e-39	0.0930047	0.00021815	-0.805386	8.54331e-13	0.0185897	0.0776718
ENSG00000007908	SELE	-0.392139	1	-0.237281	0.000395323	1.01437	3.194e-32	-0.384946	1
ENSG00000007923	DNAJC11	0.119769	0.00971616	-0.0605136	0.427289	0.182992	0.14327	-0.242248	0.00881169
ENSG00000007944	MYLIP	-0.641108	6.35848e-32	0.418439	2.33708e-17	0.0541165	0.573564	0.168553	0.0420946
ENSG00000008018	PSMB1	-0.437169	1.02324e-36	0.00370291	0.939464	0.495676	4.5171e-13	-0.0622098	0.407867
ENSG00000008056	SYN1	0.833655	3.93966e-64	-0.1697	0.674984	-0.441039	0.00107504	-0.222917	0.388659
ENSG00000008083	JARID2	-0.239598	9.43856e-05	0.0875929	0.0609583	0.400188	0.000499725	-0.248182	0.0236956
ENSG00000008086	CDKL5	-0.0286377	0.968796	0.244376	1.67606e-06	-0.103884	0.518402	-0.111854	0.237494
ENSG00000008128	CDK11A	-0.225415	3.97283e-06	-0.00838719	0.96037	0.145339	0.203327	0.0884634	0.298448
ENSG00000008130	NADK	-0.599212	4.21078e-30	0.0920354	0.0177257	0.425086	6.69514e-05	0.0820903	0.285305
ENSG00000008196	TFAP2B	-0.0198081	1	0.00254536	0.121165	-0.013838	1	0.0311008	1
ENSG00000008256	CYTH3	-0.135042	0.0196469	0.0952836	0.0741728	-0.146873	0.239277	0.186632	0.0275111
ENSG00000008282	SYPL1	-0.418334	1.83597e-18	0.225174	5.41057e-08	0.872587	6.48093e-28	-0.679427	9.21672e-20
ENSG00000008283	CYB561	-0.393949	1.58808e-05	-0.0652354	0.138403	0.917158	2.86253e-20	-0.457973	7.47333e-06
ENSG00000008294	SPAG9	-0.37519	9.42457e-14	-0.0199102	0.904041	0.476122	2.84805e-06	-0.0810214	0.56863
ENSG00000008311	AASS	0.11555	0.00831814	-0.152778	0.050655	-0.125311	0.288969	0.162539	0.12629
ENSG00000008324	SS18L2	-0.507596	2.10489e-22	-0.0970593	0.342999	0.233155	0.0351955	0.3715	4.72362e-06
ENSG00000008382	MPND	0.29595	1.43556e-08	-0.163404	0.0155241	-0.0800399	0.650614	-0.0525063	0.677355
ENSG00000008394	MGST1	-0.0202919	0.575772	0.695499	1.29003e-38	-0.899395	8.83151e-13	0.224188	0.195968
ENSG00000008405	CRY1	-0.0612132	0.399665	0.00886215	0.821827	0.092707	0.488402	-0.0403559	0.66098
ENSG00000008441	NFIX	-0.604602	0.997219	1.0206	5.83553e-89	-0.740736	5.88993e-09	0.324735	9.60006e-09
ENSG00000008513	ST3GAL1	1.00979	9.17233e-90	0.0395236	0.00556195	0.043408	0.112954	-1.09273	2.76487e-31
ENSG00000008517	IL32	-1.60445	1.50771e-190	0.635836	1.06799e-83	1.16919	4.40828e-53	-0.20058	0.0101349
ENSG00000008710	PKD1	0.580602	1.2909e-25	0.171276	0.000676821	-0.528973	3.03784e-05	-0.222906	0.113684
ENSG00000008838	MED24	0.232687	1.10136e-05	-0.154246	0.0120696	0.120211	0.296763	-0.198651	0.0727632
ENSG00000008853	RHOBTB2	0.635118	5.72878e-35	-0.194999	0.0177327	-0.232988	0.147135	-0.207131	0.070992
ENSG00000008869	HEATR5B	0.237657	4.38963e-08	-0.0621498	0.619527	0.0197221	0.941917	-0.19523	0.0257907
ENSG00000008952	SEC62	-0.502366	4.41268e-31	-0.0349994	0.71806	0.692992	8.05776e-17	-0.155626	0.0539524
ENSG00000008988	RPS20	-0.533536	1.96921e-188	0.128986	1.79498e-11	-0.141254	0.000865818	0.545805	1.08944e-84
ENSG00000009307	CSDE1	0.0857184	0.0187092	-0.035242	0.464226	0.119575	0.157792	-0.170051	0.00733244
ENSG00000009335	UBE3C	0.187189	0.00026016	-0.139397	0.0667648	0.274042	0.0227527	-0.321834	0.000588266
ENSG00000009413	REV3L	0.0897774	0.084824	0.160786	0.0063308	-0.269214	0.0265521	0.0186509	0.833176
ENSG00000009694	TENM1	-0.0631269	0.0653958	0.0812687	0.0120693	-0.0659291	0.486258	0.0477872	0.33607
ENSG00000009709	PAX7	-0.324801	0.869107	-0.314628	1	-0.338863	1	0.978291	4.02963e-36
ENSG00000009780	FAM76A	0.070162	0.237304	0.0411022	0.552278	-0.180943	0.157131	0.0696786	0.479344
ENSG00000009830	POMT2	-0.079015	0.593157	-0.0564035	0.895074	0.123528	0.963601	0.0118905	0.524757
ENSG00000009844	VTA1	0.163354	0.00214363	0.0375226	0.552679	-0.334263	0.00661383	0.133387	0.198453
ENSG00000009954	BAZ1B	-0.440836	1.61426e-17	0.099367	0.0872365	0.0983906	0.369614	0.243079	0.00231592
ENSG00000010017	RANBP9	0.319879	4.40218e-10	-0.12344	0.126205	0.148151	0.245261	-0.34459	0.00019458
ENSG00000010030	ETV7	-0.0437512	1	0.0913707	0.000124347	-0.00541565	0.621466	-0.0422039	0.958633
ENSG00000010072	SPRTN	-0.286952	3.07414e-07	-0.0171996	0.666009	0.509829	7.91005e-07	-0.205678	0.0608456
ENSG00000010165	METTL13	-0.12257	0.0176226	-0.0231636	0.766137	0.0385932	0.829234	0.10714	0.18872
ENSG00000010219	DYRK4	0.268076	2.10053e-07	0.0954413	0.117281	0.038905	0.745035	-0.402422	6.68167e-06
ENSG00000010244	ZNF207	-0.390042	5.4225e-20	-0.0489731	0.416356	0.262549	0.00402119	0.176466	0.0131968
ENSG00000010256	UQCRC1	1.13855	1.63139e-178	-0.246866	2.34482e-06	-0.342798	0.000738133	-0.54889	1.54747e-13
ENSG00000010270	STARD3NL	-0.175795	0.00165806	-0.335248	6.49274e-11	1.0212	7.13887e-36	-0.510155	2.15643e-11
ENSG00000010278	CD9	-2.45093	1.13079e-294	0.394629	9.0883e-78	3.05928	0	-1.00298	1.01549e-10
ENSG00000010282	HHATL	1.73755	5.4246e-263	-0.323912	0.182724	-0.782811	0.00186183	-0.630826	1
ENSG00000010292	NCAPD2	0.0247519	0.69231	0.0790529	0.17339	-0.222545	0.0370164	0.11874	0.128319
ENSG00000010295	IFFO1	-0.18021	0.000865294	-0.132737	0.049012	0.150253	0.150536	0.162694	0.12222
ENSG00000010310	GIPR	0.118455	9.92412e-06	0.00855884	0.12626	-0.0885514	1	-0.0384626	1
ENSG00000010318	PHF7	0.150028	4.63075e-05	-0.00582399	0.127	-0.150717	0.00365486	0.00651311	0.15179
ENSG00000010319	SEMA3G	-0.457338	1.07508e-09	-0.294386	0.476608	1.09658	1.37965e-42	-0.344859	0.148839
ENSG00000010322	NISCH	0.136652	0.00655626	-0.147171	0.0264068	0.182751	0.144562	-0.172232	0.0629055
ENSG00000010327	STAB1	-0.640786	0.983015	-0.633944	1	1.92035	1.92146e-148	-0.645618	1
ENSG00000010361	FUZ	0.187017	0.000823239	0.116044	0.0567449	-0.103621	0.515491	-0.19944	0.0501621
ENSG00000010404	IDS	-0.577349	4.62252e-33	0.154114	0.000110281	0.689355	1.80328e-14	-0.26612	0.00226994
ENSG00000010438	PRSS3	-0.166816	8.89724e-05	-0.0768838	0.403913	0.365507	5.98041e-08	-0.121807	0.449804
ENSG00000010539	ZNF200	-0.0385356	0.452449	-0.0395252	0.55365	0.035722	0.803696	0.0423388	0.675392
ENSG00000010610	CD4	-0.099803	1	0.128812	2.97116e-10	-0.0972584	1	0.0682496	0.00453868
ENSG00000010626	LRRC23	0.174413	0.00161197	0.147679	0.01364	-0.327369	0.00776379	0.00527623	0.895352
ENSG00000010704	HFE	-0.124025	0.00307378	0.163547	1.88647e-07	0.0479092	0.621094	-0.0874312	0.329162
ENSG00000010803	SCMH1	0.274401	1.71715e-07	0.0978233	0.0820107	-0.288194	0.00711098	-0.0840305	0.812549
ENSG00000010810	FYN	-0.399842	7.02499e-12	-0.313455	2.66992e-06	1.38748	1.15973e-56	-0.674187	9.68737e-15
ENSG00000010818	HIVEP2	0.161412	0.000103153	0.0150915	0.336131	0.260761	0.0115804	-0.437265	1.84586e-07
ENSG00000011007	TCEB3	-0.32177	2.26865e-07	-0.226353	0.00184507	0.842752	7.14739e-17	-0.29463	0.00678038
ENSG00000011009	LYPLA2	-0.432312	1.95066e-15	-0.389193	2.24487e-11	0.972534	1.15287e-24	-0.151029	0.316826
ENSG00000011021	CLCN6	0.21498	2.18875e-05	-0.0636028	0.358712	0.00222895	1	-0.153606	0.13865
ENSG00000011028	MRC2	-1.43324	1.25072e-136	1.29671	6.17454e-226	0.293256	3.42444e-05	-0.156729	0.971059
ENSG00000011083	SLC6A7	-0.0188747	0.718041	0.0751944	8.10534e-05	-0.029907	1	-0.0264127	1
ENSG00000011105	TSPAN9	0.916726	6.57975e-71	-0.246523	0.00360133	-0.197312	0.291441	-0.472891	4.23898e-06
ENSG00000011114	BTBD7	0.0753056	0.230113	0.0712633	0.321508	0.0521403	0.724366	-0.198709	0.054565
ENSG00000011132	APBA3	-0.0776646	0.312088	-0.0829126	0.302566	0.315144	0.00378802	-0.154567	0.0588761
ENSG00000011143	MKS1	0.13553	0.00268721	-0.00307105	0.979482	-0.0918941	0.449341	-0.0405651	0.7277
ENSG00000011198	ABHD5	-0.279843	5.71263e-07	0.0254524	0.190114	0.463872	4.08207e-06	-0.209481	0.043147
ENSG00000011201	ANOS1	0.191176	7.0908e-07	-0.0904286	0.556158	-0.467129	1.02072e-06	0.366382	1.3503e-07
ENSG00000011243	AKAP8L	0.305202	1.45398e-08	-0.150499	0.0618115	0.0434312	0.802406	-0.198134	0.0595837
ENSG00000011258	MBTD1	-0.0322024	0.581004	-0.0798155	0.164612	0.0641207	0.634696	0.0478971	0.598752
ENSG00000011260	UTP18	-0.648357	2.31955e-39	0.0116471	0.129645	0.264125	0.00405582	0.372585	7.5908e-08
ENSG00000011275	RNF216	0.938239	2.26662e-84	-0.162206	0.108594	-0.28535	0.05517	-0.490683	4.98383e-08
ENSG00000011295	TTC19	0.0312027	0.568953	-0.0788181	0.223538	-0.0792633	0.643394	0.126879	0.253546
ENSG00000011304	PTBP1	-0.938304	2.32996e-84	0.0596148	0.0476045	0.715736	1.39514e-15	0.162953	0.00646487
ENSG00000011332	DPF1	-0.0139873	0.0650189	-0.0286865	0.142223	-0.250472	0.000198307	0.293146	5.41588e-08
ENSG00000011347	SYT7	0.0136858	0.0843695	0.0705389	0.00115315	-0.0587323	1	-0.0254924	1
ENSG00000011376	LARS2	0.202812	4.9764e-08	0.0189412	0.0833873	-0.20566	0.0034055	-0.0160931	0.470221
ENSG00000011405	PIK3C2A	-0.44109	2.38758e-12	-0.290846	0.000236083	1.10795	4.7036e-29	-0.376011	0.0014237
ENSG00000011422	PLAUR	-0.829764	1.90629e-20	-0.355123	0.387456	1.81042	1.31087e-97	-0.625528	0.00113736
ENSG00000011426	ANLN	0.914945	2.30581e-64	-0.142185	0.529429	-0.642399	2.20541e-06	-0.13036	0.86763
ENSG00000011451	WIZ	0.142917	0.0184313	0.0850304	0.20417	-0.248111	0.0616103	0.0201629	0.896573
ENSG00000011454	RABGAP1	0.0136114	0.793663	0.140293	0.0319616	-0.104013	0.479644	-0.049891	0.700641
ENSG00000011465	DCN	-1.31488	1	-0.696758	0.115838	-1.17577	1.32551e-06	3.18741	0
ENSG00000011485	PPP5C	0.194369	0.000101959	-0.255279	2.27809e-05	0.125218	0.306316	-0.0643074	0.555475
ENSG00000011523	CEP68	-0.0962083	0.207773	-0.3296	5.23106e-09	0.362408	0.000991182	0.0634002	0.585082
ENSG00000011566	MAP4K3	-0.0071198	1	-0.0500142	0.571557	0.154828	0.225039	-0.0976942	0.35877
ENSG00000011638	TMEM159	1.24637	1.01912e-130	-0.242829	0.0542881	-0.455232	0.00283073	-0.548304	7.77611e-06
ENSG00000012048	BRCA1	0.028084	0.167213	0.0247693	0.293252	-0.356511	0.000241189	0.303658	2.04833e-05
ENSG00000012061	ERCC1	-0.0627288	0.191105	0.0724311	0.212566	0.0374326	0.784529	-0.0471348	0.687932
ENSG00000012171	SEMA3B	0.267233	1.30251e-11	-0.0052783	0.144657	-0.300397	0.000144708	0.0384418	0.11464
ENSG00000012174	MBTPS2	0.0845167	0.102793	-0.000480799	0.931584	0.0357007	0.805503	-0.119737	0.175406
ENSG00000012232	EXTL3	0.0526787	0.344125	0.150967	0.0136	-0.150592	0.229647	-0.0530535	0.721296
ENSG00000012660	ELOVL5	-0.470026	2.5023e-22	-0.0815661	0.282514	0.831905	1.51278e-21	-0.280313	0.000983641
ENSG00000012822	CALCOCO1	0.216753	6.82383e-05	0.0316956	0.63906	-0.194925	0.145532	-0.0535234	0.662252
ENSG00000012963	UBR7	0.085648	0.0964405	-0.0572325	0.458669	-0.109457	0.401552	0.0810415	0.440923
ENSG00000012983	MAP4K5	-0.222208	9.53911e-05	0.26399	9.57069e-07	0.185754	0.126067	-0.227536	0.0214945
ENSG00000013016	EHD3	0.164561	1.59299e-16	-0.785882	8.32287e-09	1.9575	5.58788e-123	-1.33618	2.56062e-48
ENSG00000013275	PSMC4	-0.319838	1.91767e-10	-0.268055	6.52392e-07	0.824487	2.33517e-21	-0.236594	0.00620645
ENSG00000013288	MAN2B2	-0.306593	6.75042e-09	0.195071	1.083e-05	0.151273	0.285019	-0.0397511	0.970636
ENSG00000013297	CLDN11	-0.437942	0.982684	0.487442	1.03489e-33	-0.490716	8.54031e-05	0.441216	2.96664e-05
ENSG00000013306	SLC25A39	-0.369809	1.27014e-22	0.00114143	0.988437	0.415115	4.94503e-08	-0.0464481	0.615052
ENSG00000013364	MVP	0.398206	1.45923e-15	0.130804	0.0026811	0.134808	0.135581	-0.663817	1.03755e-14
ENSG00000013374	NUB1	0.116417	0.0363049	0.0481002	0.467766	-0.0686308	0.620317	-0.0958862	0.403856
ENSG00000013375	PGM3	-0.338862	4.39709e-09	0.486488	1.18381e-18	-0.12311	0.602549	-0.0245163	1
ENSG00000013392	RWDD2A	0.0336932	0.425949	0.0739216	0.108022	-0.100768	0.549335	-0.00684657	0.600914
ENSG00000013441	CLK1	0.27768	1.41484e-07	-0.0918727	0.256683	0.189509	0.10723	-0.375317	6.92973e-05
ENSG00000013503	POLR3B	0.0819485	0.0387546	-0.0641153	0.378469	-0.00492977	0.852495	-0.0129034	1
ENSG00000013523	ANGEL1	0.00121403	1	0.0739524	0.159683	-0.0924359	0.400988	0.0172695	0.873969
ENSG00000013561	RNF14	0.220701	3.07792e-05	0.0811335	0.169519	0.0248021	0.831342	-0.326636	0.00051006
ENSG00000013563	DNASE1L1	-0.0408096	0.760202	0.350735	1.21489e-09	-0.171477	0.221681	-0.138448	0.218267
ENSG00000013573	DDX11	-0.0547467	0.27476	-0.0635621	0.271174	0.0495254	0.702007	0.0687834	0.408637
ENSG00000013583	HEBP1	-0.313747	2.45622e-10	0.130203	0.0129117	0.298535	0.00286945	-0.114991	0.211625
ENSG00000013588	GPRC5A	-0.0605753	1	0.118478	3.0148e-10	-0.0627788	1	0.004876	0.0740463
ENSG00000013619	MAMLD1	-0.32919	7.22156e-22	0.152468	5.86532e-08	0.144881	0.0102151	0.0318419	0.0892257
ENSG00000013810	TACC3	-0.0330071	0.390777	-0.0188297	0.756894	-0.128456	0.384116	0.180293	0.0264204
ENSG00000014123	UFL1	0.271961	7.59778e-07	-0.0660646	0.444881	-0.0433081	0.794549	-0.162588	0.159132
ENSG00000014138	POLA2	-0.0789368	0.404372	-0.132441	0.0513997	-0.145845	0.236802	0.357222	3.28819e-08
ENSG00000014164	ZC3H3	0.0712041	0.182973	0.0301899	0.700415	-0.0487044	0.769004	-0.0526896	0.63211
ENSG00000014216	CAPN1	0.14122	0.00279526	0.0855435	0.16077	0.239524	0.0224328	-0.466287	1.72534e-08
ENSG00000014641	MDH1	2.23517	0	-0.381308	6.93009e-08	-1.29096	1.69982e-33	-0.562894	1.59683e-09
ENSG00000014824	SLC30A9	0.0538617	0.41711	-0.0404069	0.542053	0.0424862	0.82887	-0.055941	0.753187
ENSG00000014914	MTMR11	-0.189105	0.000280422	0.290633	2.09824e-09	-0.0281368	1	-0.0733913	0.637861
ENSG00000014919	COX15	-0.026612	0.746058	-0.0535678	0.438489	0.0708434	0.641387	0.00933643	0.974004
ENSG00000015153	YAF2	0.535834	6.56621e-29	-0.139852	0.0366465	-0.0285248	1	-0.367457	0.000106572
ENSG00000015171	ZMYND11	0.284566	6.13942e-08	-0.0672685	0.336502	-0.0499322	0.820767	-0.167366	0.104108
ENSG00000015475	BID	-0.821572	7.45024e-47	0.263113	5.39141e-14	0.926185	7.30087e-21	-0.367726	0.00293908
ENSG00000015532	XYLT2	-0.0938266	0.625627	0.129612	0.00458299	-0.11469	0.144393	0.0789051	0.318808
ENSG00000015568	RGPD5	-0.110216	0.0112836	-0.0328021	0.726313	0.179627	0.032152	-0.0366085	0.65091
ENSG00000015676	NUDCD3	0.232037	1.75237e-05	-0.0620988	0.468438	0.120937	0.33894	-0.290876	0.0033151
ENSG00000016082	ISL1	0.0415544	0.000923969	0.0188715	0.00772765	-0.252177	1	0.191751	1
ENSG00000016391	CHDH	0.251462	1.80565e-13	0.037595	0.00525581	-0.160282	1	-0.128775	1
ENSG00000016402	IL20RA	0.0445033	1.9287e-05	-0.137731	0.971757	-0.170294	0.0315151	0.263521	3.90086e-06
ENSG00000016864	GLT8D1	-0.446701	2.72138e-16	0.310772	3.11104e-09	0.121483	0.280535	0.0144469	0.790349
ENSG00000017260	ATP2C1	-0.113827	0.14902	0.0828031	0.0971842	0.543983	1.7354e-07	-0.512958	1.30343e-08
ENSG00000017427	IGF1	-0.310641	1	-0.117245	0.297686	0.607154	9.13438e-16	-0.179268	0.0375569
ENSG00000017483	SLC38A5	-0.0773966	1	0.0165767	0.00494923	-0.102071	1	0.162891	2.17691e-07
ENSG00000017797	RALBP1	-0.311974	1.02627e-11	0.0938879	0.0303683	0.626524	2.3702e-13	-0.408438	3.73191e-07
ENSG00000018189	RUFY3	-0.0933331	0.151192	0.0933884	0.153121	-0.223432	0.080321	0.223376	0.0132655
ENSG00000018236	CNTN1	-0.239611	0.912712	-0.246027	0.993408	-0.317479	0.0190136	0.803116	3.0452e-25
ENSG00000018280	SLC11A1	0.0358382	0.0363065	0.0452379	0.044565	-0.0767039	0.062617	-0.00437224	0.508559
ENSG00000018408	WWTR1	-1.43457	3.9024e-191	0.83025	1.78846e-116	1.63101	5.79285e-126	-1.02669	1.5388e-45
ENSG00000018510	AGPS	0.0948226	0.0766021	-0.0244261	0.891305	0.125911	0.321419	-0.196308	0.0393827
ENSG00000018610	CXorf56	-0.157253	0.000877332	-0.00303945	0.845843	0.0749227	0.591482	0.0853698	0.287234
ENSG00000018625	ATP1A2	-0.0652243	0.596812	0.0300226	0.113124	-0.216054	0.00595809	0.251256	3.48264e-05
ENSG00000018699	TTC27	0.00333485	0.461801	0.384936	1.83318e-11	-0.205538	0.135578	-0.182733	0.0872189
ENSG00000018869	ZNF582	-0.0637451	0.185356	-0.0274031	0.774933	0.0597148	0.71145	0.0314334	0.701451
ENSG00000019144	PHLDB1	-0.812781	2.79736e-55	0.391954	1.68909e-19	0.611689	5.80763e-11	-0.190862	0.0733345
ENSG00000019485	PRDM11	0.29074	6.17371e-10	-0.000593346	0.405521	-0.248261	0.00893118	-0.0418851	1
ENSG00000019549	SNAI2	-1.7132	3.37579e-81	0.731635	1.56681e-113	-0.93398	0.0564533	1.91555	4.11094e-198
ENSG00000019582	CD74	-0.0448221	0.50192	0.207938	1.53082e-06	-0.134593	0.0456425	-0.0285222	0.600382
ENSG00000019991	HGF	-0.367058	1	0.225354	1.65087e-23	-0.399991	0.00209238	0.541695	1.38065e-24
ENSG00000019995	ZRANB1	0.482756	5.83379e-19	-0.0254075	0.98907	-0.329076	0.0143763	-0.128273	0.278871
ENSG00000020129	NCDN	0.160407	0.00097824	0.0173451	0.555463	-0.0475876	0.601315	-0.130165	0.223717
ENSG00000020181	ADGRA2	-0.356094	5.59618e-05	1.18491	1.1559e-124	-0.787762	4.16937e-10	-0.0410587	0.971219
ENSG00000020256	ZFP64	-0.0718363	0.175136	-0.0422406	0.520538	0.0869348	0.4144	0.0271422	0.895352
ENSG00000020426	MNAT1	-0.163575	0.00613523	-0.217403	0.000667525	0.314183	0.00522349	0.0667944	0.673235
ENSG00000020577	SAMD4A	1.36815	1.41366e-168	-0.183526	0.299089	-0.789125	6.41041e-09	-0.3955	0.000854681
ENSG00000020633	RUNX3	-0.319397	4.41811e-12	-0.25478	0.968765	0.749868	1.62887e-25	-0.175691	0.116911
ENSG00000020922	MRE11A	-0.0548513	0.423989	-0.0668082	0.481539	-0.0597607	0.633019	0.18142	0.0382311
ENSG00000021300	PLEKHB1	-0.0682904	0.818561	0.438689	5.9125e-17	-0.286508	0.00472733	-0.0838906	1
ENSG00000021355	SERPINB1	-0.750221	2.0781e-18	-0.926331	2.17395e-29	2.7049	3.23372e-296	-1.02835	1.25798e-23
ENSG00000021574	SPAST	-0.138065	0.00988969	0.0966932	0.0539623	0.0202074	1	0.0211649	0.793923
ENSG00000021645	NRXN3	0.0372643	0.029895	0.0972248	0.000769416	-0.160798	0.00616311	0.0263084	0.333627
ENSG00000021762	OSBPL5	-0.0146057	1	0.0327287	0.496611	-0.144489	0.182123	0.126366	0.118553
ENSG00000021776	AQR	-0.0332951	0.670652	-0.121642	0.0470337	0.0533447	0.682642	0.101593	0.346822
ENSG00000021826	CPS1	0.14706	1.98186e-06	0.0690732	0.00216737	-0.372352	1.18634e-06	0.156219	0.00459251
ENSG00000022267	FHL1	1.74629	3.42166e-264	0.414779	3.58652e-17	-2.05292	8.75288e-59	-0.108142	0.553254
ENSG00000022277	RTFDC1	-0.277823	1.2261e-09	-0.294199	9.81584e-10	0.55694	9.12552e-11	0.0150823	0.974662
ENSG00000022567	SLC45A4	-0.128515	0.134067	-0.153923	0.0495956	0.482272	1.82177e-08	-0.199834	0.0462854
ENSG00000022840	RNF10	0.232389	2.39124e-07	-0.143555	0.00931768	0.182641	0.0773116	-0.271475	0.000629058
ENSG00000022976	ZNF839	0.120171	0.00241318	-0.00953028	0.86349	-0.10791	0.18809	-0.00273108	0.919528
ENSG00000023041	ZDHHC6	-0.250536	2.33814e-05	0.00594428	0.700526	0.494695	9.10479e-06	-0.250103	0.0135788
ENSG00000023171	GRAMD1B	0.127309	6.66043e-07	-0.285492	0.0034519	0.392126	8.67605e-07	-0.233944	0.0131429
ENSG00000023191	RNH1	0.202129	1.74736e-06	0.0477119	0.427332	0.0423664	0.700913	-0.292207	5.01256e-05
ENSG00000023228	NDUFS1	0.61115	4.97344e-33	-0.0662121	0.616243	-0.232301	0.109165	-0.312637	0.000975205
ENSG00000023287	RB1CC1	-0.105906	0.0591734	-0.0314552	0.842104	0.378658	0.00012275	-0.241297	0.00141348
ENSG00000023318	ERP44	-0.134634	0.0185423	-0.0313878	0.678195	0.316931	0.00407232	-0.150909	0.130506
ENSG00000023330	ALAS1	0.157132	0.00099814	-0.22585	0.00010186	0.110301	0.41268	-0.0415832	0.822082
ENSG00000023445	BIRC3	-0.475407	6.93322e-11	0.790626	2.89633e-63	-0.0441957	0.86483	-0.271023	0.406796
ENSG00000023516	AKAP11	0.182004	0.000287807	-0.0791939	0.516753	0.186358	0.210164	-0.289168	0.00352863
ENSG00000023572	GLRX2	-0.0338488	0.844477	-0.133033	0.0382347	0.271195	0.0187608	-0.104313	0.254181
ENSG00000023608	SNAPC1	-0.102782	0.136236	0.0921078	0.058278	0.0972432	0.355038	-0.0865695	0.263397
ENSG00000023697	DERA	-0.280642	3.37042e-07	-0.252819	2.5887e-05	0.29824	0.00659628	0.235221	0.0123047
ENSG00000023734	STRAP	-0.175587	2.2134e-06	-0.175117	8.96521e-06	0.414941	1.88838e-08	-0.0642376	0.413076
ENSG00000023902	PLEKHO1	-0.50412	1.22326e-33	-0.0783613	0.221563	1.0382	5.25382e-43	-0.455723	4.65611e-11
ENSG00000023909	GCLM	-0.849381	1.15077e-35	-0.13361	0.726201	1.53442	7.64518e-59	-0.551434	1.53864e-06
ENSG00000024048	UBR2	0.107977	0.022007	-0.0222978	0.962121	0.011001	0.79552	-0.0966801	0.10032
ENSG00000024422	EHD2	-0.722763	3.50741e-32	0.854437	6.54477e-78	-0.442988	0.000571259	0.311313	2.25383e-05
ENSG00000024526	DEPDC1	0.531649	6.06766e-24	-0.170364	0.114093	-0.525213	2.59618e-05	0.163928	0.0144194
ENSG00000024862	CCDC28A	-0.306193	3.73482e-10	-0.0214901	0.870795	0.285424	0.00953283	0.042259	0.543232
ENSG00000025039	RRAGD	1.28607	3.59624e-137	0.0195792	0.133097	-0.827273	2.10915e-09	-0.478379	0.00116387
ENSG00000025156	HSF2	0.264406	3.60337e-07	-0.0470562	0.821896	-0.282312	0.0123544	0.0649624	0.371419
ENSG00000025293	PHF20	0.207161	6.05035e-05	-0.188508	0.00248926	-0.10875	0.46612	0.0900963	0.40657
ENSG00000025434	NR1H3	0.0483256	0.0232471	0.278432	1.96837e-09	-0.346555	0.000176943	0.0197978	0.517925
ENSG00000025708	TYMP	-0.547234	6.66369e-13	0.826026	2.30255e-63	0.15168	0.0564095	-0.430471	0.000441768
ENSG00000025770	NCAPH2	0.271526	1.07984e-06	0.0981161	0.137801	-0.346608	0.00720644	-0.0230338	1
ENSG00000025772	TOMM34	-0.0980286	0.0728535	0.0238711	0.741684	-0.000873078	1	0.0750306	0.412881
ENSG00000025796	SEC63	-0.147793	0.00104498	0.0674426	0.273182	0.0710773	0.528261	0.00927322	0.997325
ENSG00000025800	KPNA6	0.28012	2.27826e-09	-0.085457	0.315864	0.191911	0.0946062	-0.386574	2.50253e-06
ENSG00000026025	VIM	-2.46064	0	1.69652	0	-0.0434526	0.563295	0.807578	9.10183e-113
ENSG00000026103	FAS	-0.187548	0.00171802	0.237535	1.61955e-10	-0.063914	0.525944	0.0139275	0.315239
ENSG00000026297	RNASET2	-0.546354	1.62291e-22	-0.0389673	0.972035	0.689327	1.87302e-11	-0.104005	0.523216
ENSG00000026508	CD44	-1.91456	3.28418e-283	0.322271	1.66597e-37	1.85937	2.14904e-160	-0.267075	1
ENSG00000026559	KCNG1	-0.129631	1	0.0587207	0.000942961	-0.110297	0.126409	0.181207	0.00105846
ENSG00000026652	AGPAT4	0.217894	6.52547e-07	-0.149414	0.195138	0.314125	0.00307901	-0.382605	2.50069e-05
ENSG00000026950	BTN3A1	-0.157386	0.000185472	0.138054	0.000931061	0.00182054	0.859933	0.0175118	0.849172
ENSG00000027001	MIPEP	0.0511837	0.0738557	0.0538728	0.0883399	-0.18152	0.0248824	0.0764638	0.308305
ENSG00000027075	PRKCH	-0.435783	0.0544128	-0.528225	0.000165985	1.44724	3.29402e-74	-0.483229	0.00638578
ENSG00000027697	IFNGR1	-0.331023	1.74322e-07	-0.116102	0.278687	0.870719	3.53865e-17	-0.423593	1.99366e-05
ENSG00000027847	B4GALT7	-0.574964	8.25207e-29	0.197149	7.4096e-05	0.34869	0.000391217	0.0291252	0.755093
ENSG00000027869	SH2D2A	-0.232225	1.07338e-13	-0.165585	0.37553	0.501766	3.26062e-18	-0.103957	0.0710328
ENSG00000028116	VRK2	-0.0258792	0.710731	0.126363	0.047685	-0.010899	1	-0.0895847	0.395493
ENSG00000028137	TNFRSF1B	-0.347356	1	-0.211338	9.58578e-05	0.902415	1.97496e-41	-0.34372	1
ENSG00000028203	VEZT	0.208438	2.21611e-05	-0.0651142	0.314795	0.119012	0.329975	-0.262336	0.00431282
ENSG00000028277	POU2F2	-0.0473014	0.0911743	-0.201255	0.111298	0.731001	3.41868e-16	-0.482445	1.53271e-10
ENSG00000028310	BRD9	-0.253533	8.11706e-06	0.0180663	0.700125	0.233977	0.0688307	0.00148938	0.982685
ENSG00000028528	SNX1	-0.109431	0.0792082	-0.166524	0.00707363	0.363367	0.00217317	-0.0874127	0.519646
ENSG00000028839	TBPL1	-0.610072	2.48151e-30	0.00693458	0.59383	0.569411	1.91764e-08	0.033727	0.627487
ENSG00000029153	ARNTL2	-0.100504	0.508384	-0.109792	0.310679	0.415552	4.79069e-07	-0.205256	0.00330936
ENSG00000029363	BCLAF1	-0.354967	5.15543e-14	0.0708149	0.176168	0.155261	0.131384	0.128891	0.127462
ENSG00000029364	SLC39A9	-0.288319	5.02852e-08	-0.0422657	0.887604	0.328522	0.00409578	0.00206239	1
ENSG00000029534	ANK1	-0.0800907	0.00351489	-0.273294	1	-0.27241	0.0278513	0.625794	3.54042e-16
ENSG00000029639	TFB1M	0.255505	5.39454e-07	-0.00150484	0.860239	-0.261105	0.0169441	0.00710489	0.747352
ENSG00000029725	RABEP1	-0.208467	7.53796e-05	0.0521402	0.411993	0.258432	0.02165	-0.102105	0.363636
ENSG00000029993	HMGB3	0.182625	0.000191094	-0.343249	1.62999e-10	-0.172337	0.168765	0.332961	9.3944e-06
ENSG00000030066	NUP160	-0.112121	0.0724903	0.126717	0.0262574	-0.170969	0.145905	0.156373	0.0714755
ENSG00000030110	BAK1	0.429791	1.77342e-16	-0.178826	0.0122148	-0.0707821	0.742441	-0.180183	0.0826312
ENSG00000030304	MUSK	-0.120722	1	-0.116517	1	-0.124141	1	0.36138	1.83801e-06
ENSG00000030582	GRN	-0.394951	9.26509e-19	-0.0129626	0.878339	1.39327	4.68659e-85	-0.985358	1.13537e-43
ENSG00000031003	FAM13B	0.0891357	0.0384724	-0.0274108	1	-0.0834485	0.597094	0.0217236	0.821432
ENSG00000031081	ARHGAP31	-0.338539	0.0017005	0.17073	8.6196e-07	0.955669	1.78619e-23	-0.787861	1.15032e-18
ENSG00000031691	CENPQ	-0.0607926	0.597754	-0.0121764	0.812146	-0.128651	0.146428	0.20162	0.0038189
ENSG00000031698	SARS	-0.0926009	0.091104	0.0135047	0.8764	-0.00211521	1	0.0812114	0.435271
ENSG00000031823	RANBP3	0.0858753	0.113431	-0.184939	0.00172455	0.213818	0.0796119	-0.114755	0.346684
ENSG00000032219	ARID4A	-0.108222	0.0647894	-0.0747715	0.228873	0.189252	0.113342	-0.00625858	1
ENSG00000032389	TSSC1	-0.181236	0.0022605	-0.207628	0.000433459	0.335123	0.0034394	0.0537411	0.581704
ENSG00000032444	PNPLA6	-0.0525929	0.812147	-0.0745135	0.641088	0.412508	0.00031477	-0.285401	0.0013326
ENSG00000032742	IFT88	0.123403	0.00745589	0.0655729	0.177717	-0.213371	0.0556287	0.0243943	0.958111
ENSG00000033011	ALG1	-0.170503	0.0103645	-0.00754802	0.62367	0.376144	8.80614e-05	-0.198093	0.0327926
ENSG00000033030	ZCCHC8	-0.0318395	0.582944	-0.0642199	0.348554	-0.00828236	0.950256	0.104342	0.408857
ENSG00000033050	ABCF2	-0.120574	0.0388804	0.0128235	0.884725	0.0718079	0.587212	0.0359421	0.847966
ENSG00000033100	CHPF2	-0.717612	9.72375e-36	0.263963	1.68259e-10	0.864465	7.73516e-19	-0.410816	9.68274e-05
ENSG00000033170	FUT8	-0.393106	1.50157e-14	0.285953	2.12418e-09	-0.00782149	0.822657	0.114975	0.0937605
ENSG00000033178	UBA6	-0.154552	0.00493529	-0.140151	0.0308069	0.222263	0.0623919	0.072439	0.558076
ENSG00000033327	GAB2	-0.14434	0.0108453	-0.0854345	0.418001	0.41253	3.3147e-05	-0.182755	0.0492481
ENSG00000033627	ATP6V0A1	-0.137129	0.0206467	-0.10711	0.148137	0.344426	0.00168477	-0.100187	0.251784
ENSG00000033800	PIAS1	0.464441	3.63626e-19	-0.222702	0.000942653	-0.182424	0.164496	-0.0593149	0.775965
ENSG00000033867	SLC4A7	-0.00882448	0.886515	0.0428417	0.48721	-0.128441	0.324542	0.0944234	0.361399
ENSG00000034053	APBA2	-0.425838	1.85528e-24	0.0818132	0.00103693	0.0961366	0.0821183	0.247888	2.8837e-05
ENSG00000034152	MAP2K3	-0.198991	0.00113834	-0.031613	0.810189	0.45506	5.06082e-05	-0.224456	0.0331311
ENSG00000034510	TMSB10	-0.796757	0	0.0283387	0.224174	1.04775	3.16627e-175	-0.279331	1.25823e-17
ENSG00000034533	ASTE1	-0.0785626	0.0545405	0.0132812	0.654734	-0.00155078	1	0.0668323	0.371765
ENSG00000034677	RNF19A	0.436839	2.2139e-17	-0.0981741	0.38488	0.150622	0.143576	-0.489287	7.56055e-08
ENSG00000034693	PEX3	0.0123738	0.775192	0.000270238	0.968765	-0.0267145	0.985107	0.0140704	1
ENSG00000034713	GABARAPL2	0.532462	2.00922e-60	-0.158536	3.41473e-05	0.227407	0.00150385	-0.601334	1.01677e-25
ENSG00000035115	SH3YL1	-0.335577	8.39305e-09	0.251781	5.56423e-06	-0.0130226	1	0.0968191	0.323887
ENSG00000035141	FAM136A	0.174968	0.000779773	0.0273668	0.718551	-0.294682	0.0111096	0.0923474	0.352248
ENSG00000035403	VCL	0.270952	9.20375e-09	0.530127	1.02685e-28	-0.630559	1.27087e-09	-0.170519	0.113841
ENSG00000035499	DEPDC1B	-0.0352986	0.356551	0.0104277	0.819317	-0.0519049	0.495571	0.0767758	0.103571
ENSG00000035664	DAPK2	-0.0178661	0.624834	-0.121846	7.58269e-06	0.0402703	0.293725	0.0994413	0.0328304
ENSG00000035681	NSMAF	-0.139602	0.0124012	0.0744207	0.144841	0.217951	0.073038	-0.152769	0.113074
ENSG00000035687	ADSS	-0.531755	2.29734e-16	-0.014068	0.459835	0.833524	6.00029e-17	-0.287701	0.00807627
ENSG00000035862	TIMP2	-1.14526	3.80289e-141	0.905627	1.01407e-126	0.836347	2.68181e-27	-0.596717	1.63349e-15
ENSG00000035928	RFC1	-0.183691	0.000284777	-0.0338902	0.604662	0.271312	0.00871963	-0.05373	0.70035
ENSG00000036054	TBC1D23	-0.103823	0.158179	0.0936543	0.072081	0.179474	0.152686	-0.169305	0.0753603
ENSG00000036257	CUL3	0.211262	5.685e-05	-0.23032	0.000435262	0.173786	0.178931	-0.154729	0.161431
ENSG00000036448	MYOM2	0.0226875	1	-0.00580477	1	-0.00727434	1	-0.00960844	1
ENSG00000036530	CYP46A1	0.278192	6.51818e-14	-0.102354	0.873203	-0.227691	0.00418392	0.0518527	0.0779598
ENSG00000036549	ZZZ3	0.0875377	0.122791	-0.0195939	0.840705	0.047761	0.800771	-0.115705	0.307059
ENSG00000036672	USP2	1.26454	8.86227e-130	-0.344557	0.418259	-0.579366	7.96206e-06	-0.340614	0.53708
ENSG00000037042	TUBG2	0.406555	1.50591e-14	-0.0210201	1	-0.321375	0.00955644	-0.0641602	0.811131
ENSG00000037241	RPL26L1	-0.311794	9.1447e-12	0.0306654	0.575645	0.170419	0.0843895	0.11071	0.225375
ENSG00000037280	FLT4	-0.590436	1	-0.580112	1	1.75964	1.11132e-136	-0.589092	0.0829501
ENSG00000037474	NSUN2	-0.0253284	0.563543	-0.0624292	0.28602	-0.0355054	0.920126	0.123263	0.147864
ENSG00000037637	FBXO42	-0.0311745	0.932649	-0.000205258	0.793292	0.00877196	0.828534	0.0226078	0.849919
ENSG00000037757	MRI1	-0.0830652	0.20871	-0.0791825	0.23347	0.234433	0.0534404	-0.0721853	0.571931
ENSG00000037897	METTL1	-0.143171	0.0236885	0.0555365	0.13003	-0.234942	0.0408533	0.322577	4.0117e-05
ENSG00000038002	AGA	-0.208226	4.02143e-05	0.0665841	0.152506	0.293541	0.00469354	-0.151899	0.122485
ENSG00000038210	PI4K2B	-0.114369	0.038622	0.160654	4.79084e-05	0.0324386	0.735951	-0.0787234	0.354181
ENSG00000038219	BOD1L1	0.00306254	0.990431	0.0247891	0.750174	0.0367624	0.79552	-0.064614	0.58949
ENSG00000038274	MAT2B	-0.0405121	0.971504	-0.137268	0.20324	0.530293	1.49136e-06	-0.352513	0.00027699
ENSG00000038295	TLL1	-0.134087	0.000181885	-0.117257	0.0298308	0.012258	0.258198	0.239086	4.64347e-05
ENSG00000038382	TRIO	-0.195344	0.000551847	-0.0337201	0.796486	0.0532186	0.824622	0.175846	0.0463719
ENSG00000038427	VCAN	-0.089353	1	2.55339	0	-2.50287	3.94579e-126	0.0388282	0.135546
ENSG00000038532	CLEC16A	-0.0223558	1	-0.0565024	0.654653	0.209053	0.0585124	-0.130195	0.0737011
ENSG00000039123	SKIV2L2	0.117923	0.0307639	-0.17813	0.0062364	0.0594521	0.717635	0.000754428	1
ENSG00000039319	ZFYVE16	-0.0768387	0.202451	-0.0626979	0.397294	0.188236	0.132879	-0.0486991	0.7169
ENSG00000039523	FAM65A	-0.0643955	0.493241	-0.196736	0.260149	1.07399	8.6017e-29	-0.812855	2.94176e-18
ENSG00000039537	C6	-0.0407327	0.709809	0.137656	6.00664e-07	-0.067208	0.152915	-0.0297154	0.692643
ENSG00000039560	RAI14	-0.162899	0.0100841	-0.163292	0.0126312	0.562669	3.14793e-08	-0.236477	0.00531252
ENSG00000039650	PNKP	-0.265239	2.76709e-06	-0.0268828	0.899009	0.59302	6.6341e-09	-0.300898	0.00090497
ENSG00000040199	PHLPP2	0.0421309	0.305135	0.0140076	0.619645	-0.0660123	0.537814	0.00987385	1
ENSG00000040275	SPDL1	-0.0476356	0.488348	0.0275638	0.792266	-0.0541539	0.795518	0.0742257	0.606988
ENSG00000040341	STAU2	0.39855	1.58106e-13	-0.0382615	0.920098	-0.04459	0.938314	-0.315698	0.00189781
ENSG00000040487	PQLC2	-0.426941	1.83626e-17	-0.0788248	0.694477	0.511196	7.10357e-07	-0.00543027	0.8156
ENSG00000040531	CTNS	-0.186399	0.000731166	0.0756744	0.111369	0.293383	0.00833683	-0.182659	0.0714603
ENSG00000040608	RTN4R	0.0959591	0.00111829	-0.0254455	0.851893	-0.202887	0.0168627	0.132373	0.0673608
ENSG00000040633	PHF23	-0.346063	3.69019e-10	0.0505336	0.365871	0.23452	0.0599876	0.0610098	0.502898
ENSG00000040731	CDH10	-0.0183066	0.936508	0.00656959	0.447287	-0.012646	0.533833	0.024383	0.446816
ENSG00000040933	INPP4A	-0.0669521	0.388278	-0.0568367	0.614308	0.0477817	0.99907	0.0760071	0.450124
ENSG00000041353	RAB27B	-0.715312	7.41707e-19	1.26015	1.70119e-164	-0.0853984	0.0660759	-0.45944	0.0117454
ENSG00000041357	PSMA4	-0.591699	3.00036e-49	-0.120149	0.0102585	0.58013	1.42997e-13	0.131717	0.0605247
ENSG00000041802	LSG1	-0.123806	0.022776	-0.0562692	0.469534	0.162936	0.158532	0.0171393	0.963299
ENSG00000041880	PARP3	0.202641	2.95871e-07	0.0364958	0.0840938	-0.260858	0.000999822	0.0217215	0.244564
ENSG00000041982	TNC	0.499887	1.61907e-22	0.123953	0.000339736	-1.36866	1.60008e-27	0.744818	3.45831e-17
ENSG00000041988	THAP3	-0.043899	0.548526	-0.0670904	0.386942	-0.0469606	0.866094	0.15795	0.144793
ENSG00000042088	TDP1	-0.172698	6.85034e-06	-0.0110879	1	0.0155042	0.65091	0.168281	0.0160487
ENSG00000042286	AIFM2	-0.0410759	0.764173	0.121852	0.00479303	0.501737	3.60818e-07	-0.582513	1.55072e-11
ENSG00000042317	SPATA7	-0.0288816	0.832758	0.0694832	0.208958	-0.205233	0.120993	0.164631	0.110386
ENSG00000042429	MED17	-0.335669	9.24401e-11	-0.0338912	0.92163	0.278337	0.016334	0.0912232	0.284412
ENSG00000042445	RETSAT	-0.0281514	0.9545	-0.00425507	0.581916	0.25338	0.00514206	-0.220973	0.00250034
ENSG00000042493	CAPG	-0.610919	3.8415e-34	-0.24236	3.37568e-05	0.98703	1.33077e-28	-0.13375	0.303986
ENSG00000042753	AP2S1	-1.12084	4.83721e-244	-0.0583511	0.262589	1.49057	1.07285e-150	-0.311378	7.01635e-08
ENSG00000043093	DCUN1D1	0.166241	0.00231696	0.00882548	0.928608	-0.162658	0.242557	-0.012409	0.950394
ENSG00000043143	JADE2	-0.0259744	0.830119	0.01651	0.645586	0.158678	0.1677	-0.149214	0.086841
ENSG00000043355	ZIC2	-0.204732	1	-0.160158	0.860343	-0.221329	1	0.58622	5.07077e-12
ENSG00000043462	LCP2	-0.243263	1	-0.20436	0.895486	0.685228	1.08367e-27	-0.237605	0.0964161
ENSG00000043514	TRIT1	0.0352723	0.345029	-0.0152828	0.869654	-0.0574854	0.376581	0.0374958	0.619375
ENSG00000043591	ADRB1	0.0792519	4.24539e-05	-0.0184646	0.719207	-0.0270682	1	-0.0337191	1
ENSG00000044090	CUL7	-0.153186	0.00198678	0.0382825	0.485765	0.0344498	0.734532	0.0804538	0.445542
ENSG00000044115	CTNNA1	0.0963945	0.0132777	0.0737811	0.101036	0.464884	1.82653e-08	-0.63506	8.81138e-20
ENSG00000044446	PHKA2	0.120517	0.000624858	0.0651695	0.0190023	-0.273609	0.000375978	0.0879222	0.040884
ENSG00000044459	CNTLN	-0.179125	0.032992	0.24828	6.03432e-06	-0.376727	0.00151185	0.307572	0.000602214
ENSG00000044524	EPHA3	-0.0823934	0.212576	-0.25649	0.0546317	-0.402246	0.0130244	0.741129	1.47729e-12
ENSG00000044574	HSPA5	0.650006	7.15039e-48	0.272699	4.54038e-08	-0.364512	0.000722162	-0.558192	2.47985e-12
ENSG00000046604	DSG2	0.348359	7.45676e-16	1.21546	4.62604e-105	-0.892007	1.5793e-09	-0.671816	0.00047615
ENSG00000046647	GEMIN8	-0.0322619	0.671839	0.175918	0.00455129	-0.137601	0.304716	-0.00605483	1
ENSG00000046651	OFD1	0.179483	0.000515655	0.0600835	0.334386	-0.345916	0.0050294	0.106349	0.324661
ENSG00000046653	GPM6B	-1.21866	3.09623e-20	1.44454	1.98816e-210	-1.68078	2.7734e-40	1.45491	7.24811e-113
ENSG00000047056	WDR37	-0.0351776	0.960296	-0.0927472	0.141471	0.275029	0.00358925	-0.147104	0.0763673
ENSG00000047188	YTHDC2	-0.0968658	0.108126	0.0906981	0.1414	0.147749	0.225506	-0.141581	0.13758
ENSG00000047230	CTPS2	0.118086	0.0318374	0.125567	0.0406638	-0.230178	0.0629866	-0.013475	1
ENSG00000047249	ATP6V1H	0.0607696	0.198239	-0.289662	1.24555e-07	0.378166	0.000272338	-0.149273	0.141461
ENSG00000047315	POLR2B	0.0886685	0.136381	0.156369	0.0133259	-0.198697	0.124572	-0.0463407	0.81331
ENSG00000047346	FAM214A	0.00302367	0.249653	-0.196133	0.056249	0.66128	1.14383e-10	-0.468171	8.22691e-07
ENSG00000047365	ARAP2	0.0588264	0.00939245	0.0387557	0.109035	-0.0610992	0.240606	-0.0364829	0.992935
ENSG00000047410	TPR	0.105106	0.0442369	0.0677123	0.278687	-0.0307479	0.901747	-0.142071	0.112038
ENSG00000047578	KIAA0556	0.0307496	0.312553	0.0473108	0.203624	-0.0235051	0.6495	-0.0545554	0.60612
ENSG00000047579	DTNBP1	0.216006	1.1727e-05	-0.180147	0.0114395	0.362982	0.00089246	-0.398842	2.43886e-05
ENSG00000047597	XK	0.397423	4.51488e-25	-0.0251366	0.0457653	-0.230018	0.00336141	-0.142268	0.83095
ENSG00000047621	C12orf4	-0.0755729	0.187642	-0.0355234	0.662678	0.00691297	0.957752	0.104183	0.324835
ENSG00000047634	SCML1	-0.461395	6.90243e-16	-0.0795886	0.88019	0.643382	3.15754e-10	-0.102398	0.66147
ENSG00000047644	WWC3	-0.111824	0.253702	0.0450701	0.225274	0.555503	2.47038e-07	-0.48875	1.05513e-07
ENSG00000047648	ARHGAP6	0.0430254	0.0189253	0.167286	3.68679e-05	-0.118112	0.0277046	-0.0921986	0.722441
ENSG00000047849	MAP4	0.866988	4.33562e-93	0.225526	1.0659e-06	-0.724972	4.16993e-13	-0.367542	1.89383e-06
ENSG00000047932	GOPC	0.0474026	0.47757	-0.173239	0.0046338	-0.0564985	0.743771	0.182335	0.0408536
ENSG00000048028	USP28	0.9735	9.04755e-83	-0.40207	4.81799e-07	-0.145985	0.797846	-0.425445	0.000148232
ENSG00000048052	HDAC9	0.853043	2.10851e-73	-0.537355	8.18386e-10	0.302297	0.000297807	-0.617985	2.92817e-09
ENSG00000048140	TSPAN17	-0.127164	0.065808	0.00987358	0.945525	0.292008	0.0146315	-0.174718	0.074354
ENSG00000048162	NOP16	-0.141525	0.0410665	-0.00447265	0.729747	-0.0573954	0.449706	0.203393	0.0207298
ENSG00000048342	CC2D2A	-0.210679	0.000464111	0.0696668	0.267631	-0.134365	0.368776	0.275377	0.0027876
ENSG00000048392	RRM2B	-0.340215	5.80404e-07	-0.21822	0.0396883	0.911823	1.33786e-13	-0.353388	0.00186512
ENSG00000048405	ZNF800	-0.266684	3.3665e-06	-0.125511	0.138968	0.591583	1.7855e-08	-0.199388	0.0753897
ENSG00000048471	SNX29	-0.328164	2.51e-11	-0.0953683	0.409578	0.492651	1.18998e-06	-0.0691194	0.768984
ENSG00000048540	LMO3	-0.112614	0.799777	0.022418	0.00297454	-0.19102	0.018437	0.281216	0.0480757
ENSG00000048544	MRPS10	-0.0659746	0.263184	-0.105804	0.0831225	0.12994	0.275298	0.0418382	0.764981
ENSG00000048545	GUCA1A	-0.0134074	0.25311	0.185937	1.51569e-05	-0.152513	1	-0.0200174	1
ENSG00000048649	RSF1	-0.0659288	0.205525	-0.0860626	0.148472	0.226881	0.0265091	-0.0748899	0.424954
ENSG00000048707	VPS13D	0.296773	4.73343e-10	-0.10428	0.232789	0.0172275	0.847957	-0.209721	0.0110495
ENSG00000048740	CELF2	1.80885	0	-0.172156	0.305961	-1.65774	3.4877e-39	0.0210468	0.0477797
ENSG00000048828	FAM120A	0.398562	2.41985e-18	-0.0653062	0.425011	0.109784	0.309927	-0.44304	5.62632e-08
ENSG00000048991	R3HDM1	-0.0317172	0.788289	-0.018353	0.828273	-0.0757915	0.596947	0.125862	0.218953
ENSG00000049089	COL9A2	-1.32121	5.26254e-14	-0.306021	4.35875e-07	-0.9582	0.00333552	2.58543	3.55924e-254
ENSG00000049130	KITLG	-0.388965	1	0.05689	2.04371e-09	0.80701	2.42502e-17	-0.474935	1.39855e-08
ENSG00000049167	ERCC8	-0.17987	0.000215633	-0.0631195	0.452049	0.120015	0.261776	0.122975	0.178522
ENSG00000049192	ADAMTS6	0.105172	0.0666968	-0.105388	0.186676	0.0309986	0.960245	-0.0307826	0.878657
ENSG00000049239	H6PD	-0.0637115	0.33107	0.237661	2.99102e-05	-0.0657975	0.680253	-0.108152	0.326791
ENSG00000049245	VAMP3	-0.331534	9.99108e-12	0.122296	0.00510734	0.873352	2.44166e-27	-0.664114	1.84161e-19
ENSG00000049246	PER3	0.183132	7.75065e-06	-0.0670369	0.537672	-0.0680651	0.335571	-0.0480304	1
ENSG00000049323	LTBP1	0.345269	9.34248e-14	0.580226	4.1961e-33	-0.0328403	1	-0.892655	3.56442e-24
ENSG00000049449	RCN1	-1.13918	9.27308e-134	0.330752	3.08218e-18	0.409744	7.51312e-07	0.398685	1.73982e-11
ENSG00000049540	ELN	-1.90116	1.82965e-20	2.01563	0	-1.27125	1.14319e-07	1.15678	1.82276e-111
ENSG00000049541	RFC2	0.0655096	0.24703	-0.0262729	0.716275	-0.163229	0.185669	0.123992	0.167408
ENSG00000049618	ARID1B	0.00950371	0.974963	0.00567383	0.954454	0.126798	0.352876	-0.141976	0.189325
ENSG00000049656	CLPTM1L	0.10075	0.061573	-0.104499	0.207247	0.202868	0.144388	-0.199119	0.064919
ENSG00000049759	NEDD4L	0.272567	4.38074e-09	-0.369331	2.01058e-08	-0.200924	0.216041	0.297688	0.00154747
ENSG00000049769	PPP1R3F	0.277011	1.15091e-10	-0.0433883	0.890644	-0.155101	0.156167	-0.0785211	0.479407
ENSG00000049860	HEXB	-0.407464	3.58476e-12	0.362462	4.74796e-14	0.580982	2.41915e-09	-0.53598	9.35273e-10
ENSG00000049883	PTCD2	0.0607732	0.255078	-0.00606744	0.984933	-0.0589883	0.705139	0.00428258	1
ENSG00000050130	JKAMP	-0.142006	0.0126017	0.0533531	0.399891	0.1228	0.335986	-0.0341469	0.76263
ENSG00000050165	DKK3	1.90161	0	0.101863	0.000312081	-1.81176	2.40218e-53	-0.191718	0.825431
ENSG00000050344	NFE2L3	-0.273012	2.18679e-08	0.115598	1.52778e-12	0.331852	4.44145e-08	-0.174438	0.741653
ENSG00000050393	MCUR1	0.51533	4.89958e-36	-0.115788	0.0338115	0.160601	0.0833836	-0.560143	4.03639e-14
ENSG00000050405	LIMA1	-1.61871	1.50256e-181	0.586452	1.16828e-73	0.35724	5.71394e-10	0.675016	2.63924e-31
ENSG00000050426	LETMD1	-0.107704	0.28026	0.224033	4.83935e-05	-0.525452	2.13568e-05	0.409122	1.94679e-06
ENSG00000050438	SLC4A8	0.00461814	0.349609	0.0389237	0.0848137	0.0177295	0.585722	-0.0612714	0.112942
ENSG00000050628	PTGER3	-0.527319	1.03508e-05	0.022798	5.06327e-08	1.10244	2.72908e-24	-0.597915	4.66561e-11
ENSG00000050748	MAPK9	0.158582	0.00279629	-0.0136748	0.978241	-0.00683699	1	-0.13807	0.153485
ENSG00000050767	COL23A1	0.0805998	0.00316872	-0.0377257	0.729308	-0.206327	0.012244	0.163453	0.0324438
ENSG00000050820	BCAR1	0.154548	0.000290058	-0.254626	1.86815e-05	0.562146	3.30849e-09	-0.462068	2.38216e-08
ENSG00000051009	FAM160A2	-0.0792043	0.18414	0.104493	0.0713059	0.057402	0.652713	-0.0826908	0.411817
ENSG00000051108	HERPUD1	0.246093	1.87803e-07	0.455757	5.35779e-20	-0.182627	0.126356	-0.519223	5.44532e-10
ENSG00000051128	HOMER3	-0.888516	1.72192e-71	0.00987965	0.398954	0.580845	2.12737e-10	0.297792	3.85959e-05
ENSG00000051180	RAD51	-0.0114639	0.372022	0.0420098	0.0929373	-0.190566	0.00697899	0.16002	0.00725221
ENSG00000051341	POLQ	0.0126593	0.245165	-0.0270267	0.865285	-0.0587613	0.233519	0.0731288	0.0817422
ENSG00000051382	PIK3CB	0.348441	1.02928e-16	-0.0926062	0.890282	0.124719	0.0803241	-0.380554	1.98372e-07
ENSG00000051523	CYBA	-1.64765	7.44135e-153	-0.0171209	0.00453706	2.21961	3.22159e-252	-0.554839	2.25526e-07
ENSG00000051596	THOC3	-0.10661	0.0847415	-0.087752	0.046567	0.0878114	0.319641	0.106551	0.318235
ENSG00000051620	HEBP2	-0.260233	2.78651e-11	-0.432815	5.15468e-27	1.18595	4.09058e-67	-0.492907	1.17498e-13
ENSG00000051825	MPHOSPH9	0.413224	4.01532e-14	-0.0895664	0.375021	-0.347509	0.00602477	0.0238515	0.729671
ENSG00000052126	PLEKHA5	1.43212	2.29683e-172	0.0967002	0.00157393	-1.14934	4.6603e-19	-0.379481	0.0526192
ENSG00000052723	SIKE1	-0.0244239	0.78455	-0.0338781	0.724683	0.0157057	1	0.0425963	0.745563
ENSG00000052749	RRP12	-0.0984645	0.073491	-0.0734484	0.348554	0.114827	0.349221	0.057086	0.660476
ENSG00000052795	FNIP2	0.884581	2.24779e-82	0.139171	9.65879e-05	0.394446	2.23506e-06	-1.4182	2.80612e-60
ENSG00000052802	MSMO1	-0.29208	2.28789e-09	0.321785	3.90529e-12	0.0628722	0.688939	-0.0925776	0.382692
ENSG00000052841	TTC17	-0.0692939	0.348968	-0.0751623	0.289386	0.10867	0.56709	0.0357866	0.687003
ENSG00000053254	FOXN3	0.0616497	0.177451	-0.0304939	0.668415	0.247222	0.00953715	-0.278378	0.000207761
ENSG00000053371	AKR7A2	-0.365384	1.81855e-16	0.0022505	0.98683	0.14093	0.141749	0.222204	0.00247005
ENSG00000053372	MRTO4	-0.43394	2.9197e-15	-0.104184	0.234804	0.0258963	0.579677	0.512227	4.39983e-10
ENSG00000053438	NNAT	-1.16731	1.68197e-11	-0.417778	1	-1.02919	5.19617e-09	2.61428	0
ENSG00000053501	USE1	0.00070969	0.975265	0.123761	0.0369133	-0.112178	0.38414	-0.012293	0.968525
ENSG00000053524	MCF2L2	0.0648303	0.00465345	-0.00057736	0.196323	-0.0399575	1	-0.0242954	1
ENSG00000053702	NRIP2	-0.0616548	1	-0.00929081	0.189591	-0.0668717	0.279911	0.137817	0.000146992
ENSG00000053770	AP5M1	0.344352	8.57084e-11	-0.134493	0.0668857	0.00808281	0.932185	-0.217942	0.0354435
ENSG00000053900	ANAPC4	0.0266559	0.611552	-0.0791463	0.167759	0.0542809	0.702204	-0.00179053	1
ENSG00000053918	KCNQ1	1.13054	6.20726e-123	-0.300655	0.265955	-0.425917	0.0436866	-0.403963	0.000519896
ENSG00000054116	TRAPPC3	-0.24385	1.18851e-08	0.00109202	1	0.500193	2.11085e-09	-0.257435	0.000478268
ENSG00000054118	THRAP3	-0.582095	2.20349e-39	-0.05005	0.448541	0.369472	2.27071e-05	0.262673	0.000163579
ENSG00000054148	PHPT1	0.588064	1.10336e-76	-0.107239	0.00648241	-0.325853	7.48886e-06	-0.154972	0.0115315
ENSG00000054179	ENTPD2	-0.19653	1	0.535257	7.44526e-50	-0.162043	1	-0.176683	1
ENSG00000054267	ARID4B	-0.29747	2.04418e-09	-0.105149	0.0786555	0.656698	2.16905e-12	-0.254079	0.00336743
ENSG00000054277	OPN3	0.0404624	0.318735	-0.298954	7.35642e-07	0.00541848	1	0.253073	0.00439584
ENSG00000054282	SDCCAG8	-0.170579	0.00433302	0.175143	0.00299757	0.153189	0.22273	-0.157753	0.124963
ENSG00000054356	PTPRN	-0.456065	1.12075e-05	0.177625	2.91304e-10	0.704904	1.13548e-21	-0.426464	0.00235404
ENSG00000054392	HHAT	-0.0915512	0.728506	0.118378	0.000739161	-0.223425	0.00406749	0.196598	0.000361989
ENSG00000054523	KIF1B	0.459429	1.2231e-25	-0.259337	6.79599e-06	0.411424	1.65586e-05	-0.611516	4.25093e-13
ENSG00000054598	FOXC1	-1.11285	1.84829e-108	0.109279	1.21661e-18	0.287496	4.48488e-10	0.716076	2.86416e-27
ENSG00000054611	TBC1D22A	-0.215767	5.26311e-05	-0.0329031	0.870299	0.403087	7.65816e-05	-0.154418	0.124955
ENSG00000054654	SYNE2	0.602633	6.07468e-28	-0.00748444	0.626959	-0.621466	3.065e-07	0.0263171	0.416211
ENSG00000054793	ATP9A	0.404479	1.22989e-13	0.0453358	0.371491	-0.367817	0.00269664	-0.0819975	0.838639
ENSG00000054938	CHRDL2	0.0949835	0.0100528	0.0920288	0.00453428	-0.11966	1	-0.0673526	1
ENSG00000054965	FAM168A	0.115718	0.00369191	-0.0380186	0.849076	-0.0183324	1	-0.059367	0.206692
ENSG00000054983	GALC	-0.0997795	0.673012	0.339045	4.28505e-10	0.135026	0.219093	-0.374292	7.87889e-05
ENSG00000055044	NOP58	-0.131141	0.0351421	-0.0918671	0.230009	-0.158088	0.344544	0.381096	2.92434e-05
ENSG00000055070	SZRD1	-0.296532	3.14055e-10	-0.0395616	0.585695	0.383592	4.25523e-05	-0.0474979	0.663788
ENSG00000055118	KCNH2	1.82467	9.66344e-299	-0.365347	0.681619	-1.34583	3.96242e-25	-0.113492	0.152637
ENSG00000055130	CUL1	0.124366	0.0215773	-0.157519	0.00990164	0.156939	0.173647	-0.123786	0.189183
ENSG00000055147	FAM114A2	0.000755795	0.995513	0.0219532	0.692008	-0.0855901	0.521267	0.0628812	0.662088
ENSG00000055163	CYFIP2	0.693475	5.06253e-42	-0.171324	0.553534	-0.456488	9.13129e-06	-0.0656633	0.18377
ENSG00000055208	TAB2	0.871476	1.02149e-69	-0.166032	0.313018	0.152557	0.0712452	-0.858001	5.03209e-19
ENSG00000055211	GINM1	0.0681154	0.145635	0.0955449	0.0699591	0.255825	0.00846414	-0.419485	1.03678e-07
ENSG00000055332	EIF2AK2	-0.312974	1.60764e-08	0.235726	2.37695e-05	0.118733	0.306892	-0.0414851	0.800899
ENSG00000055483	USP36	-0.167534	0.00468373	0.0211863	0.578014	-0.00824248	1	0.15459	0.132995
ENSG00000055609	KMT2C	0.225319	1.61089e-05	0.0174112	0.847401	-0.0897357	0.5762	-0.152994	0.110541
ENSG00000055732	MCOLN3	-0.0464931	0.534911	-0.066747	0.94408	-0.0882621	0.160984	0.201502	3.33391e-07
ENSG00000055813	CCDC85A	0.113431	0.00130764	-0.223318	8.46059e-06	-0.0555362	0.824622	0.165423	0.00743527
ENSG00000055917	PUM2	0.114698	0.0263778	-0.0662078	0.422845	0.282756	0.0123526	-0.331246	0.000319198
ENSG00000055950	MRPL43	-0.300613	2.60154e-12	0.115417	0.0136863	0.148943	0.133511	0.0362534	0.694816
ENSG00000056050	C4orf27	0.127557	0.0236462	-0.155332	0.0109149	-0.0732301	0.711173	0.101005	0.37129
ENSG00000056097	ZFR	0.0945248	0.046878	-0.351942	1.55262e-11	0.374098	0.000176973	-0.116681	0.238547
ENSG00000056558	TRAF1	-0.149523	0.7567	0.544496	1.58078e-35	-0.248293	0.00416187	-0.14668	0.743608
ENSG00000056586	RC3H2	0.132679	0.00943278	-0.00157716	0.90576	0.165975	0.187994	-0.297077	0.000831778
ENSG00000056972	TRAF3IP2	-0.0822754	0.237513	0.246976	1.08861e-05	-0.031625	0.992393	-0.133076	0.167032
ENSG00000056998	GYG2	0.578864	1.94735e-28	-0.216583	0.0433197	-0.446191	0.000396356	0.0839104	0.213541
ENSG00000057019	DCBLD2	0.748338	6.61604e-43	0.607856	8.61863e-32	-1.41332	1.35132e-30	0.0571304	0.0118189
ENSG00000057252	SOAT1	-0.253044	5.08559e-07	0.171618	0.000852636	0.0968533	0.41477	-0.0154278	0.976495
ENSG00000057294	PKP2	2.86621	0	-0.0890265	7.39611e-08	-1.22388	1	-1.55331	8.3922e-16
ENSG00000057608	GDI2	-0.648092	1.73753e-73	0.155186	2.21595e-05	0.176767	0.0213321	0.316139	8.04463e-09
ENSG00000057657	PRDM1	-0.77542	2.85057e-07	-0.715729	0.00105884	2.03605	1.135e-135	-0.544897	1
ENSG00000057663	ATG5	-0.185093	0.00274353	-0.0625149	0.45557	0.468299	1.59851e-05	-0.220691	0.029282
ENSG00000057757	PITHD1	0.14196	0.0115184	-0.00160119	1	-0.041188	0.857873	-0.0991713	0.350517
ENSG00000057935	MTA3	0.165792	0.00238272	-0.00684456	0.97688	-0.174724	0.188706	0.0157764	0.961152
ENSG00000058056	USP13	1.27098	3.45327e-131	-0.326517	0.00810698	-0.490877	0.00529907	-0.453581	0.000389458
ENSG00000058063	ATP11B	-0.0283706	0.658823	0.0777513	0.227674	0.0476322	0.732439	-0.0970128	0.354534
ENSG00000058085	LAMC2	0.0984698	0.00144827	0.0638855	0.00848736	-0.19571	0.00632642	0.0333549	0.332646
ENSG00000058091	CDK14	0.636391	7.3759e-32	0.424709	4.80275e-16	-0.880113	1.0502e-13	-0.180987	0.7516
ENSG00000058262	SEC61A1	-0.813762	7.0214e-68	0.396724	7.21978e-22	0.530988	3.26737e-10	-0.11395	0.405211
ENSG00000058272	PPP1R12A	0.543046	1.17112e-31	-0.0245071	0.890644	-0.279311	0.0241653	-0.239228	0.00356856
ENSG00000058404	CAMK2B	2.24383	0	-0.476585	0.51015	-1.24817	2.40601e-16	-0.519067	0.82983
ENSG00000058453	CROCC	-0.169703	0.00696931	0.306392	9.835e-09	-0.189197	0.142153	0.0525081	0.487376
ENSG00000058600	POLR3E	-0.117225	0.0244381	-0.0412288	0.58297	0.156685	0.158671	0.00176863	1
ENSG00000058668	ATP2B4	2.15523	0	-0.207343	0.150935	-0.767204	4.93593e-11	-1.18069	5.37751e-43
ENSG00000058673	ZC3H11A	-0.258848	1.2475e-08	0.202221	9.52531e-06	0.109715	0.360957	-0.0530884	0.705279
ENSG00000058729	RIOK2	-0.0112089	0.975265	-0.118119	0.0816962	0.142716	0.272775	-0.0133884	0.881987
ENSG00000058799	YIPF1	-0.0447333	0.572501	0.0222547	0.672722	0.201024	0.105631	-0.178545	0.0804118
ENSG00000058804	NDC1	-0.0927756	0.0368079	-0.0275691	0.753485	0.12931	0.237255	-0.00896489	1
ENSG00000058866	DGKG	-0.0398074	0.14983	-0.0445571	0.704813	0.244178	0.000592513	-0.159814	0.000123327
ENSG00000059122	FLYWCH1	-0.136966	0.0618161	-0.0233971	1	0.431697	5.98806e-05	-0.271334	0.00220272
ENSG00000059145	UNKL	-0.319251	5.54475e-09	0.107712	0.0230075	0.405327	0.000136866	-0.193787	0.0595808
ENSG00000059377	TBXAS1	-0.31688	1	-0.237224	0.716517	0.815123	8.81263e-28	-0.261019	0.186716
ENSG00000059378	PARP12	0.177609	2.95717e-07	0.111236	0.000231572	0.13297	0.0135047	-0.421815	4.15451e-10
ENSG00000059573	ALDH18A1	-0.494889	1.61261e-19	0.244275	1.51229e-07	-0.0621615	0.989305	0.312776	0.00010242
ENSG00000059588	TARBP1	0.149257	0.00230268	0.00109773	0.884641	-0.173051	0.128941	0.0226955	0.821257
ENSG00000059691	GATB	0.43195	1.38594e-17	-0.163779	0.0342171	-0.145939	0.40053	-0.122232	0.331653
ENSG00000059728	MXD1	-0.175149	0.0267745	0.0919238	0.00990551	0.341702	0.000568227	-0.258477	0.00226892
ENSG00000059758	CDK17	-0.144242	0.595151	-0.203093	0.278687	0.879126	3.12226e-18	-0.531791	3.22323e-08
ENSG00000059769	DNAJC25	-0.172903	0.00149016	0.0771488	0.173084	-0.029644	0.90194	0.125398	0.188906
ENSG00000059804	SLC2A3	0.268418	9.17992e-15	-0.873488	8.41731e-52	1.3833	7.26871e-63	-0.778233	5.45965e-18
ENSG00000059915	PSD	0.0831696	0.00199664	0.218497	5.73106e-07	-0.381425	2.49905e-05	0.0797586	0.14205
ENSG00000060069	CTDP1	-0.0629134	0.43377	-0.0441787	0.74885	0.161264	0.330388	-0.0541724	0.684369
ENSG00000060138	YBX3	0.81174	1.66047e-120	-0.401525	6.96875e-24	0.371718	6.77075e-07	-0.781933	6.6747e-36
ENSG00000060237	WNK1	0.809691	4.27863e-83	-0.221699	9.79989e-05	-0.314301	0.00321155	-0.27369	0.000534844
ENSG00000060339	CCAR1	0.0756647	0.172713	-0.0789929	0.267381	-0.0573569	0.614748	0.0606851	0.498362
ENSG00000060491	OGFR	-0.13885	0.0179005	0.143661	0.0228357	0.0798784	0.536175	-0.0846892	0.467956
ENSG00000060642	PIGV	-0.11537	0.0174551	0.10937	0.0436467	-0.0258312	0.928871	0.0318315	0.605828
ENSG00000060656	PTPRU	-0.0950192	0.867536	0.0592607	0.028679	-0.0430292	0.117681	0.0787876	0.0345719
ENSG00000060688	SNRNP40	-0.222564	0.00016134	-0.0894956	0.238972	-0.00574282	1	0.317802	0.000579623
ENSG00000060718	COL11A1	-1.59057	3.56638e-64	-0.76706	0.0430981	-0.596971	0.979603	2.9546	0
ENSG00000060749	QSER1	0.0172293	0.844798	-0.0587793	0.428023	0.0778483	0.620866	-0.0362984	0.837826
ENSG00000060762	MPC1	1.17713	3.00198e-168	-0.322652	1.13468e-07	-0.534729	6.28886e-07	-0.31975	0.000215068
ENSG00000060971	ACAA1	0.740457	7.6533e-52	-0.286866	1.96592e-05	-0.067455	0.923241	-0.386136	2.35415e-05
ENSG00000060982	BCAT1	-1.6091	1.53073e-241	-0.308896	0.0227294	0.740328	2.15965e-31	1.17766	1.0646e-108
ENSG00000061273	HDAC7	-0.631024	3.1976e-31	-0.256212	0.000201852	1.3436	4.98356e-55	-0.456368	1.05989e-07
ENSG00000061337	LZTS1	-0.257759	1	0.11418	1.59445e-09	-0.262343	0.0215338	0.405922	2.02477e-16
ENSG00000061455	PRDM6	-0.0583566	0.430098	-0.116405	0.878417	-0.213667	0.014003	0.388429	3.78526e-10
ENSG00000061676	NCKAP1	0.648825	1.68583e-58	-0.0540271	0.902161	0.62899	4.83751e-15	-1.22379	1.11172e-57
ENSG00000061794	MRPS35	0.0157858	0.843033	0.0458563	0.556539	-0.151203	0.243944	0.0895607	0.36601
ENSG00000061918	GUCY1B3	-0.0641631	0.331107	0.481669	5.86454e-20	-0.621949	1.28366e-08	0.204443	0.00363332
ENSG00000061936	SFSWAP	-0.139007	0.015707	-0.0122322	0.910156	0.0662533	0.59051	0.0849862	0.520675
ENSG00000061938	TNK2	0.309985	6.88411e-12	-0.397863	1.39755e-10	0.298135	0.00351636	-0.210258	0.00497395
ENSG00000061987	MON2	-0.0722711	0.215521	0.0884716	0.139257	-0.171609	0.175923	0.155408	0.0819778
ENSG00000062038	CDH3	0.27145	2.50235e-19	-0.0869896	0.730322	-0.127327	1	-0.0571331	1
ENSG00000062096	ARSF	-0.0936024	1	-0.0937093	1	0.281047	5.29942e-05	-0.0937349	1
ENSG00000062194	GPBP1	-0.183815	0.000169834	0.20573	1.91569e-05	-0.144931	0.20104	0.123017	0.141391
ENSG00000062370	ZNF112	0.0408424	0.0349907	-0.0257897	0.505072	-0.0538701	0.0793469	0.0388173	0.167068
ENSG00000062485	CS	0.580466	1.35331e-31	-0.108716	0.185729	-0.288543	0.0218453	-0.183207	0.0700983
ENSG00000062582	MRPS24	-0.024382	0.754426	0.117353	0.00993865	-0.174436	0.0859547	0.0814651	0.127298
ENSG00000062598	ELMO2	0.110552	0.0345479	-0.000406222	0.988877	0.044724	0.672821	-0.15487	0.0923157
ENSG00000062650	WAPL	-0.106011	0.0916074	-0.0602897	0.47236	0.205488	0.0957312	-0.0391874	0.655644
ENSG00000062716	VMP1	-0.707738	7.08973e-61	1.23186	1.13373e-221	-0.0434927	0.851388	-0.480633	7.52229e-12
ENSG00000062725	APPBP2	0.118601	0.0434816	0.0675941	0.326399	-0.154773	0.209025	-0.0314224	0.963927
ENSG00000062822	POLD1	0.0361908	0.317249	-0.0798467	0.120127	-0.0431752	0.853732	0.0868311	0.40468
ENSG00000063046	EIF4B	0.107201	0.0062183	0.159865	0.000134493	-0.620739	2.08811e-12	0.353673	1.16891e-08
ENSG00000063169	GLTSCR1	0.0531928	0.192432	-0.0474691	0.498997	0.0473457	0.841886	-0.0530694	0.620293
ENSG00000063176	SPHK2	-0.240274	1.76696e-06	0.03398	0.346781	0.184519	0.126281	0.0217741	0.809299
ENSG00000063177	RPL18	-0.388439	1.07028e-137	0.0995563	1.83418e-09	-0.445815	1.61626e-37	0.734698	6.83614e-212
ENSG00000063180	CA11	0.403168	1.36981e-14	-0.026588	0.229331	-0.461604	4.39895e-05	0.085024	0.310764
ENSG00000063241	ISOC2	0.330747	1.5889e-14	0.190249	5.78683e-05	-0.260842	0.0120086	-0.260154	0.000445208
ENSG00000063244	U2AF2	-0.124937	0.0230928	0.00801615	0.967587	0.0960029	0.515241	0.0209175	0.802787
ENSG00000063245	EPN1	-0.536965	7.02981e-33	-0.250257	1.40348e-06	1.08765	3.19195e-42	-0.300427	0.000224547
ENSG00000063322	MED29	0.387691	9.48743e-13	-0.0270431	0.881174	-0.121179	0.427061	-0.239469	0.025122
ENSG00000063438	AHRR	-0.439424	5.00062e-23	0.0231096	3.12304e-06	0.626908	2.05252e-15	-0.210594	0.811545
ENSG00000063587	ZNF275	0.0156683	0.698058	0.206672	0.000211888	-0.0858787	0.568059	-0.136462	0.164318
ENSG00000063601	MTMR1	0.0565939	0.0746607	-0.0169616	0.772669	-0.181561	0.0334732	0.141928	0.0409132
ENSG00000063660	GPC1	1.68731	3.42166e-264	0.683398	1.58327e-43	-1.92251	2.94099e-57	-0.448201	0.0920611
ENSG00000063761	ADCK1	0.0494691	0.0946057	0.116537	0.00441522	-0.111212	0.146982	-0.0547941	0.705912
ENSG00000063854	HAGH	0.522964	9.06714e-38	-0.349762	4.05899e-09	0.622726	2.66898e-13	-0.795928	9.87989e-24
ENSG00000063978	RNF4	0.100295	0.100458	0.17272	0.00851761	-0.145973	0.332185	-0.127042	0.270604
ENSG00000064042	LIMCH1	-1.03744	2.28114e-55	-0.347626	0.00012267	1.82391	2.52505e-113	-0.438843	0.000709769
ENSG00000064102	ASUN	0.1276	0.00778371	0.0172248	0.740431	-0.249502	0.0298654	0.104677	0.275739
ENSG00000064115	TM7SF3	0.0316392	0.460065	0.279726	9.90109e-07	0.0255271	0.817116	-0.336892	0.000206013
ENSG00000064199	SPA17	-0.044203	0.31111	0.0977195	0.0447836	-0.0500422	0.691578	-0.00347427	0.987438
ENSG00000064201	TSPAN32	0.433288	9.8908e-28	-0.0673399	0.189759	-0.252412	0.000738818	-0.113536	0.52896
ENSG00000064225	ST3GAL6	0.519951	2.71422e-39	-0.19062	0.01468	0.922006	5.01192e-27	-1.25134	2.92198e-48
ENSG00000064300	NGFR	-0.762539	8.37769e-08	1.55956	1.11304e-203	-1.13753	7.39422e-16	0.34051	3.57564e-06
ENSG00000064309	CDON	-0.223286	0.9735	-0.0579827	0.161133	-0.322615	0.00182329	0.603884	2.82985e-21
ENSG00000064313	TAF2	-0.0512978	0.379644	0.0835569	0.132184	-0.0147788	0.967679	-0.0174803	0.896306
ENSG00000064393	HIPK2	0.733754	1.27723e-74	-0.489583	1.93544e-14	0.794121	2.16821e-20	-1.03829	5.8755e-37
ENSG00000064419	TNPO3	-0.0447697	0.558354	0.0238504	0.770809	0.235123	0.0658055	-0.214203	0.0482585
ENSG00000064490	RFXANK	-0.201792	0.000212344	-0.29935	8.16549e-08	0.2786	0.0151627	0.222543	0.00674784
ENSG00000064545	TMEM161A	0.102045	0.038256	-0.142336	0.0647212	0.257198	0.0549495	-0.216907	0.0337492
ENSG00000064601	CTSA	-0.192307	0.00489077	0.0117158	0.386078	1.07672	7.16573e-39	-0.896126	1.5578e-30
ENSG00000064607	SUGP2	0.386862	2.21099e-14	-0.0182397	0.934055	-0.211688	0.0763426	-0.156934	0.151594
ENSG00000064651	SLC12A2	-0.979793	9.15759e-61	1.51867	2.24064e-234	0.180585	0.0328822	-0.719466	2.04376e-14
ENSG00000064652	SNX24	-0.0147704	0.771479	0.071864	0.303662	-0.0514353	0.765025	-0.0056583	1
ENSG00000064666	CNN2	-1.08225	2.00393e-77	0.273048	1.77915e-10	-0.439728	0.000684366	1.24893	1.15862e-81
ENSG00000064687	ABCA7	0.148651	5.20414e-05	-0.0429073	0.759293	-0.0428531	0.624968	-0.0628904	0.509322
ENSG00000064692	SNCAIP	-0.227488	1.66872e-09	-0.0422861	0.148668	-0.0616532	0.6334	0.331428	2.65528e-05
ENSG00000064703	DDX20	0.0662564	0.104577	-0.0281322	0.642724	-0.030468	0.931281	-0.00765618	0.849876
ENSG00000064726	BTBD1	0.168577	0.000422544	-0.0832035	0.117231	0.0534129	0.574954	-0.138787	0.129708
ENSG00000064763	FAR2	-0.522367	1.08507e-35	-0.194085	0.00105206	0.959126	1.11785e-38	-0.242674	0.214286
ENSG00000064886	CHI3L2	-0.0259921	1	0.058322	4.35841e-06	-0.0329344	1	0.000604511	1
ENSG00000064932	SBNO2	-0.18715	0.000213778	-0.0152378	0.867398	0.332267	0.000651175	-0.129879	0.11966
ENSG00000064933	PMS1	-0.0807201	0.166001	-0.038735	0.705457	-0.115854	0.402955	0.235309	0.00446522
ENSG00000064961	HMG20B	-0.355539	3.58949e-14	0.146674	0.00307412	0.0908123	0.366905	0.118052	0.178522
ENSG00000064989	CALCRL	-1.14915	3.71182e-16	-1.10194	2.43904e-11	3.1693	0	-0.918203	0.131204
ENSG00000064995	TAF11	-0.265707	5.66945e-09	-0.228262	8.28211e-06	0.572668	9.33368e-11	-0.0786994	0.454672
ENSG00000064999	ANKS1A	0.0167934	0.693987	-0.0902619	0.246212	-0.126192	0.361187	0.199661	0.0313033
ENSG00000065000	AP3D1	-0.0134216	0.87724	-0.0303074	0.69692	0.250889	0.0140628	-0.20716	0.0186978
ENSG00000065029	ZNF76	0.0713624	0.210498	-0.0937908	0.104843	0.0118523	0.928195	0.0105761	0.952186
ENSG00000065054	SLC9A3R2	-2.0704	1.99531e-86	-1.03776	2.58141e-20	4.49415	0	-1.38599	6.69452e-35
ENSG00000065057	NTHL1	-0.128126	0.0184421	-0.148923	0.0201864	0.258694	0.0260752	0.0183554	0.934692
ENSG00000065060	UHRF1BP1	0.360261	2.33463e-14	-0.136417	0.0656445	-0.0102427	0.952909	-0.213601	0.0203733
ENSG00000065135	GNAI3	-0.606112	3.61072e-40	-0.0173203	1	0.557967	1.74514e-10	0.0654657	0.401606
ENSG00000065150	IPO5	0.222219	9.33352e-06	0.16012	0.00215398	-0.648439	6.29114e-09	0.266099	0.00144976
ENSG00000065154	OAT	-0.604254	2.74883e-22	0.464001	5.01166e-20	-0.00998698	0.873844	0.150241	0.194364
ENSG00000065183	WDR3	-0.096659	0.102747	0.0297468	0.472795	-0.111825	0.355898	0.178737	0.0272403
ENSG00000065243	PKN2	-0.0412949	0.828655	-0.257617	5.41372e-05	0.537076	2.99179e-06	-0.238164	0.0267867
ENSG00000065268	WDR18	0.105648	0.0371061	-0.338091	2.11815e-09	0.34228	0.00123944	-0.109837	0.325498
ENSG00000065308	TRAM2	-0.410282	2.26451e-14	0.144237	0.00174268	0.366702	0.000970105	-0.100657	0.382169
ENSG00000065320	NTN1	0.000645575	0.595934	0.000783671	0.651414	-0.0507799	0.244364	0.0493506	0.255041
ENSG00000065328	MCM10	-0.082945	0.292442	-0.0186559	0.865285	-0.122987	0.1521	0.224588	0.000722022
ENSG00000065357	DGKA	-0.163477	7.00818e-06	-0.0463897	0.610525	0.245471	0.00150379	-0.0356045	1
ENSG00000065361	ERBB3	-0.818006	8.76226e-07	1.02369	5.28606e-105	-0.846561	2.32436e-08	0.64088	3.67585e-19
ENSG00000065413	ANKRD44	-0.126276	0.636823	0.249429	2.10974e-09	-0.34494	0.000268525	0.221787	0.0037751
ENSG00000065427	KARS	-0.181821	0.00011024	-0.172143	0.000616844	0.385721	3.46997e-05	-0.031758	0.803782
ENSG00000065457	ADAT1	-0.103921	0.0775993	-0.0173041	0.859418	0.236754	0.0378763	-0.115529	0.281385
ENSG00000065485	PDIA5	-0.1767	0.00275593	0.322609	1.35934e-10	0.0326725	0.766773	-0.178581	0.100248
ENSG00000065491	TBC1D22B	0.150615	9.73163e-05	-0.0135082	0.889623	-0.0749249	0.707168	-0.0621814	0.154383
ENSG00000065518	NDUFB4	0.715506	2.39636e-83	-0.279651	3.63931e-09	0.299342	0.000202705	-0.735197	1.55583e-24
ENSG00000065526	SPEN	-0.0630816	0.287259	0.0920987	0.13492	0.0244678	0.900503	-0.0534849	0.639538
ENSG00000065534	MYLK	0.845329	1.62377e-36	0.0349604	0.369812	0.158777	0.161372	-1.03907	1.65886e-18
ENSG00000065548	ZC3H15	-0.285762	1.68467e-11	-0.0738601	0.164072	0.302182	0.000734589	0.0574393	0.492664
ENSG00000065559	MAP2K4	0.153974	0.00292563	-0.131343	0.0841138	0.0699532	0.801026	-0.0925848	0.441408
ENSG00000065600	TMEM206	-0.245672	3.78145e-08	-0.186747	0.000452356	0.457512	1.48928e-07	-0.025093	0.652673
ENSG00000065609	SNAP91	1.88933	1.10465641817005e-312	-0.450763	0.644353	-0.809837	2.20522e-06	-0.628734	1
ENSG00000065613	SLK	0.40722	2.83387e-15	-0.125345	0.177203	0.142028	0.260356	-0.423902	1.48261e-05
ENSG00000065615	CYB5R4	-0.12741	0.0937703	-0.0493133	0.786905	0.494112	2.13305e-06	-0.317389	0.000749158
ENSG00000065665	SEC61A2	0.575826	3.14267e-29	-0.248754	0.0011905	-0.236701	0.079786	-0.0903706	0.788553
ENSG00000065717	TLE2	0.418108	1.18343e-18	-0.066529	0.433062	0.290043	0.003786	-0.641622	1.24595e-12
ENSG00000065802	ASB1	0.311078	5.73682e-09	0.153093	0.00366784	-0.552513	1.96907e-06	0.0883424	0.221315
ENSG00000065809	FAM107B	-1.04174	5.2389e-35	-0.320448	0.609832	1.64235	3.17693e-77	-0.280165	0.408387
ENSG00000065833	ME1	0.136336	0.00117391	-0.377928	7.22993e-10	0.614508	3.89095e-09	-0.372916	8.27701e-05
ENSG00000065882	TBC1D1	0.581325	4.36935e-30	-0.225452	0.00161423	-0.0231608	1	-0.332712	0.00102322
ENSG00000065883	CDK13	-0.0447369	0.560233	-0.15928	0.0109142	0.243616	0.052833	-0.0395985	0.784385
ENSG00000065911	MTHFD2	-0.345805	1.76426e-06	0.349843	7.30233e-12	-0.737168	3.81867e-09	0.73313	9.04156e-19
ENSG00000065923	SLC9A7	0.206055	1.10696e-07	0.0139333	0.423313	-0.0258691	1	-0.194119	0.00701127
ENSG00000065970	FOXJ2	0.255798	2.26803e-07	-0.0188594	0.953106	-0.0581928	0.730997	-0.178746	0.0542731
ENSG00000065978	YBX1	0.245455	1.78372e-36	-0.175638	3.73272e-18	-0.0011708	1	-0.0686455	0.0552492
ENSG00000065989	PDE4A	-0.353124	6.38288e-12	0.371414	1.20378e-16	-0.055257	0.983505	0.0369677	0.343762
ENSG00000066027	PPP2R5A	0.916626	3.30219e-70	-0.215658	0.0519636	-0.296068	0.0422454	-0.4049	0.000371787
ENSG00000066044	ELAVL1	-0.0802271	0.0874111	-0.0784076	0.140739	0.122178	0.256008	0.0364567	0.721004
ENSG00000066056	TIE1	-0.891387	1	-0.895682	3.15597e-06	2.61556	3.21649e-299	-0.82849	1
ENSG00000066084	DIP2B	0.190776	0.000443044	-0.00722944	1	0.0324368	0.931865	-0.215983	0.0403964
ENSG00000066117	SMARCD1	-0.450566	1.90093e-17	0.0424024	0.308456	0.208808	0.0703393	0.199356	0.0151432
ENSG00000066135	KDM4A	0.158297	0.00326031	0.018663	0.743887	-0.00737209	0.990914	-0.169588	0.105277
ENSG00000066136	NFYC	0.272776	1.49363e-07	-0.162287	0.00675268	0.0247479	0.835308	-0.135236	0.196872
ENSG00000066279	ASPM	0.0341479	0.465073	-0.00214849	0.897461	-0.371682	0.00113779	0.339683	2.30463e-05
ENSG00000066322	ELOVL1	-0.684446	8.39753e-36	-0.292069	2.27809e-05	1.22497	2.23996e-42	-0.248456	0.0401248
ENSG00000066379	ZNRD1	-0.601801	1.68771e-28	0.0791817	0.113187	0.145539	0.129189	0.377081	5.81094e-06
ENSG00000066382	MPPED2	0.896323	2.7672e-67	-0.389234	8.34534e-06	-0.170573	0.569832	-0.336516	0.0070227
ENSG00000066422	ZBTB11	-0.0649483	0.219046	0.0319026	0.608997	-0.0177426	0.998549	0.0507883	0.687685
ENSG00000066427	ATXN3	-0.133373	0.0366761	0.0194116	0.777243	0.064732	0.81222	0.0492296	0.639665
ENSG00000066455	GOLGA5	-0.333537	5.41129e-10	0.0921454	0.0403612	0.426654	5.11777e-05	-0.185262	0.0838802
ENSG00000066468	FGFR2	-0.101745	0.507625	0.106353	1.13653e-05	-0.236654	0.000842231	0.232046	0.0035289
ENSG00000066557	LRRC40	0.0751066	0.129549	-0.0908183	0.15067	-0.0103358	0.987411	0.0260475	0.855935
ENSG00000066583	ISOC1	1.71007	1.55116e-274	-0.138961	1	-0.904459	8.74777e-11	-0.666655	2.36279e-07
ENSG00000066629	EML1	-0.155578	0.0262069	0.0738444	0.0993483	0.336764	0.00995268	-0.25503	0.0152754
ENSG00000066651	TRMT11	-0.0670459	0.402262	0.111715	0.0267103	-0.179385	0.0821417	0.134716	0.0737754
ENSG00000066654	THUMPD1	-0.166307	0.00350031	0.149243	0.0114142	-0.133992	0.334185	0.151056	0.116571
ENSG00000066697	MSANTD3	-0.246783	0.000134011	0.460075	4.75873e-21	0.369227	0.000556566	-0.582519	1.32113e-11
ENSG00000066735	KIF26A	-0.0272305	0.389923	-0.278234	9.74e-08	0.456413	1.11301e-05	-0.150949	0.292631
ENSG00000066739	ATG2B	0.217583	2.3846e-06	0.13758	0.003118	-0.201591	0.0745556	-0.153572	0.111058
ENSG00000066777	ARFGEF1	0.144482	0.00181029	-0.0752359	0.469347	0.303504	0.00567382	-0.37275	2.18517e-05
ENSG00000066855	MTFR1	-0.0518657	0.461289	-0.0363985	0.714494	-0.00181804	0.973294	0.0900822	0.375097
ENSG00000066926	FECH	0.144558	0.0116136	0.0100494	0.892191	-0.027547	0.963315	-0.127061	0.228167
ENSG00000066933	MYO9A	0.231271	3.35715e-05	0.0019631	0.975261	-0.240062	0.06591	0.00682809	0.921764
ENSG00000067057	PFKP	1.88034	0	-0.764413	2.27197e-08	0.591513	1.29256e-17	-1.70744	7.72908e-81
ENSG00000067064	IDI1	-0.536928	8.12891e-34	0.103773	0.030755	0.113886	0.247323	0.319269	1.51823e-05
ENSG00000067066	SP100	-1.08081	2.03536e-61	0.518278	5.79372e-52	1.22111	4.0486e-47	-0.658576	9.6311e-07
ENSG00000067082	KLF6	-0.759161	6.01539e-102	1.11231	5.9771e-237	0.597283	1.09743e-19	-0.950436	1.7023e-61
ENSG00000067113	PLPP1	-0.226597	0.117616	2.0031	0	-0.399428	0.0298865	-1.37708	1.99032e-51
ENSG00000067141	NEO1	-0.0691119	0.614312	0.218681	0.000143835	-0.257381	0.0699599	0.107811	0.705766
ENSG00000067167	TRAM1	-0.890704	3.32016e-93	0.0377555	0.177303	1.12639	2.04828e-53	-0.273438	0.000693736
ENSG00000067177	PHKA1	0.0988098	0.000145771	0.0794242	0.00269883	-0.136352	0.0110737	-0.0418816	0.625413
ENSG00000067182	TNFRSF1A	-0.873619	2.12583e-75	0.369541	4.234e-19	0.642335	1.35108e-14	-0.138257	0.180622
ENSG00000067191	CACNB1	0.478615	2.24147e-26	-0.0944298	0.113578	-0.469391	5.43764e-08	0.0852057	0.00322122
ENSG00000067208	EVI5	-0.0195554	1	0.298454	1.70348e-08	0.06876	0.684916	-0.347659	0.000113449
ENSG00000067221	STOML1	0.0635621	0.107875	0.0596811	0.255314	0.134813	0.25967	-0.258056	0.00240296
ENSG00000067225	PKM	0.303676	5.45288e-19	-0.230424	3.51563e-10	0.0941536	0.248929	-0.167406	0.00653975
ENSG00000067248	DHX29	-0.22663	8.72019e-06	-0.0940862	0.174494	0.284391	0.00746535	0.0363259	0.810423
ENSG00000067334	DNTTIP2	-0.312415	1.24196e-08	-0.197428	0.000926911	0.341535	0.00122352	0.168307	0.0534174
ENSG00000067365	METTL22	-0.0683832	0.286577	0.143504	0.0256406	0.0475114	0.770125	-0.122632	0.280647
ENSG00000067369	TP53BP1	0.164292	0.00171847	0.189263	0.00108133	-0.391688	0.000709565	0.0381333	0.645422
ENSG00000067445	TRO	-0.0586802	0.949039	0.0472947	0.128393	-0.320761	0.00143398	0.332147	3.86353e-05
ENSG00000067533	RRP15	0.196013	0.000376645	-0.138616	0.0787953	-0.253085	0.0454567	0.195689	0.0344197
ENSG00000067560	RHOA	-0.963198	2.43365e-216	0.178039	3.05672e-09	0.563435	9.40389e-22	0.221724	2.85777e-06
ENSG00000067596	DHX8	-0.244431	4.81129e-07	0.0720557	0.137232	0.161074	0.136945	0.0113017	0.830187
ENSG00000067606	PRKCZ	0.414965	8.98478e-22	-0.147521	0.764626	-0.250613	0.00111053	-0.01683	0.183347
ENSG00000067704	IARS2	0.335307	4.22201e-11	0.0611035	0.224827	0.118545	0.330598	-0.514955	1.59207e-08
ENSG00000067715	SYT1	-0.604061	2.48547e-19	0.436189	5.4386e-21	-0.21781	0.940124	0.385682	0.0324313
ENSG00000067798	NAV3	-0.097228	0.66167	-0.0341453	0.346657	-0.199928	0.0127384	0.331301	6.64698e-07
ENSG00000067829	IDH3G	0.333942	6.03449e-13	-0.0310738	0.692305	-0.0481129	0.793359	-0.254755	0.00244037
ENSG00000067836	ROGDI	1.22191	7.87973e-145	0.353898	3.73269e-12	-1.00433	5.61825e-17	-0.571483	1.52039e-07
ENSG00000067900	ROCK1	-0.0905973	0.132687	-0.134623	0.0186318	0.416137	2.89074e-05	-0.190917	0.0193165
ENSG00000067955	CBFB	-0.504544	5.89603e-21	-0.245216	4.5227e-05	0.0446	0.515394	0.70516	8.0147e-18
ENSG00000067992	PDK3	-0.114174	0.459404	0.312689	2.54649e-11	-0.17953	0.0337634	-0.0189856	0.651172
ENSG00000068001	HYAL2	-1.06341	3.53106e-92	-0.00360828	0.291329	1.36557	5.53845e-64	-0.298557	0.00522808
ENSG00000068024	HDAC4	-0.00862307	0.968864	0.00441437	0.920409	0.0665641	0.579677	-0.0623554	0.366082
ENSG00000068028	RASSF1	-0.181653	0.00244916	0.0530815	0.34705	0.230257	0.0217506	-0.101685	0.298947
ENSG00000068078	FGFR3	-0.171839	1	-0.085746	0.0809896	-0.188216	0.0983554	0.445802	8.68616e-15
ENSG00000068079	IFI35	0.202103	6.5917e-05	0.285399	3.8576e-07	-0.272291	0.0268506	-0.215211	0.0701845
ENSG00000068097	HEATR6	0.00524125	0.881242	-0.0239692	0.716275	0.103806	0.332712	-0.085078	0.332189
ENSG00000068120	COASY	-0.181738	0.00244349	0.0405321	0.377895	0.425913	0.000157751	-0.284706	0.0049033
ENSG00000068137	PLEKHH3	0.501262	4.74948e-21	-0.094838	0.577402	-0.295597	0.0197135	-0.110827	0.742875
ENSG00000068305	MEF2A	1.24353	5.9891e-181	-0.261857	0.010997	0.121869	0.0872778	-1.10355	1.05171e-35
ENSG00000068308	OTUD5	-0.0996993	0.117632	0.121981	0.0261328	0.209834	0.0942176	-0.232116	0.023054
ENSG00000068323	TFE3	-0.326968	3.3904e-09	0.0539387	0.286642	0.362718	0.00114699	-0.0896889	0.421344
ENSG00000068354	TBC1D25	0.279405	8.36055e-08	0.140663	0.0126331	-0.238352	0.0826768	-0.181716	0.0616294
ENSG00000068366	ACSL4	0.198685	1.95231e-06	-0.00429662	0.257587	0.646345	1.18678e-10	-0.840733	1.14879e-20
ENSG00000068383	INPP5A	0.70742	1.48994e-50	-0.282564	0.00253264	0.148042	0.0273511	-0.572898	2.8679e-11
ENSG00000068394	GPKOW	0.0837047	0.121624	-0.0885699	0.183491	0.00333802	1	0.00152718	1
ENSG00000068400	GRIPAP1	-0.041805	0.618972	-0.152204	0.0143887	0.221731	0.057322	-0.0277223	0.86228
ENSG00000068438	FTSJ1	-0.132661	0.0220263	0.0526573	0.425281	0.0131218	0.883006	0.0668817	0.691641
ENSG00000068489	PRR11	-0.0265002	0.556571	0.0888041	0.0651787	-0.140066	0.229116	0.0777623	0.408878
ENSG00000068615	REEP1	1.01405	1.0638e-98	-0.361687	0.000191716	-0.295654	0.257174	-0.356707	0.0110076
ENSG00000068650	ATP11A	0.189976	3.76674e-11	-0.625081	4.92705e-11	1.19848	1.32123e-37	-0.763377	4.88654e-15
ENSG00000068654	POLR1A	-0.0162431	0.847763	-0.0306232	0.704561	0.0392989	0.840226	0.00756741	0.991598
ENSG00000068697	LAPTM4A	-0.569817	1.32803e-43	0.325017	2.69099e-16	0.0285886	0.783453	0.216212	0.002747
ENSG00000068724	TTC7A	0.0406518	0.0273682	0.0180304	0.271174	-0.0382154	0.134183	-0.0204668	0.651511
ENSG00000068745	IP6K2	-0.567574	7.56761e-22	0.0782303	0.0777485	-0.231018	0.124909	0.720361	1.1831e-20
ENSG00000068784	SRBD1	-0.0756803	0.136297	0.0324416	0.57997	0.077587	0.576246	-0.0343483	0.828164
ENSG00000068796	KIF2A	-0.306119	1.10244e-08	-0.0428603	0.751478	0.0463142	0.679024	0.302665	0.000603995
ENSG00000068831	RASGRP2	1.91006	0	-0.510201	0.385019	-0.530031	0.502902	-0.86983	1.41307e-13
ENSG00000068878	PSME4	-0.139502	0.0200459	0.137629	0.0140717	0.271959	0.0167071	-0.270086	0.0035616
ENSG00000068885	IFT80	0.0293445	0.167609	0.266485	6.36935e-08	-0.19517	0.142533	-0.10066	0.212975
ENSG00000068903	SIRT2	0.121461	0.0097516	-0.245644	6.23028e-06	-0.0603003	0.707194	0.184483	0.0321431
ENSG00000068912	ERLEC1	-0.480756	3.49487e-21	0.356681	1.8317e-14	0.133542	0.180187	-0.00946731	0.993365
ENSG00000068971	PPP2R5B	0.0236539	0.309394	0.0594193	0.230972	0.271642	0.00460921	-0.354715	1.3942e-05
ENSG00000068976	PYGM	0.943578	2.1881e-83	-0.316591	0.961248	-0.456556	0.0001837	-0.17043	0.47299
ENSG00000069011	PITX1	-0.0749354	1	-0.0716937	1	-0.0820014	1	0.228631	3.17289e-13
ENSG00000069020	MAST4	0.381245	1.68065e-27	-0.679333	2.48273e-14	1.84703	2.81318e-134	-1.54895	3.08296e-75
ENSG00000069122	ADGRF5	-1.06889	1	-1.07416	1	3.31503	0	-1.17198	2.45582e-13
ENSG00000069188	SDK2	0.364358	2.76308e-17	-0.242842	0.602295	-0.732468	4.07535e-11	0.610952	2.51698e-16
ENSG00000069248	NUP133	0.223651	3.13494e-05	-0.0526012	0.623753	-0.178948	0.176024	0.00789814	0.969781
ENSG00000069275	NUCKS1	0.366062	1.01405e-21	0.12287	0.00424058	-0.86089	8.86832e-24	0.371957	1.26529e-09
ENSG00000069329	VPS35	0.561868	6.4978e-39	-0.215335	8.68285e-05	0.0365266	0.72355	-0.383059	2.00644e-06
ENSG00000069345	DNAJA2	0.228563	2.44509e-06	-0.124792	0.0397485	0.170624	0.107261	-0.274395	0.0015154
ENSG00000069399	BCL3	-0.160264	0.0209083	0.186991	0.000167827	0.149395	0.354061	-0.176122	0.07665
ENSG00000069431	ABCC9	0.763558	4.66933e-59	-0.220949	0.856453	-0.420902	0.000102894	-0.121707	0.340418
ENSG00000069482	GAL	-0.0548721	0.894375	0.121865	4.80187e-06	-0.102022	0.0558913	0.0350286	0.145891
ENSG00000069493	CLEC2D	0.594341	3.40465e-29	-0.152305	0.180008	-0.106777	0.665898	-0.335259	0.00102946
ENSG00000069509	FUNDC1	0.284116	3.17659e-08	-0.0348578	0.763315	-0.13906	0.355038	-0.110198	0.23222
ENSG00000069535	MAOB	0.286301	8.66925e-10	0.217383	2.59314e-07	-0.400752	0.000107629	-0.102932	0.76515
ENSG00000069667	RORA	-1.02607	5.86443e-61	-0.597042	5.22513e-09	1.95829	2.17217e-122	-0.335177	0.871273
ENSG00000069702	TGFBR3	0.125074	0.00154864	0.0654743	0.173081	0.232975	0.0115427	-0.423522	1.50088e-07
ENSG00000069712	KIAA1107	0.0755927	0.000820484	-0.00483187	0.423072	-0.0631058	0.0869357	-0.00765498	0.496957
ENSG00000069849	ATP1B3	-0.179798	3.83563e-05	-0.10144	0.0428551	0.666714	1.38019e-17	-0.385476	9.80663e-08
ENSG00000069869	NEDD4	-0.137126	0.0139716	-0.100945	0.134698	0.298706	0.00407484	-0.0606354	0.607775
ENSG00000069943	PIGB	-0.00522159	0.998417	0.0157437	0.655617	0.0103298	0.935206	-0.0208518	0.937893
ENSG00000069956	MAPK6	-0.0502849	0.484917	0.0729079	0.242511	0.179199	0.142104	-0.201822	0.0313299
ENSG00000069966	GNB5	0.744068	5.43991e-43	0.152967	0.000342711	-0.347997	0.0884305	-0.549038	7.91497e-08
ENSG00000069974	RAB27A	0.290118	2.69172e-07	0.0192722	0.705457	-0.249221	0.0684399	-0.0601686	0.651005
ENSG00000069998	CECR5	-0.253148	9.52355e-06	0.0741463	0.279558	-0.0176582	1	0.19666	0.0324015
ENSG00000070010	UFD1L	-0.731235	4.07939e-70	0.0209547	0.363259	1.1018	4.92322e-52	-0.391522	2.23041e-08
ENSG00000070018	LRP6	-0.328149	1.93331e-08	0.215975	0.000175362	0.000148174	0.959124	0.112027	0.272962
ENSG00000070031	SCT	0.0663163	2.88505e-07	-0.154942	1	-0.168591	0.0602724	0.257217	3.35256e-10
ENSG00000070047	PHRF1	0.00179643	1	0.0217972	0.774344	0.0997102	0.498702	-0.123304	0.293933
ENSG00000070061	IKBKAP	0.241398	9.73679e-07	0.00268557	0.719384	-0.0658754	0.717473	-0.178208	0.0490591
ENSG00000070081	NUCB2	0.602166	1.09931e-42	-0.146549	0.0185527	-0.0684891	0.724353	-0.387128	2.47148e-06
ENSG00000070087	PFN2	-0.408192	4.92646e-31	-0.0251358	0.657802	0.0623695	0.49949	0.370958	1.34476e-11
ENSG00000070159	PTPN3	0.0467597	0.0447817	0.0990528	0.00572694	-0.165872	0.0169756	0.02006	0.38965
ENSG00000070182	SPTB	1.61733	2.23694e-223	-0.41319	0.770358	-0.673254	1.41286e-05	-0.530885	1
ENSG00000070193	FGF10	0.195127	1.91607e-10	-0.157406	0.81837	-0.24717	0.000861933	0.209449	0.000152057
ENSG00000070214	SLC44A1	-1.23288	7.6878e-91	0.814697	5.4648e-105	1.46475	1.04566e-85	-1.04656	4.33025e-37
ENSG00000070269	TMEM260	-0.124656	0.00826378	-0.00867094	0.905742	0.0144895	0.985334	0.118837	0.165852
ENSG00000070366	SMG6	-0.0484341	0.529966	0.0383147	0.532483	-0.179265	0.155693	0.189385	0.0452844
ENSG00000070367	EXOC5	-0.0543153	0.533097	-0.226439	0.000242272	0.555774	1.14674e-07	-0.27502	0.00354486
ENSG00000070404	FSTL3	0.180565	5.41548e-05	0.352437	6.72703e-11	-0.467777	1.45233e-05	-0.0652245	1
ENSG00000070413	DGCR2	0.221775	3.22696e-05	-0.0751593	0.379869	-0.123357	0.401181	-0.0232591	0.804141
ENSG00000070423	RNF126	-0.197047	0.000285931	-0.0711523	0.278744	0.242566	0.0272158	0.0256338	0.898389
ENSG00000070444	MNT	0.0653379	0.166861	0.0492591	0.329692	0.290734	0.012591	-0.405331	1.52893e-05
ENSG00000070476	ZXDC	0.227063	1.25129e-06	-0.025709	0.971425	-0.14244	0.160258	-0.0589142	0.764305
ENSG00000070495	JMJD6	-0.0232923	1	-0.195901	0.000959325	0.36755	0.00179635	-0.148357	0.22868
ENSG00000070501	POLB	-0.0103866	0.938716	-0.0258134	0.931857	0.0823872	0.811337	-0.0461871	0.742875
ENSG00000070540	WIPI1	-0.240374	2.31946e-05	0.390301	4.5742e-16	0.282878	0.00642628	-0.432805	4.55056e-07
ENSG00000070610	GBA2	0.525515	5.98769e-26	-0.330006	2.70276e-07	0.138787	0.236802	-0.334296	0.00112495
ENSG00000070614	NDST1	-0.114336	0.416416	-0.433393	4.70153e-11	1.03131	6.85393e-26	-0.483577	6.1675e-07
ENSG00000070669	ASNS	0.22455	3.14634e-07	0.0799828	0.0392189	-0.431503	1.67216e-05	0.12697	0.0573065
ENSG00000070718	AP3M2	-0.620296	5.89908e-30	0.216992	9.33119e-09	0.669374	4.24948e-13	-0.26607	0.0677893
ENSG00000070756	PABPC1	-1.07812	6.1377e-263	0.495803	4.31106e-64	-0.108525	0.170134	0.690838	1.20084e-56
ENSG00000070761	CFAP20	-0.0316954	0.736208	-0.216409	0.000219674	0.24511	0.0316106	0.0029944	1
ENSG00000070770	CSNK2A2	-0.333206	2.68156e-09	0.0327308	0.575573	0.370613	0.00226306	-0.0701378	0.733109
ENSG00000070778	PTPN21	0.865105	1.27585e-59	-0.0447215	0.345782	-0.692875	2.12485e-08	-0.127508	0.948108
ENSG00000070785	EIF2B3	0.164279	0.00105495	-0.161161	0.01712	-0.0732203	0.585186	0.0701024	0.5652
ENSG00000070808	CAMK2A	0.876868	1.08142e-75	-0.207067	0.645768	-0.405492	0.000570603	-0.264308	0.950788
ENSG00000070814	TCOF1	0.0636823	0.155639	0.0924337	0.073971	-0.462481	8.34116e-05	0.306365	0.000336278
ENSG00000070831	CDC42	-0.420282	8.84134e-37	-0.109381	0.00427083	0.842856	2.70136e-39	-0.313192	7.22034e-08
ENSG00000070882	OSBPL3	0.0240364	0.0157889	-0.0732615	0.584668	0.268067	3.30484e-05	-0.218842	3.29679e-05
ENSG00000070950	RAD18	-0.0996277	0.10065	0.10297	0.00476519	-0.11591	0.214247	0.112568	0.0659923
ENSG00000070961	ATP2B1	-0.331316	1.75801e-12	-0.530523	1.13343e-25	0.206259	0.0503102	0.65558	7.42153e-22
ENSG00000071051	NCK2	-0.16517	0.0176746	0.132576	0.0151359	0.261803	0.0334435	-0.229209	0.0256123
ENSG00000071054	MAP4K4	0.229707	5.39247e-10	-0.33069	7.21962e-13	0.929625	1.81128e-34	-0.828642	7.69361e-33
ENSG00000071073	MGAT4A	0.0212401	0.00206291	-0.160378	0.895865	0.452439	4.45847e-08	-0.313301	4.65369e-05
ENSG00000071082	RPL31	-0.335404	5.94621e-73	0.184546	7.50168e-22	-0.525789	6.34244e-37	0.676647	1.39979e-126
ENSG00000071127	WDR1	-0.195736	2.83706e-06	-0.325486	3.02441e-15	1.03008	7.00403e-49	-0.508857	7.06948e-15
ENSG00000071189	SNX13	0.0637241	0.227126	-0.0833951	0.358374	0.336788	0.00445015	-0.317117	0.00146502
ENSG00000071205	ARHGAP10	-0.265324	1.59277e-06	-0.232937	0.000416697	-0.0429716	1	0.541232	8.12834e-11
ENSG00000071242	RPS6KA2	-0.0911401	0.000973206	-0.736308	6.10228e-16	1.67679	1.90625e-82	-0.849341	1.49271e-19
ENSG00000071243	ING3	-0.0867566	0.174228	0.0676841	0.352237	-0.0710294	0.662222	0.090102	0.424713
ENSG00000071246	VASH1	0.490957	5.09205e-35	-0.276776	0.00207104	0.951424	7.25583e-26	-1.1656	1.21667e-44
ENSG00000071282	LMCD1	-0.906427	2.70554e-06	1.45807	8.883e-196	-1.06896	9.03229e-14	0.517319	1.00358e-17
ENSG00000071462	WBSCR22	0.0909878	0.0868689	-0.0828617	0.190472	0.0858407	0.463846	-0.0939668	0.324586
ENSG00000071537	SEL1L	-0.0755269	0.314597	0.0733408	0.218911	0.209229	0.114518	-0.207043	0.0405648
ENSG00000071539	TRIP13	-0.069739	0.780766	0.0475212	0.0406836	-0.162457	0.0219535	0.184675	0.0012211
ENSG00000071553	ATP6AP1	-0.0274388	1	-0.229272	0.000140111	0.85104	4.83236e-23	-0.594329	1.09574e-12
ENSG00000071564	TCF3	-0.388918	6.36736e-14	-0.161115	0.0144908	0.261423	0.0240158	0.288611	0.000183539
ENSG00000071575	TRIB2	-0.276077	0.00188082	0.944957	4.56547e-66	-0.517734	0.00014681	-0.151145	0.565639
ENSG00000071626	DAZAP1	0.0511923	0.31577	-0.0714686	0.378395	0.217794	0.0552738	-0.197518	0.034019
ENSG00000071655	MBD3	0.179884	0.00138691	-0.0218031	0.858937	-0.0158116	0.995577	-0.14227	0.16468
ENSG00000071794	HLTF	0.27893	9.99215e-08	-0.00242582	0.893897	-0.306612	0.0142096	0.0301079	0.811952
ENSG00000071859	FAM50A	0.15344	0.00026016	-0.0936584	0.0942511	0.279228	0.00420299	-0.339009	5.84577e-06
ENSG00000071889	FAM3A	0.393835	4.08392e-15	-0.0940067	0.211598	-0.0349498	0.931701	-0.264878	0.00303491
ENSG00000071894	CPSF1	-0.081448	0.18011	-0.0550282	0.468711	0.315334	0.00711098	-0.178858	0.132091
ENSG00000071967	CYBRD1	-0.97403	5.54153e-34	1.09978	8.67601e-122	-0.63414	0.000156543	0.508389	1.16694e-14
ENSG00000071991	CDH19	-0.55599	1.43703e-05	1.47887	3.75541e-203	-0.377573	0.630393	-0.545308	0.0304486
ENSG00000071994	PDCD2	-0.430441	5.69101e-22	-0.163524	0.00164093	0.487755	6.03915e-08	0.10621	0.11843
ENSG00000072042	RDH11	-0.315414	3.54848e-09	0.0936809	0.0811799	0.453973	1.08009e-05	-0.23224	0.0203177
ENSG00000072062	PRKACA	0.51436	5.61575e-23	-0.0997199	0.249808	-0.21208	0.132349	-0.20256	0.0525859
ENSG00000072071	ADGRL1	-0.0636846	0.414082	0.0969156	0.0829322	-0.284014	0.0199724	0.250783	0.00852374
ENSG00000072110	ACTN1	0.741745	2.08217e-61	0.810054	3.5515e-69	-0.944493	9.72601e-20	-0.607306	2.29534e-13
ENSG00000072121	ZFYVE26	0.024307	0.518832	0.117264	0.0163138	-0.0203719	0.995081	-0.121199	0.119711
ENSG00000072133	RPS6KA6	0.12914	0.000110449	0.065877	0.0179732	-0.130677	1	-0.0643407	0.168248
ENSG00000072134	EPN2	0.130864	0.0164946	0.0658434	0.263635	0.104355	0.438893	-0.301062	0.00238906
ENSG00000072135	PTPN18	-0.0649605	0.314671	0.107186	0.10285	-0.118809	0.419789	0.0765842	0.499787
ENSG00000072163	LIMS2	1.60158	2.58642e-257	-0.537913	5.41375e-09	-0.469114	0.0125145	-0.594556	1.7904e-09
ENSG00000072182	ASIC4	-0.0590628	0.380858	-0.0437662	0.321173	-0.152444	0.0118503	0.255273	5.11386e-07
ENSG00000072195	SPEG	1.63844	6.02894e-215	0.0547935	1.34209e-05	-1.29738	1.04153e-23	-0.395857	1
ENSG00000072201	LNX1	-0.0932498	0.0014865	-0.0677947	0.0573319	0.0682828	0.1614	0.0927616	0.0665151
ENSG00000072210	ALDH3A2	0.457513	1.83932e-17	0.541633	5.50758e-22	-0.329701	0.0573755	-0.669446	4.70148e-11
ENSG00000072274	TFRC	0.0509518	0.0811746	0.0559301	0.106682	-0.140417	0.0521749	0.0335355	0.528634
ENSG00000072310	SREBF1	-0.219225	1.53063e-07	0.0100838	0.398579	0.283032	0.00138444	-0.0738908	0.786781
ENSG00000072364	AFF4	-0.0356555	0.503066	0.0211817	0.782939	0.110069	0.337349	-0.0955953	0.308382
ENSG00000072401	UBE2D1	-0.246833	4.61232e-06	0.0963454	0.0969583	0.240675	0.0407138	-0.0901876	0.449271
ENSG00000072415	MPP5	-0.0629006	0.86402	-0.11631	0.257099	0.469719	3.3743e-06	-0.290509	0.000883257
ENSG00000072422	RHOBTB1	-0.597409	2.88747e-24	0.576447	8.83194e-32	0.349995	0.000288528	-0.329033	0.00273435
ENSG00000072501	SMC1A	0.209835	0.000127796	-0.0340911	0.703478	-0.17598	0.173362	0.000235704	1
ENSG00000072506	HSD17B10	0.105184	0.0193449	-0.192149	7.22437e-05	-0.264607	0.00769562	0.351573	1.99497e-07
ENSG00000072518	MARK2	0.281382	1.30376e-08	-0.0856726	0.396699	0.014096	0.916222	-0.209806	0.0110549
ENSG00000072571	HMMR	0.121478	0.00460947	-0.0410892	0.543184	-0.290296	0.00791965	0.209908	0.00307234
ENSG00000072609	CHFR	-0.179484	0.00289556	-0.0622779	0.475803	0.332793	0.00272998	-0.0910315	0.318951
ENSG00000072657	TRHDE	-0.0532576	1	-0.0478991	0.183179	-0.092168	1	0.193325	1
ENSG00000072682	P4HA2	-0.192984	0.00562998	0.0352494	0.343104	-0.252392	0.0717825	0.410126	2.15254e-05
ENSG00000072736	NFATC3	-0.0977569	0.0865121	-0.0954108	0.164906	0.198804	0.146401	-0.00563645	1
ENSG00000072756	TRNT1	-0.173707	0.00179469	0.0283284	0.578889	0.00575334	1	0.139626	0.159623
ENSG00000072778	ACADVL	0.489341	4.29519e-32	-0.195069	0.000361797	0.323239	0.000249843	-0.61751	1.78715e-16
ENSG00000072786	STK10	-0.626911	1.40768e-27	-0.202334	0.330295	1.1662	1.74645e-35	-0.336958	0.022392
ENSG00000072803	FBXW11	0.230588	3.37808e-05	0.0614293	0.357853	-0.0738532	0.643846	-0.218164	0.033256
ENSG00000072818	ACAP1	0.210415	6.37009e-06	-0.0785634	0.555817	-0.281283	0.0013019	0.149431	0.0148429
ENSG00000072832	CRMP1	-0.341725	0.000416067	-0.219177	0.131994	0.911538	1.74633e-27	-0.350636	0.00192094
ENSG00000072849	DERL2	-0.446128	1.02343e-16	0.124812	0.0232006	0.245807	0.0287613	0.0755084	0.408521
ENSG00000072864	NDE1	-0.00513903	0.773124	0.135408	0.0255544	-0.149547	0.281939	0.0192779	0.808233
ENSG00000072952	MRVI1	0.148683	0.00829473	-0.0157184	0.998805	0.0099769	0.957044	-0.142941	0.124723
ENSG00000072954	TMEM38A	0.197405	8.67094e-09	-0.235301	0.065995	-0.313059	0.00256332	0.350954	5.95019e-07
ENSG00000072958	AP1M1	0.160247	0.00439188	-0.0076905	0.940104	-0.0747177	0.732634	-0.0778383	0.439177
ENSG00000073008	PVR	-0.0136237	0.951627	-0.112205	0.0360202	0.158285	0.159414	-0.0324556	0.875174
ENSG00000073050	XRCC1	-0.144922	0.0184707	-0.0921533	0.168747	-0.0751501	0.746335	0.312226	0.000560031
ENSG00000073060	SCARB1	-0.26364	0.00188277	0.828356	3.76816e-51	-0.338444	0.0241289	-0.226272	0.117005
ENSG00000073111	MCM2	-0.0642692	0.278757	-0.00736702	1	-0.128221	0.293993	0.199857	0.00950605
ENSG00000073169	SELO	0.129014	0.0031916	-0.139597	0.0271908	0.0898413	0.655915	-0.0792583	0.611992
ENSG00000073282	TP63	-0.0635179	1	-0.0628834	1	-0.0652759	1	0.191677	9.76547e-13
ENSG00000073331	ALPK1	-0.0738797	0.829567	0.151049	1.70114e-07	-0.134885	0.0167454	0.0577158	0.0130826
ENSG00000073350	LLGL2	-0.0185025	5.01987e-05	-0.396975	0.00604156	0.899953	8.07884e-26	-0.484476	6.40569e-08
ENSG00000073417	PDE8A	-0.480967	2.82201e-20	-0.229958	0.0157495	0.855749	1.49599e-17	-0.144824	0.795163
ENSG00000073464	CLCN4	0.226294	1.90045e-06	-0.182088	0.00202276	0.0105323	0.897935	-0.0547392	0.680233
ENSG00000073536	NLE1	-0.143538	0.00780236	0.0337733	0.365556	0.000384926	0.970764	0.10938	0.210935
ENSG00000073578	SDHA	1.40954	7.20577e-207	-0.447675	3.04258e-09	-0.304909	0.0973136	-0.65696	1.58044e-11
ENSG00000073584	SMARCE1	0.0131226	0.823796	0.000414579	0.996095	-0.283962	0.009568	0.270425	0.000674513
ENSG00000073614	KDM5A	-0.308819	6.69156e-09	0.0661975	0.263635	0.364328	0.00142614	-0.121706	0.406844
ENSG00000073670	ADAM11	1.35197	1.91523e-159	-0.357294	0.515029	-0.547938	0.000259556	-0.446733	0.139147
ENSG00000073711	PPP2R3A	1.30574	1.40239e-131	-0.196241	0.822843	-0.710807	2.69887e-07	-0.398695	0.0261419
ENSG00000073712	FERMT2	-0.0817881	0.0909772	0.00827024	0.845173	0.25347	0.014003	-0.179952	0.0296214
ENSG00000073737	DHRS9	0.686098	5.33511e-36	1.62564	1.84299e-130	-1.55522	9.07996e-15	-0.756517	0.00252509
ENSG00000073756	PTGS2	-0.965221	7.48095e-81	1.02019	4.28421e-152	0.142008	5.38282e-09	-0.196975	0.0365512
ENSG00000073792	IGF2BP2	0.079754	0.0632142	0.139515	0.00434885	-0.0697871	0.688681	-0.149482	0.0310149
ENSG00000073803	MAP3K13	-0.712664	1.18266e-42	0.157757	0.000448482	0.0104474	0.772785	0.54446	1.12305e-11
ENSG00000073849	ST6GAL1	0.17043	5.88402e-06	0.179575	2.44702e-05	0.21977	0.00984953	-0.569776	2.18426e-12
ENSG00000073910	FRY	1.31034	3.34334e-150	-0.30337	0.286441	-0.118585	0.680851	-0.888385	1.09223e-18
ENSG00000073921	PICALM	-0.1227	0.0322957	-0.00786025	0.944038	0.419148	5.06082e-05	-0.288587	0.000597129
ENSG00000073969	NSF	-0.144585	0.0199839	0.0620726	0.145279	0.213495	0.0771444	-0.130982	0.169571
ENSG00000074047	GLI2	-0.151633	0.186607	0.252717	2.03471e-08	-0.358231	0.000753583	0.257147	0.000477816
ENSG00000074054	CLASP1	0.300062	5.90352e-09	-0.0245377	0.982437	0.144463	0.198677	-0.419987	6.9352e-06
ENSG00000074071	MRPS34	-0.122245	0.00511536	-0.189049	2.83614e-05	0.475064	7.4256e-09	-0.163769	0.0335214
ENSG00000074181	NOTCH3	-1.14135	1.98941e-24	0.900294	3.39833e-97	-1.01029	3.34052e-10	1.25135	2.30397e-78
ENSG00000074201	CLNS1A	-0.404874	1.61144e-17	0.168882	0.000139413	-0.42049	2.02221e-05	0.656482	1.77915e-24
ENSG00000074219	TEAD2	-0.114741	0.152536	0.154527	0.00711434	-0.446599	9.11089e-05	0.406812	1.6159e-07
ENSG00000074266	EED	0.0537796	0.316111	0.0358957	0.4753	-0.116452	0.303412	0.0267762	0.872392
ENSG00000074319	TSG101	0.085762	0.0852509	-0.0858089	0.12326	0.113468	0.276816	-0.113421	0.213556
ENSG00000074356	NCBP3	0.1133	0.0600712	-0.0161947	0.856631	-0.103531	0.463451	0.00642555	0.967614
ENSG00000074370	ATP2A3	-0.0681981	0.245633	-0.117045	0.924505	0.373558	1.92222e-07	-0.188315	0.0011358
ENSG00000074410	CA12	-0.16065	1	0.0620235	2.65951e-08	-0.169273	1	0.267899	0.000729372
ENSG00000074416	MGLL	0.991264	5.82494e-76	-0.0657551	0.269975	-0.81124	1.88276e-10	-0.114269	0.859786
ENSG00000074527	NTN4	-0.308569	0.971504	-0.0469386	1.66629e-05	-0.443555	8.4944e-05	0.799063	3.70502e-38
ENSG00000074582	BCS1L	0.168071	0.00190128	-0.114506	0.0819924	0.00790289	1	-0.0614671	0.686106
ENSG00000074590	NUAK1	1.13053	3.41727e-101	-0.0423216	0.285741	-0.255127	0.46467	-0.833081	9.17765e-16
ENSG00000074603	DPP8	0.166801	0.00155856	-0.1104	0.109854	0.115448	0.383675	-0.171849	0.0828538
ENSG00000074621	SLC24A1	-0.0600886	0.0542924	0.0248669	0.407011	0.0400094	0.726934	-0.00478773	0.963408
ENSG00000074657	ZNF532	0.0215744	0.194246	0.0516271	0.152847	0.643531	2.69134e-10	-0.716732	3.69368e-16
ENSG00000074660	SCARF1	-0.630822	7.25923e-06	-0.588854	0.00150697	1.86417	3.70196e-119	-0.644494	5.76757e-06
ENSG00000074695	LMAN1	-0.405237	1.02624e-14	0.0938055	0.0624695	0.16696	0.181524	0.144472	0.101787
ENSG00000074696	HACD3	-0.523812	5.9205e-27	-0.0259821	0.909425	0.569963	3.23081e-10	-0.0201689	1
ENSG00000074755	ZZEF1	-0.0590671	0.500957	-0.0544159	0.693495	0.358969	0.00266118	-0.245486	0.00825027
ENSG00000074800	ENO1	-0.508386	4.27611e-42	-0.0871132	0.0586031	0.804994	5.43708e-31	-0.209495	0.00215791
ENSG00000074842	MYDGF	-1.25914	5.04725e-214	0.248946	4.86628e-13	0.918064	2.93545e-39	0.0921321	0.101787
ENSG00000074935	TUBE1	-0.0427622	0.658447	0.0574165	0.224117	0.0367917	0.624279	-0.051446	0.235395
ENSG00000074964	ARHGEF10L	0.379066	6.65759e-14	0.192473	3.45018e-05	-0.280502	0.0393632	-0.291037	0.00188141
ENSG00000075035	WSCD2	-0.00155716	0.151632	-0.0646444	0.96565	-0.0850663	0.131199	0.151268	0.00139024
ENSG00000075089	ACTR6	0.0287024	0.556431	0.00778885	0.780386	-0.14355	0.239784	0.107059	0.360918
ENSG00000075131	TIPIN	0.00822413	0.606448	0.011565	0.768225	-0.0604036	0.522443	0.0406144	0.770602
ENSG00000075142	SRI	-0.784238	3.24391e-76	0.26711	2.09917e-11	0.499825	6.52553e-10	0.0173022	0.9074
ENSG00000075151	EIF4G3	0.101066	0.0464918	0.00879709	0.820112	0.299709	0.00927764	-0.409573	1.82224e-05
ENSG00000075188	NUP37	-0.0405354	0.563767	0.0120812	0.817883	-0.153374	0.208703	0.181828	0.0463785
ENSG00000075213	SEMA3A	1.24153	3.45624e-120	-0.137377	0.117436	-1.41876	5.07014e-30	0.314616	1.50088e-07
ENSG00000075218	GTSE1	-0.0143502	0.721883	-0.0526824	0.981043	-0.457286	8.19943e-05	0.524319	4.54659e-11
ENSG00000075223	SEMA3C	0.364051	4.05405e-17	-0.280538	0.00273538	-0.419738	0.0011272	0.336225	0.000331464
ENSG00000075234	TTC38	-0.0970544	0.0869326	-0.0759825	0.242511	0.207683	0.0621083	-0.0346462	0.877935
ENSG00000075239	ACAT1	0.677035	5.20116e-46	-0.0413108	0.726313	-0.376688	0.00170355	-0.259036	0.00756125
ENSG00000075240	GRAMD4	0.214418	1.51828e-07	-0.0888218	0.290296	0.0518015	0.511961	-0.177397	0.0287797
ENSG00000075275	CELSR1	0.542152	2.58537e-35	0.0104047	0.0376968	-0.316011	0.00769115	-0.236546	0.056563
ENSG00000075292	ZNF638	0.0894703	0.126799	-0.13097	0.0524639	-0.0471619	0.835178	0.0886617	0.45214
ENSG00000075303	SLC25A40	0.0476812	0.169167	0.00399991	0.668329	-0.138126	0.110665	0.0864451	0.246398
ENSG00000075336	TIMM21	0.23418	1.12449e-05	-0.0812174	0.285435	0.0178797	0.909738	-0.170843	0.106118
ENSG00000075391	RASAL2	0.742671	1.53489e-58	-0.563164	6.14395e-14	0.562241	6.41041e-09	-0.741749	7.67048e-15
ENSG00000075399	VPS9D1	0.182877	0.000339095	-0.118023	0.0737555	0.0997914	0.388044	-0.164645	0.0849231
ENSG00000075407	ZNF37A	-0.0210815	0.893848	0.078624	0.232439	-0.133802	0.253307	0.0762596	0.400003
ENSG00000075413	MARK3	0.0421865	0.489309	-0.0783403	0.208212	0.176184	0.101652	-0.14003	0.115248
ENSG00000075415	SLC25A3	0.306713	6.21555e-44	-0.0791888	0.00170691	-0.515693	4.61224e-26	0.288169	3.93169e-17
ENSG00000075420	FNDC3B	-0.506106	2.63955e-25	0.335239	2.29589e-16	0.70919	5.40381e-17	-0.538324	2.18016e-12
ENSG00000075426	FOSL2	-0.536214	4.66186e-19	0.207732	2.99054e-07	1.03561	2.99214e-28	-0.707129	4.89951e-16
ENSG00000075539	FRYL	0.0882889	0.107546	0.145917	0.0184189	-0.0666132	0.700307	-0.167592	0.0851868
ENSG00000075568	TMEM131	-0.0124193	0.956514	-0.030521	0.822139	0.178106	0.164949	-0.135165	0.189167
ENSG00000075618	FSCN1	-1.89287	0	-0.0509215	0.512317	2.21505	7.40424e-299	-0.271261	0.0212208
ENSG00000075624	ACTB	-2.22065	0	0.335556	1.46775e-33	1.52854	7.33748e-204	0.356551	4.66891e-17
ENSG00000075643	MOCOS	0.0857485	0.000463925	0.039328	0.0250421	-0.0556305	1	-0.0694459	1
ENSG00000075651	PLD1	-0.0831129	0.534332	0.0775116	0.0675037	0.282553	0.00248143	-0.276951	6.99504e-05
ENSG00000075702	WDR62	0.048587	0.228654	0.0326001	0.460341	-0.115273	0.255061	0.0340856	0.849184
ENSG00000075711	DLG1	-0.171777	0.00591564	0.467847	3.35795e-17	-0.28654	0.0252567	-0.00952997	0.961289
ENSG00000075785	RAB7A	-0.490266	6.74378e-31	0.200856	9.87256e-07	0.671459	4.03323e-17	-0.382048	1.12268e-07
ENSG00000075790	BCAP29	0.242722	7.70341e-09	-0.149125	0.0228188	0.659308	7.84326e-14	-0.752904	5.28844e-21
ENSG00000075826	SEC31B	0.106403	0.00128484	-0.0301332	0.982394	-0.102252	0.194607	0.0259823	0.875174
ENSG00000075856	SART3	0.0104954	1	0.0156754	0.820559	-0.00188284	1	-0.024288	0.925383
ENSG00000075884	ARHGAP15	-0.25593	1	-0.196303	0.374269	-0.241386	1	0.693619	5.98974e-31
ENSG00000075914	EXOSC7	-0.270838	1.55067e-06	-0.0221341	0.895573	0.0573837	0.660291	0.235588	0.0162186
ENSG00000075945	KIFAP3	1.08211	3.07595e-102	-0.37419	5.42883e-05	-0.207214	0.46155	-0.500708	1.75335e-06
ENSG00000075975	MKRN2	0.0038858	0.823874	-0.144418	0.0233374	0.241709	0.0334665	-0.101177	0.346562
ENSG00000076003	MCM6	0.132931	0.00484343	-0.0864624	0.249613	-0.321762	0.00664393	0.275294	0.000710702
ENSG00000076043	REXO2	-0.324303	7.77653e-14	0.451678	1.47483e-30	0.562233	1.30992e-12	-0.689608	4.69222e-24
ENSG00000076053	RBM7	-0.421058	1.75712e-14	0.11406	0.036452	0.187694	0.112543	0.119304	0.213935
ENSG00000076067	RBMS2	-0.441234	4.41911e-15	-0.183945	0.0225415	0.848724	1.34912e-17	-0.223544	0.0252482
ENSG00000076108	BAZ2A	-0.26852	5.99917e-07	-0.080211	0.289258	0.478801	4.73133e-06	-0.130071	0.218417
ENSG00000076201	PTPN23	0.0324357	0.433746	0.0217091	0.590462	0.171899	0.139082	-0.226044	0.00643148
ENSG00000076242	MLH1	0.412468	7.15799e-14	-0.0338779	1	-0.461602	0.00018541	0.0830123	0.280472
ENSG00000076248	UNG	0.0446701	0.454735	0.0315491	0.698794	-0.110165	0.390863	0.0339453	0.769957
ENSG00000076321	KLHL20	0.00746289	0.854672	0.107656	0.0618828	0.0153265	0.899665	-0.130446	0.150522
ENSG00000076344	RGS11	0.155431	1.03387e-05	0.0304234	0.0594348	-0.255926	0.000520074	0.0700713	0.065219
ENSG00000076356	PLXNA2	0.460511	1.25983e-31	-0.852102	6.03857e-45	0.847277	1.57333e-19	-0.455686	3.15416e-05
ENSG00000076382	SPAG5	0.0360823	0.780754	-0.0460948	0.28506	-0.114765	0.40377	0.124777	0.0643388
ENSG00000076513	ANKRD13A	-0.072018	0.529798	-0.165825	0.00538372	0.158037	0.130428	0.0798061	0.79901
ENSG00000076554	TPD52	0.871277	7.49414e-60	0.104337	0.000391293	-0.612483	8.63901e-06	-0.363131	0.109814
ENSG00000076555	ACACB	0.798479	5.46694e-56	-0.188753	0.360448	-0.333314	0.0163555	-0.276411	0.0828917
ENSG00000076604	TRAF4	-1.32125	4.82498e-151	0.0178285	0.00419583	0.826238	4.29092e-22	0.477183	3.30794e-16
ENSG00000076641	PAG1	0.751283	6.28179e-44	0.331731	7.97034e-12	-1.29124	4.88183e-26	0.208229	0.000184901
ENSG00000076650	GPATCH1	0.0652106	0.0241095	0.00504354	0.25832	-0.13836	0.0313893	0.0681064	0.137805
ENSG00000076662	ICAM3	-0.521781	1.09318e-22	0.0969441	0.0283493	0.501794	1.15731e-06	-0.0769569	0.950079
ENSG00000076685	NT5C2	0.110056	0.0517716	-0.00791336	1	-0.194164	0.0949734	0.0920218	0.338942
ENSG00000076706	MCAM	-0.303263	3.64411e-05	-0.606119	1.79263e-26	1.09708	8.83237e-35	-0.187693	0.0118919
ENSG00000076716	GPC4	-0.649464	6.571e-05	-0.314705	0.984404	-0.629069	0.00329777	1.59324	7.37181e-64
ENSG00000076864	RAP1GAP	0.35008	2.58576e-16	-0.015599	0.370954	-0.258533	0.00252916	-0.0759486	0.523693
ENSG00000076924	XAB2	-0.0838551	0.228078	-0.0605178	0.358019	0.0450778	0.723496	0.099295	0.427402
ENSG00000076928	ARHGEF1	-0.354678	1.15566e-12	-0.0280005	0.971967	0.444987	9.31189e-06	-0.0623081	0.724103
ENSG00000076944	STXBP2	-0.315159	0.00515845	0.0908882	1.94608e-06	0.748459	6.19063e-18	-0.524189	8.80956e-12
ENSG00000076984	MAP2K7	-0.103832	0.0920979	0.156835	0.0122424	0.0148801	0.927759	-0.0678836	0.515151
ENSG00000077009	NMRK2	1.71046	7.00507e-252	-0.50331	0.968196	-0.714478	8.10593e-05	-0.492673	0.932957
ENSG00000077044	DGKD	0.0612226	0.0154758	-0.306648	5.20307e-05	0.691088	1.35791e-10	-0.445663	3.08323e-07
ENSG00000077063	CTTNBP2	0.506996	2.92782e-28	-0.0978068	1	-0.0842815	0.890635	-0.324908	3.74532e-05
ENSG00000077092	RARB	0.0702174	1.92984e-05	-0.0676981	0.821785	-0.0826087	1	0.0800894	1
ENSG00000077097	TOP2B	0.532888	3.68242e-26	-0.0502622	0.644553	-0.177266	0.18105	-0.30536	0.00212
ENSG00000077147	TM9SF3	-0.407785	2.86945e-18	-0.0303053	0.94315	0.742187	2.31683e-18	-0.304097	0.000139485
ENSG00000077150	NFKB2	-0.361532	3.17015e-09	0.458339	6.13591e-17	-0.00271193	1	-0.0940952	0.830417
ENSG00000077152	UBE2T	0.194195	0.000442966	-0.248044	4.74911e-05	-0.284183	0.0446606	0.338033	0.000159077
ENSG00000077157	PPP1R12B	3.7216	0	-0.141547	0.208889	-1.81437	3.04754e-33	-1.76569	1.18094e-41
ENSG00000077232	DNAJC10	-0.278521	2.44067e-07	0.251344	1.38796e-06	0.18263	0.119602	-0.155452	0.123842
ENSG00000077235	GTF3C1	0.247268	6.4979e-06	0.0534142	0.358949	-0.150004	0.280342	-0.150678	0.154327
ENSG00000077238	IL4R	-1.2597	1.53163e-101	-0.0536074	3.38307e-21	1.94032	1.43392e-142	-0.627008	0.190494
ENSG00000077254	USP33	0.0285053	0.600227	-0.014408	0.925825	0.14839	0.277499	-0.162487	0.0925465
ENSG00000077264	PAK3	-0.304055	1	0.049813	2.66645e-07	-0.313476	0.00900266	0.567718	9.89444e-25
ENSG00000077274	CAPN6	-0.693444	1	-0.523504	0.600677	-0.697172	0.00634368	1.91412	1.00952e-215
ENSG00000077279	DCX	-0.427311	0.0428685	-0.484769	0.000770778	-0.514647	0.0217391	1.42673	1.50202e-105
ENSG00000077312	SNRPA	-0.590134	5.51395e-30	-0.117303	0.10469	0.1301	0.216323	0.577337	2.91016e-14
ENSG00000077327	SPAG6	-0.0797606	1	-0.0805107	1	-0.0776824	1	0.237954	3.42e-15
ENSG00000077348	EXOSC5	0.00123264	0.864565	-0.0881245	0.173081	0.0657078	0.794382	0.021184	0.808498
ENSG00000077380	DYNC1I2	-0.0236072	0.714771	-0.0187563	0.816386	0.239318	0.00990216	-0.196955	0.0118311
ENSG00000077454	LRCH4	-0.338388	1.43288e-10	-0.0993873	0.323036	0.428547	2.94231e-05	0.00922822	1
ENSG00000077458	FAM76B	-0.0432434	0.504567	0.0330441	0.643224	-0.0360884	0.88798	0.0462877	0.748814
ENSG00000077463	SIRT6	-0.198833	0.000740321	-0.0732055	0.295834	0.416101	0.000173288	-0.144063	0.204724
ENSG00000077514	POLD3	-0.0351311	0.585016	0.028753	0.705457	-0.0826856	0.462798	0.0890636	0.25843
ENSG00000077522	ACTN2	3.78161	0	-0.676616	0.0486198	-2.18658	7.18236e-58	-0.918416	4.7553e-05
ENSG00000077549	CAPZB	-0.515294	1.2511e-46	-0.076114	0.0841597	0.606594	2.33537e-18	-0.0151861	0.952535
ENSG00000077585	GPR137B	-0.483968	4.9596e-17	0.513245	2.80967e-29	0.244559	0.00381861	-0.273836	0.0350229
ENSG00000077616	NAALAD2	-0.0212376	0.254797	-0.0342939	0.744842	0.100931	1	-0.0453996	1
ENSG00000077684	JADE1	0.431801	4.85487e-15	-0.0939281	0.305726	-0.218302	0.104525	-0.119571	0.414897
ENSG00000077713	SLC25A43	-0.520958	9.10616e-30	0.272977	8.72301e-13	0.26122	0.00208013	-0.0132386	0.253815
ENSG00000077721	UBE2A	-0.326542	1.94733e-11	-0.0794906	0.294455	0.678264	2.4186e-13	-0.272231	0.0018422
ENSG00000077782	FGFR1	-0.289807	2.53204e-09	0.0463868	0.303993	0.289341	0.00478418	-0.0459215	0.725753
ENSG00000077942	FBLN1	-0.673274	9.6164e-10	0.445163	1.14778e-23	-0.757082	2.94264e-08	0.985193	1.42033e-31
ENSG00000077943	ITGA8	-0.404535	4.50465e-09	-0.303357	0.20876	1.01092	2.48308e-48	-0.303032	0.379284
ENSG00000078018	MAP2	-0.391056	8.89969e-05	0.272411	4.06636e-13	-0.511577	4.33702e-05	0.630222	2.32374e-10
ENSG00000078043	PIAS2	0.0648386	0.218684	-0.169003	0.00672106	0.269747	0.0190718	-0.165582	0.0757874
ENSG00000078053	AMPH	-0.107784	0.401055	0.0277862	0.120211	-0.234313	0.00565646	0.314311	4.77414e-07
ENSG00000078061	ARAF	-0.0333324	0.785887	-0.108499	0.0812145	0.258337	0.0185171	-0.116505	0.190949
ENSG00000078070	MCCC1	0.254648	1.09016e-06	-0.166035	0.00639468	-0.147179	0.332459	0.0585653	0.515909
ENSG00000078098	FAP	-0.531504	2.25598e-08	0.74287	6.99045e-81	-0.393717	0.958423	0.182351	9.37112e-12
ENSG00000078114	NEBL	3.61321	0	-0.351729	0.0118673	-1.62445	3.18893e-07	-1.63703	5.78595e-16
ENSG00000078124	ACER3	0.15419	0.00284217	-0.0233268	0.911004	-0.0397461	0.865453	-0.0911168	0.292717
ENSG00000078140	UBE2K	-0.195109	5.86391e-05	-0.113311	0.0560726	0.59967	1.31411e-11	-0.291249	0.000219287
ENSG00000078142	PIK3C3	-0.193103	0.000603443	0.0200045	0.675615	0.0450536	0.739239	0.128045	0.276036
ENSG00000078177	N4BP2	0.0170315	0.804698	-0.153663	0.00805272	0.107114	0.408022	0.0295167	0.771938
ENSG00000078237	TIGAR	-0.108791	0.0828227	-0.126771	0.0424717	0.325389	0.00258811	-0.0898275	0.569747
ENSG00000078246	TULP3	-0.357474	1.82082e-09	0.190819	0.00028033	-0.164733	0.270459	0.331388	6.00422e-05
ENSG00000078269	SYNJ2	-0.784898	5.31813e-44	0.682026	6.1477e-53	0.429584	9.21384e-07	-0.326711	0.000104804
ENSG00000078295	ADCY2	-0.0494838	0.911825	-0.0507908	0.880974	-0.0798088	0.226382	0.180083	0.00861125
ENSG00000078304	PPP2R5C	0.331532	4.26008e-11	0.00114676	0.947693	-0.34894	0.00206351	0.0162617	0.884884
ENSG00000078328	RBFOX1	1.13247	2.45307e-123	-0.485173	0.889944	-0.648133	1.21969e-07	0.000836941	0.000205852
ENSG00000078369	GNB1	-0.46084	1.62965e-26	0.00967686	0.690106	0.834484	3.57471e-27	-0.383321	5.16853e-07
ENSG00000078399	HOXA9	-0.100949	1	-0.0982005	0.962283	0.257991	0.00234267	-0.0588416	1
ENSG00000078401	EDN1	-1.09595	7.28048e-36	-0.196414	7.89204e-12	2.22293	1.05319e-164	-0.93057	0.0011441
ENSG00000078403	MLLT10	0.106839	0.0655743	-0.00182526	0.97512	-0.134618	0.331944	0.0296044	0.859637
ENSG00000078487	ZCWPW1	0.377334	3.56078e-15	0.0366363	0.13934	-0.282169	0.0101206	-0.131801	0.475417
ENSG00000078596	ITM2A	-0.389987	7.41147e-08	-0.85681	1.64275e-35	0.00420854	0.379441	1.24259	2.07091e-49
ENSG00000078618	NRDC	-0.103362	0.0391343	-0.0508661	0.419571	0.244607	0.0170861	-0.0903788	0.35351
ENSG00000078668	VDAC3	0.657193	2.70721e-63	-0.442009	2.62499e-22	-0.0410429	0.85454	-0.174141	0.0191794
ENSG00000078674	PCM1	0.157536	0.00168571	-0.219839	6.16825e-05	-0.0658161	0.621466	0.128119	0.124802
ENSG00000078687	TNRC6C	0.387144	5.09853e-12	0.229729	0.000101693	-0.547569	9.56192e-06	-0.069303	0.919334
ENSG00000078699	CBFA2T2	-0.0575741	0.425949	0.150568	0.0129694	0.0381352	0.895365	-0.13113	0.250533
ENSG00000078725	BRINP1	-0.0891581	0.214565	-0.125496	4.92342e-07	0.1776	0.000252439	0.0370538	0.0586757
ENSG00000078747	ITCH	-0.0574432	0.372988	-0.0946355	0.182502	0.238618	0.0437785	-0.0865396	0.445383
ENSG00000078804	TP53INP2	0.263954	2.05607e-13	-0.124636	0.712876	0.622768	2.59461e-11	-0.762086	4.53427e-21
ENSG00000078808	SDF4	-0.315827	6.3394e-13	0.455106	3.3039e-28	0.265077	0.00236083	-0.404356	1.92726e-08
ENSG00000078814	MYH7B	3.06071	0	-0.700998	0.0729849	-1.17258	1.21734e-08	-1.18712	1.75022e-10
ENSG00000078902	TOLLIP	-0.140836	0.0217519	-0.0204559	0.943326	0.537618	1.05164e-07	-0.376327	4.47757e-05
ENSG00000078967	UBE2D4	0.020043	0.705402	0.158029	0.00788421	0.0687362	0.57279	-0.246808	0.00655949
ENSG00000079101	CLUL1	0.060964	0.00168377	-0.0121083	0.619645	-0.031758	1	-0.0170977	1
ENSG00000079102	RUNX1T1	1.21285	9.0107e-146	0.176959	0.000103093	-0.929738	1.36812e-16	-0.460074	5.84577e-06
ENSG00000079134	THOC1	-0.0959866	0.0922616	-0.105111	0.0884679	0.211037	0.0915313	-0.0099389	1
ENSG00000079150	FKBP7	-0.561386	4.03306e-24	0.234322	2.50462e-06	0.0701682	0.411428	0.256896	0.00152724
ENSG00000079156	OSBPL6	-0.140629	0.416645	0.400325	7.74812e-22	-0.328026	2.53241e-05	0.06833	0.00770357
ENSG00000079215	SLC1A3	0.300575	7.2871e-14	-0.103301	0.10482	-0.474491	1.63623e-08	0.277217	2.69878e-06
ENSG00000079246	XRCC5	-0.27551	1.1186e-10	-0.23093	3.71992e-07	0.488898	5.02097e-09	0.017542	0.89178
ENSG00000079257	LXN	-0.740009	5.99398e-17	0.406708	1.4162e-28	1.13744	1.23735e-34	-0.804136	2.15555e-16
ENSG00000079277	MKNK1	-0.0704596	0.308807	0.0630924	0.273964	0.245437	0.0366969	-0.23807	0.0142055
ENSG00000079308	TNS1	1.82032	1.45055e-305	-0.0870064	0.227522	-0.958706	1.81828e-11	-0.774603	6.51252e-10
ENSG00000079313	REXO1	-0.187202	0.000215826	-0.01401	0.931244	0.295738	0.00684805	-0.0945265	0.44141
ENSG00000079332	SAR1A	-0.538818	1.03198e-33	0.25363	3.76478e-09	0.180341	0.0573948	0.104847	0.21705
ENSG00000079337	RAPGEF3	0.0715186	1.17345e-05	-0.162306	0.653127	0.47406	7.69995e-10	-0.383272	1.09932e-09
ENSG00000079385	CEACAM1	-0.165335	0.00273427	-0.151375	0.00861186	0.459491	2.1937e-12	-0.142781	0.272372
ENSG00000079387	SENP1	0.0378336	0.412669	0.0503599	0.324562	-0.0883181	0.341638	0.000124497	0.926391
ENSG00000079393	DUSP13	0.11704	2.86875e-10	-0.337536	1	-0.462856	0.000112602	0.683352	5.68618e-27
ENSG00000079432	CIC	0.00377569	0.806753	0.163958	0.00356281	0.121839	0.354147	-0.289573	0.00113623
ENSG00000079435	LIPE	0.195676	5.60913e-07	-0.0454845	0.735755	-0.106034	0.201644	-0.0441577	0.952648
ENSG00000079459	FDFT1	-0.44234	3.62311e-21	0.369191	4.28223e-17	-0.144717	0.168257	0.217866	0.00339964
ENSG00000079462	PAFAH1B3	0.0652215	0.137915	0.000844509	1	-0.452401	3.6065e-06	0.386335	2.908e-08
ENSG00000079482	OPHN1	0.0470814	0.151503	0.0514483	0.264676	-0.0702645	0.370181	-0.0282653	0.855062
ENSG00000079616	KIF22	0.544147	1.76864e-21	-0.0152841	1	-0.404774	0.0046696	-0.124089	0.444889
ENSG00000079689	SCGN	-0.0662682	1	0.128578	1.06104e-09	-0.0410504	1	-0.0212594	0.105248
ENSG00000079691	LRRC16A	0.0388049	0.00994114	0.268101	2.15924e-09	-0.44102	1.51344e-05	0.134114	0.148753
ENSG00000079739	PGM1	1.4873	5.12067e-205	-0.265928	0.976524	-1.5429	7.38957e-35	0.321522	1.85559e-07
ENSG00000079785	DDX1	-0.185065	0.000219258	-0.0626453	0.333701	0.213711	0.0362941	0.0339993	0.855537
ENSG00000079805	DNM2	0.219635	8.45024e-06	-0.191765	0.0216841	0.46516	1.34618e-05	-0.49303	2.78264e-07
ENSG00000079819	EPB41L2	-1.10999	8.07872e-109	0.157943	8.73436e-16	0.397071	1.69405e-09	0.554975	7.83418e-18
ENSG00000079841	RIMS1	-0.139681	0.000858875	-0.127944	0.043431	0.279115	0.0299471	-0.0114899	0.290499
ENSG00000079931	MOXD1	-0.468695	0.00902975	-0.485752	0.0158486	-0.443854	0.0423061	1.3983	7.06497e-80
ENSG00000079950	STX7	-0.00488196	0.487436	-0.242659	0.00114189	0.887633	3.93633e-20	-0.640092	3.15181e-12
ENSG00000079974	RABL2B	-0.293607	4.61381e-08	0.055873	0.302832	0.0143284	0.847573	0.223406	0.0081119
ENSG00000079999	KEAP1	0.0691098	0.177451	-0.0554079	0.460073	0.20024	0.0630141	-0.213942	0.00971845
ENSG00000080189	SLC35C2	-0.529518	8.99006e-21	0.369489	1.5945e-14	0.540747	1.04075e-07	-0.380718	8.74173e-05
ENSG00000080200	CRYBG3	0.3859	1.97722e-15	-0.138984	0.179883	0.193454	0.0774846	-0.44037	1.86336e-07
ENSG00000080298	RFX3	-0.259875	1.59557e-06	0.0228766	0.199247	0.423508	1.36264e-05	-0.18651	0.0928823
ENSG00000080345	RIF1	-0.249039	4.20814e-06	0.0583339	0.377272	0.122024	0.354864	0.0686803	0.458747
ENSG00000080371	RAB21	0.770825	3.83566e-64	-0.214328	0.0167628	0.367046	9.88515e-05	-0.923542	1.78616e-25
ENSG00000080493	SLC4A4	0.414244	1.80374e-20	0.184586	4.78122e-07	-0.380398	5.06082e-05	-0.218432	0.931845
ENSG00000080503	SMARCA2	0.0327103	0.502701	0.311958	9.32839e-08	-0.400281	0.00124697	0.0556127	0.598715
ENSG00000080546	SESN1	0.0609799	0.19229	0.0664701	0.220479	0.0166354	0.972942	-0.144085	0.124904
ENSG00000080561	MID2	0.054244	0.137236	-0.02172	0.740647	0.00876882	0.965052	-0.0412928	0.55428
ENSG00000080573	COL5A3	-0.490428	1	0.240499	3.76221e-31	-0.538552	0.00435728	0.788481	2.72161e-48
ENSG00000080608	PUM3	-0.236354	2.58521e-05	0.0985734	0.0669428	-0.059331	0.715409	0.197112	0.0287521
ENSG00000080644	CHRNA3	0.3259	1.91086e-20	-0.0893146	0.391228	-0.20269	1	-0.0338956	1
ENSG00000080709	KCNN2	-0.0175491	0.00161065	-0.452277	0.0036444	0.850594	1.03249e-21	-0.380769	0.000262133
ENSG00000080802	CNOT4	-0.0492448	0.476482	-0.0285473	0.787561	0.0302421	0.916413	0.04755	0.739422
ENSG00000080815	PSEN1	-0.139082	0.0192937	0.00343399	0.954798	0.233171	0.0334991	-0.0975229	0.229546
ENSG00000080819	CPOX	-0.10794	0.227824	-0.0763642	0.721036	0.465782	1.65046e-05	-0.281478	0.00293783
ENSG00000080822	CLDND1	-0.382205	1.58735e-11	0.0248988	0.441367	0.717899	2.15083e-13	-0.360593	0.000213537
ENSG00000080823	MOK	-0.108233	0.639203	0.380067	2.66209e-14	-0.284469	0.00511475	0.0126348	0.387878
ENSG00000080824	HSP90AA1	0.407156	5.90456e-34	-0.0256688	0.599394	-0.0349916	0.756243	-0.346496	1.97333e-09
ENSG00000080839	RBL1	-0.023042	0.537963	-0.00718824	0.843683	-0.042656	0.660558	0.0728862	0.148097
ENSG00000080845	DLGAP4	-0.464833	9.93621e-20	0.0192603	0.541487	0.708712	1.53021e-14	-0.26314	0.00213454
ENSG00000080986	NDC80	0.0804532	0.0602194	0.0376359	0.2726	-0.241316	0.00929861	0.123227	0.141322
ENSG00000081014	AP4E1	0.198375	6.49894e-06	-0.0275502	0.831342	-0.257365	0.00769115	0.0865399	0.181525
ENSG00000081019	RSBN1	0.168734	0.00208373	-0.0154753	0.883368	-0.0451836	0.718241	-0.108075	0.438906
ENSG00000081026	MAGI3	0.126187	0.00669002	0.10822	0.0322636	-0.00980909	1	-0.224598	0.00470743
ENSG00000081041	CXCL2	-1.93249	8.99339e-105	3.06774	0	-0.253336	0.644869	-0.881915	2.67769e-07
ENSG00000081051	AFP	-0.0607457	1	0.166419	5.96766e-14	-0.0783816	0.222012	-0.0272919	0.59369
ENSG00000081059	TCF7	-0.2006	3.59199e-05	0.0384551	0.246455	0.119132	0.440267	0.0430129	0.464234
ENSG00000081087	OSTM1	-0.06723	0.855414	0.00802369	0.382093	0.734902	1.59297e-13	-0.675696	9.6623e-16
ENSG00000081138	CDH7	-0.391271	1.58121e-05	-0.216393	0.914954	-0.323759	0.240606	0.931424	5.42933e-26
ENSG00000081154	PCNP	-0.135107	0.00206705	-0.06493	0.224315	0.04453	0.712927	0.155507	0.0412095
ENSG00000081177	EXD2	0.0491172	0.203166	0.0236341	0.583703	0.0805151	0.525757	-0.153266	0.0691627
ENSG00000081181	ARG2	0.259397	3.65021e-11	-0.251354	0.0019061	0.348403	0.000127669	-0.356446	1.94323e-05
ENSG00000081189	MEF2C	-0.310523	4.30707e-09	-1.0269	1.60025e-99	1.26707	5.25858e-60	0.0703597	0.115186
ENSG00000081237	PTPRC	-0.019752	1	-0.0129764	1	-0.0265627	1	0.0592911	1
ENSG00000081248	CACNA1S	-0.0478046	1	-0.0490285	1	-0.0551631	1	0.151996	1.5667e-07
ENSG00000081277	PKP1	-0.195603	0.916896	0.211357	3.45892e-17	-0.262296	0.00461746	0.246542	0.00472398
ENSG00000081307	UBA5	0.0601184	0.293671	0.0425813	0.546231	0.0531434	0.745763	-0.155843	0.132231
ENSG00000081320	STK17B	-0.537769	5.33996e-05	0.49434	2.16861e-29	-0.702174	6.76043e-08	0.745603	4.40214e-21
ENSG00000081377	CDC14B	0.40059	1.29817e-17	-0.182695	0.0362574	-0.117942	0.253805	-0.0999525	0.488118
ENSG00000081386	ZNF510	0.0278073	0.384226	-0.0426441	0.416134	0.0712733	0.40053	-0.0564364	0.426331
ENSG00000081665	ZNF506	-0.0988924	0.0783846	0.028901	0.672158	-0.0461498	0.792967	0.116141	0.227239
ENSG00000081692	JMJD4	-0.143475	0.00864018	0.0552561	0.461683	-0.0200763	1	0.108296	0.2822
ENSG00000081721	DUSP12	-0.200528	0.000469221	-0.0475011	0.580608	0.307537	0.00734763	-0.0595081	0.672955
ENSG00000081760	AACS	-0.0153636	1	-0.163863	0.0114183	-0.137364	0.313363	0.316591	0.000164267
ENSG00000081791	KIAA0141	-0.0261608	0.842284	-0.190801	0.00243508	0.175805	0.166185	0.0411565	0.809001
ENSG00000081803	CADPS2	0.446661	3.61726e-22	-0.061922	0.908366	-0.161925	0.253288	-0.222814	0.0292017
ENSG00000081870	HSPB11	0.050044	0.235421	0.141197	0.0135992	-0.71656	9.31222e-10	0.52532	9.57959e-10
ENSG00000081913	PHLPP1	-0.155469	3.02428e-05	-0.0332538	0.97089	0.248639	0.00643037	-0.0599156	0.939143
ENSG00000081923	ATP8B1	-0.302978	2.08675e-13	-0.0679569	0.246176	0.517193	2.05409e-12	-0.146259	0.210999
ENSG00000082014	SMARCD3	1.04864	1.28582e-103	-0.0768225	0.351808	-1.53067	1.86192e-37	0.558856	2.8775e-15
ENSG00000082068	WDR70	-0.208995	0.000214615	-0.0636053	0.434012	0.154225	0.223768	0.118376	0.269467
ENSG00000082146	STRADB	0.54619	1.11896e-23	-0.0931662	0.537672	-0.561565	7.98148e-06	0.108542	0.152228
ENSG00000082153	BZW1	-0.838496	2.60738e-94	-0.0650499	0.381877	0.704897	5.27784e-20	0.198649	0.00145673
ENSG00000082175	PGR	0.14206	6.36924e-08	0.0121996	0.0242929	-0.0653585	1	-0.0889007	1
ENSG00000082196	C1QTNF3	-0.746673	0.981656	-0.745378	0.974831	-0.926833	8.64334e-08	2.41888	0
ENSG00000082212	ME2	0.124603	0.0214599	0.0419399	0.525462	0.0361619	0.806884	-0.202704	0.0421907
ENSG00000082213	C5orf22	0.0905	0.0421624	-0.118415	0.020303	0.00548691	1	0.0224282	0.762116
ENSG00000082258	CCNT2	0.11581	0.0358638	0.00436687	0.889024	-0.0774659	0.507624	-0.0427112	0.815929
ENSG00000082269	FAM135A	0.0373427	0.474757	0.0712988	0.250514	-0.122369	0.257317	0.0137274	0.776689
ENSG00000082293	COL19A1	-0.258539	0.78455	-0.26343	0.78779	-0.323253	0.0128387	0.845221	1.72949e-30
ENSG00000082397	EPB41L3	0.989939	1.59598e-69	0.0445589	0.00442137	-0.903282	4.46455e-13	-0.131216	0.808009
ENSG00000082438	COBLL1	-0.0584629	0.957854	0.335823	4.58417e-13	0.0467589	0.38199	-0.324119	3.49176e-05
ENSG00000082458	DLG3	0.310443	1.68018e-11	0.12794	0.000775578	-0.417226	5.67563e-05	-0.0211569	0.993697
ENSG00000082497	SERTAD4	-0.654797	6.77942e-06	0.0419295	1.42997e-10	-0.679185	0.000113994	1.29205	1.20647e-62
ENSG00000082512	TRAF5	-0.426403	2.37732e-09	0.302792	4.38771e-13	-0.27164	0.048652	0.395251	4.64644e-08
ENSG00000082515	MRPL22	-0.0558055	0.289554	-0.282407	3.84149e-08	0.344568	0.00047184	-0.00635577	1
ENSG00000082516	GEMIN5	0.0474167	0.29292	-0.0833429	0.267631	-0.0171536	0.85153	0.0530798	0.613279
ENSG00000082641	NFE2L1	0.778539	1.32066e-63	0.0100817	0.648868	-0.273757	0.0284302	-0.514864	4.16149e-09
ENSG00000082684	SEMA5B	0.495189	6.8665e-29	0.364612	1.65223e-18	-0.529563	1.17242e-07	-0.330238	0.761531
ENSG00000082701	GSK3B	-0.0539682	0.499454	0.0284609	0.735754	0.137243	0.373717	-0.111736	0.341062
ENSG00000082781	ITGB5	-0.11729	0.140263	0.272322	2.63985e-08	0.397653	0.00130704	-0.552686	1.38083e-09
ENSG00000082805	ERC1	0.555097	1.16897e-26	-0.1149	0.203331	-0.109721	0.609629	-0.330477	0.000461266
ENSG00000082898	XPO1	0.0126904	0.886887	0.0196106	0.795583	-0.251195	0.0332798	0.218894	0.0114976
ENSG00000082996	RNF13	-0.591191	7.78732e-26	0.100867	0.0120326	0.924414	5.26196e-23	-0.434089	5.22771e-06
ENSG00000083067	TRPM3	-0.0607946	0.586864	-0.0230452	0.314962	-0.103517	0.997609	0.187357	0.716754
ENSG00000083097	DOPEY1	0.144964	0.000123973	0.0689829	0.047375	-0.179794	0.0246894	-0.0341531	1
ENSG00000083099	LYRM2	-0.274062	1.08742e-07	-0.0692267	0.3428	0.294273	0.00670872	0.0490158	0.651172
ENSG00000083123	BCKDHB	0.222609	2.16828e-07	0.0738532	0.0131628	-0.428613	3.10451e-06	0.132151	0.0173675
ENSG00000083168	KAT6A	-0.0510311	0.470924	-0.133441	0.0521101	0.311607	0.00950914	-0.127135	0.252563
ENSG00000083223	ZCCHC6	-0.226907	3.31186e-06	0.0123463	0.633468	0.212251	0.0552222	0.00230991	0.976893
ENSG00000083290	ULK2	0.314781	3.62231e-09	0.0843329	0.124136	-0.344382	0.00385205	-0.0547312	0.850718
ENSG00000083312	TNPO1	-0.492112	2.49786e-27	-0.132054	0.0219366	0.516151	1.37838e-08	0.108016	0.138741
ENSG00000083444	PLOD1	-0.583361	3.79158e-29	0.461828	4.57803e-23	0.285072	0.00493428	-0.163539	0.159661
ENSG00000083457	ITGAE	0.176069	0.000120837	-0.199607	0.000123726	0.129826	0.192193	-0.106288	0.213541
ENSG00000083520	DIS3	-0.117684	0.0519392	-0.0550449	0.540706	0.235338	0.0931744	-0.0626093	0.686544
ENSG00000083535	PIBF1	-0.0341174	0.633779	0.0459897	0.48728	-0.0518959	0.746644	0.0400235	0.759772
ENSG00000083544	TDRD3	0.410485	2.995e-15	-0.0985378	0.65955	-0.406087	0.000289509	0.0941395	0.129458
ENSG00000083635	NUFIP1	-0.183355	0.00015816	-0.039244	0.79229	0.0336654	0.825347	0.188934	0.0138889
ENSG00000083642	PDS5B	-0.180044	0.00284129	0.0770976	0.206609	-0.113167	0.407162	0.216114	0.0225285
ENSG00000083720	OXCT1	1.1633	6.82238e-120	-0.00506745	0.0252583	-1.37579	9.98045e-28	0.217557	0.00240721
ENSG00000083750	RRAGB	0.0751748	0.111248	0.0919722	0.0811799	-0.118151	0.345708	-0.0489963	0.606841
ENSG00000083782	EPYC	-1.09151	1	-1.12526	1	-0.859424	1	3.07619	0
ENSG00000083799	CYLD	-0.0401856	0.549934	0.0755438	0.243555	0.0329598	0.831902	-0.0683179	0.493244
ENSG00000083807	SLC27A5	0.367453	1.27882e-11	-0.0304905	0.931705	-0.323573	0.0109465	-0.013389	1
ENSG00000083814	ZNF671	0.019056	0.570578	0.0509428	0.33019	-0.0938559	0.333362	0.0238571	0.819492
ENSG00000083817	ZNF416	0.044033	0.218952	-0.00744084	0.920036	-0.0613253	0.471939	0.0247332	0.680758
ENSG00000083838	ZNF446	-0.132108	0.0166605	-0.0209773	0.918646	0.0369704	0.930359	0.116115	0.173025
ENSG00000083844	ZNF264	-0.115188	0.0385904	-0.0292997	0.826867	0.201516	0.14256	-0.0570282	0.750402
ENSG00000083845	RPS5	-0.569411	4.83486e-281	0.17579	8.74273e-27	-0.412199	1.79804e-31	0.805819	3.8364e-249
ENSG00000083857	FAT1	0.437113	2.4054e-15	0.027147	0.524396	-0.243505	0.0707919	-0.220754	0.0525859
ENSG00000083896	YTHDC1	-0.0896874	0.0671778	0.00965634	0.983896	0.0143714	0.932747	0.0656597	0.49031
ENSG00000083937	CHMP2B	-0.333341	6.08968e-10	0.0504886	0.338153	0.347559	0.0015894	-0.0647066	0.534359
ENSG00000084070	SMAP2	-0.137185	0.0139595	0.0297036	0.613125	0.114513	0.414022	-0.00703182	1
ENSG00000084072	PPIE	-0.12601	0.0278938	-0.0543907	0.433062	0.085044	0.561329	0.0953565	0.35005
ENSG00000084073	ZMPSTE24	-0.39303	3.35917e-12	0.0420348	0.288462	0.538148	4.15413e-07	-0.187153	0.113495
ENSG00000084090	STARD7	0.539896	1.63877e-33	-0.253319	6.55995e-06	0.0672048	0.578265	-0.353782	3.98675e-05
ENSG00000084092	NOA1	-0.140015	0.0393803	0.114386	0.0951386	-0.269523	0.0498046	0.295152	0.000743036
ENSG00000084093	REST	-0.178618	0.000313462	-0.197943	0.000133859	0.438505	6.12461e-06	-0.0619445	0.620825
ENSG00000084112	SSH1	-0.370979	2.52768e-06	0.510431	8.91927e-28	0.615125	4.18168e-10	-0.754577	1.04599e-17
ENSG00000084207	GSTP1	-0.20715	2.56941e-15	0.117919	3.03222e-05	0.309673	1.18506e-08	-0.220443	1.22157e-06
ENSG00000084234	APLP2	0.649214	1.74273e-61	-0.00884096	0.796486	0.564307	3.10894e-13	-1.20468	4.40646e-58
ENSG00000084444	FAM234B	-0.0855349	0.297441	0.0296649	0.113181	-0.102387	0.457795	0.158257	0.592083
ENSG00000084463	WBP11	-0.0318809	0.784288	0.252151	2.96168e-06	-0.216264	0.0562936	-0.00400605	1
ENSG00000084623	EIF3I	-0.251689	1.66468e-11	-0.167751	3.37389e-05	0.223661	0.00536426	0.195779	0.00143429
ENSG00000084636	COL16A1	0.954653	1.74436e-70	-0.0412375	0.00118147	-1.29876	3.60512e-27	0.385343	1.22185e-10
ENSG00000084652	TXLNA	-0.373854	5.179e-12	0.0416217	0.467842	0.120388	0.289392	0.211844	0.0153111
ENSG00000084676	NCOA1	0.0783638	0.0440457	-0.141733	0.118955	-0.516898	1.38728e-05	0.580268	4.75006e-13
ENSG00000084693	AGBL5	-0.183645	0.00105193	-0.0343357	0.711659	-0.0380731	0.934382	0.256054	0.00356856
ENSG00000084710	EFR3B	-0.104025	0.813201	0.127249	0.000858259	-0.310633	0.000578504	0.287409	4.00434e-05
ENSG00000084731	KIF3C	-0.471197	5.14799e-17	0.496279	3.92869e-26	0.202253	0.0606641	-0.227335	0.0866983
ENSG00000084733	RAB10	-0.224451	3.90588e-06	0.2025	1.82394e-05	0.274742	0.0059055	-0.252791	0.00198798
ENSG00000084754	HADHA	0.362506	1.87798e-21	-0.0478573	0.386078	-0.312795	0.000424915	-0.00185387	1
ENSG00000084764	MAPRE3	0.161958	0.0061534	0.234505	5.65359e-05	-0.208303	0.130793	-0.18816	0.0938046
ENSG00000084774	CAD	-0.0700547	0.317699	0.0729009	0.186053	-0.136431	0.254962	0.133584	0.141867
ENSG00000085063	CD59	-1.58159	2.34772e-209	1.43361	0	1.6577	5.18668e-135	-1.50971	5.98707e-97
ENSG00000085117	CD82	-0.638984	3.11725e-39	0.071308	1.10841e-06	0.108405	0.0140549	0.459272	2.79953e-09
ENSG00000085185	BCORL1	0.0241857	0.561988	0.0494173	0.334001	-0.0192411	0.815127	-0.0543619	0.619237
ENSG00000085224	ATRX	0.477492	2.0329e-31	-0.15821	0.00157067	-0.0613677	0.626924	-0.257915	0.000518903
ENSG00000085231	AK6	-0.259893	6.35333e-07	0.00656465	0.874862	0.352621	0.00113934	-0.0992919	0.390385
ENSG00000085274	MYNN	-0.103378	0.0550367	-0.0573008	0.442803	0.114709	0.338006	0.045969	0.749083
ENSG00000085276	MECOM	-1.17583	6.80034e-88	0.960003	1.39285e-123	0.587865	1.83335e-16	-0.372038	0.811868
ENSG00000085365	SCAMP1	0.3234	2.59936e-09	-0.0253701	0.988336	0.00577808	0.965463	-0.303808	0.0026249
ENSG00000085377	PREP	0.45811	2.51059e-18	-0.113127	0.234367	-0.073247	0.807691	-0.271736	0.00741562
ENSG00000085382	HACE1	0.0487495	0.0363415	-0.0585141	0.905255	-0.0916436	0.305407	0.101408	0.916839
ENSG00000085415	SEH1L	-0.0203229	0.800481	0.0220124	0.759919	0.00832461	1	-0.0100141	0.976399
ENSG00000085433	WDR47	-0.0125036	0.905799	0.0855066	0.0564697	-0.0436086	0.766556	-0.0293943	0.490388
ENSG00000085449	WDFY1	-0.429503	1.10526e-15	0.238264	1.13464e-06	0.220774	0.040994	-0.0295358	1
ENSG00000085491	SLC25A24	-0.532431	7.60012e-23	0.0999921	0.0185194	0.490913	1.04846e-05	-0.0584741	0.861293
ENSG00000085511	MAP3K4	0.161503	0.00110085	-0.0134525	1	-0.0095247	1	-0.138526	0.152051
ENSG00000085644	ZNF213	-0.0143196	1	0.109365	0.0202513	-0.0593424	0.513939	-0.0357034	0.82749
ENSG00000085662	AKR1B1	1.15529	5.13593e-151	-0.0942022	0.224828	-0.504927	3.39755e-06	-0.556162	8.18792e-12
ENSG00000085719	CPNE3	0.323567	5.50962e-11	-0.0654466	0.369026	0.00658882	1	-0.264709	0.00307234
ENSG00000085721	RRN3	0.053967	0.244235	0.0503661	0.244278	-0.131147	0.190762	0.0268142	0.787685
ENSG00000085733	CTTN	-0.970254	1.1323e-106	0.357597	6.89412e-20	0.889518	5.12622e-30	-0.276861	0.000562965
ENSG00000085741	WNT11	0.248264	4.46794e-13	-0.0530182	0.432254	-0.186694	0.00245082	-0.00855152	0.152228
ENSG00000085760	MTIF2	0.164025	0.00190381	0.0973746	0.0650337	-0.408707	0.000751555	0.147307	0.114456
ENSG00000085788	DDHD2	0.150334	0.00392467	0.0228032	0.679329	0.040209	0.777422	-0.213346	0.0217144
ENSG00000085831	TTC39A	0.546471	9.3575e-38	-0.264082	0.201655	0.208258	0.000324079	-0.490647	8.01227e-11
ENSG00000085832	EPS15	0.734292	9.56702e-50	0.0460453	0.192364	-0.0109431	0.906713	-0.769394	4.20892e-16
ENSG00000085871	MGST2	0.360716	8.89081e-20	-0.628917	8.78902e-21	1.13013	3.42332e-41	-0.86193	5.25979e-23
ENSG00000085872	CHERP	-0.0342156	0.671839	-0.0827464	0.249318	0.206061	0.0851588	-0.089099	0.369979
ENSG00000085978	ATG16L1	0.0510207	0.185388	-0.0140423	0.878369	0.0627176	0.550173	-0.099696	0.178712
ENSG00000085982	USP40	-0.0607361	0.428866	0.258355	5.90172e-07	-0.181488	0.12551	-0.0161317	1
ENSG00000085998	POMGNT1	0.147386	0.00394476	-0.0772845	0.296404	-0.130923	0.329542	0.0608214	0.674376
ENSG00000085999	RAD54L	-0.0735194	0.357397	-0.0508055	0.818792	-0.130379	0.226003	0.254703	8.97044e-05
ENSG00000086015	MAST2	0.787617	2.56502e-48	-0.0667975	0.83724	-0.559855	1.16705e-05	-0.160964	0.546621
ENSG00000086061	DNAJA1	-0.199302	4.93151e-06	-0.35609	1.26729e-15	0.695404	6.29555e-18	-0.140012	0.0982766
ENSG00000086062	B4GALT1	-1.0491	3.21777e-90	0.128036	7.55906e-05	0.609579	3.67509e-10	0.311489	7.57008e-06
ENSG00000086065	CHMP5	0.0485282	0.272331	-0.197635	6.11149e-05	0.391693	1.05809e-05	-0.242586	0.00220798
ENSG00000086102	NFX1	0.213043	6.43684e-05	-0.11374	0.151723	0.114261	0.439924	-0.213563	0.039734
ENSG00000086189	DIMT1	-0.25969	3.70859e-06	0.0538979	0.333701	0.196253	0.112854	0.0095399	0.995464
ENSG00000086200	IPO11	-0.912007	3.64473e-09	-0.95215	3.03337e-10	2.84626	1.80314510578039e-313	-0.982099	6.46719e-11
ENSG00000086232	EIF2AK1	-0.61291	3.56071e-32	0.0652971	0.171958	0.338092	0.000903699	0.209521	0.00861548
ENSG00000086289	EPDR1	0.175643	2.92415e-05	0.928762	3.6911e-73	-0.332799	0.039906	-0.771606	3.48734e-17
ENSG00000086300	SNX10	-0.130074	0.240022	0.437058	2.94312e-17	-0.19862	0.246143	-0.108365	0.246813
ENSG00000086475	SEPHS1	0.0733843	0.226592	-0.0708735	0.339211	-0.163763	0.21228	0.161253	0.108134
ENSG00000086504	MRPL28	0.219156	2.30839e-06	-0.190779	0.000427919	0.0532901	0.710008	-0.0816677	0.432646
ENSG00000086544	ITPKC	-0.113899	0.085503	0.0833296	0.0794922	-0.00670056	1	0.0372699	1
ENSG00000086589	RBM22	-0.346453	1.23929e-10	0.00214424	0.963634	0.320783	0.00384431	0.0235254	0.735908
ENSG00000086598	TMED2	-1.00188	1.83613e-148	0.245947	4.10696e-12	0.548692	4.13008e-14	0.207246	0.000579968
ENSG00000086619	ERO1B	0.02481	0.366011	0.0631421	0.0695559	0.0740512	0.361195	-0.162003	0.00627286
ENSG00000086666	ZFAND6	-0.00322285	0.908982	-0.288035	4.42765e-09	0.663581	1.10546e-14	-0.372323	3.31452e-06
ENSG00000086696	HSD17B2	-0.0027571	1	-0.00273116	1	-0.0170194	1	0.0225076	1
ENSG00000086712	TXLNG	-0.0474376	0.577987	0.0241518	0.672365	0.093621	0.681562	-0.0703352	0.654156
ENSG00000086758	HUWE1	0.0576663	0.26843	0.0707435	0.213553	0.152879	0.268081	-0.281289	0.00408272
ENSG00000086827	ZW10	-0.11972	0.0115464	-0.00276617	0.876011	0.0567292	0.865636	0.0657573	0.291695
ENSG00000086848	ALG9	0.0853769	0.0609318	-0.0643286	0.205499	-0.0472613	0.701572	0.026213	0.664484
ENSG00000086967	MYBPC2	-0.0833205	0.176083	-0.146896	0.904172	-0.214577	0.00760098	0.444794	3.61365e-17
ENSG00000086991	NOX4	-0.524382	6.58277e-21	-0.26284	0.0975581	1.05498	2.64016e-40	-0.267761	0.341692
ENSG00000087008	ACOX3	0.350309	3.32425e-14	-0.0856134	0.903656	-0.312546	0.00267415	0.0478502	0.304796
ENSG00000087053	MTMR2	-0.449596	8.15896e-17	-0.0176164	1	0.522617	1.10494e-06	-0.055405	0.911838
ENSG00000087074	PPP1R15A	-0.31785	5.07042e-13	0.506844	2.49064e-34	0.411954	1.37536e-06	-0.600948	7.64792e-18
ENSG00000087076	HSD17B14	-0.772026	2.04402e-27	0.00592809	0.00343878	0.794743	8.21368e-19	-0.0286453	0.977821
ENSG00000087077	TRIP6	-0.30961	0.000159508	0.414697	5.82857e-15	-0.788985	1.00155e-10	0.683898	2.11888e-16
ENSG00000087085	ACHE	-0.146496	1	0.0594299	0.0291665	-0.186048	0.0223836	0.273114	2.67773e-07
ENSG00000087086	FTL	-2.10593	0	1.08755	1.77026e-301	0.951926	2.46665e-81	0.0664573	0.158216
ENSG00000087087	SRRT	-0.0962255	0.129715	-0.139943	0.0268743	0.0636246	0.711763	0.172544	0.0602136
ENSG00000087088	BAX	-1.16272	1.5385e-173	0.123025	0.000247894	1.16068	7.12259e-59	-0.120986	0.241292
ENSG00000087095	NLK	0.218356	4.67337e-09	-0.229654	0.00886228	0.423343	7.17212e-06	-0.412045	3.6173e-07
ENSG00000087111	PIGS	0.709801	6.43518e-48	-0.204124	0.00736448	-0.0569747	0.941452	-0.448702	2.77191e-07
ENSG00000087116	ADAMTS2	-0.267797	1	0.285145	1.34937e-25	-0.303883	0.00703197	0.286534	2.07256e-12
ENSG00000087152	ATXN7L3	-0.0427067	0.793407	-0.0649025	0.53716	0.341438	0.00304337	-0.233829	0.0136493
ENSG00000087157	PGS1	-0.315573	2.82604e-07	-0.264048	0.000646557	0.805578	3.24046e-15	-0.225957	0.031965
ENSG00000087191	PSMC5	-0.248702	1.16857e-09	-0.3202	5.48209e-14	0.97281	2.63078e-41	-0.403907	2.34801e-09
ENSG00000087206	UIMC1	0.126436	0.0244203	0.115046	0.0667673	-0.0778893	0.651517	-0.163592	0.114303
ENSG00000087237	CETP	-0.252008	1	-0.240689	0.698175	0.747845	2.84226e-26	-0.255149	1
ENSG00000087245	MMP2	-1.97712	6.23457e-241	1.60361	0	-0.243395	0.998534	0.616905	2.65977e-32
ENSG00000087253	LPCAT2	-0.152318	0.0208072	0.190877	3.74188e-05	0.196712	0.0375329	-0.23527	0.00360988
ENSG00000087258	GNAO1	0.0533559	0.00181316	0.085399	0.0124505	-0.148877	0.00679887	0.0101217	0.289948
ENSG00000087263	OGFOD1	-0.0848588	0.268116	0.157883	0.00422536	-0.288574	0.0159019	0.215549	0.0161029
ENSG00000087266	SH3BP2	-0.473092	1.33426e-13	0.233821	8.09585e-08	0.803418	1.60902e-15	-0.564147	2.44329e-09
ENSG00000087269	NOP14	-0.311035	6.67755e-11	-9.33045e-05	0.7303	0.294779	0.00296346	0.0163495	0.790584
ENSG00000087274	ADD1	0.3193	2.64923e-12	-0.0526731	0.437197	-0.0541385	0.738732	-0.212488	0.009992
ENSG00000087301	TXNDC16	-0.000660558	0.420025	0.192036	0.000210552	-0.23307	0.0234904	0.0416953	0.677483
ENSG00000087302	C14orf166	-0.388038	1.66058e-31	0.334799	3.94517e-24	-0.0181065	0.923459	0.0713448	0.304868
ENSG00000087303	NID2	0.114496	0.0145655	0.428144	2.56606e-14	-0.276979	0.0507691	-0.265661	0.00875401
ENSG00000087338	GMCL1	-0.167623	0.00250544	-0.0869618	0.207019	0.26166	0.0341729	-0.00707572	1
ENSG00000087365	SF3B2	-0.361091	1.8248e-17	0.0038245	0.985781	0.170378	0.071165	0.186888	0.00824127
ENSG00000087448	KLHL42	0.345819	1.69735e-11	0.0735355	0.203116	-0.126029	0.34991	-0.293325	0.00185916
ENSG00000087460	GNAS	0.178351	9.59687e-12	-0.8479	3.95792e-201	0.179089	0.00237238	0.490459	6.06333e-34
ENSG00000087470	DNM1L	0.23983	1.26857e-05	-0.0967464	0.195715	-0.139582	0.334754	-0.00350188	1
ENSG00000087494	PTHLH	-0.327081	1	0.751401	7.23735e-71	-0.328894	1	-0.0954263	1
ENSG00000087495	PHACTR3	0.700867	1.50143e-59	-0.272621	0.925785	-0.336136	0.00129081	-0.0921097	0.100195
ENSG00000087502	ERGIC2	-0.0782585	0.169502	0.150508	0.00696572	-0.0563302	0.708926	-0.0159193	0.933753
ENSG00000087586	AURKA	0.312951	1.27522e-09	-0.120197	0.142281	-0.156858	0.176046	-0.0358956	1
ENSG00000087842	PIR	-0.665569	3.09827e-43	0.193528	1.53713e-05	0.751853	7.18223e-19	-0.279811	0.00118744
ENSG00000087884	AAMDC	0.188945	5.82227e-05	-0.0630221	0.447698	0.134639	0.267406	-0.260562	0.00374208
ENSG00000087903	RFX2	-0.177899	3.15429e-06	-0.0585852	0.504366	0.172929	0.0431074	0.0635549	0.33886
ENSG00000087995	METTL2A	0.136129	0.00210333	-0.0187474	0.877394	-0.164118	0.0623062	0.0467366	0.480834
ENSG00000088035	ALG6	-0.301691	3.2488e-11	-0.0716351	0.512367	0.248632	0.0174849	0.124694	0.052482
ENSG00000088038	CNOT3	-0.144135	0.00960082	-0.0814785	0.25739	0.207672	0.0639468	0.0179415	0.99884
ENSG00000088179	PTPN4	0.00641605	0.851088	-0.262216	7.45178e-06	0.321962	0.00292733	-0.0661618	0.570405
ENSG00000088205	DDX18	-0.205454	0.000336301	-0.151416	0.0351701	0.409118	0.000660434	-0.0522476	0.688728
ENSG00000088247	KHSRP	-0.11387	0.0417688	-0.035516	0.733171	0.0655842	0.687958	0.0838022	0.432832
ENSG00000088256	GNA11	0.179544	8.0036e-05	-0.133137	0.119378	0.441526	4.41379e-05	-0.487934	7.18139e-08
ENSG00000088280	ASAP3	0.323434	2.01512e-13	-0.078577	0.313357	-0.380286	7.7919e-06	0.135429	0.00321903
ENSG00000088298	EDEM2	-0.165043	0.00725487	-0.0157437	0.918098	0.372393	0.000529861	-0.191607	0.0261533
ENSG00000088325	TPX2	0.0168524	0.754304	-0.0225611	1	-0.480475	0.000199458	0.486184	6.58158e-08
ENSG00000088356	PDRG1	0.126578	0.00828819	-0.262902	2.09751e-05	0.104738	0.594338	0.031587	0.696323
ENSG00000088367	EPB41L1	0.151252	0.000257195	-0.148092	0.224087	-0.121962	0.133118	0.118802	0.0704998
ENSG00000088387	DOCK9	0.21065	1.10186e-09	-0.430551	1.50575e-16	0.413599	1.05809e-05	-0.193698	0.0706632
ENSG00000088448	ANKRD10	-0.0587604	0.402132	0.255764	3.11792e-06	-0.0478162	0.742194	-0.149188	0.141589
ENSG00000088451	TGDS	-0.109085	0.00965496	0.0689951	0.175023	-0.0226537	1	0.0627435	0.40543
ENSG00000088543	C3orf18	0.315702	1.78282e-11	0.14291	0.000186018	-0.403993	1.13613e-05	-0.0546192	0.339208
ENSG00000088682	COQ9	0.531554	4.05188e-24	-0.0235822	0.994914	-0.127982	0.441262	-0.37999	0.000117578
ENSG00000088726	TMEM40	0.301061	5.53348e-23	-0.0938378	0.980183	-0.0864814	0.748486	-0.120742	0.0223196
ENSG00000088727	KIF9	-0.273041	1.6835e-05	-0.223101	0.00291517	0.688142	1.00252e-09	-0.192	0.171248
ENSG00000088756	ARHGAP28	-0.663535	2.25359e-51	-0.412213	2.10585e-06	0.702399	8.44218e-19	0.373349	2.10981e-11
ENSG00000088766	CRLS1	0.232815	2.30692e-06	-0.0806951	0.274066	-0.162218	0.172299	0.0100989	0.993365
ENSG00000088808	PPP1R13B	0.719883	2.13973e-56	-0.341521	0.200909	0.265289	3.39304e-05	-0.643652	7.39857e-15
ENSG00000088812	ATRN	-0.0731958	0.387599	-0.0310428	0.97546	0.304474	0.015598	-0.200235	0.025453
ENSG00000088826	SMOX	-0.856748	1.49781e-74	0.168382	1.07071e-11	0.760466	2.20846e-20	-0.0721002	0.351529
ENSG00000088832	FKBP1A	-1.56985	0	-0.0441544	0.517053	2.5371	0	-0.923098	2.29638e-82
ENSG00000088833	NSFL1C	-0.335553	1.59799e-13	-0.20857	1.76284e-05	0.668278	1.31005e-15	-0.124154	0.138104
ENSG00000088854	C20orf194	0.489793	1.45202e-23	-0.139475	0.213862	0.12667	0.174419	-0.476988	1.33554e-08
ENSG00000088882	CPXM1	-0.522599	4.33216e-37	0.221459	4.86705e-14	0.148349	0.00184868	0.152792	0.00102996
ENSG00000088888	MAVS	0.094496	0.0359658	-0.206694	0.0015033	0.536521	1.50796e-07	-0.424323	9.0157e-07
ENSG00000088899	RP5-1187M17.10	0.108596	0.00325231	0.0169655	0.598905	-0.0555407	0.414859	-0.0700211	0.541536
ENSG00000088930	XRN2	-0.41312	1.26203e-17	0.00597325	0.901914	0.145779	0.204034	0.261367	0.000376476
ENSG00000088970	KIZ	-0.000561053	0.168935	-0.0554852	0.811637	-0.223567	0.00640974	0.279613	0.000254376
ENSG00000088986	DYNLL1	-0.272641	2.26779e-24	-0.00460046	0.94448	0.217116	0.000190745	0.0601248	0.257581
ENSG00000088992	TESC	2.24913	0	-0.86315	0.0196987	-0.339352	0.559188	-1.04663	3.61234e-18
ENSG00000089006	SNX5	-0.150113	0.00342814	-0.0334148	0.637502	-0.0678509	0.761591	0.251378	0.00544736
ENSG00000089009	RPL6	-0.695719	0	0.197822	4.82328e-35	-0.361041	1.48469e-25	0.858939	6.54146e-297
ENSG00000089022	MAPKAPK5	-0.155028	0.00595776	0.000376722	0.996031	0.0408244	0.815083	0.113827	0.227186
ENSG00000089041	P2RX7	-0.115	0.0924959	0.323779	1.27654e-17	-0.0859399	0.66917	-0.122839	0.269374
ENSG00000089048	ESF1	-0.350727	3.48785e-11	-0.101095	0.195715	0.21331	0.062014	0.238512	0.00659973
ENSG00000089050	RBBP9	0.0728797	0.139428	-0.00722337	0.969807	-0.160723	0.173608	0.0950668	0.31398
ENSG00000089053	ANAPC5	-0.504057	1.12841e-26	0.181994	0.000145408	0.107351	0.331071	0.214712	0.00287369
ENSG00000089057	SLC23A2	-0.215293	4.59757e-05	0.0503269	0.389752	0.280384	0.00953971	-0.115418	0.418648
ENSG00000089060	SLC8B1	-0.146756	0.000669479	0.0781492	0.0317115	0.0691938	0.621466	-0.000586956	0.895237
ENSG00000089063	TMEM230	-0.47738	5.06194e-39	0.0895556	0.0232973	0.450535	5.37081e-10	-0.0627106	0.43732
ENSG00000089094	KDM2B	-0.0137266	0.939489	0.0954012	0.110243	-0.0524408	0.701544	-0.0292338	0.837401
ENSG00000089123	TASP1	-0.111314	0.0211644	-0.02588	0.680281	0.0543165	0.554176	0.0828776	0.390462
ENSG00000089154	GCN1	-0.0277234	0.665933	0.0375806	0.571238	0.10346	0.396746	-0.113317	0.235079
ENSG00000089157	RPLP0	-0.658403	0	0.322393	3.36764e-79	-0.411506	7.16073e-29	0.747516	4.62696e-198
ENSG00000089159	PXN	-0.219968	0.00160486	-0.273519	0.000102669	0.876854	8.95539e-19	-0.383367	2.85877e-05
ENSG00000089177	KIF16B	-0.0812544	0.246679	0.0416177	0.336895	-0.0735507	0.420596	0.113187	0.175566
ENSG00000089195	TRMT6	0.0441045	0.412608	-0.0969959	0.150934	-0.115124	0.356434	0.168015	0.0694676
ENSG00000089220	PEBP1	0.596256	2.56774e-72	0.0227672	0.78348	-0.930913	4.49835e-35	0.31189	4.28889e-09
ENSG00000089225	TBX5	1.3127	1.91664e-165	-0.352834	0.342377	-0.494657	0.017959	-0.46521	0.00465741
ENSG00000089234	BRAP	0.036693	0.455326	-0.00288783	1	0.0792568	0.546898	-0.113062	0.239565
ENSG00000089248	ERP29	-0.532275	1.89966e-42	0.200041	3.41533e-07	0.358958	5.51315e-06	-0.0267233	0.916839
ENSG00000089280	FUS	-0.276951	8.15456e-12	-0.150026	0.000705768	-0.106262	0.301044	0.533238	1.00954e-19
ENSG00000089289	IGBP1	0.0595504	0.168643	-0.0261926	0.78235	-0.347441	0.000304131	0.314083	3.11847e-06
ENSG00000089327	FXYD5	-2.5167	6.40974e-283	0.956801	9.70219e-232	2.63815	0	-1.07825	1.2906e-14
ENSG00000089335	ZNF302	0.75898	1.22043e-46	-0.173583	0.102492	-0.541107	2.94066e-05	-0.0442905	1
ENSG00000089351	GRAMD1A	-0.803848	3.85678e-61	-0.211115	0.000556028	1.32658	7.02873e-60	-0.311614	0.000910846
ENSG00000089472	HEPH	1.79383	3.57867e-265	-0.130394	0.024604	-1.00912	2.41294e-12	-0.654314	0.00577883
ENSG00000089486	CDIP1	0.34554	3.41286e-11	-0.129447	0.0699645	-0.0275133	0.953987	-0.18858	0.0639829
ENSG00000089597	GANAB	-0.447095	4.06873e-17	0.316049	6.80452e-10	-6.16263e-05	1	0.131108	0.0892094
ENSG00000089639	GMIP	-0.0396314	0.612161	-0.0325575	0.622284	0.181073	0.00644245	-0.108884	0.0244572
ENSG00000089682	RBM41	0.0434312	0.443963	-0.199707	0.000876886	-0.0191138	1	0.175389	0.06784
ENSG00000089685	BIRC5	-0.244379	0.000163184	-0.000294323	0.800514	-0.487341	0.000239234	0.732015	8.15504e-18
ENSG00000089693	MLF2	-0.185981	4.03955e-06	0.0708413	0.126317	-0.224492	0.0118374	0.339632	4.14718e-08
ENSG00000089723	OTUB2	-0.0320439	0.362858	0.00520835	0.572904	-0.0109519	0.961879	0.0377875	0.813076
ENSG00000089737	DDX24	0.0249034	0.571222	0.0106077	0.870883	0.134387	0.224166	-0.169898	0.048588
ENSG00000089775	ZBTB25	0.248545	2.4416e-06	-0.0213482	0.954938	-0.0979997	0.489046	-0.129197	0.204711
ENSG00000089818	NECAP1	-0.0549934	0.418981	-0.0581152	0.425583	0.0244381	0.853789	0.0886704	0.491588
ENSG00000089820	ARHGAP4	-0.0918501	0.663782	-0.335019	6.6618e-09	0.60852	1.26526e-12	-0.181651	0.0165095
ENSG00000089876	DHX32	-0.0612353	0.558178	-0.13648	0.113258	0.442665	0.000244216	-0.24495	0.01184
ENSG00000089902	RCOR1	0.0857063	0.11742	0.06956	0.270974	0.11607	0.350717	-0.271336	0.00551506
ENSG00000089916	GPATCH2L	-0.139513	0.00894551	-0.0169162	0.898853	0.268444	0.0157238	-0.112014	0.242291
ENSG00000090006	LTBP4	-0.219361	0.0533686	1.09835	3.21907e-113	-1.02051	1.07349e-17	0.141516	0.0380368
ENSG00000090013	BLVRB	0.133934	0.00273151	0.206847	1.65067e-05	0.132549	0.194223	-0.473329	9.49103e-10
ENSG00000090020	SLC9A1	-0.294624	3.02062e-06	-0.00126551	0.452959	0.636164	7.04977e-11	-0.340275	0.000584303
ENSG00000090054	SPTLC1	-0.108191	0.0119116	0.00207886	0.971482	0.0864713	0.399197	0.0196406	0.81265
ENSG00000090060	PAPOLA	-0.0760938	0.0812811	-0.0898535	0.0602202	0.524363	9.33814e-12	-0.358415	6.78801e-08
ENSG00000090061	CCNK	-0.109189	0.0576003	-0.00820385	0.909018	0.167432	0.203352	-0.0500392	0.7957
ENSG00000090097	PCBP4	0.323005	1.43843e-11	-0.251949	0.00037468	-0.640155	5.59892e-08	0.569099	5.91381e-13
ENSG00000090104	RGS1	-0.133307	1.88772e-05	0.289048	7.63885e-25	-0.0874692	0.803873	-0.068271	0.938504
ENSG00000090238	YPEL3	-0.0877773	0.0796669	0.213044	5.17459e-06	0.438815	1.6762e-06	-0.564082	1.19782e-12
ENSG00000090263	MRPS33	0.176019	9.98723e-05	0.0441265	0.441106	-0.460864	7.67801e-06	0.240718	0.0068895
ENSG00000090266	NDUFB2	0.647609	1.48453e-107	-0.0164563	0.833194	-0.029069	0.821083	-0.602083	1.13666e-29
ENSG00000090273	NUDC	0.0519299	0.281596	-0.272774	3.95124e-09	0.235075	0.0120853	-0.0142315	0.954032
ENSG00000090316	MAEA	0.100609	0.0817444	-0.0699837	0.301998	0.0437024	0.799886	-0.0743279	0.56863
ENSG00000090339	ICAM1	-0.68808	2.72492e-55	0.286605	6.76743e-18	0.361546	2.8709e-08	0.0399283	0.0369823
ENSG00000090372	STRN4	-0.0208039	1	-0.324244	2.30453e-08	0.565903	3.03179e-08	-0.220856	0.0229722
ENSG00000090376	IRAK3	-0.105608	1	0.19871	1.59757e-11	0.0208819	0.248948	-0.113983	0.053394
ENSG00000090432	MUL1	0.111441	0.0339748	0.00297614	0.947693	0.0365822	0.826337	-0.151	0.122995
ENSG00000090447	TFAP4	-0.0652773	0.210451	0.0337132	0.388152	-0.0645135	0.44762	0.0960776	0.0864048
ENSG00000090470	PDCD7	-0.291192	2.23138e-07	-0.0935128	0.198432	0.206356	0.109921	0.178349	0.0610399
ENSG00000090487	SPG21	-0.571919	1.72617e-45	0.127478	0.00228427	0.325786	9.35877e-05	0.118655	0.090447
ENSG00000090520	DNAJB11	-0.135646	0.00879136	-0.0260817	0.726886	0.458188	4.31917e-07	-0.29646	0.00022146
ENSG00000090530	P3H2	1.12843	1.10468e-94	-0.396204	0.0329985	-0.666872	1.95842e-07	-0.0653585	0.376712
ENSG00000090539	CHRD	-0.0418389	0.87036	0.0968109	6.36835e-05	-0.0838255	0.0670756	0.0288536	0.07825
ENSG00000090565	RAB11FIP3	0.0206328	0.0924324	-0.00796674	0.397002	0.111728	0.0622198	-0.124394	0.00954022
ENSG00000090581	GNPTG	-0.610701	8.83482e-29	0.196661	5.95152e-05	0.616567	4.87458e-10	-0.202527	0.0788695
ENSG00000090612	ZNF268	-0.1359	0.0088225	-0.0425559	0.608813	0.118293	0.372885	0.0601634	0.497373
ENSG00000090615	GOLGA3	-0.2404	4.68499e-05	0.214495	0.000185105	0.136533	0.348425	-0.110628	0.389083
ENSG00000090621	PABPC4	0.130953	0.00473893	0.0266961	0.755337	-0.22532	0.0316065	0.0676707	0.441269
ENSG00000090661	CERS4	-0.0103895	0.975265	-0.0419389	0.732085	0.293887	0.0156638	-0.241558	0.0152899
ENSG00000090674	MCOLN1	-0.292529	5.02558e-08	-0.149918	0.0367525	0.480081	6.16752e-06	-0.0376332	0.918175
ENSG00000090686	USP48	-0.187891	0.000807568	-0.111245	0.108593	0.190698	0.124382	0.108438	0.30383
ENSG00000090776	EFNB1	-0.262599	0.00264274	0.436832	1.81259e-14	-0.608482	1.32682e-06	0.43425	1.9566e-06
ENSG00000090857	PDPR	0.157919	0.00336893	0.0910991	0.126462	-0.0227637	0.857002	-0.226255	0.0292342
ENSG00000090861	AARS	0.434685	3.40736e-15	0.0158549	0.571778	-0.263869	0.0604963	-0.186671	0.0995391
ENSG00000090863	GLG1	-0.0267612	0.665573	0.223075	2.71936e-06	-0.159267	0.145227	-0.0370461	0.780887
ENSG00000090889	KIF4A	-0.0351036	0.172974	-0.00262848	0.760229	-0.0505787	0.754672	0.0883108	0.0763673
ENSG00000090905	TNRC6A	-0.00094741	1	-0.0367031	0.674955	0.142604	0.244025	-0.104953	0.293117
ENSG00000090924	PLEKHG2	-0.13236	0.0207175	0.0485062	0.45595	0.0176748	0.965581	0.0661787	0.551488
ENSG00000090932	DLL3	0.101462	0.00263461	-0.0279479	0.868984	-0.140956	0.171936	0.0674416	0.929499
ENSG00000090971	NAT14	-0.358456	5.68073e-10	0.264714	7.38718e-07	-0.166431	0.243692	0.260173	0.00279824
ENSG00000090975	PITPNM2	0.155821	1.54732e-09	-0.138031	0.19452	0.193692	0.00101958	-0.211482	7.67351e-05
ENSG00000090989	EXOC1	-0.267485	9.52769e-07	-0.0284592	0.978241	0.422169	0.000180359	-0.126225	0.282176
ENSG00000091009	RBM27	-0.0661186	0.288787	-0.0482954	0.596143	0.231066	0.045584	-0.116652	0.262427
ENSG00000091039	OSBPL8	-0.034023	0.562025	-0.0335415	0.658952	0.358256	8.66708e-05	-0.290691	0.000115494
ENSG00000091073	DTX2	-0.13952	0.00297781	-0.0174676	0.832842	0.0903294	0.315884	0.066658	0.552496
ENSG00000091127	PUS7	-0.207699	1.56905e-07	-0.0304602	0.879661	0.142866	0.146205	0.095294	0.0947736
ENSG00000091129	NRCAM	-0.458916	0.00939731	-0.520547	0.000116287	1.36441	7.99133e-66	-0.384945	0.287811
ENSG00000091136	LAMB1	0.260908	2.63504e-08	0.634579	2.88323e-41	-0.0568261	0.929692	-0.838661	4.74599e-24
ENSG00000091140	DLD	0.710444	3.52711e-51	-0.293977	2.09526e-06	-0.100841	0.610002	-0.315626	0.00111938
ENSG00000091157	WDR7	0.0356245	0.360558	-0.0077044	1	0.00328166	0.946958	-0.0312017	0.809272
ENSG00000091164	TXNL1	-0.435937	1.03742e-26	0.0680872	0.171372	0.0669768	0.496269	0.300873	1.92218e-06
ENSG00000091262	ABCC6	0.139617	3.04395e-06	-0.0182592	0.10182	-0.286184	2.95038e-05	0.164827	0.00106254
ENSG00000091317	CMTM6	-0.900796	2.4642e-71	0.370296	4.47143e-19	0.597188	4.71533e-11	-0.0666883	0.814149
ENSG00000091409	ITGA6	-0.799489	3.16046e-15	-0.659495	2.30771e-08	2.51283	2.7366e-222	-1.05385	1.72293e-23
ENSG00000091428	RAPGEF4	-0.16731	0.157877	-0.212541	0.457374	0.899432	4.42879e-25	-0.51958	2.21361e-12
ENSG00000091436	AC013461.1	3.05772	0	-0.0243845	0.00952578	-2.03516	4.03049e-64	-0.998171	2.00844e-13
ENSG00000091482	SMPX	3.78081	0	-0.682703	0.867377	-2.18	4.98364e-54	-0.918114	0.199582
ENSG00000091483	FH	0.717901	2.24281e-42	-0.174292	0.0827018	-0.613023	3.44934e-07	0.0694149	0.233141
ENSG00000091490	SEL1L3	-0.420278	1.05531e-26	0.0291477	1.19297e-08	0.586547	3.42421e-17	-0.195417	0.88011
ENSG00000091527	CDV3	-0.115835	0.0503983	-0.25077	5.26925e-06	0.428928	0.000182289	-0.0623227	0.74041
ENSG00000091542	ALKBH5	0.219814	6.30333e-06	-0.0104329	0.974564	-0.0141494	1	-0.195231	0.0253768
ENSG00000091592	NLRP1	-0.873838	3.95723e-29	0.544651	1.90793e-31	-0.733516	4.14603e-08	1.0627	8.91386e-44
ENSG00000091622	PITPNM3	-0.0147012	0.121075	-0.0238433	0.478101	-0.126749	0.0214995	0.165294	0.00118216
ENSG00000091640	SPAG7	0.920406	3.20673e-119	-0.346585	6.06425e-13	-0.443459	2.97106e-06	-0.130362	0.135738
ENSG00000091651	ORC6	0.121147	0.0186099	-0.0878796	0.336654	-0.415302	0.00109668	0.382035	6.25894e-06
ENSG00000091656	ZFHX4	-0.645142	1	-0.382993	0.346781	-0.633957	0.00213523	1.66209	1.33473e-80
ENSG00000091704	CPA1	-0.00969648	0.0865121	-0.0371098	0.342999	-0.169749	0.00384392	0.216555	1.56144e-05
ENSG00000091732	ZC3HC1	0.271208	1.43855e-07	-0.193708	0.00356754	-0.149166	0.333665	0.0716651	0.480981
ENSG00000091844	RGS17	-0.137488	0.0107303	0.0917886	0.0452501	0.200524	0.0750487	-0.154824	0.0845169
ENSG00000091879	ANGPT2	-1.75709	1.26493e-165	0.495799	9.48042e-91	2.14308	8.54491e-201	-0.881796	0.0213594
ENSG00000091947	TMEM101	-0.374925	1.23218e-11	-0.0162491	1	-0.0144636	1	0.405637	1.28735e-06
ENSG00000091972	CD200	-0.280921	1.71295e-12	-0.0132121	0.00235358	0.257611	5.61239e-06	0.0365219	0.243661
ENSG00000091986	CCDC80	-1.11395	6.86119e-14	1.28199	1.25057e-169	-1.60754	1.01218e-35	1.4395	6.61974e-89
ENSG00000092010	PSME1	0.182144	3.02428e-05	0.103791	0.0446594	-0.0577255	0.651204	-0.22821	0.00281043
ENSG00000092020	PPP2R3C	-0.037033	0.564151	-0.0861886	0.148662	0.176511	0.11619	-0.0532894	0.634904
ENSG00000092036	HAUS4	-0.0239814	0.71888	0.0998912	0.0991312	-0.119981	0.347187	0.0440708	0.652334
ENSG00000092051	JPH4	-0.0740085	1	0.00613545	0.0244434	-0.0706528	1	0.138526	0.0001167
ENSG00000092054	MYH7	5.21219	0	-0.429258	0.133468	-2.12076	2.53831e-27	-2.66218	1.08582e-62
ENSG00000092068	SLC7A8	0.132155	0.000725996	-0.0104045	0.591815	-0.00204813	0.840747	-0.119702	0.0622077
ENSG00000092094	OSGEP	-0.108536	0.11695	-0.0844598	0.216766	0.384835	0.000870056	-0.191839	0.0752469
ENSG00000092096	SLC22A17	0.97968	1.08331e-70	0.106386	0.00344665	-0.566096	0.000156457	-0.51997	4.71923e-05
ENSG00000092108	SCFD1	0.0294249	0.565627	-0.10022	0.109431	0.0604622	0.726569	0.0103328	0.964754
ENSG00000092140	G2E3	-0.0796391	0.163778	-0.0602662	0.465322	-0.102031	0.48094	0.241936	0.00317047
ENSG00000092148	HECTD1	-0.0773486	0.176957	-0.163038	0.00294162	0.430438	5.3601e-06	-0.190052	0.0174256
ENSG00000092199	HNRNPC	-0.601143	5.62977e-66	-0.0380645	0.464505	0.0794818	0.337826	0.559726	1.12596e-26
ENSG00000092201	SUPT16H	-0.274531	8.65226e-07	-0.0676241	0.410007	-0.0720451	0.657938	0.414201	3.24671e-07
ENSG00000092203	TOX4	-0.00925265	0.96158	-0.104156	0.0983539	0.0584584	0.642611	0.05495	0.715072
ENSG00000092208	GEMIN2	0.176215	0.000225128	-0.065094	0.725574	-0.148668	0.144477	0.0375475	0.687392
ENSG00000092330	TINF2	-0.317557	1.02322e-08	0.168786	0.00266233	0.320247	0.00427978	-0.171477	0.106498
ENSG00000092421	SEMA6A	-0.804406	3.65827e-52	-0.378178	4.19732e-08	0.529463	2.15832e-08	0.653121	2.65833e-20
ENSG00000092439	TRPM7	0.318739	5.25705e-09	0.0355649	0.336801	-0.314884	0.00729348	-0.03942	1
ENSG00000092445	TYRO3	-0.222709	0.000183572	0.245969	7.61061e-06	0.267765	0.0201518	-0.291025	0.0024181
ENSG00000092470	WDR76	0.0631461	0.182142	-0.0205583	0.920609	-0.208175	0.0732604	0.165587	0.0509196
ENSG00000092529	CAPN3	0.35268	7.5409e-20	-0.106338	0.592683	-0.212039	0.0801935	-0.034303	0.576186
ENSG00000092531	SNAP23	-0.684246	2.96082e-35	-0.150224	0.121015	1.11447	5.32798e-33	-0.28	0.0135781
ENSG00000092607	TBX15	-0.390506	7.1935e-07	-0.38184	0.000226252	0.956901	1.81738e-45	-0.184555	0.00359844
ENSG00000092621	PHGDH	-0.104975	0.00257024	1.48855	8.40958e-177	-1.65893	5.03585e-40	0.275357	1.17975e-08
ENSG00000092758	COL9A3	-2.23553	1	0.601957	2.79553e-89	-1.68561	1.52523e-12	3.31918	0
ENSG00000092820	EZR	1.30507	8.7547e-203	-0.73273	6.00915e-29	0.203881	0.0066335	-0.776222	1.25823e-17
ENSG00000092841	MYL6	0.995397	0	-0.339977	8.86548e-50	-0.0144654	0.881464	-0.640955	1.1856e-64
ENSG00000092847	AGO1	-0.0874668	0.23128	-0.024366	0.96558	0.271585	0.0196506	-0.159752	0.052482
ENSG00000092853	CLSPN	-0.278735	0.00127952	-0.0459324	0.918335	-0.353791	0.00852228	0.678459	2.46254e-17
ENSG00000092871	RFFL	-0.0568409	0.659411	0.197499	7.85065e-05	0.0307031	1	-0.171362	0.0763673
ENSG00000092929	UNC13D	0.720256	3.98193e-57	-0.196097	0.515029	-0.163042	0.825347	-0.361118	1.01081e-06
ENSG00000092931	MFSD11	0.25003	5.75668e-07	-0.154649	0.0257538	0.172507	0.150618	-0.267888	0.00263671
ENSG00000092964	DPYSL2	-1.09958	7.12672e-117	0.242884	1.62059e-12	1.38392	3.47241e-81	-0.527224	3.66023e-10
ENSG00000092969	TGFB2	0.649375	2.79436e-33	0.776469	3.3794e-42	-0.876038	1.51061e-11	-0.549805	0.12006
ENSG00000092978	GPATCH2	-0.182305	0.00102207	-0.0268054	0.876093	0.0932566	0.589986	0.115854	0.213387
ENSG00000093000	NUP50	-0.377633	4.71426e-12	-0.0506507	0.789181	0.41785	0.000306981	0.010434	0.75469
ENSG00000093009	CDC45	-0.107814	0.000441986	0.00296242	0.507309	-0.0642857	0.810614	0.169137	0.0027839
ENSG00000093010	COMT	-0.17105	0.00891176	0.240469	8.0144e-06	0.181741	0.142812	-0.25116	0.00469984
ENSG00000093072	CECR1	0.355723	5.5748e-13	0.0572618	0.111543	-0.117913	0.588968	-0.295072	0.000170051
ENSG00000093144	ECHDC1	-0.20498	0.000144868	-0.0294455	0.75587	0.104042	0.401653	0.130383	0.183871
ENSG00000093167	LRRFIP2	-0.165363	0.00468578	-0.173601	0.00390293	0.722535	3.21418e-14	-0.383571	2.03725e-05
ENSG00000093183	SEC22C	-0.266197	1.77571e-06	0.0671549	0.154396	0.388675	0.000885776	-0.189633	0.0648156
ENSG00000094631	HDAC6	0.00237875	0.814715	0.00530984	0.725146	-0.107261	0.225263	0.099572	0.220171
ENSG00000094804	CDC6	0.0264889	0.0496415	-0.0457493	0.588736	-0.0767361	0.0698684	0.0959965	0.0664215
ENSG00000094841	UPRT	-0.111338	0.0198648	-0.0911182	0.113666	0.249702	0.0100049	-0.0472451	0.808492
ENSG00000094880	CDC23	-0.018103	0.652895	-0.0588272	0.422253	-0.0027165	1	0.0796467	0.346995
ENSG00000094914	AAAS	0.0110631	0.911901	-0.0131001	0.905562	0.0724645	0.685364	-0.0704274	0.626885
ENSG00000094916	CBX5	0.214127	9.25843e-07	0.296546	1.39081e-10	-1.16386	3.59048e-30	0.653191	4.82623e-22
ENSG00000094975	SUCO	0.283957	8.87131e-08	-0.0672071	0.458669	-0.180021	0.119766	-0.0367282	0.947334
ENSG00000095002	MSH2	0.245434	1.72125e-06	-0.179211	0.00540041	-0.0237302	0.936246	-0.0424926	0.836377
ENSG00000095015	MAP3K1	0.221806	8.33766e-06	0.538865	4.10603e-20	-0.308454	0.0749077	-0.452217	2.22931e-05
ENSG00000095059	DHPS	-0.019416	0.795122	-0.109967	0.0608984	0.0616156	0.649695	0.0677672	0.523477
ENSG00000095066	HOOK2	0.490578	4.29882e-20	0.0938138	0.0481558	-0.628021	2.618e-07	0.0436286	0.5622
ENSG00000095139	ARCN1	-0.151971	0.00764836	0.175352	0.00172549	0.13008	0.334628	-0.153461	0.142118
ENSG00000095209	TMEM38B	0.0970783	0.0710504	-0.0488875	0.589003	-0.0463521	0.711586	-0.00183862	1
ENSG00000095261	PSMD5	-0.152492	0.00468806	0.0159523	0.683695	0.213619	0.073464	-0.0770792	0.46821
ENSG00000095319	NUP188	0.004746	0.549695	0.188644	8.49172e-05	-0.212498	0.0219535	0.0191077	0.710203
ENSG00000095321	CRAT	0.350607	7.66767e-11	0.119344	0.0708124	-0.183363	0.225039	-0.286589	0.00321809
ENSG00000095370	SH2D3C	-0.634522	1.11901e-37	-0.529243	0.000128615	1.34934	2.46848e-71	-0.185579	0.00410632
ENSG00000095380	NANS	-0.23231	1.11106e-05	0.0851508	0.218621	-0.0321227	0.954129	0.179282	0.0443786
ENSG00000095485	CWF19L1	0.0100267	0.785273	-0.0797464	0.160197	0.0277502	0.79552	0.0419695	0.8167
ENSG00000095564	BTAF1	0.111327	0.0158523	0.0203067	0.576331	-0.0710066	0.468536	-0.0606269	0.593642
ENSG00000095574	IKZF5	-0.0267628	0.971504	-0.0628976	0.634912	0.343821	0.000749374	-0.254161	0.00312467
ENSG00000095587	TLL2	0.154899	3.93539e-12	-0.313491	0.0001204	-0.266531	0.0692424	0.425123	5.3286e-14
ENSG00000095637	SORBS1	0.272946	1.83872e-10	-0.473443	1.35787e-13	0.376828	1.04039e-05	-0.176331	0.362403
ENSG00000095713	CRTAC1	-0.185523	1.07254e-06	0.269844	4.85756e-14	-0.0737197	0.867762	-0.0106009	0.077957
ENSG00000095739	BAMBI	0.205006	1.17345e-05	1.20187	4.43374e-126	-0.934834	1.29078e-15	-0.472046	4.96779e-06
ENSG00000095752	IL11	-0.0871523	1	-0.0506302	0.0273214	-0.0952941	1	0.233077	0.00665209
ENSG00000095787	WAC	-0.0170492	0.831484	-0.0370298	0.58591	0.278319	0.00671843	-0.22424	0.0106946
ENSG00000095794	CREM	-0.18503	0.000413529	-0.334034	2.66002e-10	1.08212	1.34723e-41	-0.563052	3.82502e-13
ENSG00000095906	NUBP2	0.0507188	0.330511	-0.21801	2.23077e-05	0.1588	0.149798	0.00849139	0.951568
ENSG00000095951	HIVEP1	-0.18719	0.000218696	0.229598	4.83303e-06	0.030642	0.779966	-0.0730499	0.661604
ENSG00000096060	FKBP5	-0.119919	0.294496	-0.296607	1.52448e-08	0.399641	6.15197e-05	0.016885	0.679881
ENSG00000096063	SRPK1	-0.268393	3.78117e-07	-0.186905	0.00252309	0.304591	0.00557797	0.150706	0.099936
ENSG00000096070	BRPF3	0.0690685	0.147829	0.0585105	0.269937	0.0306351	0.920679	-0.158214	0.0892958
ENSG00000096080	MRPS18A	-0.313825	1.2475e-08	0.00183955	0.940075	0.0241098	0.833874	0.287875	0.0012211
ENSG00000096092	TMEM14A	-0.911951	1.97067e-74	0.316528	4.4431e-14	0.423338	2.13074e-06	0.172085	0.0236116
ENSG00000096093	EFHC1	-0.496221	4.81855e-17	0.329424	4.37974e-10	-0.0683108	0.81409	0.235108	0.00527095
ENSG00000096384	HSP90AB1	-0.626477	1.2131e-159	0.152397	3.28957e-10	-0.0425819	0.790751	0.516662	2.97207e-49
ENSG00000096395	MLN	-0.0372298	1	-0.0345576	1	-0.0351735	1	0.106961	0.00120922
ENSG00000096401	CDC5L	-0.0593559	0.379444	-0.357524	1.31278e-10	0.253431	0.0203002	0.163448	0.0689725
ENSG00000096433	ITPR3	-0.264772	0.00149581	-0.126283	0.547566	0.66184	1.74571e-15	-0.270785	0.00190175
ENSG00000096696	DSP	1.07326	3.6971e-87	0.766822	7.76195e-48	-0.802516	0.0001837	-1.03756	3.86853e-17
ENSG00000096717	SIRT1	0.233434	8.72702e-06	-0.00619466	0.977782	-0.13826	0.29741	-0.0889797	0.447562
ENSG00000096746	HNRNPH3	0.157895	0.000979473	0.0374823	0.554023	-0.227334	0.0329401	0.0319565	0.76975
ENSG00000096872	IFT74	-0.0619394	0.35833	0.0322839	0.50458	0.0810804	0.671972	-0.0514249	0.654131
ENSG00000096968	JAK2	0.379689	3.31711e-17	-0.0833759	0.594623	-0.0964412	0.730817	-0.199872	0.0235359
ENSG00000097007	ABL1	-0.0383663	0.518832	0.0466026	0.541546	0.0681485	0.657938	-0.0763848	0.53696
ENSG00000097021	ACOT7	-0.47835	1.60582e-19	0.0804223	0.0327423	0.519893	1.93975e-07	-0.121965	0.162806
ENSG00000097033	SH3GLB1	0.686562	2.88406e-88	-0.256791	2.56839e-09	0.660722	1.30756e-21	-1.09049	3.86798e-66
ENSG00000097046	CDC7	0.0226065	0.655638	-0.00799029	0.984793	-0.0977286	0.378745	0.0831124	0.324796
ENSG00000097096	SYDE2	0.452299	7.05375e-29	-0.123215	0.789298	-0.234497	0.00568541	-0.0945875	0.654556
ENSG00000099139	PCSK5	-0.31771	2.40264e-16	0.342286	3.34475e-23	0.0113054	0.275224	-0.0358809	0.316475
ENSG00000099194	SCD	-0.907011	2.10851e-73	0.496711	2.06587e-32	0.421085	1.30614e-05	-0.0107848	0.812417
ENSG00000099203	TMED1	-0.0303083	0.796822	-0.0757676	0.31659	0.290215	0.00762181	-0.184139	0.040884
ENSG00000099204	ABLIM1	1.38704	4.87629e-170	-0.208291	0.301977	-0.362762	0.0969703	-0.815985	4.64599e-15
ENSG00000099219	ERMP1	0.160007	4.63699e-05	-0.0505391	0.580701	0.0476778	0.471818	-0.157145	0.0267103
ENSG00000099246	RAB18	-0.125961	0.00789659	-0.0982913	0.0631226	0.30304	0.000944945	-0.0787881	0.364614
ENSG00000099250	NRP1	0.784654	2.47502e-75	-0.902741	2.20456e-44	0.806786	1.61879e-18	-0.688699	3.40513e-13
ENSG00000099256	PRTFDC1	-0.400587	1.14312e-12	0.3876	1.62612e-13	-0.0639334	0.965052	0.07692	0.342321
ENSG00000099260	PALMD	-0.059361	0.96158	-0.296851	0.00101258	-0.293425	0.0444292	0.649636	5.46808e-18
ENSG00000099282	TSPAN15	-1.25296	1.68501e-74	-0.278005	0.770358	2.41034	4.25818e-232	-0.879383	2.87501e-17
ENSG00000099284	H2AFY2	0.340347	1.70901e-11	0.124072	0.00177449	-0.843996	1.50568e-12	0.379576	7.96975e-07
ENSG00000099290	FAM21A	0.0283171	0.459396	0.0179699	0.645586	0.24133	0.0511747	-0.287617	0.00284564
ENSG00000099326	MZF1	0.0793332	0.0592355	0.135617	0.00564852	-0.119137	0.240447	-0.0958124	0.359166
ENSG00000099330	OCEL1	-0.103832	0.112364	0.114238	0.0592211	0.242101	0.0456362	-0.252507	0.0116981
ENSG00000099331	MYO9B	-0.219801	0.000367522	0.33508	6.05987e-11	0.297797	0.00582315	-0.413077	1.30927e-06
ENSG00000099337	KCNK6	0.650501	3.43108e-35	0.493875	1.22096e-21	-0.593834	3.30484e-05	-0.550542	0.000300585
ENSG00000099341	PSMD8	-0.194194	3.82166e-07	-0.160389	0.000110642	0.459895	9.573e-10	-0.105312	0.156135
ENSG00000099364	FBXL19	0.00731695	0.921079	0.0364053	0.518258	0.0776192	0.446918	-0.121342	0.168726
ENSG00000099377	HSD3B7	0.208239	3.06147e-07	-0.0146004	0.264608	-0.35593	0.000260729	0.162292	0.0617073
ENSG00000099381	SETD1A	-0.0725155	0.24607	-0.068779	0.36329	0.188075	0.0936982	-0.0467809	0.586191
ENSG00000099385	BCL7C	-0.67598	7.8394e-55	0.25278	8.46144e-10	0.0594232	0.556175	0.363777	3.46888e-08
ENSG00000099622	CIRBP	0.306007	4.06215e-26	0.202195	2.46803e-11	-1.18699	7.84542e-71	0.678787	6.61774e-56
ENSG00000099624	ATP5D	0.956305	1.38368e-267	-0.0464429	0.347334	-0.569459	2.0892e-21	-0.340404	1.86482e-13
ENSG00000099625	CBARP	0.0888044	0.00279629	0.018107	0.147086	-0.0400641	0.231787	-0.0668474	0.962147
ENSG00000099783	HNRNPM	-0.230904	8.81691e-08	-0.228447	7.99507e-07	0.192177	0.0419136	0.267174	0.000204609
ENSG00000099785	2002-03-01	0.989297	1.67936e-136	-0.710257	1.36668e-26	0.769598	5.36487e-20	-1.04864	3.93622e-35
ENSG00000099795	NDUFB7	0.201155	2.96472e-08	-0.105602	0.0144168	0.0807231	0.403172	-0.176276	0.0116164
ENSG00000099797	TECR	0.0583243	0.274583	-0.294501	8.8466e-09	0.2931	0.00243171	-0.056924	0.637395
ENSG00000099800	TIMM13	-0.127166	0.000261321	-0.0169941	0.776848	0.0577501	0.582642	0.0864098	0.179581
ENSG00000099804	CDC34	0.0973304	0.0355543	-0.0719808	0.229416	0.38381	6.64003e-05	-0.40916	1.14e-06
ENSG00000099810	MTAP	-0.268638	2.7414e-06	-0.0303592	1	0.470647	5.3011e-05	-0.17165	0.171913
ENSG00000099814	CEP170B	0.0457869	0.0929274	0.128611	0.00404316	0.142997	0.131526	-0.317396	3.8485e-05
ENSG00000099817	POLR2E	0.0561441	0.201304	-0.206358	4.24927e-06	-0.0043689	1	0.154583	0.031965
ENSG00000099821	POLRMT	0.0830294	0.0539938	-0.104641	0.172525	0.258711	0.0106788	-0.237099	0.00271232
ENSG00000099849	RASSF7	0.2931	3.37348e-11	-0.174467	0.00135232	-0.0382241	0.990914	-0.0804089	0.588757
ENSG00000099860	GADD45B	-0.0770887	0.568971	0.88492	7.19667e-67	-0.138711	0.332432	-0.66912	3.96345e-13
ENSG00000099864	PALM	0.355582	1.54536e-11	-0.0685079	0.424645	0.000683933	0.955345	-0.287758	0.00184295
ENSG00000099866	MADCAM1	-0.0268749	0.674129	-0.0203198	0.276078	0.084631	0.107755	-0.0374363	0.66224
ENSG00000099869	IGF2-AS	-0.0452607	0.0714326	-0.0702621	0.272191	-0.219814	0.00381059	0.335337	4.29725e-05
ENSG00000099875	MKNK2	0.109315	0.0291016	-0.281726	4.68062e-06	0.336895	0.0059395	-0.164485	0.190906
ENSG00000099889	ARVCF	0.686	7.25172e-47	-0.212878	0.0226847	-0.275176	0.0801919	-0.197946	0.213715
ENSG00000099899	TRMT2A	-0.239798	1.10665e-05	-0.0527249	0.549425	0.352864	0.00169617	-0.0603404	0.735055
ENSG00000099901	RANBP1	-0.60121	4.36467e-51	-0.0688539	0.188882	0.00550354	0.966109	0.664561	3.38046e-29
ENSG00000099904	ZDHHC8	0.0898065	0.0284185	0.0833042	0.096726	-0.115715	0.40538	-0.0573959	0.318674
ENSG00000099910	KLHL22	0.270152	1.30443e-06	0.0907698	0.0845558	-0.320997	0.00643851	-0.0399244	1
ENSG00000099917	MED15	-0.000686506	0.62455	-0.163095	0.0356706	0.568842	4.90739e-08	-0.405061	1.52978e-06
ENSG00000099940	SNAP29	-0.138471	0.016179	0.0222878	0.653982	0.286097	0.0117342	-0.169914	0.0657115
ENSG00000099942	CRKL	0.141255	0.0129621	0.00329568	1	-0.087148	0.584361	-0.0574023	0.676866
ENSG00000099949	LZTR1	0.0777143	0.12775	0.0577949	0.322966	-0.0730858	0.575384	-0.0624233	0.544814
ENSG00000099953	MMP11	-0.50526	1.61261e-19	0.238037	8.43316e-09	-0.138026	0.712568	0.405249	4.56012e-08
ENSG00000099954	CECR2	-0.262649	5.91157e-09	-0.173233	0.0038831	0.133447	0.0869491	0.302435	6.88511e-05
ENSG00000099956	SMARCB1	-0.549953	5.28707e-31	0.0597903	0.312501	0.132505	0.128999	0.357658	2.98853e-07
ENSG00000099957	P2RX6	-0.241165	0.00149697	0.260703	6.94869e-14	-0.161566	0.140174	0.142029	0.00580799
ENSG00000099958	DERL3	0.11161	0.000616545	-0.0307976	0.735156	-0.09838	0.0753838	0.0175673	0.317428
ENSG00000099968	BCL2L13	-0.0185181	1	0.195363	0.0004885	0.0899917	0.554244	-0.266836	0.00475694
ENSG00000099977	DDT	0.498162	1.81848e-33	-0.21944	1.45232e-05	-0.23875	0.0170016	-0.0399717	0.89777
ENSG00000099991	CABIN1	0.731196	1.02455e-43	-0.134295	0.264676	-0.512633	6.1446e-05	-0.0842685	0.693033
ENSG00000099992	TBC1D10A	-0.201495	0.000287375	0.241447	1.02324e-06	-0.0743212	0.628476	0.0343697	0.656915
ENSG00000099994	SUSD2	0.340619	5.60054e-27	-0.0937759	0.598955	-0.116354	1	-0.130489	1
ENSG00000099995	SF3A1	0.039502	0.576586	-0.158865	0.00902184	0.201362	0.0788567	-0.0819987	0.499367
ENSG00000099998	GGT5	-0.309199	1.17552e-20	-0.0701807	0.0252219	0.128013	0.00408527	0.251367	2.55376e-07
ENSG00000100003	SEC14L2	-0.257921	3.35893e-10	0.211322	1.02641e-13	-0.0970534	0.992406	0.143652	0.00751464
ENSG00000100014	SPECC1L	0.330763	2.04308e-09	0.0831798	0.147272	-0.282178	0.0245855	-0.131764	0.339677
ENSG00000100023	PPIL2	0.0367404	0.493058	0.0227246	0.671465	-0.153641	0.231616	0.0941757	0.390656
ENSG00000100027	YPEL1	0.433157	9.48868e-17	-0.137548	0.131223	-0.257062	0.0306159	-0.038547	1
ENSG00000100028	SNRPD3	-0.343858	3.77067e-13	-0.122631	0.0189581	0.222839	0.0261376	0.24365	0.00228456
ENSG00000100029	PES1	-0.409645	7.25505e-15	-0.0644863	0.541555	0.433667	5.86824e-05	0.0404648	0.52602
ENSG00000100030	MAPK1	0.398859	9.6169e-18	-0.125825	0.059933	0.292357	0.00334008	-0.565392	9.13517e-11
ENSG00000100031	GGT1	0.121079	1.81911e-06	0.0312504	0.0297651	-0.0645732	1	-0.0877561	1
ENSG00000100034	PPM1F	-0.822149	2.29989e-46	-0.675842	1.14269e-24	1.75676	1.0981e-95	-0.258772	0.244789
ENSG00000100036	SLC35E4	-0.393053	5.89423e-08	-0.225313	0.106177	1.00746	4.05009e-26	-0.389097	0.000412683
ENSG00000100038	TOP3B	0.111364	0.00401074	-0.0818774	0.130076	0.0398319	0.617559	-0.0693186	0.31398
ENSG00000100053	CRYBB3	0.142309	0.0798231	0.0104044	1	-0.189699	1	0.0369856	1
ENSG00000100056	DGCR14	-0.0979145	0.0858047	-0.0289551	0.697028	0.137205	0.274799	-0.010335	1
ENSG00000100060	MFNG	-0.896345	1	-0.91118	1	2.74924	0	-0.941719	2.86451e-05
ENSG00000100065	CARD10	-0.233811	1.20303e-08	-0.102445	0.200643	0.505994	2.75636e-15	-0.169738	0.246358
ENSG00000100075	SLC25A1	-0.680976	2.65217e-37	0.353932	1.99145e-14	0.159928	0.138218	0.167116	0.0445697
ENSG00000100077	ADRBK2	0.104527	8.15376e-05	-0.130645	0.825896	-0.24334	0.00164895	0.269459	9.45661e-06
ENSG00000100079	LGALS2	-0.0520291	1	-0.0127088	0.101036	-0.0295043	1	0.0942422	0.00999127
ENSG00000100083	GGA1	-0.354105	1.8998e-11	-0.327622	4.56277e-09	0.788902	3.49392e-17	-0.107174	0.225691
ENSG00000100084	HIRA	0.143428	0.00560789	0.0439774	0.398929	-0.0144487	1	-0.172957	0.0476404
ENSG00000100092	SH3BP1	-0.253816	0.000436011	0.0235787	0.0116634	-0.160077	0.235329	0.390314	5.6396e-10
ENSG00000100097	LGALS1	-1.42452	9.98012604599318e-322	0.794541	2.41076e-104	-0.14581	0.108178	0.77579	8.70497e-46
ENSG00000100099	HPS4	-0.401383	3.7109e-14	0.0985512	0.0777485	0.177441	0.105229	0.125391	0.164733
ENSG00000100100	PIK3IP1	0.233395	1.46912e-06	0.30421	7.62648e-09	-0.167629	0.349174	-0.369976	7.57713e-05
ENSG00000100104	SRRD	-0.313145	1.7794e-08	0.0506813	0.234347	0.36399	0.00118298	-0.101526	0.318951
ENSG00000100105	PATZ1	0.0551038	0.328316	0.0133755	0.813221	-0.0704591	0.587421	0.00197974	1
ENSG00000100106	TRIOBP	0.368588	2.91124e-24	-0.759738	3.00759e-48	1.05924	2.23061e-43	-0.66809	3.82449e-18
ENSG00000100109	TFIP11	-0.036827	0.707532	-0.0738849	0.224069	0.207206	0.0468803	-0.0964941	0.311591
ENSG00000100116	GCAT	1.18065	5.67445e-111	-0.405386	4.26442e-05	-0.61762	1.76417e-05	-0.157642	0.654798
ENSG00000100122	CRYBB1	0.273386	9.36785e-05	0.0554187	0.00171807	-0.367893	1	0.0390886	1
ENSG00000100124	ANKRD54	-0.127633	0.0299367	-0.104824	0.122605	0.174931	0.164689	0.0575261	0.641628
ENSG00000100129	EIF3L	-0.358469	4.77994e-33	-0.0202704	0.68452	-0.413307	2.6961e-10	0.792046	1.3937e-78
ENSG00000100138	SNU13	-0.0428157	0.335803	-0.0470047	0.342449	-0.0355103	0.770136	0.125331	0.0793822
ENSG00000100139	MICALL1	-0.143899	0.100729	-0.187786	0.00426774	0.541594	4.98702e-08	-0.209908	0.0170018
ENSG00000100142	POLR2F	-0.206882	3.81944e-06	0.140335	0.00375071	-0.0902434	0.411978	0.156791	0.043894
ENSG00000100146	SOX10	-0.14519	1	0.400275	1.58513e-30	-0.141438	0.167317	-0.113648	0.638404
ENSG00000100151	PICK1	0.428657	1.22804e-18	0.0385312	0.0470683	-0.27687	0.0123673	-0.190318	0.219178
ENSG00000100154	TTC28	-0.0208017	0.853607	-0.083416	0.237315	0.148068	0.267832	-0.0438508	0.755093
ENSG00000100162	CENPM	-0.0158901	0.685468	-0.0488678	0.44956	-0.262739	0.0974617	0.327496	0.000502025
ENSG00000100170	SLC5A1	0.144394	1.80058e-12	-0.0490506	1	-0.0569703	1	-0.0383731	1
ENSG00000100196	KDELR3	-0.184478	0.129715	0.821527	8.15778e-52	-0.857126	6.12637e-12	0.220078	0.010136
ENSG00000100201	DDX17	0.17516	1.64057e-05	-0.0190206	0.794515	-0.177627	0.0653049	0.0214879	0.85979
ENSG00000100206	DMC1	0.165514	3.25852e-08	-0.0657248	0.642218	-0.153727	0.00702332	0.0539374	0.0762367
ENSG00000100207	TCF20	-0.0803829	0.112093	0.0901475	0.112768	-0.016118	0.917322	0.00635342	0.893894
ENSG00000100209	HSCB	-0.223308	5.10523e-05	-0.0921712	0.176676	0.176323	0.138627	0.139157	0.16445
ENSG00000100211	CBY1	0.14986	0.00371248	0.158686	0.00835096	-0.478696	6.26267e-05	0.17015	0.0607809
ENSG00000100216	TOMM22	-0.233607	1.36708e-08	-0.233969	7.22431e-08	0.0927859	0.338959	0.37479	2.14922e-09
ENSG00000100219	XBP1	0.0982643	0.0234924	0.461867	3.65336e-21	-0.556002	1.33641e-07	-0.00412858	1
ENSG00000100220	RTCB	-0.225831	7.64872e-06	-0.189114	0.000375398	0.162174	0.137525	0.252771	0.00126431
ENSG00000100221	JOSD1	-0.377333	1.99948e-11	0.107345	0.0266677	0.527007	9.49747e-07	-0.257019	0.020049
ENSG00000100225	FBXO7	-0.329885	6.25312e-12	0.0101692	0.85155	0.347354	0.000307771	-0.0276384	0.825078
ENSG00000100226	GTPBP1	0.276869	7.45087e-08	0.0907553	0.0606528	-0.273281	0.0152627	-0.0943432	0.533411
ENSG00000100227	POLDIP3	-0.124887	0.0217519	-0.0409403	0.660268	0.035215	0.793567	0.130612	0.205077
ENSG00000100234	TIMP3	0.917454	5.95002e-117	-1.03751	7.13669e-88	0.818289	5.28359e-23	-0.698233	4.11855e-18
ENSG00000100239	PPP6R2	0.00199382	0.883439	-0.0792821	0.303662	0.295172	0.0102461	-0.217883	0.0205548
ENSG00000100241	SBF1	0.37544	2.13757e-12	-0.00400148	0.86887	-0.355782	0.00492405	-0.0156563	1
ENSG00000100242	SUN2	-0.35251	1.82713e-10	0.162861	0.000409787	0.440748	4.26451e-05	-0.251099	0.0119217
ENSG00000100243	CYB5R3	0.548025	6.07664e-54	-0.143201	0.00187725	0.486572	1.2076e-11	-0.891395	8.41206e-44
ENSG00000100246	DNAL4	-0.373992	2.06377e-12	0.17633	0.00059182	0.0497395	0.569832	0.147923	0.0911139
ENSG00000100258	LMF2	-0.300643	4.6165e-08	0.170847	0.00288909	0.173375	0.164689	-0.0435792	0.813585
ENSG00000100263	RHBDD3	-0.204025	0.000194355	0.00381454	0.8632	0.255921	0.0221072	-0.0557104	0.558886
ENSG00000100266	PACSIN2	0.369828	2.41992e-12	-0.195056	0.00387856	0.00105541	1	-0.175828	0.121916
ENSG00000100271	TTLL1	0.193859	0.000219258	0.0149796	0.802284	-0.120954	0.288969	-0.0878839	0.553136
ENSG00000100276	RASL10A	-0.188492	1	-0.175436	1	0.567021	1.38681e-20	-0.203092	0.043523
ENSG00000100280	AP1B1	-0.114274	0.482637	-0.378254	2.08911e-07	0.960349	1.30395e-21	-0.467822	3.46055e-06
ENSG00000100281	HMGXB4	-0.32582	3.87829e-09	0.142962	0.0118948	-0.0454286	0.898809	0.228286	0.0137016
ENSG00000100284	TOM1	0.119505	0.0217519	-0.0382379	0.708817	0.0913113	0.553495	-0.172579	0.0800413
ENSG00000100288	CHKB	0.0101564	0.951713	0.123489	0.0394924	-0.0419006	0.939272	-0.0917451	0.352608
ENSG00000100290	BIK	0.219838	2.85461e-14	-0.0378923	0.340058	-0.112975	1	-0.0689702	1
ENSG00000100292	HMOX1	-0.48086	2.70126e-25	-0.0954811	0.820475	0.395467	0.000169452	0.180874	0.00105002
ENSG00000100294	MCAT	-0.066998	0.419424	-0.142882	0.0382347	0.204933	0.173847	0.00494668	0.960423
ENSG00000100296	THOC5	-0.144211	0.0126779	-0.0739505	0.219763	0.177517	0.13069	0.0406439	0.725044
ENSG00000100297	MCM5	0.0410242	0.468923	-0.120455	0.0267395	-0.0445939	1	0.124025	0.279426
ENSG00000100299	ARSA	-0.0784681	0.385024	0.0791302	0.14005	0.283094	0.0156033	-0.283756	0.00147337
ENSG00000100300	TSPO	-0.420668	6.82949e-24	0.839588	5.58393e-104	-0.287729	0.0020338	-0.131191	0.101859
ENSG00000100302	RASD2	0.141734	3.37523e-08	-0.0401909	0.96565	-0.0525012	0.502338	-0.0490418	1
ENSG00000100304	TTLL12	-0.131041	0.00752116	-0.0546284	0.418157	0.240347	0.0259369	-0.0546773	0.771734
ENSG00000100307	CBX7	0.172234	1.79568e-05	-0.0281982	0.875081	-0.0117857	0.705251	-0.13225	0.199131
ENSG00000100311	PDGFB	-0.469728	1	-0.464339	1	1.40942	2.30444e-96	-0.475349	1
ENSG00000100316	RPL3	-0.517151	6.7634e-296	0.34709	3.467e-121	-0.78977	6.22578e-128	0.959831	0
ENSG00000100319	ZMAT5	0.21195	0.00016134	-0.0853485	0.224628	-0.105578	0.479101	-0.0210236	0.970636
ENSG00000100320	RBFOX2	0.312278	1.35483e-13	-0.267173	4.39617e-08	-0.295174	0.00315431	0.250068	0.000414255
ENSG00000100321	SYNGR1	0.119993	0.000198806	0.356954	2.45855e-12	-0.919558	3.03153e-15	0.442612	1.00146e-08
ENSG00000100324	TAB1	0.223819	3.17966e-07	0.0691636	0.014433	-0.313876	0.000230926	0.0208934	0.151198
ENSG00000100325	ASCC2	-0.137622	0.0223359	0.0213695	0.679066	0.137545	0.28585	-0.0212922	0.785016
ENSG00000100330	MTMR3	0.199758	1.68898e-05	-0.0367155	0.903737	0.204848	0.0464035	-0.36789	3.2213e-05
ENSG00000100335	MIEF1	-0.00133809	1	-0.0835657	0.240424	0.114012	0.421888	-0.0291079	0.874411
ENSG00000100342	APOL1	-0.0354995	0.622175	0.13479	2.12166e-07	-0.0667374	1	-0.0325526	1
ENSG00000100344	PNPLA3	-0.278696	1.35768e-12	0.227318	5.05334e-17	-0.0891038	0.762376	0.140482	3.3905e-05
ENSG00000100345	MYH9	-1.12843	4.26244e-148	0.402396	3.71375e-29	1.2207	4.91844e-64	-0.494662	1.53015e-12
ENSG00000100347	SAMM50	0.163464	0.00166794	-0.185305	0.00377367	-0.316315	0.00608715	0.338156	3.00868e-05
ENSG00000100348	TXN2	-0.189897	4.60027e-06	-0.0545462	0.292599	0.00894433	0.980938	0.235499	0.000445952
ENSG00000100350	FOXRED2	-0.0492394	1	0.165374	0.00171536	-0.328884	0.00147795	0.21275	0.00386885
ENSG00000100353	EIF3D	-0.543009	4.15053e-41	0.122922	0.00308424	0.0415621	0.677008	0.378524	2.896e-10
ENSG00000100354	TNRC6B	0.420039	1.69869e-20	0.00393322	0.867538	-0.00800112	0.962821	-0.415971	8.22691e-07
ENSG00000100359	SGSM3	-0.0193446	0.731127	0.0478789	0.499073	0.0838259	0.515394	-0.11236	0.271798
ENSG00000100360	IFT27	-0.0601772	0.417521	0.121041	0.0393827	0.197275	0.0887578	-0.258139	0.00659693
ENSG00000100364	KIAA0930	-0.708365	5.77961e-26	0.512109	4.43955e-34	0.632372	1.14698e-11	-0.436116	0.000467241
ENSG00000100372	SLC25A17	-0.223936	5.22983e-05	-0.0518549	0.709982	0.0415597	0.784158	0.234231	0.013507
ENSG00000100376	FAM118A	-0.226219	0.00031602	0.511013	5.55528e-22	-0.176719	0.252412	-0.108075	0.611616
ENSG00000100379	KCTD17	0.538399	3.55682e-23	0.125081	0.0270975	-0.406528	0.00134188	-0.256951	0.0268285
ENSG00000100380	ST13	-0.57933	2.73361e-74	0.00332687	0.936142	0.0404062	0.626415	0.535597	4.33855e-29
ENSG00000100385	IL2RB	-0.0344356	1	0.071134	7.64528e-06	-0.041719	1	0.00502054	1
ENSG00000100387	RBX1	0.469299	6.23136e-35	-0.084668	0.112755	-0.327229	0.000230926	-0.0574024	0.519143
ENSG00000100393	EP300	0.00664985	0.867086	-0.115716	0.0839439	0.148805	0.270399	-0.039739	0.736109
ENSG00000100395	L3MBTL2	0.00680533	0.931057	-0.0125928	0.935153	-0.0689449	0.559757	0.0747323	0.411324
ENSG00000100399	CHADL	0.309898	1.64817e-13	-0.26485	3.12315e-07	-0.0525352	0.950256	0.00748699	0.645586
ENSG00000100401	RANGAP1	0.142446	0.00346652	-0.130433	0.0731301	0.279471	0.00803974	-0.291484	0.00209723
ENSG00000100403	ZC3H7B	0.139238	0.0107405	-0.0102258	0.990743	0.074928	0.601572	-0.203941	0.0334358
ENSG00000100410	PHF5A	-0.50948	3.00659e-21	0.0279365	0.503037	0.0701284	0.46208	0.411415	4.48979e-07
ENSG00000100412	ACO2	1.33953	1.72207e-214	-0.429223	1.07741e-10	-0.273396	0.081426	-0.636912	2.82393e-13
ENSG00000100413	POLR3H	-0.432352	3.503e-16	0.0246135	0.676578	0.106062	0.355666	0.301676	0.000241027
ENSG00000100416	TRMU	0.180962	0.000536493	-0.191701	0.00594459	0.188434	0.174941	-0.177694	0.122325
ENSG00000100417	PMM1	0.723042	1.22598e-40	0.378476	5.34259e-13	-1.22824	1.95247e-23	0.126721	0.026563
ENSG00000100418	DESI1	-0.370682	1.23871e-09	-0.160351	0.0902293	1.0766	1.22725e-31	-0.545565	1.4765e-09
ENSG00000100422	CERK	0.0993938	0.00846846	-0.265596	0.000405401	0.748162	1.47676e-13	-0.58196	3.5204e-10
ENSG00000100425	BRD1	0.0805121	0.0967168	0.0282563	0.628241	-0.126242	0.213598	0.0174731	0.748496
ENSG00000100426	ZBED4	-0.109043	0.0518103	-0.0752686	0.249636	0.052557	0.71952	0.131754	0.151594
ENSG00000100427	MLC1	-0.0933126	1	0.109562	4.07513e-12	-0.0815586	1	0.0653096	0.00214844
ENSG00000100429	HDAC10	-0.0519863	0.435835	0.0423918	0.638366	-0.0917599	0.486615	0.101354	0.178767
ENSG00000100439	ABHD4	-0.475162	5.34421e-06	0.0385469	0.00122896	0.967448	3.44121e-22	-0.530833	2.52415e-07
ENSG00000100441	KHNYN	-0.0494083	0.48858	-0.016015	0.761348	0.042316	0.752429	0.0231074	0.911838
ENSG00000100442	FKBP3	0.554326	3.30261e-39	-0.324319	5.71768e-11	-0.308747	0.00246254	0.0787388	0.368098
ENSG00000100445	SDR39U1	0.338621	2.08346e-10	0.0535017	0.415179	-0.404984	0.000828863	0.0128609	0.866462
ENSG00000100461	RBM23	-0.334162	1.21645e-09	0.131956	0.0217	0.052592	0.742194	0.149614	0.0901085
ENSG00000100462	PRMT5	0.121947	0.0317625	-0.114519	0.162152	-0.0755756	0.501556	0.0681468	0.473827
ENSG00000100473	COCH	-0.000338192	0.559972	-0.0172403	0.765761	-0.0140737	0.714516	0.0316523	0.603373
ENSG00000100478	AP4S1	0.107545	0.0177679	-0.0453291	0.626704	-0.0947704	0.386761	0.0325548	0.771496
ENSG00000100479	POLE2	0.00757047	0.518061	-0.0456736	0.434582	-0.0849068	0.260356	0.12301	0.0313429
ENSG00000100483	VCPKMT	-0.0609048	0.474086	0.0162911	0.618229	-0.0967017	0.295439	0.141315	0.0520804
ENSG00000100485	SOS2	-0.0746638	0.371399	0.00236159	0.776237	0.291605	0.0130857	-0.219303	0.0203733
ENSG00000100503	NIN	-0.272629	5.53868e-06	-0.207437	0.00298211	0.689271	7.55858e-12	-0.209204	0.0151848
ENSG00000100504	PYGL	-0.388468	7.75705e-12	0.245975	2.35387e-06	-0.0230294	1	0.165523	0.0662725
ENSG00000100505	TRIM9	-0.161074	1	0.379041	3.58808e-25	-0.204325	0.0312534	-0.0136423	0.349918
ENSG00000100519	PSMC6	0.0143076	0.753103	-0.106073	0.0838593	0.314504	0.00139342	-0.222739	0.00373701
ENSG00000100522	GNPNAT1	-0.37286	2.9643e-13	0.200246	2.64239e-05	0.0991724	0.389023	0.0734414	0.279102
ENSG00000100523	DDHD1	-0.292353	4.37929e-07	-0.217799	0.00197932	0.219281	0.0673846	0.290871	0.00184607
ENSG00000100526	CDKN3	0.112895	0.0543011	-0.028611	1	-0.63671	5.41463e-07	0.552426	7.90633e-12
ENSG00000100528	CNIH1	-0.301931	1.0743e-13	-0.0559253	0.295604	0.347364	3.69088e-05	0.0104915	0.952648
ENSG00000100532	CGRRF1	-0.0606674	0.449879	0.074442	0.249808	-0.0541721	0.667756	0.0403975	0.758077
ENSG00000100554	ATP6V1D	0.218528	4.95335e-06	-0.200278	0.000830985	0.37488	0.000153331	-0.39313	2.48515e-06
ENSG00000100558	PLEK2	-0.43779	0.9965	-0.274933	0.189091	1.16747	3.49792e-56	-0.454748	3.24774e-05
ENSG00000100564	PIGH	-0.253128	6.3674e-05	-0.207621	0.00429911	0.760648	1.05436e-13	-0.299899	0.00372852
ENSG00000100567	PSMA3	-0.428357	9.14002e-24	-0.10093	0.0520482	0.413988	1.36145e-06	0.115298	0.160692
ENSG00000100568	VTI1B	-0.26432	3.0437e-09	0.122204	0.00964171	0.176606	0.098309	-0.0344907	0.811868
ENSG00000100575	TIMM9	0.186534	0.000110077	0.0634242	0.142664	-0.641758	3.02667e-09	0.391799	2.93388e-07
ENSG00000100577	GSTZ1	-0.0572422	0.727604	0.159795	0.00558999	-0.447678	0.000382817	0.345125	8.36075e-05
ENSG00000100578	KIAA0586	-0.0257427	0.710168	-0.15106	0.00502784	0.0435218	0.639462	0.133281	0.140928
ENSG00000100580	TMED8	-0.165093	0.000955254	-0.0232687	0.864094	0.155249	0.193524	0.033113	0.712896
ENSG00000100591	AHSA1	0.0303719	0.606956	-0.1046	0.110101	0.114513	0.358692	-0.0402854	0.695173
ENSG00000100592	DAAM1	-0.0240721	0.635022	1.38482	1.30338e-189	-0.268453	0.0663529	-1.09229	6.5287e-35
ENSG00000100596	SPTLC2	-0.227208	8.81399e-05	-0.109817	0.271174	0.519648	6.69303e-07	-0.182623	0.10169
ENSG00000100599	RIN3	-0.361932	2.79621e-14	-0.00395579	0.0291712	0.46206	4.11503e-08	-0.0961722	0.977411
ENSG00000100600	LGMN	-0.0277077	0.899421	0.0832079	0.183333	0.203398	0.0944796	-0.258898	0.0081791
ENSG00000100601	ALKBH1	0.00996618	1	-0.0588634	0.190989	0.0268931	0.691578	0.0220041	0.791669
ENSG00000100603	SNW1	-0.325293	6.86367e-10	0.0310699	0.669479	0.127055	0.264538	0.167168	0.0704519
ENSG00000100605	ITPK1	0.175846	0.000219093	-0.0424043	0.938355	-0.309911	0.0141079	0.17647	0.132275
ENSG00000100612	DHRS7	-0.0675767	0.278599	0.00516096	0.938409	-0.154147	0.265417	0.216563	0.020804
ENSG00000100614	PPM1A	0.250823	2.5188e-07	-0.104343	0.156521	0.196356	0.131098	-0.342836	0.000223484
ENSG00000100626	GALNT16	0.376276	1.01073e-26	-0.0965275	0.620855	-0.207767	0.00721948	-0.0719813	0.55166
ENSG00000100628	ASB2	2.18025	0	-0.375718	0.0405182	-1.02721	1.87151e-09	-0.777324	1
ENSG00000100629	CEP128	0.0214125	0.118918	0.0351354	0.0447836	-0.109648	0.0150729	0.0530997	0.0948547
ENSG00000100632	ERH	-0.475652	2.53171e-38	0.0191915	0.699487	0.0505239	0.58637	0.405937	4.95918e-13
ENSG00000100644	HIF1A	0.0611756	0.197469	-0.178728	0.00102809	0.60718	8.60404e-13	-0.489627	3.97407e-11
ENSG00000100647	SUSD6	-0.0466869	0.659372	-0.207191	0.0577408	0.74471	2.36976e-12	-0.490832	2.84046e-07
ENSG00000100650	SRSF5	-0.457949	6.75687e-27	-0.0732252	0.165286	0.255566	0.0048001	0.275608	5.1954e-05
ENSG00000100664	EIF5	-0.574594	3.03569e-42	0.0330449	0.578468	0.280633	0.00125945	0.260916	8.23776e-05
ENSG00000100697	DICER1	-0.208386	6.58858e-05	-0.0431279	0.695332	0.344561	0.000850986	-0.0930476	0.27889
ENSG00000100711	ZFYVE21	0.365158	7.55414e-17	0.0778012	0.091996	0.208139	0.0429988	-0.651098	4.88518e-16
ENSG00000100714	MTHFD1	0.0679267	0.253935	-0.0934204	0.167205	-0.137496	0.353156	0.162989	0.0930492
ENSG00000100722	ZC3H14	0.244414	5.96948e-06	-0.0881067	0.25865	-0.0791853	0.595216	-0.0771217	0.5195
ENSG00000100726	TELO2	0.227114	7.61099e-06	-0.176523	0.00647374	0.178257	0.099223	-0.228848	0.0124786
ENSG00000100731	PCNX	0.178338	0.000939835	0.223197	0.000111113	-0.0555624	0.815127	-0.345973	0.000274832
ENSG00000100739	BDKRB1	-0.132273	2.43207e-07	-0.100852	0.865227	0.0508292	0.00125943	0.182296	1.49165e-07
ENSG00000100744	GSKIP	0.0557004	0.118951	-0.277545	2.87184e-06	0.396089	0.000493472	-0.174245	0.129026
ENSG00000100749	VRK1	-0.0454753	0.387132	-0.113098	0.0396709	0.0569496	0.634696	0.101624	0.245758
ENSG00000100764	PSMC1	0.0349	0.381283	-0.24065	8.28967e-08	0.600672	2.63587e-14	-0.394923	1.54718e-08
ENSG00000100784	RPS6KA5	-0.196921	0.000464486	-0.264211	1.46745e-06	0.450792	2.23836e-05	0.0103399	0.574159
ENSG00000100796	PPP4R3A	0.098904	0.0795072	-0.116049	0.116356	0.26501	0.0289588	-0.247864	0.0147694
ENSG00000100802	C14orf93	0.00334524	0.369847	0.0818229	0.0372772	-0.247777	0.00892134	0.162609	0.0282812
ENSG00000100804	PSMB5	-0.496116	2.34113e-62	-0.152593	2.09526e-06	0.348326	1.38431e-08	0.300383	2.23666e-10
ENSG00000100811	YY1	-0.110212	0.0178461	-0.0447185	0.595987	0.450587	2.3488e-07	-0.295657	7.91315e-05
ENSG00000100813	ACIN1	-0.26324	1.40931e-06	-0.174224	0.0051035	0.24948	0.0361678	0.187985	0.0455608
ENSG00000100814	CCNB1IP1	0.559479	1.64121e-31	0.0714957	0.0744481	-1.04751	2.79188e-21	0.416535	5.42758e-09
ENSG00000100815	TRIP11	-0.23063	1.5051e-05	0.014079	0.876901	0.288262	0.00811012	-0.0717113	0.516345
ENSG00000100823	APEX1	-0.442038	1.78918e-24	0.122765	0.00388204	-0.421164	5.0903e-06	0.740437	1.50465e-36
ENSG00000100836	PABPN1	-0.109774	0.0186283	-0.0202904	0.796486	-0.095277	0.395016	0.225342	0.00191271
ENSG00000100842	EFS	-0.321132	0.869107	0.388285	3.39845e-20	-0.566721	1.88838e-08	0.499568	2.89125e-12
ENSG00000100852	ARHGAP5	0.337199	4.57065e-11	-0.0908501	0.222117	-0.0338736	0.910243	-0.212475	0.0285439
ENSG00000100865	CINP	-0.0189036	0.820366	0.0117732	0.901217	0.133492	0.289629	-0.126362	0.211405
ENSG00000100883	SRP54	-0.108867	0.0931612	0.0758691	0.243614	0.145162	0.233855	-0.112163	0.272732
ENSG00000100888	CHD8	-0.0828509	0.171186	0.0432962	0.505072	0.283384	0.0162612	-0.243829	0.0171683
ENSG00000100889	PCK2	-0.0061296	0.999922	0.047145	0.552726	-0.073695	0.523895	0.0326796	0.671259
ENSG00000100897	DCAF11	0.301156	8.83552e-08	0.0148232	0.814975	-0.216135	0.0979204	-0.0998448	0.460076
ENSG00000100902	PSMA6	-0.137937	0.0122287	0.00552336	0.786905	0.337008	0.00246145	-0.204594	0.0531478
ENSG00000100906	NFKBIA	-1.46651	8.97731e-176	0.940332	9.16729e-109	0.313602	0.000271172	0.212574	0.00122115
ENSG00000100908	EMC9	0.362663	3.25815e-12	-0.252763	0.000326385	-0.329777	0.00944725	0.219877	0.0173675
ENSG00000100911	PSME2	0.262094	1.86179e-08	-0.119389	0.0322555	-0.193499	0.0859806	0.0507948	0.600382
ENSG00000100916	BRMS1L	0.257359	6.38839e-07	-0.125398	0.0939167	-0.0345828	0.88368	-0.0973779	0.400085
ENSG00000100926	TM9SF1	-0.175803	0.000211725	0.00117226	0.516753	0.269795	0.00808749	-0.0951652	0.343762
ENSG00000100934	SEC23A	0.14608	0.00296253	0.153738	0.00272156	0.00749985	1	-0.307318	0.000359796
ENSG00000100938	GMPR2	-0.174339	0.00140026	-0.194018	0.00112262	0.126175	0.286018	0.242182	0.00586054
ENSG00000100941	PNN	-0.248152	5.77343e-07	-0.198441	0.000325501	-0.0793221	0.5748	0.525916	1.63655e-14
ENSG00000100949	RABGGTA	-0.0588367	0.396138	-0.00311246	0.995246	0.211499	0.0606435	-0.14955	0.132518
ENSG00000100968	NFATC4	-0.123592	0.144184	0.380866	2.22424e-15	-0.720944	1.33287e-11	0.46367	7.03064e-11
ENSG00000100979	PLTP	-0.618135	4.26008e-11	1.25274	2.28743e-128	-0.73177	1.96536e-07	0.0971623	0.0153587
ENSG00000100982	PCIF1	0.0971258	0.0964542	-0.0251916	0.816662	-0.0464503	0.755948	-0.0254839	0.904507
ENSG00000100983	GSS	0.124225	0.0468322	-0.102098	0.117837	-0.0873575	0.62048	0.0652305	0.556875
ENSG00000100985	MMP9	-0.449449	6.51873e-24	-0.266564	0.931584	0.416467	4.27036e-07	0.299546	0.000142636
ENSG00000100991	TRPC4AP	-0.0165902	0.992976	0.0629444	0.306571	0.224017	0.0476961	-0.270371	0.00508642
ENSG00000100994	PYGB	1.47093	3.02037e-192	-0.0886724	0.879718	-0.624256	2.21483e-05	-0.758005	1.86681e-12
ENSG00000100997	ABHD12	-0.137347	0.0200459	0.0261859	0.699728	0.251297	0.035916	-0.140136	0.179291
ENSG00000101000	PROCR	-1.07045	1.78713e-23	-0.375565	0.318421	2.47071	1.32164e-226	-1.02469	5.98645e-17
ENSG00000101003	GINS1	0.118485	0.000284349	-0.0500807	0.516569	-0.246559	0.000673954	0.178155	0.000631061
ENSG00000101004	NINL	0.191691	0.000115383	0.0722917	0.189309	-0.1354	0.264538	-0.128583	0.232753
ENSG00000101017	CD40	-1.23779	3.73721e-07	-0.307237	6.9929e-13	2.57887	1.07355e-271	-1.03385	0.000149253
ENSG00000101019	UQCC1	0.213886	6.04697e-05	-0.0131916	0.902754	-0.346247	0.00288808	0.145553	0.0935015
ENSG00000101040	ZMYND8	0.137147	0.0172362	0.0440368	0.541949	-0.0463321	0.818311	-0.134851	0.216502
ENSG00000101052	IFT52	-0.887021	2.01236e-61	0.219665	7.99507e-07	0.262761	0.00491277	0.404595	3.8641e-09
ENSG00000101057	MYBL2	-0.396525	1.12022e-11	-0.0349675	0.96565	-0.270852	0.163926	0.702345	3.32901e-19
ENSG00000101079	NDRG3	0.121397	0.0358312	-0.174765	0.00442137	0.182918	0.125173	-0.129551	0.224034
ENSG00000101084	C20orf24	-0.548502	5.36565e-34	-0.366802	1.63696e-13	1.40735	1.50209e-84	-0.49205	1.8605e-10
ENSG00000101096	NFATC2	0.505806	7.83753e-23	0.137957	0.000501514	-0.339056	0.00655877	-0.304708	0.0104909
ENSG00000101098	RIMS4	0.121008	1.07777e-09	-0.198034	0.975035	-0.243651	0.00880775	0.320678	7.07945e-08
ENSG00000101109	STK4	-0.40761	1.10378e-14	0.0528166	0.261958	0.298821	0.006094	0.0559728	0.583135
ENSG00000101126	ADNP	0.073718	0.167678	0.0427243	0.511998	0.00858698	1	-0.125029	0.25744
ENSG00000101132	PFDN4	-0.555454	1.41681e-32	-0.161587	0.00221049	0.652965	1.20851e-13	0.0640773	0.432646
ENSG00000101134	DOK5	-1.22341	7.30379e-52	-0.162986	0.276727	1.59291	4.14209e-82	-0.206509	0.612224
ENSG00000101138	CSTF1	0.060715	0.269913	-0.0873532	0.214097	-0.000605556	1	0.0272438	0.904305
ENSG00000101144	BMP7	0.748274	1.07341e-65	-0.332334	1	-0.469862	4.96807e-05	0.0539223	0.00284783
ENSG00000101146	RAE1	0.0519479	0.364013	-0.0743154	0.336502	-0.103784	0.422082	0.126152	0.198453
ENSG00000101150	TPD52L2	0.0756035	0.129323	-0.141152	0.0179855	0.0578684	0.632862	0.00768015	1
ENSG00000101152	DNAJC5	0.0221432	0.364134	-0.177333	0.0144195	0.559072	2.48361e-07	-0.403881	1.21462e-05
ENSG00000101158	NELFCD	-0.299625	2.24371e-08	-0.172091	0.00432104	0.243084	0.0289059	0.228632	0.00976157
ENSG00000101160	CTSZ	-0.142747	0.0100732	-0.0405629	0.814215	0.688736	4.80149e-16	-0.505426	1.12555e-11
ENSG00000101161	PRPF6	-0.131243	0.0185202	0.00291431	1	0.0986082	0.458306	0.02972	0.815606
ENSG00000101166	PRELID3B	0.036494	0.589961	-0.0710198	0.241437	0.0551695	0.747665	-0.0206437	1
ENSG00000101181	MTG2	0.0142045	0.787609	0.0813988	0.23423	-0.0745771	0.616615	-0.0210262	0.893794
ENSG00000101182	PSMA7	-0.676814	7.43367e-153	-0.0239113	0.566213	1.01614	2.61719e-97	-0.315413	7.27696e-13
ENSG00000101189	MRGBP	-0.48491	6.62754e-21	0.0388416	0.347267	0.239961	0.0246625	0.206108	0.0119149
ENSG00000101190	TCFL5	0.00033077	0.685468	0.0960989	0.0420903	-0.123671	0.182281	0.0272409	0.761249
ENSG00000101191	DIDO1	0.133972	0.019104	-0.0335363	0.727477	-0.0223408	0.937215	-0.0780951	0.510526
ENSG00000101193	GID8	-0.0108298	0.87724	-0.00509165	0.96181	0.0214552	0.949738	-0.00553378	1
ENSG00000101198	NKAIN4	-0.224294	1	-0.210877	0.860239	-0.253562	0.082284	0.688733	1.25194e-41
ENSG00000101199	ARFGAP1	-0.117319	0.0366258	0.170886	0.00524929	-0.0598067	0.666959	0.00623992	0.834552
ENSG00000101210	EEF1A2	2.04765	6.82057e-225	-0.300876	0.187982	-1.09937	1	-0.647399	1
ENSG00000101216	GMEB2	-0.00580256	0.676516	0.0385069	0.415459	-0.0983168	0.203258	0.0656125	0.306309
ENSG00000101220	C20orf27	-0.904575	5.38961e-56	0.275022	1.39016e-10	-0.197065	0.305132	0.826618	1.16257e-31
ENSG00000101224	CDC25B	-0.345078	4.23475e-10	0.27863	4.59953e-08	0.0765391	0.451359	-0.0100913	0.784235
ENSG00000101236	RNF24	-0.92493	7.72687e-63	0.391505	4.91733e-19	0.194967	0.0259252	0.338458	2.59455e-06
ENSG00000101246	ARFRP1	0.0234718	0.643954	0.0850138	0.174245	0.087871	0.527399	-0.196357	0.0549704
ENSG00000101247	NDUFAF5	0.324196	8.52542e-10	-0.106993	0.148404	-0.198286	0.14655	-0.0189172	1
ENSG00000101255	TRIB3	-0.52174	1.19406e-10	-0.211668	0.842104	1.30978	6.67362e-46	-0.576377	3.66508e-07
ENSG00000101265	RASSF2	-0.471632	1.3679e-06	-0.130369	0.0821545	0.981367	2.7943e-35	-0.379367	0.13833
ENSG00000101266	CSNK2A1	0.144737	0.00900907	-0.00697082	0.98828	0.0875572	0.494065	-0.225323	0.0213666
ENSG00000101276	SLC52A3	-0.0210347	1	-0.0182697	1	-0.0286739	1	0.0679783	0.0163611
ENSG00000101290	CDS2	0.0612336	0.0565931	-0.229267	0.00176237	0.678186	1.13988e-11	-0.510153	9.55751e-09
ENSG00000101294	HM13	-0.741923	5.04015e-65	-0.0892423	0.192379	0.980543	3.948e-38	-0.149378	0.0952976
ENSG00000101298	SNPH	0.143159	3.4519e-05	0.00651908	0.618383	-0.0614538	0.652882	-0.0882245	0.11615
ENSG00000101310	SEC23B	-0.113398	0.023206	0.00655035	0.979667	0.12742	0.258474	-0.0205723	0.972985
ENSG00000101311	FERMT1	1.06937	1.12923e-96	0.0181045	1.0021e-05	-0.597248	8.45058e-06	-0.490222	1
ENSG00000101331	CCM2L	-0.357362	1	-0.360855	1	1.04246	1.05757e-51	-0.324247	1
ENSG00000101333	PLCB4	0.886862	1.39656e-64	-0.156144	0.678324	-0.526117	1.74743e-06	-0.204602	1
ENSG00000101335	MYL9	3.09824	0	0.154808	4.81343e-05	-3.09766	3.72961e-201	-0.155387	0.221943
ENSG00000101337	TM9SF4	-0.227872	3.6597e-05	-0.13199	0.0427077	0.33159	0.00393216	0.0282719	0.708072
ENSG00000101343	CRNKL1	-0.0969859	0.140955	0.00377937	0.741684	0.253684	0.0295289	-0.160478	0.0857877
ENSG00000101346	POFUT1	0.0556818	0.339882	0.132089	0.0262574	-0.116741	0.415805	-0.0710299	0.493602
ENSG00000101347	SAMHD1	-0.0274936	1	-0.0140258	0.926873	0.218007	0.0568332	-0.176487	0.0310012
ENSG00000101350	KIF3B	0.262712	2.59172e-08	-0.178703	0.025215	0.27417	0.0251486	-0.358178	3.15256e-05
ENSG00000101353	MROH8	0.0923277	0.000541094	-0.00461204	0.552494	-0.118063	0.0386786	0.0303473	0.318983
ENSG00000101361	NOP56	-0.0730895	0.181663	-0.248938	3.86024e-06	0.00258893	0.986725	0.319438	6.40543e-05
ENSG00000101363	MANBAL	-0.153016	0.00419292	0.202426	9.03437e-05	-0.0941106	0.527997	0.0447011	0.803687
ENSG00000101365	IDH3B	0.689379	9.80952e-55	-0.437841	1.37508e-15	-0.0541129	0.891471	-0.197425	0.0297058
ENSG00000101367	MAPRE1	0.368292	7.0388e-19	-0.280418	2.7889e-08	0.11251	0.295296	-0.200383	0.0122942
ENSG00000101384	JAG1	-0.400296	4.89723e-12	0.312514	4.29956e-12	0.741679	7.33265e-15	-0.653896	3.53921e-14
ENSG00000101391	CDK5RAP1	-0.00282194	0.841068	-0.126906	0.0185163	0.159233	0.155761	-0.0295049	0.810423
ENSG00000101400	SNTA1	2.59847	0	-0.0213656	0.000662434	-1.5448	1.50182e-26	-1.0323	3.91755e-09
ENSG00000101407	TTI1	0.0968338	0.0333923	-0.125789	0.0196969	-0.0571498	0.681328	0.0861047	0.246014
ENSG00000101412	E2F1	-0.0653069	0.938968	-0.0171626	0.629097	-0.243632	0.012709	0.326102	0.000257857
ENSG00000101413	RPRD1B	0.498	8.55641e-22	-0.177613	0.0410564	-0.228796	0.104386	-0.0915909	0.479144
[truncated: 11,610 more rows]
