# Supplementary material for: Tissue microenvironment dictates the state of human iPSC-derived endothelial cells of distinct developmental origin in 3D cardiac microtissues
Source: iScience. 2025 Sep 22;28(10):113611. doi: 10.1016/j.isci.2025.113611 (PMC12546991; doi:10.1016/j.isci.2025.113611)
Supplement: Table S6. DEGs between intramyocardial and endocardial ECs of human heart, related to Figure S4B and Figure 3 [file mmc7.xlsx]

## Sheet: cluster10_vs_cluster0
GeneName	logFC (FC=Intra-myocardial ECs/Endocardium)	p.adj
FO538757.1	0.0975454	0.826475
AP006222.2	-0.0278387	0.678595
RP4-669L17.10	-0.134265	0.200959
RP11-206L10.9	-0.0564914	0.591544
LINC00115	-0.174653	0.294221
RP11-54O7.1	-0.0555136	0.430051
RP11-54O7.3	0.120725	0.387019
SAMD11	0.123959	0.323473
NOC2L	0.0274013	0.979309
KLHL17	-0.172341	0.0596783
RP11-54O7.17	0.0844006	0.894227
HES4	-0.776763	1.57387e-05
ISG15	0.0493359	0.837562
AGRN	0.237151	0.25301
C1orf159	0.383823	0.127571
TNFRSF4	2.12078	6.96855e-37
SDF4	-0.373533	0.00849282
B3GALT6	0.060556	0.861697
FAM132A	-0.167108	0.403401
UBE2J2	0.0596363	0.788546
SCNN1D	0.113474	0.405266
ACAP3	0.459514	0.0981421
PUSL1	0.120107	0.581257
CPSF3L	0.0470034	0.825299
CPTP	0.152157	0.61976
DVL1	0.325368	0.364011
MXRA8	-1.52188	4.92424e-12
AURKAIP1	0.306762	0.00245326
CCNL2	0.255942	0.217666
MRPL20	0.114309	0.381315
RP4-758J18.13	-0.0369218	0.447173
ANKRD65	0.440446	0.00663269
VWA1	3.19536	3.17269e-117
ATAD3C	0.168515	0.500642
ATAD3B	0.421826	0.109777
ATAD3A	0.472363	0.0347436
TMEM240	0.0443987	0.991977
SSU72	0.409511	0.000956787
RP5-832C2.5	-0.134968	0.456433
FNDC10	0.181315	0.200283
MIB2	-0.176776	0.564233
MMP23B	-0.0658693	0.881457
CDK11B	0.608766	7.17773e-05
SLC35E2B	0.366568	0.0732363
CDK11A	0.433746	0.0176462
SLC35E2	-0.265445	0.28567
NADK	-0.0952748	0.694124
GNB1	0.558113	2.38689e-05
TMEM52	-0.0316826	0.806374
GABRD	0.541701	5.11582e-06
PRKCZ	0.669834	0.010168
FAAP20	0.112572	0.465725
SKI	0.16911	0.461456
MORN1	-0.132803	0.673511
RER1	0.311283	0.0247682
PEX10	-0.395667	0.0938283
PANK4	-0.140563	0.743319
RP3-395M20.12	-0.434556	0.157809
TNFRSF14	-0.792252	0.00072092
FAM213B	-0.0772932	0.822356
MMEL1	-0.168963	0.137496
TTC34	-0.101565	0.296293
PRDM16	-0.132674	0.451677
ARHGEF16	0.0194289	0.89325
MEGF6	-0.44428	0.0559055
TPRG1L	-0.436774	0.0872373
WRAP73	0.131747	0.5891
SMIM1	-1.26203	3.16692e-09
LRRC47	0.021753	0.923888
CEP104	0.332175	0.21611
DFFB	0.126376	0.61111
C1orf174	-0.257518	0.353345
NPHP4	-0.575063	0.00748835
KCNAB2	-0.223521	0.139077
RPL22	-0.165532	0.00363376
RNF207	-0.0282726	0.956776
ICMT	0.121841	0.603713
GPR153	-0.140264	0.161495
ACOT7	0.731058	7.70062e-05
ESPN	-0.0646892	0.425209
TNFRSF25	0.483629	0.0379708
PLEKHG5	0.672844	0.00131073
NOL9	0.206511	0.457881
ZBTB48	-0.169559	0.52925
KLHL21	0.122391	0.779783
PHF13	-0.353627	0.15986
THAP3	-0.267126	0.308524
DNAJC11	0.379324	0.100123
CAMTA1	0.202141	0.121805
VAMP3	0.149937	0.402661
PER3	-0.120925	0.577346
PARK7	0.0931373	0.28459
ERRFI1	-0.518023	0.0431956
RP11-431K24.1	-0.763756	0.000702229
SLC45A1	0.194393	0.338902
RERE	-0.0102969	0.986866
ENO1	0.895339	2.06758e-25
SLC2A5	0.0803907	0.845736
GPR157	-0.00905521	0.95995
RP3-510D11.2	0.0438895	0.537863
H6PD	-0.552153	0.0367593
SPSB1	0.341897	0.0619685
SLC25A33	-0.260409	0.501289
TMEM201	-0.0395212	0.883248
PIK3CD	0.0404284	0.923663
CLSTN1	0.368894	0.0830912
CTNNBIP1	2.23575	5.68389e-75
LZIC	0.191893	0.511116
NMNAT1	0.202909	0.515999
RBP7	1.91216	9.91907e-29
UBE4B	0.00735693	0.979309
KIF1B	0.882675	3.47079e-07
PGD	0.098157	0.650163
APITD1-CORT	-0.00147778	0.943049
APITD1	0.669071	0.00646246
DFFA	0.235092	0.202939
PEX14	0.230997	0.366016
CASZ1	-0.0347182	0.591544
TARDBP	0.275753	0.129661
SRM	-0.0785739	0.701344
EXOSC10	0.897984	6.31183e-08
MTOR	0.0491575	0.797177
UBIAD1	0.49225	0.0335643
FBXO2	-0.0185856	0.693446
FBXO44	-0.0998661	0.525615
FBXO6	-0.25272	0.0535136
MAD2L2	0.281534	0.259107
AGTRAP	-0.0279937	0.995261
C1orf167	0.162228	0.351778
MTHFR	-0.269367	0.329415
CLCN6	-0.0753847	0.854745
NPPA	-0.275411	0.29409
NPPB	-0.324713	0.158774
KIAA2013	0.436168	0.048194
PLOD1	-0.346493	0.0542465
MFN2	0.369057	0.0588276
MIIP	-0.110941	0.682447
TNFRSF8	-0.0136922	0.930464
TNFRSF1B	0.00536025	0.993454
VPS13D	0.0868006	0.728311
DHRS3	0.872236	4.76313e-07
PDPN	0.249772	0.103703
PRDM2	-0.0257802	0.964473
KAZN	0.270817	0.411731
TMEM51	0.449139	0.0808336
FHAD1	-0.0170556	0.709193
EFHD2	0.704649	0.000317435
CASP9	-0.233944	0.394099
DNAJC16	0.190597	0.41904
AGMAT	0.0245467	0.935446
DDI2	0.369981	0.123546
PLEKHM2	0.288444	0.407713
SLC25A34	-0.125661	0.433639
FBLIM1	1.20437	3.40284e-14
UQCRHL	-0.203519	0.445795
SPEN	-0.119594	0.629956
ZBTB17	0.0597315	0.781812
C1orf64	-0.191561	0.29558
HSPB7	-0.37634	0.108888
CLCNKA	-0.0299027	0.579584
CLCNKB	-0.0179064	0.71063
FAM131C	-0.0172088	0.712013
EPHA2	0.854814	1.96376e-06
ARHGEF19	0.0246405	0.741187
RSG1	-0.216882	0.269281
FBXO42	-0.118508	0.595804
SZRD1	0.504883	0.00274479
NECAP2	0.342606	0.0181024
RP4-798A10.2	-0.136447	0.522396
RP4-798A10.7	-0.0497415	0.741207
NBPF1	-0.270667	0.206012
CROCC	-0.0775431	0.789144
RP11-108M9.4	-0.907113	1.18347e-05
RP11-108M9.6	-0.180661	0.118647
MFAP2	-0.756345	0.000247867
ATP13A2	0.385639	0.0556523
SDHB	-0.0124625	0.967384
RCC2	0.728926	5.18606e-05
ARHGEF10L	-0.0195031	0.753868
IGSF21	-0.0492242	0.302154
ALDH4A1	0.0175947	0.818851
IFFO2	0.783876	3.42474e-05
UBR4	-0.0312829	0.86464
EMC1	0.264771	0.250663
MRTO4	0.519031	0.00128635
AKR7A2	-0.0991856	0.630941
PQLC2	-0.0210631	0.85009
CAPZB	0.130726	0.279793
MINOS1	0.366442	0.000228485
NBL1	-1.22012	3.12302e-10
TMCO4	-0.442838	0.0188604
OTUD3	-0.336215	0.194445
PLA2G2A	-0.865696	4.86025e-06
PLA2G5	-2.9323	9.21242e-28
UBXN10	-0.12389	0.17303
CAMK2N1	-0.647129	0.000217875
MUL1	-0.449301	0.0590827
FAM43B	-0.241393	0.0164656
CDA	-1.06158	1.26464e-06
PINK1	-0.253145	0.241998
DDOST	-0.457001	0.000154146
KIF17	1.25817	1.83209e-12
HP1BP3	0.136947	0.418482
EIF4G3	-0.0901757	0.696469
ECE1	-1.66397	7.02105e-32
NBPF3	0.113795	0.712489
ALPL	0.469691	0.000237073
RAP1GAP	-0.0685586	0.342823
USP48	0.0805947	0.731289
LDLRAD2	0.0558191	0.77046
HSPG2	0.86353	5.79301e-12
LINC00339	-0.0485039	0.876855
CDC42	0.396758	3.05797e-05
WNT4	-0.867643	5.4986e-16
ZBTB40	-0.0590025	0.779535
C1QA	-0.0453157	0.933844
C1QC	-0.0553967	0.980243
C1QB	-0.164858	0.435827
EPHB2	0.00659783	0.982123
KDM1A	0.591694	0.000839212
LUZP1	0.774124	5.80938e-11
LINC01355	-0.377918	0.0631545
HNRNPR	0.237585	0.0590471
ZNF436	0.658547	0.000652504
TCEA3	0.477269	0.0605058
ASAP3	-0.214496	0.467045
E2F2	0.0137687	0.953475
ID3	0.060219	0.68807
RPL11	-0.214712	1.07372e-09
TCEB3	0.0980448	0.673958
PITHD1	0.242676	0.222895
LYPLA2	0.336336	0.0536399
GALE	-0.166946	0.615457
HMGCL	0.0500748	0.846785
FUCA1	-1.12327	4.41833e-08
PNRC2	-0.216996	0.261274
SRSF10	0.155971	0.318741
STPG1	-0.249867	0.415333
NIPAL3	-0.591194	0.0129812
RCAN3	0.594126	0.00587419
RP4-594I10.3	0.23853	0.20504
SRRM1	0.0753298	0.618498
CLIC4	1.16368	1.90308e-21
SYF2	-0.286449	0.0362597
RSRP1	-0.498917	0.000558202
RP3-465N24.6	-0.0519004	0.449011
TMEM50A	0.108126	0.41581
RHCE	0.0304524	0.89078
TMEM57	0.253811	0.274554
LDLRAP1	0.337782	0.183281
RP11-70P17.1	0.139387	0.402802
MAN1C1	0.0735291	0.994109
SEPN1	0.364373	0.0524824
MTFR1L	-0.468572	0.0177602
AUNIP	0.0925376	0.764361
PAQR7	-0.0103845	0.913208
STMN1	1.09882	1.11711e-44
PAFAH2	-0.439308	0.0454397
TRIM63	-0.185323	0.133016
PDIK1L	0.0218764	0.998717
FAM110D	0.0675555	0.807091
ZNF593	-0.321782	0.072296
CNKSR1	-0.0682974	0.744331
CEP85	-0.137348	0.672976
SH3BGRL3	0.179717	0.068958
UBXN11	-0.320662	0.18032
CD52	-0.67222	2.51639e-05
DHDDS	-0.388169	0.178497
HMGN2	-0.180183	0.196179
RPS6KA1	0.462538	0.033429
ARID1A	0.266026	0.134579
PIGV	-0.512075	0.0152393
ZDHHC18	0.2677	0.245475
GPN2	-0.241508	0.261927
GPATCH3	0.211773	0.404209
NUDC	0.347125	0.00274289
TRNP1	0.225198	0.12789
FAM46B	0.10103	0.140183
SLC9A1	0.666744	0.00400192
WDTC1	0.178379	0.447539
TMEM222	0.0796042	0.77851
SYTL1	0.0518091	0.554928
MAP3K6	0.337868	0.11023
FCN3	2.08732	4.34125e-33
GPR3	0.114142	0.608278
WASF2	0.658916	1.14085e-12
AHDC1	-0.250147	0.501543
FGR	-0.0629521	0.863661
IFI6	-1.15327	2.9188e-08
FAM76A	-0.198757	0.408256
STX12	0.420008	0.0112074
PPP1R8	-0.0235964	0.94025
THEMIS2	0.885412	3.07341e-08
RPA2	-0.0373942	0.890392
SMPDL3B	-0.267477	0.181294
XKR8	0.125019	0.691346
EYA3	0.309254	0.250584
PTAFR	-0.190736	0.282814
DNAJC8	-0.00992132	0.963993
ATPIF1	0.209646	0.0191463
SESN2	0.023284	0.911606
MED18	0.0645602	0.837291
PHACTR4	0.404084	0.0340975
RCC1	0.332528	0.184338
TRNAU1AP	0.330478	0.069467
TAF12	-0.780908	1.43975e-05
RAB42	-0.181663	0.0934222
GMEB1	0.0616781	0.902837
YTHDF2	0.165235	0.294182
OPRD1	0.0653133	0.647022
TMEM200B	-0.877265	2.24465e-06
SRSF4	0.0937656	0.594986
MECR	0.0483023	0.838458
PTPRU	0.109447	0.424629
LAPTM5	-0.359672	0.115028
RP5-1125N11.2	0.00026729	0.931131
SDC3	0.18642	0.641473
PUM1	0.37898	0.0435095
NKAIN1	-0.017162	0.712013
SNRNP40	0.110149	0.591544
ZCCHC17	0.352538	0.0258163
FABP3	-0.227528	0.388973
SERINC2	1.0039	2.10048e-07
TINAGL1	1.04709	3.51313e-10
PEF1	0.18498	0.283839
COL16A1	-0.281498	0.226895
ADGRB2	-0.082622	0.581937
PTP4A2	-0.0578284	0.81606
KHDRBS1	0.15933	0.199832
TMEM39B	-0.0366011	0.891774
KPNA6	0.316809	0.165154
TXLNA	0.227256	0.296991
CCDC28B	-0.913978	3.14161e-09
IQCC	-0.0151428	0.826193
TMEM234	-0.0641377	0.807882
EIF3I	0.219523	0.0302407
FAM167B	2.03989	1.64754e-32
LCK	0.495575	0.000261601
HDAC1	0.843504	5.28673e-09
MARCKSL1	1.08157	7.22265e-72
FAM229A	0.195052	0.408647
BSDC1	0.00675346	0.997187
ZBTB8B	-0.441411	0.0139113
ZBTB8A	-0.955102	3.33199e-06
ZBTB8OS	0.199316	0.374522
RBBP4	-0.085321	0.674805
SYNC	-0.260082	0.28567
KIAA1522	-0.301663	0.093817
YARS	0.336995	0.0738476
S100PBP	0.296513	0.139601
FNDC5	0.253454	0.1717
TMEM54	-0.308017	0.016639
RNF19B	-0.0980831	0.591544
AK2	0.0435105	0.84217
AZIN2	0.0970951	0.744133
TRIM62	-0.18072	0.133144
ZNF362	0.18996	0.378418
PHC2	0.80341	3.27692e-06
ZSCAN20	0.081094	0.665304
SMIM12	0.178542	0.372589
GJA4	-0.0510505	0.845925
DLGAP3	0.0754609	0.440369
ZMYM6	-0.0833852	0.792073
ZMYM1	-0.00984497	0.988809
SFPQ	0.156763	0.239173
ZMYM4	0.445612	0.0306323
KIAA0319L	-0.3629	0.0843562
NCDN	-0.144816	0.700627
PSMB2	0.389696	3.81957e-05
C1orf216	-0.34668	0.206467
CLSPN	1.13086	2.08204e-09
AGO4	0.341151	0.25506
AGO1	-0.263666	0.41652
AGO3	-0.231692	0.324921
TEKT2	-0.0887419	0.331014
ADPRHL2	-0.138586	0.6457
COL8A2	-0.345136	0.0141058
TRAPPC3	-0.312459	0.0699058
MAP7D1	0.448652	0.00719107
THRAP3	0.288482	0.019203
SH3D21	-0.0284619	0.957596
EVA1B	0.572123	7.35854e-05
STK40	0.17435	0.445268
LSM10	-0.227237	0.27185
OSCP1	-0.0234099	0.829069
MRPS15	0.289323	0.0470388
CSF3R	-0.0558583	0.453418
ZC3H12A	-0.0710099	0.683331
MEAF6	0.120933	0.508977
SNIP1	-0.120763	0.640168
DNALI1	-0.329018	0.223655
GNL2	0.0919538	0.697353
RSPO1	-0.014528	0.436034
C1orf109	-0.124777	0.605257
CDCA8	0.756344	0.000300018
MANEAL	0.0246868	0.945619
YRDC	-0.0500965	0.894565
C1orf122	-0.458465	0.00209877
MTF1	0.0741992	0.845095
INPP5B	-0.165223	0.624718
SF3A3	0.284422	0.127914
FHL3	0.391039	0.0212425
UTP11	0.123851	0.485395
POU3F1	-0.016966	0.712013
RRAGC	0.253318	0.360969
MYCBP	0.450998	0.0605791
RHBDL2	-0.395421	0.00893398
AKIRIN1	0.00224184	0.997719
NDUFS5	0.338904	3.135e-06
MACF1	0.329771	0.0220691
PABPC4	-0.0262316	0.922266
HEYL	-0.303929	0.0981113
PPIE	-0.315112	0.0864897
TRIT1	0.172673	0.665839
MYCL	-0.0195089	0.913275
MFSD2A	-0.0372067	0.532659
CAP1	0.513846	4.45584e-06
PPT1	-0.81064	3.01759e-06
RLF	0.068341	0.98389
ZMPSTE24	0.348464	0.0899931
COL9A2	-0.165067	0.277588
SMAP2	-0.0526559	0.829133
ZFP69B	0.0802936	0.765226
ZFP69	-0.0951117	0.760464
EXO5	0.110966	0.695683
ZNF684	-0.321633	0.161495
RIMS3	0.127361	0.294414
NFYC	0.201147	0.313621
KCNQ4	-0.151248	0.119632
CITED4	0.492808	0.00534494
CTPS1	0.315901	0.150843
SCMH1	0.0682227	0.783751
EDN2	-0.0165927	0.711476
HIVEP3	0.123684	0.615013
FOXJ3	0.419758	0.142678
RIMKLA	-0.169617	0.0493683
ZMYND12	0.0880917	0.151141
PPCS	-0.553747	0.000889187
CCDC30	-0.350468	0.0588664
PPIH	0.324052	0.077108
YBX1	0.180393	0.00199061
P3H1	-0.611399	0.000549966
C1orf50	0.0174826	0.980523
SVBP	0.302322	0.0192599
ERMAP	-0.158256	0.247171
ZNF691	-0.410418	0.11509
SLC2A1	0.421171	0.121969
SLC2A1-AS1	-0.0187905	0.665919
EBNA1BP2	0.355471	0.0300137
TMEM125	-0.14635	0.186752
TIE1	0.539733	1.64651e-06
CDC20	1.02664	1.47314e-05
ELOVL1	-0.470605	0.0157247
MED8	-0.000373421	0.998242
SZT2	-0.405468	0.10804
HYI	0.144162	0.544235
PTPRF	-0.223959	0.406396
KDM4A	0.193112	0.661664
ST3GAL3	-0.330667	0.309567
IPO13	0.0494486	0.726554
DPH2	-0.135363	0.608778
ATP6V0B	0.250642	0.0553508
B4GALT2	0.145432	0.66211
CCDC24	-0.252604	0.0458365
SLC6A9	0.109619	0.143039
RP5-1198O20.4	0.0129712	0.973821
DMAP1	-0.2199	0.35547
ERI3	0.161574	0.413944
RNF220	-0.039983	0.925412
TMEM53	-0.0597128	0.881486
C1orf228	0.0829569	0.648226
KIF2C	0.475839	0.0442035
RPS8	-0.547997	9.17149e-42
BEST4	0.120467	0.428336
PLK3	-0.0770391	0.864602
BTBD19	-0.149613	0.687805
PTCH2	0.118196	0.284985
EIF2B3	0.492989	0.0049591
HECTD3	0.0416837	0.765043
UROD	-0.0939167	0.639196
ZSWIM5	-0.41715	0.00228431
HPDL	-0.0311961	0.857347
MUTYH	0.0191881	0.990346
TOE1	-0.63064	0.00453751
TESK2	-0.0300068	0.944857
CCDC163P	-0.0917208	0.636291
MMACHC	0.368713	0.0381479
PRDX1	-0.0394754	0.935739
AKR1A1	-0.390208	0.00293061
NASP	0.226112	0.100701
CCDC17	-0.0689675	0.409876
GPBP1L1	0.167782	0.47834
TMEM69	-0.435586	0.0502533
IPP	-0.24173	0.288483
MAST2	-0.0127196	0.971331
PIK3R3	0.57528	0.0155439
POMGNT1	-0.583682	0.00538733
LURAP1	-0.243515	0.0571177
RAD54L	0.115346	0.773937
LRRC41	0.0343072	0.894881
UQCRH	0.105818	0.245377
NSUN4	-0.235924	0.399156
FAAH	-0.215365	0.0865075
MKNK1	-0.00662953	0.980523
MOB3C	-0.0895008	0.845909
ATPAF1	-0.0286811	0.94157
EFCAB14	1.74935	3.20563e-38
CYP4X1	0.228742	0.129345
PDZK1IP1	-0.101102	0.278206
TAL1	0.336718	0.179638
STIL	0.0701826	0.950481
CMPK1	0.052778	0.927838
TRABD2B	-0.597516	0.00012254
SPATA6	0.239995	0.346729
BEND5	-0.134601	0.698696
ELAVL4	-0.0287447	0.870621
FAF1	0.305396	0.262542
CDKN2C	-0.45157	0.00245046
LINC01562	0.0283969	0.893377
RNF11	0.255468	0.26912
TTC39A	-0.0355495	0.591544
EPS15	0.247274	0.294414
OSBPL9	0.0532538	0.925412
NRDC	0.0771288	0.72362
RAB3B	-0.281876	0.14018
TXNDC12	-0.487599	5.24001e-05
KTI12	-0.403281	0.0999719
BTF3L4	-0.134639	0.444277
ZFYVE9	0.103829	0.712013
CC2D1B	0.211988	0.578087
ORC1	0.203079	0.540702
PRPF38A	0.146796	0.655091
ZCCHC11	-0.280131	0.18335
GPX7	-0.644225	5.03908e-06
FAM159A	-0.0908987	0.825365
COA7	0.241804	0.416048
ZYG11B	0.188933	0.501976
ECHDC2	-0.15198	0.596927
SCP2	-0.0112632	0.957596
PODN	-0.0185355	0.767532
CPT2	-0.265959	0.305679
C1orf123	-0.171765	0.332801
MAGOH	0.397519	0.00236412
LRP8	0.0424108	0.943758
GLIS1	-0.0368178	0.44781
NDC1	0.268247	0.44989
YIPF1	-0.275393	0.339524
HSPB11	0.0111567	0.990392
LRRC42	-0.0404997	0.990983
TMEM59	-0.636197	6.0706e-12
TCEANC2	0.48167	0.0179954
CYB5RL	0.227846	0.412243
MRPL37	0.0761013	0.714354
SSBP3	0.286554	0.143837
ACOT11	-0.929406	3.34734e-05
MROH7	-0.0846169	0.263661
TTC4	0.0663434	0.894841
PARS2	-0.201424	0.498919
DHCR24	0.00661556	0.942609
USP24	-0.186278	0.698583
RP11-504A18.1	0.36775	0.0570945
PLPP3	-0.486366	0.00169856
PRKAA2	-0.807582	0.000266478
DAB1	-0.0527398	0.481794
OMA1	-0.0519393	0.935446
MYSM1	0.255749	0.346507
JUN	-1.15749	1.6704e-13
RP4-794H19.1	0.0734434	0.640168
LINC01358	-0.0348416	0.588428
FGGY	-0.132218	0.627778
HOOK1	-0.102672	0.281548
CYP2J2	-0.044837	0.616065
RP11-776H12.1	-0.0173285	0.712013
RP11-436K8.1	-0.0533827	0.489711
NFIA	-1.41481	8.71802e-18
TM2D1	-0.527255	0.00188956
RP11-430G17.3	-0.0268576	0.765047
PATJ	-1.68517	1.80828e-14
L1TD1	0.621109	0.00212583
KANK4	0.0731645	0.641623
USP1	0.534621	0.00254002
DOCK7	-0.163572	0.712013
ATG4C	-0.136938	0.734666
ALG6	-0.201862	0.468045
ITGB3BP	-0.0128607	0.953269
EFCAB7	0.00768961	0.973821
PGM1	-0.40923	0.0504659
ROR1	0.424276	0.0506257
CACHD1	1.10068	1.21171e-07
RAVER2	0.442486	0.093817
JAK1	0.119641	0.481712
AK4	-0.450834	0.0462691
DNAJC6	-0.246269	0.0283614
LEPROT	-1.07531	1.33709e-20
LEPR	-3.77886	8.91681e-71
PDE4B	1.51862	1.02578e-20
SGIP1	0.553421	0.0035555
TCTEX1D1	2.5536	3.21116e-56
WDR78	0.078325	0.979553
MIER1	-0.24312	0.243176
SLC35D1	-0.208651	0.561912
SERBP1	0.173086	0.0424623
GADD45A	-0.278166	0.203355
GNG12	-1.27611	2.41748e-11
DIRAS3	-0.328366	0.0387806
WLS	-0.905665	3.53385e-08
DEPDC1	0.46203	0.144364
LRRC7	0.19937	0.296817
LRRC40	0.117127	0.605877
SRSF11	-0.0270631	0.878662
ANKRD13C	0.120457	0.683482
HHLA3	-0.55062	0.011473
CTH	0.0425699	0.91723
PTGER3	-2.34725	3.35692e-24
ZRANB2	-0.316299	0.0454325
NEGR1	-0.79374	1.09107e-05
LRRIQ3	0.170485	0.608499
FPGT	0.00114238	0.993708
FPGT-TNNI3K	-0.0519568	0.499266
TNNI3K	-0.00536774	0.990918
CRYZ	-0.214621	0.506099
TYW3	-0.104313	0.667489
SLC44A5	-0.744168	3.83068e-05
ACADM	-0.0529385	0.832652
RABGGTB	-0.181258	0.404718
ST6GALNAC3	-1.20231	2.39752e-09
ST6GALNAC5	0.0606628	0.229068
PIGK	-0.396284	0.0472254
AK5	-0.104133	0.219206
ZZZ3	-0.267959	0.333738
USP33	-0.0678397	0.778636
FAM73A	-0.235768	0.427809
NEXN	-1.23107	6.27536e-09
FUBP1	0.13651	0.514639
DNAJB4	-0.883313	9.04797e-06
GIPC2	-0.109219	0.73466
IFI44L	-0.698146	0.002098
IFI44	-0.792458	0.000184067
ADGRL4	2.56233	4.07372e-78
ADGRL2	0.727043	1.10284e-05
RP11-475O6.1	-0.0835017	0.558931
TTLL7	-0.679615	0.000837692
RP11-486G15.2	-0.304195	0.282378
PRKACB	-0.227803	0.337785
SAMD13	-0.315232	0.188578
RPF1	-0.0781933	0.737515
GNG5	-0.154135	0.0729871
CTBS	-1.25062	1.00728e-09
SSX2IP	-0.420678	0.0185731
LPAR3	-0.0162927	0.711084
MCOLN3	-0.0187578	0.648226
SYDE2	-0.178526	0.314093
C1orf52	-0.00926234	0.972348
BCL10	-0.180478	0.611624
DDAH1	-0.181466	0.296539
RP4-621F18.2	0.327828	0.0831051
CYR61	0.160954	0.585016
ZNHIT6	0.140183	0.553958
COL24A1	-0.0347746	0.585872
ODF2L	0.524516	0.00102709
SH3GLB1	0.391758	0.00320418
2015-09-01	-0.473181	0.000103
HS2ST1	0.024762	0.970767
LINC01140	-0.295815	0.140179
LMO4	-0.239456	0.321571
PKN2	0.220329	0.407052
GTF2B	-0.239325	0.330408
KYAT3	-0.292809	0.271154
RBMXL1	-0.556949	0.0157451
GBP3	0.0475552	0.838829
GBP1	0.114509	0.482046
GBP2	0.953873	3.3288e-07
GBP7	-0.704259	0.00167208
GBP4	-1.03379	7.15272e-07
GBP5	-0.105508	0.255128
LRRC8B	0.395523	0.147513
LRRC8C	1.2385	7.99706e-13
RP5-943J3.2	-0.0165572	0.980347
LRRC8D	-0.294208	0.246897
ZNF326	0.211507	0.280843
ZNF644	0.053439	0.990983
HFM1	-0.0920386	0.248291
CDC7	0.113911	0.542727
TGFBR3	-2.02583	4.96474e-20
EPHX4	0.815883	2.11288e-05
BTBD8	-0.174604	0.563439
GLMN	-0.00446608	0.998079
RPAP2	0.629567	0.000893943
EVI5	-0.521234	0.00521747
RPL5	-0.391172	4.03709e-17
FAM69A	0.146133	0.612952
MTF2	0.376717	0.0240897
TMED5	0.0253955	0.923136
CCDC18	0.120254	0.708196
DR1	0.223486	0.352178
FNBP1L	0.832912	2.1557e-08
BCAR3	-0.416755	0.0824139
DNTTIP2	0.110356	0.606089
GCLM	0.124689	0.654327
ARHGAP29	0.958453	4.05331e-20
ABCD3	-0.127839	0.634962
F3	-0.146496	0.191046
SLC44A3	-0.208023	0.262439
CNN3	0.346238	0.00140551
ALG14	-0.288802	0.214677
TMEM56	-0.218293	0.0717859
TMEM56-RWDD3	0.071824	0.655512
RWDD3	-0.0748776	0.822466
PTBP2	0.273985	0.294414
DPYD	0.0172029	0.89939
SNX7	-0.105086	0.660913
PLPPR5	-0.0187777	0.631968
PALMD	-0.344606	0.0634422
FRRS1	-0.019149	0.694642
AGL	-0.0233847	0.853051
SLC35A3	-0.12545	0.709579
MFSD14A	-0.598082	0.00476945
SASS6	0.284164	0.244965
TRMT13	-0.331181	0.166198
LRRC39	0.145656	0.449794
DBT	-0.536551	0.0386456
RTCA	0.447021	0.0215923
CDC14A	0.112122	0.785207
VCAM1	0.0395293	0.492429
EXTL2	-0.704716	8.17401e-05
SLC30A7	0.0798671	0.849396
DPH5	-0.101841	0.728016
S1PR1	0.369472	0.0498542
OLFM3	-1.39736	5.38767e-11
COL11A1	0.106005	0.352552
RNPC3	0.115932	0.690523
AMY2B	-0.102265	0.301935
PRMT6	-0.241639	0.373749
NTNG1	-2.03206	9.11022e-21
VAV3	0.941823	1.99765e-06
SLC25A24	0.71444	3.14091e-05
FAM102B	0.226712	0.428505
HENMT1	-0.106017	0.764556
PRPF38B	-0.129275	0.491286
STXBP3	-0.187459	0.45014
RP11-475E11.9	0.211321	0.195988
GPSM2	0.0182659	0.994698
CLCC1	0.24091	0.352552
WDR47	0.159423	0.628065
TAF13	0.43331	0.0567769
TMEM167B	-0.000662015	0.992527
KIAA1324	-0.0907182	0.675235
SARS	-0.159255	0.391227
CELSR2	-0.073292	0.374941
PSRC1	0.232992	0.395378
MYBPHL	-0.0171951	0.712013
SORT1	0.405694	0.192035
PSMA5	0.237034	0.0931191
ATXN7L2	0.0876457	0.95268
CYB561D1	0.146519	0.672565
AMIGO1	-0.0884716	0.326745
GNAI3	0.42145	0.000574081
AMPD2	-0.374033	0.158024
GSTM4	-1.02962	1.69049e-06
GSTM2	-0.394284	0.0398098
GSTM5	-0.873308	8.67666e-05
GSTM3	-1.2843	3.6795e-15
CSF1	-0.246145	0.347105
AHCYL1	-0.296225	0.138055
STRIP1	0.0329357	0.998717
ALX3	-0.0151269	0.705275
KCNC4	0.888926	5.86002e-08
RBM15	0.0684627	0.920984
SLC16A4	-0.525436	0.0279454
LAMTOR5	0.233459	0.00757988
CD53	-0.185143	0.0630768
LRIF1	-0.055371	0.907717
DRAM2	0.0993006	0.685191
CEPT1	-0.317067	0.148286
DENND2D	-0.256467	0.0543248
PIFO	0.116759	0.712291
OVGP1	-0.0877614	0.611452
WDR77	0.483686	0.0172454
ATP5F1	0.260124	0.00738157
C1orf162	0.446825	0.0582113
TMIGD3	1.53329	2.13955e-19
ADORA3	0.193308	0.0681681
RAP1A	0.304855	0.036526
FAM212B	0.729688	0.000140606
DDX20	0.193745	0.432893
KCND3	-0.037577	0.439459
CTTNBP2NL	0.482368	0.00701802
WNT2B	-0.0598616	0.738218
ST7L	-0.161756	0.456416
CAPZA1	0.510079	0.000149584
MOV10	0.174027	0.560666
RHOC	0.996079	1.73176e-48
PPM1J	0.485394	0.0124775
FAM19A3	-0.016155	0.708525
LINC01356	-0.0185473	0.532227
RP3-522D1.1	0.14406	0.632954
SLC16A1	-0.166392	0.487971
RP11-31F15.2	-0.0125886	0.781679
LRIG2	0.068777	0.790508
MAGI3	-0.202292	0.261668
PHTF1	0.033081	0.968456
RSBN1	-0.331051	0.14897
AP4B1	0.0023167	0.997719
DCLRE1B	0.311523	0.175865
HIPK1	-0.286807	0.306203
OLFML3	-2.64377	1.54344e-41
SYT6	-0.0166824	0.712013
TRIM33	-0.00708924	0.998717
BCAS2	0.160215	0.419737
DENND2C	0.168714	0.360809
NRAS	0.586689	0.0004867
CSDE1	0.202515	0.0962438
SIKE1	0.181977	0.420786
TSPAN2	2.25173	2.77192e-41
NGF	-1.42876	4.66185e-12
VANGL1	-0.198497	0.542727
CASQ2	-0.052822	0.47514
SLC22A15	-0.0364113	0.821808
ATP1A1	-0.143724	0.467834
CD58	0.160952	0.536395
IGSF3	0.075182	0.692713
PTGFRN	0.782663	4.41099e-06
CD101	0.665798	2.89159e-06
TTF2	0.325549	0.137008
TRIM45	-0.032289	0.728192
MAN1A2	-0.439874	0.0144283
FAM46C	-0.12629	0.222956
GDAP2	-0.146482	0.555456
WDR3	-0.0857134	0.711379
WARS2	0.0922875	0.944472
ZNF697	-0.21972	0.327181
PHGDH	0.732385	3.56802e-05
NOTCH2	-1.56636	6.94377e-13
SEC22B	-0.676944	0.00012939
NBPF26	-0.0920805	0.617094
LINC00623	-0.0732559	0.351778
FAM72B	0.120426	0.701061
SRGAP2C	0.214526	0.309845
RP11-403I13.5	-0.208805	0.0173704
FAM72C	-0.0958851	0.679883
RP11-14N7.2	0.0688285	0.793329
NBPF15	-0.116157	0.571926
SRGAP2B	0.434162	0.0238828
FAM72D	0.284283	0.159829
CH17-373J23.1	-0.122045	0.653909
NBPF20	-0.16248	0.603668
GPR89A	-0.0191625	0.989082
RNF115	-0.154806	0.452023
POLR3C	0.127532	0.700912
NUDT17	-0.586502	0.00670363
PIAS3	-0.0163261	0.944747
ANKRD35	-0.690366	0.000486259
ITGA10	-1.21957	2.5304e-08
PEX11B	-0.311415	0.271212
RBM8A	0.305323	0.00180397
LIX1L	-0.245124	0.242587
ANKRD34A	-0.035436	0.587112
POLR3GL	-0.316311	0.0870547
TXNIP	-1.56842	2.6061e-26
NBPF10	-0.700546	5.19263e-05
NOTCH2NL	-0.779439	0.000162978
CH17-353B19.1	-0.179951	0.134579
NBPF12	-0.0829791	0.904771
PRKAB2	-0.0520952	0.849571
FMO5	-0.226572	0.0604613
CHD1L	-0.736048	0.000424815
BCL9	-0.331968	0.184036
ACP6	-0.441028	0.0282785
GJA5	0.221517	0.492536
GPR89B	-0.257129	0.377584
RP11-94I2.4	1.04616	4.27111e-11
NBPF11	0.50617	0.0424623
RP4-565E6.1	0.47315	0.0184817
LINC01138	-0.663866	0.000150326
RP11-495P10.1	-0.181278	0.429033
AC245100.1	-0.366653	0.0126687
NBPF14	-1.77035	1.00061e-16
PDE4DIP	-0.416345	0.0613483
NBPF9	-0.21565	0.34965
CH17-189H20.1	-0.739195	0.000697097
RP11-326G21.1	-0.138812	0.188189
NBPF19	-1.23378	1.37962e-09
LINC00869	-0.604238	0.000829709
FCGR1A	0.103586	0.444197
HIST2H2BF	-0.087967	0.480648
RP11-196G18.24	0.182086	0.449011
HIST2H2BE	-0.467857	0.0329232
HIST2H2AC	0.994821	6.69837e-08
BOLA1	-0.143085	0.547275
SV2A	-0.296775	0.12208
SF3B4	0.138571	0.596286
MTMR11	-1.45441	6.8817e-12
OTUD7B	-0.0229777	0.909699
VPS45	0.000656086	0.99731
PLEKHO1	0.354869	0.0580723
ANP32E	0.742687	2.4612e-06
CA14	-0.032862	0.58334
APH1A	0.12136	0.493898
C1orf54	1.98467	2.00208e-84
CIART	-0.0398041	0.760364
MRPS21	-0.0663378	0.880812
PRPF3	0.0576077	0.96122
RPRD2	-0.0644587	0.949201
TARS2	-0.149849	0.668596
ECM1	-0.876031	0.000167
FALEC	0.0760665	0.627778
ADAMTSL4	-0.0799201	0.661731
MCL1	0.327594	0.0511623
ENSA	0.0503203	0.945273
GOLPH3L	-0.0344396	0.828083
CTSS	-0.150629	0.169726
CTSK	-2.63216	3.07198e-26
ARNT	-0.132646	0.678555
SETDB1	-0.191058	0.531312
CERS2	-0.353979	0.0529554
FAM63A	-0.583519	0.0109298
PRUNE1	-0.0689105	0.770825
C1orf56	-0.216608	0.399654
CDC42SE1	0.388039	0.0396599
MLLT11	0.870915	6.62673e-09
GABPB2	-0.328924	0.266572
SEMA6C	0.87985	6.44615e-07
TNFAIP8L2	-0.0240085	0.991707
SCNM1	0.147582	0.559743
LYSMD1	-0.0788202	0.850129
VPS72	-0.0176846	0.95887
PIP5K1A	-0.0772542	0.720018
PSMD4	0.390921	0.00029004
ZNF687	0.0568005	0.853263
PI4KB	-0.264384	0.31116
RFX5	-0.229208	0.603623
SELENBP1	-2.23359	4.73167e-26
PSMB4	0.020691	0.911091
POGZ	-0.184135	0.425568
CGN	-0.05239	0.33234
TUFT1	-0.126366	0.662889
SNX27	-0.115573	0.66211
CELF3	-0.0365735	0.583966
RIIAD1	-0.0191984	0.698581
MRPL9	0.368318	0.00823037
OAZ3	0.172823	0.808523
TDRKH	0.0435842	0.864011
C2CD4D	-0.0233883	0.820138
THEM4	-0.0438062	0.944524
S100A10	0.655308	2.78998e-06
S100A11	0.221334	0.0365419
SPRR2F	-0.0189124	0.64602
S100A9	-0.0631058	0.425114
S100A8	-0.0169438	0.712013
S100A6	-0.741177	0.000167229
S100A4	-1.71875	3.77393e-10
S100A2	0.0055048	0.905267
S100A16	1.52115	1.69841e-52
S100A13	0.625832	1.31082e-08
CHTOP	0.340077	0.0266841
SNAPIN	-0.141564	0.502873
ILF2	0.249829	0.0118817
NPR1	0.0754102	0.733204
INTS3	0.106983	0.88975
SLC27A3	-0.534325	0.00144667
GATAD2B	-0.107636	0.645804
DENND4B	0.480519	0.0618914
CRTC2	-0.00398771	0.959349
SLC39A1	-0.00404244	0.991289
CREB3L4	0.264592	0.348678
JTB	-0.258203	0.0586515
RP11-422P24.11	0.0322694	0.865215
RAB13	0.448667	3.21424e-06
RPS27	-0.435713	1.62191e-30
TPM3	0.66323	4.29601e-15
C1orf43	-0.206423	0.221628
UBAP2L	0.245494	0.268751
HAX1	-0.262852	0.114395
AQP10	-0.59958	0.0114152
ATP8B2	0.0732369	0.998234
IL6R	-0.0875053	0.2417
SHE	0.405515	0.0217996
TDRD10	-0.349434	0.190737
UBE2Q1	0.462511	0.0378175
ADAR	-0.0844874	0.707482
KCNN3	-0.0515725	0.833504
PMVK	0.10568	0.613368
PBXIP1	-0.746844	0.000149395
PYGO2	0.0365688	0.832687
SHC1	0.703016	9.16188e-07
CKS1B	0.622917	0.000181686
FLAD1	0.377215	0.113051
ZBTB7B	0.309147	0.288661
DCST2	0.325994	0.0190203
ADAM15	1.29364	6.37912e-26
EFNA4	-0.109076	0.658692
EFNA3	0.350687	0.115122
EFNA1	0.0468012	0.833504
SLC50A1	-0.234701	0.264394
DPM3	0.0240388	0.932122
KRTCAP2	0.32374	0.00562924
TRIM46	-0.169386	0.139148
MUC1	0.0326563	0.940921
THBS3	-1.99446	2.26992e-20
MTX1	-0.16492	0.466906
GBA	0.0342654	0.73317
FAM189B	-0.0742522	0.74566
SCAMP3	-0.0412203	0.946296
CLK2	-0.377933	0.147513
HCN3	0.037978	0.825365
FDPS	0.803623	2.338e-19
RUSC1	0.190544	0.613228
ASH1L	-0.254306	0.310547
MSTO1	0.376539	0.125619
YY1AP1	-0.303738	0.208848
DAP3	-0.0342567	0.887726
GON4L	-0.148794	0.547432
SYT11	0.335604	0.281621
RIT1	-0.22668	0.304402
KIAA0907	-0.212499	0.330352
ARHGEF2	0.241965	0.249323
SSR2	-0.151165	0.0531874
UBQLN4	-0.093825	0.840093
LAMTOR2	0.270486	0.0210899
MEX3A	0.481512	0.00451952
LMNA	-0.142504	0.449151
SEMA4A	-0.0434278	0.992554
SLC25A44	-0.129578	0.561158
PMF1-BGLAP	-0.0529994	0.458344
PMF1	-0.190647	0.246605
BGLAP	-0.0629465	0.695732
PAQR6	0.177884	0.342443
SMG5	0.24304	0.418141
TMEM79	-0.146337	0.54165
GLMP	-0.313992	0.117982
CCT3	0.0753881	0.665304
TSACC	0.0259363	0.999755
C1orf61	3.34985	2.06697e-113
MEF2D	0.207611	0.381536
IQGAP3	0.0370724	0.883188
NAXE	-0.213628	0.24933
GPATCH4	0.16941	0.429748
AL365181.1	-0.123057	0.206907
BCAN	-0.0119328	0.968144
NES	3.58397	8.12028e-154
CRABP2	-4.51409	3.75576e-35
ISG20L2	0.0504276	0.883188
RRNAD1	-0.473151	0.0616888
MRPL24	0.225973	0.295845
HDGF	0.333452	0.0994253
PRCC	-0.431256	0.0141318
SH2D2A	-0.172009	0.100486
NTRK1	-0.435643	0.00483708
PEAR1	-0.450816	0.0390753
ARHGEF11	-0.15682	0.48972
ETV3	0.251718	0.530155
KIRREL	-0.0283642	0.883645
CD1D	-0.469704	0.0462674
RP11-404O13.5	-0.0975708	0.542308
SPTA1	0.089755	0.545508
MNDA	-0.06738	0.347604
IFI16	0.135221	0.345378
AIM2	0.108509	0.403273
CADM3	-0.081412	0.361792
ACKR1	-0.0204978	0.881702
DUSP23	0.124155	0.587112
C1orf204	-0.0798007	0.688782
VSIG8	-0.0936169	0.304678
CFAP45	-0.0127048	0.931615
TAGLN2	0.474675	0.000183256
IGSF9	-0.0850642	0.546591
LINC01133	-1.28211	7.29932e-12
PIGM	-0.648129	0.00277337
IGSF8	-1.09055	1.09932e-06
ATP1A2	0.106714	0.253817
CASQ1	0.154625	0.481794
PEA15	1.41394	7.93597e-29
DCAF8	-0.261044	0.226371
PEX19	0.0180437	0.997719
COPA	0.0382343	0.883181
NCSTN	-0.638328	0.000402826
VANGL2	-0.802374	0.000309994
CD84	-0.0359959	0.516154
CD48	-0.333462	0.0159204
LY9	-0.0171573	0.673958
ITLN1	-0.969418	5.29462e-06
ITLN2	-0.502063	0.000271617
F11R	-0.582388	0.00439714
TSTD1	-2.04934	4.02716e-25
USF1	0.349963	0.259934
ARHGAP30	-0.0534572	0.403382
KLHDC9	-0.163089	0.492171
PFDN2	-0.0998655	0.450177
NIT1	-0.470711	0.034912
DEDD	0.0873955	0.739578
UFC1	-0.245111	0.0257866
USP21	-0.105291	0.890995
PPOX	0.0621571	0.887596
B4GALT3	-0.430787	0.0313086
ADAMTS4	0.358438	0.234171
NDUFS2	-0.030148	0.996592
FCER1G	-0.850122	0.000250285
TOMM40L	0.439407	0.0722236
MPZ	0.167846	0.321107
SDHC	0.162503	0.239173
FCGR2A	0.0760687	0.740419
HSPA6	-0.0961725	0.309202
FCGR3A	-0.0664085	0.424542
FCGR2B	-1.15974	2.08799e-09
FCRLB	0.107986	0.778089
DUSP12	0.11975	0.633154
ATF6	-0.0332448	0.991289
OLFML2B	-0.298883	0.0249225
NOS1AP	-0.571759	0.00140141
C1orf226	-0.164475	0.150574
UHMK1	-0.132531	0.667181
UAP1	-0.00212183	0.998379
DDR2	-1.23347	9.1821e-09
HSD17B7	-0.328727	0.251459
RGS4	-0.211552	0.00753349
RGS5	0.320898	0.231535
NUF2	0.690797	0.00118552
PBX1	-0.743137	1.86704e-05
RXRG	-0.522153	1.32245e-05
MGST3	1.11935	4.9192e-45
ALDH9A1	-0.629855	7.6408e-05
TMCO1	-0.0820837	0.647022
UCK2	0.881395	6.94971e-06
FAM78B	0.117848	0.322322
POGK	0.147982	0.586217
TADA1	0.176248	0.650483
ILDR2	0.10925	0.356931
DUSP27	0.048746	0.826015
POU2F1	0.196069	0.615552
CREG1	-0.175996	0.473662
RCSD1	1.77138	4.13822e-34
MPZL1	0.0526687	0.823046
MPC2	-0.365279	0.021893
DCAF6	-0.197608	0.469647
GPR161	0.621279	0.000301913
TIPRL	0.0948973	0.65713
SFT2D2	-0.23418	0.35658
TBX19	-0.0294785	0.77621
DPT	0.0815475	0.155798
ATP1B1	-3.43273	9.10161e-39
NME7	-0.00547748	0.986166
BLZF1	0.0598716	0.865215
CCDC181	-0.0579845	0.889737
SLC19A2	-0.0892236	0.732235
F5	-0.465887	6.93759e-09
SELP	-1.21143	1.50563e-08
C1orf112	-0.134373	0.591544
SELL	-2.38352	5.03099e-20
SELE	0.713053	1.3562e-05
METTL18	-0.0278224	0.887596
SCYL3	0.382034	0.199083
KIFAP3	0.591213	0.000509401
GORAB	0.18017	0.449151
PRRX1	-0.156146	0.692921
RP1-79C4.4	-0.0544004	0.481712
FMO1	0.0867681	0.156826
FMO4	0.0773593	0.75776
PRRC2C	0.220494	0.0570092
MYOC	0.177102	0.427395
VAMP4	-0.0643267	0.798977
METTL13	-0.0070942	0.955265
DNM3	1.04066	5.77658e-09
PIGC	-0.207041	0.324603
C1orf105	-0.0515104	0.415274
SUCO	-0.507694	0.0146007
TNFSF4	-0.0759649	0.0533663
PRDX6	-0.536596	8.894e-08
SLC9C2	-0.507843	0.00178967
ANKRD45	-0.33028	0.164777
KLHL20	-0.694588	0.000225795
CENPL	-0.363976	0.103207
DARS2	0.298577	0.234916
ZBTB37	-0.733893	0.00223348
RC3H1	0.0880698	0.798678
RABGAP1L	0.346941	0.158619
CACYBP	0.737489	1.74663e-09
MRPS14	0.23099	0.17772
TNN	0.202191	0.306035
KIAA0040	0.313555	0.0699058
RP11-318C24.2	0.0663989	0.474491
RFWD2	0.524147	0.00816445
PAPPA2	0.0141945	0.628065
ASTN1	-0.0340147	0.583127
RASAL2-AS1	0.102103	0.645252
RASAL2	1.27334	1.09642e-17
C1orf220	0.176212	0.31123
RP5-1098D14.1	-0.0600215	0.887269
RALGPS2	0.418874	0.0308498
ANGPTL1	0.0895162	0.510938
FAM20B	-0.249906	0.307747
TOR3A	0.109045	0.869854
ABL2	1.496	2.85385e-20
SOAT1	0.193455	0.362665
FAM163A	-0.0167529	0.712013
TOR1AIP2	0.0326417	0.981249
RP11-533E19.7	0.0517847	0.748212
TOR1AIP1	-0.19486	0.444044
RP11-533E19.5	0.0844837	0.612012
CEP350	0.132697	0.600612
QSOX1	-2.99352	1.89286e-43
ACBD6	0.129236	0.523121
XPR1	0.54549	0.0138065
KIAA1614	-0.167	0.333382
STX6	0.687144	0.000359265
MR1	0.0187569	0.998234
IER5	1.15252	4.54161e-09
GLUL	0.706175	8.25599e-07
RNASEL	-0.488801	0.0552037
RGS16	0.593866	0.577736
RP11-317P15.4	-0.147329	0.109755
NPL	0.0752104	0.776351
DHX9	0.386513	0.0222807
SHCBP1L	-0.0169652	0.543992
LAMC1	0.856271	8.67007e-12
LAMC2	-0.102316	0.299013
NMNAT2	-0.124769	0.212387
SMG7	0.0604808	0.940511
NCF2	-0.0202226	0.665892
ARPC5	0.478239	1.79732e-06
RGL1	0.171172	0.479673
COLGALT2	-0.129921	0.608077
TSEN15	-0.0134966	0.982749
RP11-382D12.2	0.158222	0.378606
C1orf21	-0.308837	0.0621108
EDEM3	-0.220137	0.310541
FAM129A	0.693239	0.000295802
RNF2	0.456617	0.0323425
TRMT1L	-0.0318657	0.836067
SWT1	-0.190663	0.475827
IVNS1ABP	0.678462	4.72876e-05
HMCN1	-1.6658	1.74764e-14
PRG4	0.0596983	0.505271
TPR	-0.271758	0.0347436
C1orf27	0.0844775	0.780945
PTGS2	-1.79034	3.06964e-16
PACERR	-0.22766	0.0758142
PLA2G4A	-1.21952	1.46898e-08
BRINP3	0.047742	0.289334
RGS1	-0.150482	0.12789
RGS2	-0.0262751	0.936421
UCHL5	0.511966	0.006593
TROVE2	-0.18591	0.295998
GLRX2	0.109579	0.846254
CDC73	-0.395243	0.0882924
B3GALT2	0.10428	0.14018
KCNT2	-0.325811	0.0199176
CFH	-0.533594	0.020308
ASPM	0.655287	0.000460242
ZBTB41	-0.21002	0.482916
DENND1B	-0.204317	0.455886
C1orf53	-0.159357	0.457136
LHX9	-0.0820163	0.615542
NEK7	-0.327173	0.189004
PTPRC	-0.235992	0.0561071
MIR181A1HG	0.403067	0.0681681
NR5A2	1.39167	1.67387e-17
ZNF281	0.571762	0.000866867
KIF14	0.198326	0.422942
DDX59	-0.0612368	0.84735
CAMSAP2	0.0403602	0.967384
C1orf106	0.588674	5.74322e-05
KIF21B	0.111697	0.68366
TMEM9	-0.348344	0.0511184
TNNT2	-0.159879	0.49956
LAD1	0.263088	0.25892
TNNI1	-0.242245	0.225753
PHLDA3	0.106274	0.997187
CSRP1	0.411914	0.000541925
RP11-134G8.5	-0.0183859	0.615552
NAV1	0.518242	0.00272231
IPO9	0.58555	0.000440109
SHISA4	-0.235124	0.378462
TIMM17A	0.387364	0.0181143
RNPEP	0.328858	0.114177
ELF3	0.0947762	0.141588
ARL8A	0.21162	0.487368
PTPN7	0.246982	0.152602
UBE2T	0.551011	0.0102957
PPP1R12B	-0.0108641	0.954637
SYT2	0.0812888	0.436518
KDM5B	0.108867	0.621412
RABIF	0.0188461	0.950956
KLHL12	0.0122313	0.973821
ADIPOR1	-0.135892	0.537822
CYB5R1	-0.0739199	0.796951
TMEM183A	0.16005	0.451975
PPFIA4	-0.0074566	0.98868
MYOG	0.338056	0.00939996
ADORA1	0.067035	0.794186
BTG2	-0.815384	3.0444e-05
FMOD	-2.25197	3.56513e-23
PRELP	0.0420307	0.638314
ATP2B4	0.231153	0.272869
ZC3H11A	0.0363043	0.98863
ZBED6	0.105482	0.798678
SNRPE	0.253741	0.000944873
SOX13	0.550925	0.00894396
ETNK2	-0.14374	0.665215
KISS1	-3.59243	3.36929e-18
PLEKHA6	-0.236107	0.310547
PPP1R15B	0.0811478	0.85001
PIK3C2B	0.628028	0.0010026
MDM4	-0.0815021	0.759995
LRRN2	0.359797	0.0186991
NFASC	-0.0373374	0.491535
TMEM81	0.0471975	0.844634
RBBP5	-0.0594016	0.906928
DSTYK	-0.0268395	0.915568
TMCC2	-0.0182832	0.998646
NUAK2	0.52795	0.000344492
KLHDC8A	0.908694	6.09677e-10
LEMD1	-0.0525288	0.479307
CDK18	-0.0753609	0.589296
MFSD4A	0.106894	0.591544
ELK4	-0.372294	0.069696
SLC45A3	-0.138242	0.351986
NUCKS1	0.119564	0.35434
RAB29	0.558705	0.0123516
SLC41A1	1.34539	5.3674e-14
SLC26A9	0.101791	0.140235
RAB7B	-1.02267	1.91951e-09
CTSE	-0.463287	0.00101572
FAM72A	0.613394	0.00745992
SRGAP2	0.45077	0.014274
IKBKE	-0.0595903	0.918788
RASSF5	0.124391	0.786259
EIF2D	-0.281653	0.282932
DYRK3	0.224001	0.45762
MAPKAPK2	0.486077	0.00602514
FCMR	0.0444148	0.622918
PFKFB2	-0.0116611	0.818323
YOD1	-0.0975614	0.655146
CD55	-1.09767	2.83665e-06
CR1L	-0.524951	9.39429e-05
CD46	-0.63684	0.000658441
C1orf132	-0.0802878	0.925412
CD34	1.08445	4.0503e-25
PLXNA2	0.545783	0.0211272
CAMK1G	-0.0709723	0.340818
LAMB3	-0.0191043	0.708543
G0S2	-1.47464	1.8211e-11
HSD11B1	-0.159002	0.110378
TRAF3IP3	-0.0949515	0.244528
C1orf74	-0.381984	0.00479143
IRF6	-0.204264	0.068406
DIEXF	-0.0983693	0.981016
SERTAD4	-0.680072	0.00233172
HHAT	-1.3982	4.49352e-11
RCOR3	-0.125536	0.613381
TRAF5	0.797637	0.000198868
LINC00467	-0.316424	0.224541
SLC30A1	0.0521965	0.929248
NEK2	0.341259	0.145568
LPGAT1	-0.282011	0.197785
INTS7	-0.142214	0.519793
DTL	0.537174	0.0257543
PPP2R5A	0.756028	2.64504e-05
TMEM206	0.193439	0.409548
NENF	-0.349902	0.0136759
RP11-61J19.5	0.181946	0.519793
ATF3	1.09961	6.20642e-10
BATF3	0.386946	0.0910926
NSL1	0.0630906	0.766116
TATDN3	-0.198286	0.460042
FLVCR1-AS1	0.0186068	0.9462
FLVCR1	0.215531	0.390857
VASH2	0.164336	0.532959
ANGEL2	-0.316418	0.252097
RPS6KC1	-0.00517967	0.984225
PROX1	-1.16474	4.80022e-08
SMYD2	0.406303	0.0461252
PTPN14	-0.501137	0.0160387
CENPF	0.968078	9.05767e-06
KCTD3	0.023778	0.982749
USH2A	-0.0339457	0.589692
ESRRG	-0.232425	0.356498
GPATCH2	-0.132265	0.579388
SPATA17	-0.0578965	0.384667
RRP15	-0.157046	0.565729
TGFB2	-0.61435	0.0122627
LYPLAL1	-0.0100559	0.990542
RP11-392O17.2	0.0311606	0.796951
SLC30A10	-0.261497	0.000885977
EPRS	-0.16148	0.591544
BPNT1	-0.469131	0.0477289
IARS2	-0.157322	0.500987
RAB3GAP2	-0.272697	0.408242
MARK1	-0.326069	0.124526
C1orf115	-0.197752	0.386729
2002-03-01	-0.831339	3.29733e-05
2001-03-01	0.562037	0.00209453
HLX	2.4379	7.97196e-62
DUSP10	0.161675	0.534594
TAF1A	-0.196903	0.427543
MIA3	-0.225706	0.340015
AIDA	0.674439	1.14564e-05
BROX	0.00101518	0.961119
FAM177B	-0.0173001	0.712013
RP11-452F19.3	-0.0413678	0.908955
DISP1	0.24752	0.379569
TLR5	0.23377	0.185997
SUSD4	-0.00818558	0.936438
CAPN2	-0.137916	0.446475
TP53BP2	-0.103026	0.787641
FBXO28	0.0583074	0.772775
DEGS1	0.437214	0.00256349
NVL	0.278384	0.367445
CNIH4	0.598063	5.26169e-06
WDR26	0.538744	0.00554494
CNIH3	-0.132598	0.74011
DNAH14	-0.397373	0.129979
LBR	0.450354	0.00858703
ENAH	0.713425	5.75946e-05
SRP9	0.361126	9.38015e-05
EPHX1	-0.409962	0.0532581
TMEM63A	-0.464772	0.0631545
LEFTY1	-0.0190198	0.63994
PYCR2	-0.220048	0.323933
LEFTY2	-1.50177	2.54447e-13
SDE2	-0.112285	0.720514
H3F3A	0.124151	0.0205879
ACBD3	0.0574099	0.877733
LIN9	-0.188264	0.591544
PARP1	-0.0509375	0.791913
STUM	-0.0330417	0.52959
ITPKB	1.51652	2.28475e-21
PSEN2	-0.493656	0.0300929
ADCK3	-0.579595	0.0208181
CDC42BPA	0.328077	0.0820785
ZNF678	-0.0357331	0.973551
SNAP47	-0.480671	0.0323339
JMJD4	-0.21583	0.438903
WNT9A	-0.0723052	0.667192
ARF1	0.250733	0.00634476
C1orf35	0.328319	0.117949
MRPL55	-0.0266079	0.901334
GUK1	0.404853	3.44703e-08
GJC2	0.0882296	0.627778
IBA57	-0.127855	0.581257
C1orf145	-0.0702755	0.408256
OBSCN	-0.24235	0.286041
TRIM11	0.183169	0.494315
HIST3H2A	-1.33137	3.35522e-11
HIST3H2BB	-0.055487	0.369679
RNF187	0.135722	0.557289
RHOU	-0.944524	2.4469e-06
RAB4A	-0.0637357	0.822614
CCSAP	0.0774465	0.701058
ACTA1	-0.0562233	0.846411
NUP133	0.213571	0.515142
ABCB10	-0.0399321	0.794882
TAF5L	0.167111	0.51595
URB2	0.000224351	0.986705
GALNT2	-1.14555	3.12213e-09
PGBD5	-0.0183373	0.693446
COG2	-0.246674	0.435827
AGT	-0.205301	0.522735
C1orf198	0.0400316	0.876788
TTC13	0.407598	0.0502737
ARV1	-0.768087	0.000497285
FAM89A	1.41555	4.91145e-20
C1orf131	-0.00434337	0.987499
GNPAT	0.412055	0.0185731
EXOC8	0.249224	0.454895
SPRTN	0.550611	0.00207111
EGLN1	2.06968	1.85171e-50
TSNAX	0.570429	0.000396783
DISC1	0.491085	0.00861538
SIPA1L2	0.961374	2.66397e-06
MAP10	-0.0399634	0.787552
NTPCR	-0.219746	0.29506
PCNX2	-0.0564647	0.693446
KCNK1	0.074172	0.70179
SLC35F3	-0.0160759	0.709254
COA6	-0.190305	0.418341
TARBP1	-0.59733	0.00763405
IRF2BP2	-0.668025	2.66677e-06
RP11-443B7.1	-0.414719	0.00333151
TOMM20	-0.150658	0.293404
RBM34	0.144441	0.761693
ARID4B	0.0854972	0.649255
GGPS1	0.01715	0.997187
TBCE	0.0379654	0.945485
B3GALNT2	0.208256	0.436496
GNG4	0.707642	4.31652e-06
LYST	0.132325	0.813854
NID1	0.677586	4.13208e-06
GPR137B	-0.571755	0.0288185
ERO1B	-0.292377	0.259367
EDARADD	0.00482134	0.979553
LGALS8	-0.814585	1.79739e-05
HEATR1	0.3226	0.15488
ACTN2	-0.371856	0.0833405
MTR	0.315762	0.159153
RYR2	-0.186279	0.13068
LINC01139	-0.0367575	0.571147
CHRM3	0.504177	0.000171287
GREM2	-0.0189346	0.591544
FH	-0.137868	0.517262
OPN3	-0.429688	0.0396829
CHML	0.278777	0.155333
EXO1	0.378994	0.185997
PLD5	-0.11063	0.185234
CEP170	0.599077	0.000471383
SDCCAG8	-0.291086	0.183095
AKT3	0.819494	9.90849e-07
ZBTB18	0.767515	0.000269491
ADSS	-0.539536	0.00260905
DESI2	0.0984697	0.666726
COX20	-0.18842	0.354206
HNRNPU	0.358918	0.000431786
RP11-11N7.4	0.0544553	0.465036
EFCAB2	-0.0194098	0.955935
KIF26B	-0.418876	0.0484384
SMYD3	0.489608	0.0291726
TFB2M	-0.541142	0.0310096
CNST	-0.210121	0.542727
SCCPDH	-0.0704927	0.764079
AHCTF1	0.485244	0.0274061
ZNF695	0.203935	0.432893
ZNF670	-0.164517	0.749118
ZNF669	0.296397	0.25506
C1orf229	-0.0256854	0.981249
ZNF124	0.406665	0.0905236
RP11-488L18.10	0.301079	0.328026
ZNF496	0.123073	0.770813
NLRP3	-0.0304904	0.591544
TRIM58	0.287369	0.144259
SH3BP5L	0.387222	0.133016
ZNF672	0.274535	0.241422
ZNF692	0.180361	0.490739
PGBD2	-0.0834045	0.749181
SH3YL1	-0.400501	0.155057
ACP1	0.232794	0.107184
TMEM18	-0.557741	0.000247044
PXDN	0.165096	0.27236
TSSC1	0.0774563	0.725772
TRAPPC12	-0.0358486	0.904771
ADI1	-1.06333	1.2822e-14
AC108488.4	-0.0117601	0.956776
RNASEH1	0.479573	0.0198736
RPS7	-0.336373	2.25622e-18
COLEC11	-5.78624	2.21119e-113
SOX11	3.2528	3.3011e-114
CMPK2	0.455334	0.00237898
RSAD2	0.230476	0.00728269
RNF144A	1.80743	2.47101e-25
ID2	-1.27378	2.13094e-10
RP11-434B12.1	-0.0136931	0.919496
KIDINS220	0.0527761	0.826687
MBOAT2	0.670136	0.00231146
ASAP2	0.899287	8.33796e-08
ITGB1BP1	0.416675	0.000620875
CPSF3	0.0915669	0.798678
IAH1	0.0977898	0.687624
ADAM17	-0.0456658	0.986866
RP11-214N9.1	-0.0668118	0.447885
YWHAQ	0.334447	0.000276911
TAF1B	0.00834273	0.978409
RP11-95D17.1	0.0488565	0.927013
GRHL1	0.116959	0.424629
RP11-254F7.2	-0.0994912	0.785253
KLF11	0.0672235	0.909783
CYS1	-0.0336959	0.591544
RRM2	0.595321	0.0188346
C2orf48	0.168257	0.306085
HPCAL1	0.80071	2.36638e-05
ODC1	0.653228	1.70169e-05
RP11-320M2.1	0.204677	0.0974667
NOL10	0.244704	0.219136
RN7SL832P	-0.136453	0.46726
ATP6V1C2	0.110958	0.650612
RP11-791G15.2	-0.271361	0.21035
PDIA6	-0.264164	0.00298725
RP11-245G13.2	0.0471503	0.635384
KCNF1	0.133675	0.373747
PQLC3	-0.135698	0.690272
ROCK2	-0.481648	0.00538162
E2F6	0.245351	0.36385
GREB1	0.113883	0.654327
LPIN1	0.0920122	0.84649
TRIB2	0.248175	0.227177
FAM84A	-1.167	2.61587e-08
NBAS	0.120936	0.690925
DDX1	-0.0754601	0.719869
MYCN	0.907866	7.16163e-08
FAM49A	0.641376	0.00313966
VSNL1	-0.0123132	0.902909
SMC6	0.101899	0.683044
GEN1	0.441892	0.0519748
KCNS3	-0.987684	4.76057e-06
RDH14	-0.00862498	0.973821
OSR1	0.127204	0.551365
LINC00954	-0.0919048	0.509706
TTC32	0.416232	0.121032
WDR35	-0.320661	0.207341
MATN3	-0.160461	0.118866
LAPTM4A	-0.306702	0.000366449
SDC1	-0.155745	0.163958
PUM2	0.446171	0.0440302
RHOB	0.238194	0.155453
HS1BP3	-0.0995719	0.68865
GDF7	-0.716667	4.58649e-05
RP11-130L8.1	0.0177244	0.9535
LDAH	-0.11839	0.670302
KLHL29	-0.60338	0.000472368
ATAD2B	0.411347	0.118487
UBXN2A	0.324776	0.0837427
MFSD2B	-0.0362493	0.690623
WDCP	-0.422343	0.0541
FKBP1B	-0.0880517	0.736314
SF3B6	-0.0191827	0.893377
FAM228B	-0.114388	0.831384
TP53I3	-0.0634671	0.732583
PFN4	-0.145293	0.536001
FAM228A	0.212333	0.0895577
ITSN2	0.525309	0.00171365
NCOA1	0.111789	0.645026
PTRHD1	0.184624	0.274939
CENPO	0.632172	0.00195773
ADCY3	0.0467408	0.996594
DNAJC27	0.189451	0.548569
EFR3B	0.57357	0.0064707
POMC	-0.176954	0.705856
DNMT3A	0.196621	0.323772
DTNB	-0.43677	0.0780025
ASXL2	0.173353	0.58997
KIF3C	0.529232	0.0194265
RAB10	0.237126	0.172142
GAREM2	-0.132151	0.602729
HADHA	-0.110075	0.476518
HADHB	0.00854608	0.973821
EPT1	-0.187922	0.539251
OTOF	-0.229891	0.0668551
C2orf70	-0.0343033	0.591544
KCNK3	-0.0678291	0.262401
SLC35F6	0.0857973	0.778636
CENPA	0.95339	1.75818e-06
MAPRE3	-0.370873	0.0743341
TMEM214	-0.17336	0.550198
AGBL5	-0.275448	0.260993
OST4	-0.40587	1.16122e-11
EMILIN1	-3.48958	1.20809e-71
KHK	0.0929682	0.921828
CGREF1	-0.12501	0.207535
PREB	0.075319	0.900953
SLC5A6	0.773123	0.000119922
ATRAID	-0.0913696	0.702082
CAD	0.263466	0.189195
SLC30A3	-0.00987671	0.742813
TRIM54	-0.0165487	0.712013
UCN	-0.0866001	0.153172
MPV17	-0.00330047	0.988179
GTF3C2	0.0767414	0.837744
EIF2B4	0.201377	0.408527
SNX17	-0.238117	0.132203
ZNF513	0.236427	0.509987
PPM1G	0.136891	0.36096
NRBP1	-0.111789	0.582562
KRTCAP3	-0.037774	0.532254
IFT172	-0.145942	0.641692
FNDC4	-0.927561	1.5726e-05
ZNF512	-0.100646	0.712291
CCDC121	-0.288016	0.28225
GPN1	-0.22729	0.286809
SUPT7L	-0.0133467	0.994948
SLC4A1AP	-0.353387	0.0981813
MRPL33	0.392632	0.000324439
RBKS	0.178252	0.462343
BRE	-0.0885795	0.7126
FOSL2	0.578067	0.0570945
PLB1	-0.127211	0.218811
PPP1CB	0.0429713	0.840351
TRMT61B	-0.24868	0.382027
WDR43	0.127304	0.586217
CLIP4	-0.213862	0.0630768
YPEL5	-0.373219	0.0326731
LBH	0.370769	0.0409393
AC109642.1	-0.0665389	0.664047
LCLAT1	0.32565	0.180638
EHD3	-0.592141	0.0030684
MEMO1	0.232071	0.268848
DPY30	0.293225	0.024713
SPAST	0.536019	0.041158
RP11-563N4.1	-0.100816	0.592489
SLC30A6	0.0300004	0.907345
YIPF4	-0.147907	0.498532
AL133245.2	0.122571	0.634484
BIRC6	0.279958	0.138272
TTC27	-0.0855569	0.765047
LTBP1	-0.795877	2.86717e-05
RASGRP3	1.29639	1.79491e-22
FAM98A	-0.308044	0.161186
LINC01317	-0.292709	0.0290114
RP11-490M8.1	0.28721	0.212961
CRIM1	0.613286	0.000359043
FEZ2	-0.0825598	0.665342
STRN	0.0693931	0.825681
HEATR5B	-0.310758	0.204134
GPATCH11	-0.156381	0.699555
EIF2AK2	-0.462029	0.0159198
CEBPZOS	-0.261901	0.275171
CEBPZ	0.0829441	0.723845
NDUFAF7	-0.294261	0.246911
PRKD3	0.0470267	0.979728
QPCT	0.776498	1.12708e-05
CDC42EP3	0.800514	5.63609e-06
RMDN2	-1.04084	3.29178e-06
CYP1B1	-2.10718	2.81227e-14
ATL2	-1.68317	1.54577e-16
AC016995.3	-0.377574	0.0121084
HNRNPLL	0.103733	0.654436
GALM	-0.12327	0.606569
SRSF7	0.130969	0.34455
GEMIN6	-0.267643	0.355698
DHX57	0.0176318	0.981056
MORN2	-0.0573748	0.816651
ARHGEF33	0.0323755	0.664747
SOS1	0.5448	0.0126746
MAP4K3	0.144083	0.6146
TMEM178A	-0.671513	0.00153953
THUMPD2	-0.451443	0.061884
SLC8A1	-0.537207	0.00420565
AC104654.2	-0.0186244	0.622383
PKDCC	-0.570578	0.0158815
EML4	-0.336443	0.0459905
COX7A2L	-0.0803363	0.563315
MTA3	-0.264108	0.315346
OXER1	-0.105312	0.228361
HAAO	-0.29754	0.208631
ZFP36L2	2.50253	2.21944e-71
THADA	0.312507	0.197374
PLEKHH2	-0.145398	0.0987539
C1GALT1C1L	-0.399995	0.00707936
DYNC2LI1	-0.724393	0.00148772
LRPPRC	0.0547303	0.840632
PPM1B	-0.188723	0.491269
PREPL	-0.0592607	0.940537
CAMKMT	-0.0473636	0.844634
SRBD1	-0.233878	0.464312
PRKCE	0.505437	0.0282692
EPAS1	1.39164	3.16562e-26
ATP6V1E2	-0.309381	0.164958
RHOQ	0.344877	0.284923
PIGF	-0.0684128	0.772374
CRIPT	0.375546	0.0433214
SOCS5	-0.278784	0.259551
RP11-333I13.1	-0.0724386	0.26905
LINC01119	-0.091917	0.713919
MCFD2	-0.441303	0.0145924
TTC7A	0.048806	0.977312
CALM2	0.177885	0.098039
AC073283.4	0.530093	0.0215777
EPCAM	-0.331057	0.079914
MSH2	0.638249	0.000148671
KCNK12	-0.0158496	0.7079
MSH6	0.28222	0.223763
FBXO11	-0.1124	0.819331
FOXN2	-0.238689	0.362381
RP11-191L17.1	-0.0468556	0.832632
PPP1R21	-0.213446	0.404292
STON1	-0.234926	0.45014
NRXN1	-0.0756413	0.649104
ASB3	0.138501	0.624083
CHAC2	0.158195	0.502143
ERLEC1	-0.938659	4.1595e-10
PSME4	0.386334	0.0541193
ACYP2	-0.282517	0.193189
RP11-477N3.1	-0.0678497	0.425415
C2orf73	-0.151443	0.124763
SPTBN1	0.427366	5.08831e-06
RTN4	0.535472	4.45738e-09
CLHC1	0.09126	0.796951
RPS27A	-0.242337	1.71423e-13
MTIF2	0.201404	0.61111
CCDC88A	0.255472	0.171018
CFAP36	-0.336138	0.0856691
PPP4R3B	0.0434633	0.905502
PNPT1	0.381821	0.0904849
EFEMP1	-1.11423	2.20336e-08
CCDC85A	0.00780584	0.973821
VRK2	0.145068	0.602041
FANCL	-0.220856	0.327993
LINC01122	0.0601204	0.953736
BCL11A	-0.000950729	0.884493
PAPOLG	0.0130126	0.934354
REL	0.193192	0.387994
PUS10	0.320934	0.236077
PEX13	0.0955745	0.686311
KIAA1841	0.257166	0.412358
C2orf74	-0.183395	0.264481
AHSA2	-0.173326	0.425598
USP34	0.0524367	0.941046
XPO1	0.151405	0.460347
FAM161A	-0.298272	0.207253
CCT4	0.13381	0.315517
COMMD1	0.0824833	0.731319
B3GNT2	-0.541229	0.00990644
AC093159.1	-0.0198273	0.671268
TMEM17	-0.341935	0.178895
EHBP1	-0.327532	0.265396
WDPCP	-0.176725	0.544509
MDH1	0.164575	0.348353
UGP2	0.244815	0.278746
VPS54	0.175811	0.678975
PELI1	-0.28612	0.27026
LGALSL	-0.209812	0.530305
AFTPH	0.120983	0.724579
SERTAD2	0.538005	0.028697
AC007365.3	0.0182249	0.901958
SLC1A4	0.405104	0.118672
CEP68	0.665953	4.00536e-05
RAB1A	0.17976	0.170313
ACTR2	0.503524	0.0001044
SPRED2	0.881804	5.68095e-06
RP11-418H16.1	-0.0169697	0.712013
AC092669.3	-0.0133081	0.911227
MEIS1	-0.344921	0.07622
ETAA1	0.0588607	0.941897
C1D	-0.0447931	0.859788
WDR92	-0.137646	0.638314
PNO1	0.0516818	0.895128
PPP3R1	-0.0783316	0.741431
CNRIP1	0.838379	3.19218e-08
PLEK	-0.0984137	0.50668
FBXO48	0.103246	0.608077
APLF	-0.0340184	0.769112
ARHGAP25	0.548698	0.00439714
ANTXR1	-0.76477	0.000402596
GFPT1	-0.571796	0.0125274
NFU1	0.173185	0.548158
AAK1	-0.743745	7.646e-06
ANXA4	-0.460591	0.023419
GMCL1	0.0781235	0.843198
SNRNP27	0.158753	0.444197
MXD1	-0.170759	0.380236
ASPRV1	-0.0713207	0.66264
PCBP1	0.410675	3.59487e-05
AC016700.5	-0.0171591	0.997187
C2orf42	-0.140878	0.546803
TIA1	0.198552	0.322175
PCYOX1	-0.679502	0.000748271
SNRPG	0.473774	6.55795e-08
FAM136A	-0.119805	0.684509
ADD2	0.905025	2.75618e-09
VAX2	-0.0185499	0.7079
ANKRD53	-0.0177954	0.641463
TEX261	0.157288	0.511116
NAGK	0.205124	0.263187
MCEE	-0.514129	0.0301944
MPHOSPH10	0.0763491	0.701728
PAIP2B	0.0338825	0.972336
ZNF638	-0.197347	0.352838
DYSF	0.999448	1.02648e-11
CYP26B1	0.558362	1.25961e-05
EXOC6B	-0.326923	0.218824
SPR	-0.69345	0.000879804
SFXN5	0.669838	0.00203159
RAB11FIP5	-0.206123	0.259551
SMYD5	0.164034	0.505775
PRADC1	0.22313	0.425876
CCT7	0.324764	0.00341411
FBXO41	-0.0523112	0.49461
ALMS1	-0.521717	0.0504659
NAT8	-0.292955	0.0372099
TPRKB	0.364774	0.00348334
DUSP11	-0.0852618	0.737569
STAMBP	-1.12444	2.38006e-08
ACTG2	-0.00793105	0.908514
DGUOK	-0.11601	0.502537
TET3	-0.111901	0.90162
BOLA3	0.510517	0.00106291
MOB1A	0.489034	0.00297924
RP11-287D1.2	0.151403	0.133652
MTHFD2	0.0178214	0.992545
SLC4A5	-0.001708	0.990983
DCTN1	0.199173	0.351359
C2orf81	-0.0865796	0.716372
WDR54	0.445808	0.0184451
RTKN	-0.244646	0.313484
INO80B	-0.0327355	0.827658
WBP1	-0.0791616	0.654436
MOGS	-0.272626	0.31123
MRPL53	-0.242956	0.24866
CCDC142	-0.269646	0.325159
TTC31	-0.12693	0.940645
LBX2	0.130885	0.603672
PCGF1	-0.239025	0.423749
TLX2	-0.0189172	0.582596
AUP1	0.24273	0.106903
HTRA2	-0.0582882	0.806859
LOXL3	-0.124607	0.428774
DOK1	-0.079953	0.828333
SEMA4F	-0.381021	0.00946735
RP11-259N19.1	-0.201419	0.242222
HK2	-0.0712125	0.681961
POLE4	-0.369799	0.0477649
TACR1	-0.0361041	0.405923
EVA1A	1.46095	6.85118e-16
MRPL19	0.0741129	0.776351
GCFC2	-0.229226	0.490475
RP11-342K6.4	-0.120503	0.170933
LRRTM4	0.0683564	0.536623
REG3G	-0.0658508	0.416779
CTNNA2	0.0697357	0.497688
LRRTM1	0.144842	0.305679
SUCLG1	0.161361	0.338497
DNAH6	-0.0385372	0.73623
TMSB10	1.12919	3.59639e-108
KCMF1	0.122506	0.63994
TCF7L1	0.520549	0.00374738
TGOLN2	-0.00980339	0.978693
RETSAT	0.217146	0.512525
ELMOD3	-0.31997	0.23462
CAPG	1.27611	4.86225e-11
MAT2A	0.323911	0.120973
GGCX	-0.43772	0.0660381
VAMP8	-2.14991	3.20473e-21
VAMP5	0.60474	3.84049e-10
RNF181	-0.0529061	0.741187
TMEM150A	-0.357799	0.061994
USP39	0.300781	0.163864
C2orf68	-0.0673296	0.776672
ATOH8	-0.858166	0.000533895
ST3GAL5	-1.18416	1.29395e-08
POLR1A	0.403206	0.128971
PTCD3	-0.326892	0.189141
IMMT	0.299826	0.0913914
MRPL35	0.325571	0.147313
REEP1	-0.0529429	0.369384
KDM3A	0.570824	0.00930281
CHMP3	-0.0454722	0.814544
RNF103	0.115947	0.59942
RMND5A	0.236026	0.354039
PLGLB1	0.0891688	0.537169
AC133644.2	0.171832	0.43415
LINC00152	0.71486	7.2528e-06
KRCC1	-0.00843933	0.986705
SMYD1	0.0283234	0.902401
THNSL2	-0.622082	0.000318851
EIF2AK3	0.0369103	0.819317
RPIA	1.03057	2.78823e-13
RP4-614C10.2	0.217722	0.358899
RP11-575H3.1	-0.0670857	0.230007
MRPS5	0.336843	0.0204278
ZNF514	0.0161903	0.908843
ZNF2	-0.170721	0.345024
AC092835.2	-0.105407	0.270122
FAHD2A	0.0241608	0.922058
RP11-440D17.3	-0.183139	0.260901
LINC00342	0.156698	0.574278
ANKRD36C	-0.131666	0.601735
GPAT2	0.0233624	0.994547
DUSP2	-0.317877	0.1508
STARD7	-0.226319	0.262647
TMEM127	0.125906	0.94327
CIAO1	-0.0185315	0.993708
SNRNP200	0.401274	0.0202308
ITPRIPL1	0.130593	0.351772
NCAPH	0.681187	0.000294644
NEURL3	-0.0537264	0.465974
ARID5A	-0.129911	0.579059
KANSL3	0.161916	0.669793
FER1L5	-0.0572025	0.279019
LMAN2L	-0.330689	0.280775
CNNM4	-0.0721893	0.738524
CNNM3	-0.00747808	0.945317
ANKRD39	-0.151395	0.66081
SEMA4C	0.125541	0.719405
FAM178B	-0.0714912	0.364742
FAHD2B	-0.267631	0.288956
ANKRD36	0.0390502	0.908371
AC159540.1	-0.109097	0.741187
ANKRD36B	0.15986	0.544482
COX5B	0.26024	0.000131126
ACTR1B	0.0595059	0.787641
LINC01125	0.198161	0.321486
ZAP70	0.0503773	0.841336
TMEM131	-0.0157738	0.994587
INPP4A	0.150667	0.511184
COA5	-0.207392	0.331793
UNC50	-0.517009	0.00424113
MGAT4A	1.07995	1.29397e-08
KIAA1211L	1.18963	6.24061e-15
TSGA10	-0.0414975	0.800922
C2orf15	-0.0990628	0.304779
LIPT1	-0.588079	0.0242665
RP11-38C17.1	-0.0625368	0.903274
MITD1	0.293883	0.132065
MRPL30	0.000964696	0.959439
LYG2	-0.0691142	0.878756
LYG1	-0.0194341	0.650891
TXNDC9	0.241303	0.200532
EIF5B	0.388163	0.000681752
REV1	0.0662169	0.796232
AFF3	-0.119942	0.247623
LONRF2	-0.0169789	0.712013
CHST10	-0.265274	0.315182
PDCL3	0.751171	1.18294e-06
[truncated: 13,036 more rows]
