# Supplementary material for: Tissue microenvironment dictates the state of human iPSC-derived endothelial cells of distinct developmental origin in 3D cardiac microtissues
Source: iScience. 2025 Sep 22;28(10):113611. doi: 10.1016/j.isci.2025.113611 (PMC12546991; doi:10.1016/j.isci.2025.113611)
Supplement: Table S7. DEGs between ECs on day 6 and in MTs by scRNAseq, related to Figure 3D-E and S5A-B — (A) DEGs between sc_PMEC_mt and sc_PMEC_d6. (B) DEGs between sc_CMEC_mt and sc_CMEC_d6. [file mmc8.xlsx]

## Sheet: ST7A
ensembl	GeneName	logFC (FC=MT/day 6)	p.adj
ENSG00000000003	TSPAN6	-0.792291	1.37596e-09
ENSG00000000005	TNMD	0.0231296	0.810378
ENSG00000000419	DPM1	-0.313245	0.0292458
ENSG00000000457	SCYL3	-0.187802	0.154869
ENSG00000000460	C1orf112	-0.262058	0.113023
ENSG00000000971	CFH	0.178818	0.00217577
ENSG00000001036	FUCA2	0.351167	0.00683824
ENSG00000001084	GCLC	0.550646	0.00082272
ENSG00000001167	NFYA	-0.25485	0.166885
ENSG00000001460	STPG1	-0.0781439	0.734661
ENSG00000001461	NIPAL3	0.622509	2.06227e-05
ENSG00000001497	LAS1L	-0.738522	1.62352e-05
ENSG00000001561	ENPP4	0.126241	0.319747
ENSG00000001617	SEMA3F	1.64647	8.89943e-39
ENSG00000001629	ANKIB1	0.505603	0.0012231
ENSG00000001630	CYP51A1	-0.0068326	1
ENSG00000001631	KRIT1	0.154118	0.291118
ENSG00000002016	RAD52	-0.202992	0.0171517
ENSG00000002330	BAD	0.574143	8.69539e-09
ENSG00000002549	LAP3	-0.802822	1.80104e-07
ENSG00000002586	CD99	1.26299	5.23466e-137
ENSG00000002587	HS3ST1	2.37416	1.0682e-86
ENSG00000002745	WNT16	-0.00573799	1
ENSG00000002822	MAD1L1	-0.0242609	0.922432
ENSG00000002834	LASP1	0.640675	2.14421e-08
ENSG00000002919	SNX11	0.160358	0.400391
ENSG00000002933	TMEM176A	1.37651	1.91301e-34
ENSG00000003056	M6PR	-0.77947	1.45738e-10
ENSG00000003096	KLHL13	0.118513	1
ENSG00000003147	ICA1	1.35416	1.95792e-23
ENSG00000003249	DBNDD1	0.231299	0.133012
ENSG00000003393	ALS2	0.233541	0.20624
ENSG00000003400	CASP10	0.631951	3.25491e-13
ENSG00000003402	CFLAR	1.12853	2.29431e-24
ENSG00000003436	TFPI	0.602594	1.90901e-13
ENSG00000003509	NDUFAF7	-0.0340343	0.879466
ENSG00000003756	RBM5	0.272936	0.0633852
ENSG00000003989	SLC7A2	-0.503505	0.000712146
ENSG00000004059	ARF5	-1.06228	7.57233e-31
ENSG00000004139	SARM1	0.215021	0.130133
ENSG00000004142	POLDIP2	-0.443371	0.000142921
ENSG00000004399	PLXND1	0.774183	8.44582e-18
ENSG00000004455	AK2	-0.309928	0.0178689
ENSG00000004478	FKBP4	-0.298449	0.0263222
ENSG00000004487	KDM1A	-0.747641	4.40932e-07
ENSG00000004534	RBM6	-0.356324	0.0132995
ENSG00000004660	CAMKK1	0.527864	1.74279e-10
ENSG00000004700	RECQL	0.240367	0.134111
ENSG00000004766	VPS50	0.138121	0.341134
ENSG00000004776	HSPB6	0.219592	0.964444
ENSG00000004777	ARHGAP33	-0.222866	0.0287371
ENSG00000004779	NDUFAB1	-0.04832	0.616721
ENSG00000004799	PDK4	0.0422971	1
ENSG00000004864	SLC25A13	-0.794108	4.5127e-08
ENSG00000004866	ST7	0.385607	0.0129282
ENSG00000004897	CDC27	0.387403	0.00406412
ENSG00000004961	HCCS	-0.504813	0.000488521
ENSG00000004975	DVL2	-0.461303	0.00557737
ENSG00000005007	UPF1	0.0775789	0.921645
ENSG00000005020	SKAP2	0.636013	5.63125e-06
ENSG00000005022	SLC25A5	0.164951	0.00746565
ENSG00000005059	CCDC109B	1.15702	1.97481e-18
ENSG00000005075	POLR2J	0.589878	1.22325e-11
ENSG00000005100	DHX33	-0.514919	0.00186339
ENSG00000005102	MEOX1	-0.411761	0.00265796
ENSG00000005108	THSD7A	0.598941	1.66118e-05
ENSG00000005156	LIG3	-0.261952	0.126063
ENSG00000005175	RPAP3	-0.0645615	0.770878
ENSG00000005189	AC004381.6	-0.282697	0.0035283
ENSG00000005194	CIAPIN1	-0.552604	0.000112381
ENSG00000005206	SPPL2B	0.472416	0.00490082
ENSG00000005238	FAM214B	0.938799	3.2462e-11
ENSG00000005243	COPZ2	1.12905	3.23742e-13
ENSG00000005249	PRKAR2B	1.16834	6.33826e-14
ENSG00000005302	MSL3	0.453231	0.00172163
ENSG00000005339	CREBBP	0.285233	0.0797637
ENSG00000005436	GCFC2	-0.0254131	0.755007
ENSG00000005448	WDR54	-1.30056	1.97869e-18
ENSG00000005469	CROT	-0.166742	0.335852
ENSG00000005483	KMT2E	0.249152	0.0505821
ENSG00000005486	RHBDD2	0.0777653	0.619198
ENSG00000005513	SOX8	0.214287	0.00120058
ENSG00000005700	IBTK	0.345319	0.0256226
ENSG00000005801	ZNF195	-0.221426	0.191263
ENSG00000005810	MYCBP2	0.947792	7.86354e-17
ENSG00000005812	FBXL3	0.674942	3.19606e-06
ENSG00000005882	PDK2	0.714251	5.55199e-07
ENSG00000005884	ITGA3	-0.649159	4.79817e-06
ENSG00000005889	ZFX	0.79228	1.43303e-08
ENSG00000005893	LAMP2	1.81535	5.59435e-55
ENSG00000006007	GDE1	0.236596	0.065969
ENSG00000006015	C19orf60	0.818591	4.64108e-22
ENSG00000006016	CRLF1	-0.0528463	1
ENSG00000006025	OSBPL7	0.522089	1.42356e-11
ENSG00000006042	TMEM98	-1.96111	5.03267e-72
ENSG00000006062	MAP3K14	0.0373315	0.946728
ENSG00000006118	TMEM132A	0.193037	0.328213
ENSG00000006125	AP2B1	0.365264	0.00171434
ENSG00000006128	TAC1	1.21231	1.14276e-37
ENSG00000006194	ZNF263	-0.394914	0.00956758
ENSG00000006210	CX3CL1	0.0810054	1
ENSG00000006282	SPATA20	0.469079	0.00157794
ENSG00000006283	CACNA1G	-0.0088607	1
ENSG00000006327	TNFRSF12A	-0.635152	0.000102155
ENSG00000006432	MAP3K9	-0.237133	0.0057008
ENSG00000006451	RALA	0.616806	8.26935e-20
ENSG00000006453	BAIAP2L1	-0.145195	0.0630066
ENSG00000006459	KDM7A	-0.14693	0.391097
ENSG00000006468	ETV1	0.46269	0.0024406
ENSG00000006530	AGK	-0.188124	0.333317
ENSG00000006534	ALDH3B1	0.0408569	1
ENSG00000006576	PHTF2	0.0421725	0.807419
ENSG00000006607	FARP2	-0.0690003	0.656711
ENSG00000006611	USH1C	0.0414695	1
ENSG00000006625	GGCT	-1.02784	2.8231e-19
ENSG00000006634	DBF4	-1.89665	6.01554e-34
ENSG00000006638	TBXA2R	1.50575	1.22655e-30
ENSG00000006652	IFRD1	-0.0906831	0.504119
ENSG00000006695	COX10	-0.51745	0.00169205
ENSG00000006704	GTF2IRD1	0.0336265	0.927013
ENSG00000006712	PAF1	-0.249542	0.150366
ENSG00000006715	VPS41	0.384854	0.0191767
ENSG00000006740	ARHGAP44	0.0795154	0.783651
ENSG00000006744	ELAC2	-0.282429	0.0991259
ENSG00000006747	SCIN	0.0421285	1
ENSG00000006756	ARSD	0.639229	2.77041e-05
ENSG00000006757	PNPLA4	-0.938834	1.54095e-08
ENSG00000006831	ADIPOR2	-0.105224	0.525983
ENSG00000006837	CDKL3	0.0889864	0.624717
ENSG00000007047	MARK4	0.180859	0.278823
ENSG00000007062	PROM1	-0.130484	0.0535013
ENSG00000007080	CCDC124	0.121208	0.255177
ENSG00000007129	CEACAM21	-0.59811	1.22977e-06
ENSG00000007168	PAFAH1B1	0.365269	0.00151373
ENSG00000007171	NOS2	-0.226201	0.008176
ENSG00000007174	DNAH9	-0.0842368	0.145968
ENSG00000007202	KIAA0100	0.0793669	0.794065
ENSG00000007237	GAS7	0.0459239	0.594633
ENSG00000007255	TRAPPC6A	-0.260762	0.112192
ENSG00000007264	MATK	0.931425	4.49328e-21
ENSG00000007312	CD79B	-0.655121	2.77524e-07
ENSG00000007341	ST7L	0.0705249	0.585592
ENSG00000007372	PAX6	-0.00926976	1
ENSG00000007376	RPUSD1	0.252528	0.101759
ENSG00000007384	RHBDF1	0.454492	0.00343217
ENSG00000007392	LUC7L	-0.945992	1.3763e-10
ENSG00000007402	CACNA2D2	-0.189963	0.0151118
ENSG00000007516	BAIAP3	0.139659	0.00103815
ENSG00000007520	TSR3	0.365769	0.000556757
ENSG00000007541	PIGQ	0.127708	0.416172
ENSG00000007545	CRAMP1	0.329813	0.0346354
ENSG00000007866	TEAD3	-0.670289	1.61976e-05
ENSG00000007908	SELE	1.50505	3.0047e-28
ENSG00000007923	DNAJC11	0.261734	0.145557
ENSG00000007944	MYLIP	1.71881	1.56658e-39
ENSG00000007968	E2F2	-0.20511	0.0107788
ENSG00000008018	PSMB1	0.223736	0.00127576
ENSG00000008056	SYN1	-0.103627	0.458686
ENSG00000008083	JARID2	0.653976	8.17465e-06
ENSG00000008086	CDKL5	0.208134	0.0657558
ENSG00000008118	CAMK1G	-0.0265658	0.424883
ENSG00000008128	CDK11A	-0.309559	0.0949514
ENSG00000008130	NADK	0.215208	0.135884
ENSG00000008256	CYTH3	0.346546	0.0110576
ENSG00000008282	SYPL1	1.2074	8.15726e-35
ENSG00000008283	CYB561	1.24388	7.84106e-18
ENSG00000008294	SPAG9	0.70982	6.46854e-09
ENSG00000008311	AASS	-0.183306	0.254394
ENSG00000008324	SS18L2	-1.17187	1.16707e-19
ENSG00000008382	MPND	0.220732	0.135102
ENSG00000008394	MGST1	-2.11186	1.1559e-51
ENSG00000008405	CRY1	-0.4777	0.0034197
ENSG00000008441	NFIX	0.335007	1
ENSG00000008513	ST3GAL1	-0.390985	0.00694852
ENSG00000008516	MMP25	-0.226151	0.0077409
ENSG00000008517	IL32	1.26138	1.74176e-22
ENSG00000008710	PKD1	-0.0787079	0.697825
ENSG00000008735	MAPK8IP2	-0.0458423	0.267725
ENSG00000008838	MED24	0.165883	0.321227
ENSG00000008853	RHOBTB2	0.0814761	0.628413
ENSG00000008869	HEATR5B	0.263554	0.143345
ENSG00000008952	SEC62	0.881695	3.31764e-22
ENSG00000008988	RPS20	-0.610402	3.03485e-81
ENSG00000009307	CSDE1	0.228854	0.00407213
ENSG00000009335	UBE3C	0.755777	3.08068e-07
ENSG00000009413	REV3L	-0.0330615	0.895871
ENSG00000009694	TENM1	0.0488949	0.444808
ENSG00000009780	FAM76A	0.399846	0.0265406
ENSG00000009830	POMT2	0.262641	0.641807
ENSG00000009844	VTA1	-0.741423	3.42263e-06
ENSG00000009954	BAZ1B	-0.750337	1.04861e-09
ENSG00000010017	RANBP9	0.330768	0.0493937
ENSG00000010030	ETV7	0.0786788	1
ENSG00000010072	SPRTN	0.300189	0.0678793
ENSG00000010165	METTL13	-0.328979	0.0526504
ENSG00000010219	DYRK4	-0.588465	1.91728e-06
ENSG00000010244	ZNF207	-0.261094	0.0169718
ENSG00000010256	UQCRC1	0.329153	0.00197169
ENSG00000010270	STARD3NL	-0.341791	0.000189693
ENSG00000010278	CD9	4.31939	0
ENSG00000010282	HHATL	0.121094	1
ENSG00000010292	NCAPD2	-0.560777	0.000592188
ENSG00000010295	IFFO1	0.474432	0.00163974
ENSG00000010318	PHF7	0.144036	0.314425
ENSG00000010319	SEMA3G	1.70639	2.23287e-51
ENSG00000010322	NISCH	0.498613	0.000746773
ENSG00000010327	STAB1	2.55267	1.05803e-76
ENSG00000010361	FUZ	0.088485	0.624511
ENSG00000010404	IDS	0.896436	2.67005e-15
ENSG00000010438	PRSS3	0.503157	8.76385e-05
ENSG00000010539	ZNF200	-0.278194	0.10784
ENSG00000010626	LRRC23	0.472524	0.0045359
ENSG00000010704	HFE	0.343085	1.3778e-05
ENSG00000010803	SCMH1	-0.986949	3.11899e-10
ENSG00000010810	FYN	0.922116	7.12373e-19
ENSG00000010818	HIVEP2	0.645552	3.83412e-05
ENSG00000011007	TCEB3	0.0302443	0.90839
ENSG00000011009	LYPLA2	-0.0782646	0.599394
ENSG00000011021	CLCN6	0.313976	0.0547618
ENSG00000011028	MRC2	1.05564	1.04145e-16
ENSG00000011105	TSPAN9	0.0578193	0.655013
ENSG00000011114	BTBD7	0.433137	0.00226401
ENSG00000011132	APBA3	0.475854	0.00104572
ENSG00000011143	MKS1	-0.261583	0.130775
ENSG00000011198	ABHD5	0.119715	0.525644
ENSG00000011201	ANOS1	0.0349187	0.698481
ENSG00000011243	AKAP8L	-0.135672	0.452403
ENSG00000011258	MBTD1	0.248066	0.13362
ENSG00000011260	UTP18	-0.703697	1.51693e-06
ENSG00000011275	RNF216	0.151173	0.365858
ENSG00000011295	TTC19	-0.634709	2.66647e-06
ENSG00000011304	PTBP1	-0.493745	2.55629e-06
ENSG00000011332	DPF1	-0.608731	1.33628e-06
ENSG00000011347	SYT7	-0.0823241	0.144508
ENSG00000011376	LARS2	-0.391187	0.000858624
ENSG00000011405	PIK3C2A	0.987578	6.48581e-15
ENSG00000011422	PLAUR	1.96415	6.00346e-55
ENSG00000011426	ANLN	-0.47981	0.00418457
ENSG00000011451	WIZ	-0.167596	0.416889
ENSG00000011454	RABGAP1	0.625217	8.78156e-05
ENSG00000011465	DCN	0.360183	0.958421
ENSG00000011485	PPP5C	0.154853	0.351206
ENSG00000011523	CEP68	-0.0239446	0.968561
ENSG00000011566	MAP4K3	0.255691	0.129788
ENSG00000011638	TMEM159	0.198136	0.289795
ENSG00000012048	BRCA1	-1.14984	2.40121e-12
ENSG00000012061	ERCC1	-0.797898	1.17195e-12
ENSG00000012171	SEMA3B	-0.148925	0.091739
ENSG00000012174	MBTPS2	0.317393	0.0561409
ENSG00000012232	EXTL3	0.0224895	0.97272
ENSG00000012660	ELOVL5	0.848396	8.37818e-16
ENSG00000012822	CALCOCO1	0.778635	2.76039e-07
ENSG00000012963	UBR7	-0.567291	0.000925084
ENSG00000012983	MAP4K5	-0.471516	0.000502202
ENSG00000013016	EHD3	2.48186	1.74868e-118
ENSG00000013275	PSMC4	0.38985	0.000272389
ENSG00000013288	MAN2B2	0.780491	1.00142e-07
ENSG00000013297	CLDN11	-0.171719	0.0224686
ENSG00000013306	SLC25A39	0.237061	0.00571747
ENSG00000013364	MVP	1.68097	3.18947e-51
ENSG00000013374	NUB1	-0.355821	0.0308835
ENSG00000013375	PGM3	-0.0500834	0.915375
ENSG00000013392	RWDD2A	0.0145874	0.936078
ENSG00000013441	CLK1	0.77981	1.46129e-08
ENSG00000013503	POLR3B	-0.153527	0.276361
ENSG00000013523	ANGEL1	0.0266995	0.921658
ENSG00000013561	RNF14	-0.157382	0.377816
ENSG00000013563	DNASE1L1	0.684445	2.43918e-06
ENSG00000013573	DDX11	-0.494294	0.00272117
ENSG00000013583	HEBP1	-0.26883	0.0478104
ENSG00000013619	MAMLD1	0.186575	0.27059
ENSG00000013810	TACC3	-1.09039	4.64455e-11
ENSG00000014123	UFL1	0.290086	0.0809412
ENSG00000014138	POLA2	-0.939254	4.09928e-08
ENSG00000014164	ZC3H3	-0.0559657	0.804518
ENSG00000014216	CAPN1	1.19234	4.53705e-21
ENSG00000014257	ACPP	-0.0291641	0.439795
ENSG00000014641	MDH1	-0.240163	0.109956
ENSG00000014824	SLC30A9	-0.119135	0.504668
ENSG00000014914	MTMR11	0.569493	1.78992e-11
ENSG00000014919	COX15	0.279385	0.0649911
ENSG00000015133	CCDC88C	-0.762547	1.08248e-08
ENSG00000015153	YAF2	0.409712	0.00207704
ENSG00000015171	ZMYND11	0.580273	3.39529e-05
ENSG00000015475	BID	-0.17833	0.219405
ENSG00000015479	MATR3	-0.0869245	0.221815
ENSG00000015532	XYLT2	-0.031302	0.481891
ENSG00000015568	RGPD5	0.471264	2.74202e-05
ENSG00000015676	NUDCD3	0.497989	0.000984753
ENSG00000016082	ISL1	0.0405846	1
ENSG00000016391	CHDH	-0.157386	0.0326251
ENSG00000016864	GLT8D1	0.213384	0.152965
ENSG00000017260	ATP2C1	1.23927	4.55958e-22
ENSG00000017427	IGF1	1.0343	1.87879e-21
ENSG00000017797	RALBP1	0.402533	8.57838e-05
ENSG00000018189	RUFY3	-0.110975	0.563995
ENSG00000018236	CNTN1	0.0414695	1
ENSG00000018408	WWTR1	1.55536	2.76601e-71
ENSG00000018510	AGPS	-0.119715	0.548438
ENSG00000018610	CXorf56	0.123954	0.572344
ENSG00000018625	ATP1A2	-0.137009	0.105596
ENSG00000018699	TTC27	0.0212117	0.829211
ENSG00000018869	ZNF582	0.287579	0.0838214
ENSG00000019144	PHLDB1	1.19514	9.28682e-23
ENSG00000019485	PRDM11	-0.0765251	0.588748
ENSG00000019549	SNAI2	-0.962482	1.51621e-09
ENSG00000019582	CD74	-1.67457	1.19133e-22
ENSG00000019995	ZRANB1	0.208236	0.225264
ENSG00000020129	NCDN	0.229407	0.277894
ENSG00000020181	ADGRA2	0.154623	0.357241
ENSG00000020256	ZFP64	-0.48509	0.00404882
ENSG00000020426	MNAT1	-0.268485	0.0886194
ENSG00000020577	SAMD4A	-0.00523282	1
ENSG00000020633	RUNX3	1.26691	1.44466e-28
ENSG00000020922	MRE11A	-0.0899797	0.571562
ENSG00000021300	PLEKHB1	-0.078782	0.556908
ENSG00000021355	SERPINB1	3.29592	1.21229e-235
ENSG00000021574	SPAST	-0.112524	0.51204
ENSG00000021645	NRXN3	-0.0788267	0.137062
ENSG00000021762	OSBPL5	-0.0644038	0.760074
ENSG00000021776	AQR	-0.0448554	0.847013
ENSG00000021826	CPS1	-0.897409	2.09208e-10
ENSG00000022267	FHL1	-1.3003	4.84258e-18
ENSG00000022277	RTFDC1	0.166979	0.129486
ENSG00000022556	NLRP2	-0.212097	0.0101008
ENSG00000022567	SLC45A4	0.634373	8.48419e-06
ENSG00000022840	RNF10	0.159465	0.207906
ENSG00000022976	ZNF839	-0.231156	0.0980174
ENSG00000023041	ZDHHC6	-0.590579	1.73818e-05
ENSG00000023171	GRAMD1B	0.976	7.32534e-23
ENSG00000023191	RNH1	0.806365	4.69102e-16
ENSG00000023228	NDUFS1	0.0614017	0.781842
ENSG00000023287	RB1CC1	0.596481	5.2452e-07
ENSG00000023318	ERP44	0.742489	2.65398e-08
ENSG00000023330	ALAS1	-0.131189	0.461747
ENSG00000023445	BIRC3	0.536389	1.73773e-07
ENSG00000023516	AKAP11	0.772211	3.67788e-06
ENSG00000023572	GLRX2	-0.17862	0.22041
ENSG00000023608	SNAPC1	-0.316643	0.0687919
ENSG00000023697	DERA	-1.16609	7.34933e-18
ENSG00000023734	STRAP	-0.365313	3.46302e-07
ENSG00000023902	PLEKHO1	1.04289	1.43022e-33
ENSG00000023909	GCLM	1.4436	6.60352e-35
ENSG00000024048	UBR2	0.398577	0.00813295
ENSG00000024422	EHD2	0.612329	2.84038e-05
ENSG00000024526	DEPDC1	-0.811572	2.47084e-07
ENSG00000024862	CCDC28A	0.0659813	0.753729
ENSG00000025039	RRAGD	0.399904	0.0107825
ENSG00000025156	HSF2	-0.203542	0.22873
ENSG00000025293	PHF20	-0.295791	0.0440161
ENSG00000025434	NR1H3	-0.560437	7.78646e-05
ENSG00000025708	TYMP	0.777112	4.28291e-06
ENSG00000025770	NCAPH2	-1.07365	6.0499e-11
ENSG00000025772	TOMM34	-1.02855	4.57385e-11
ENSG00000025796	SEC63	-0.498232	3.69668e-06
ENSG00000025800	KPNA6	0.607112	2.4329e-06
ENSG00000026025	VIM	1.13162	8.75682e-93
ENSG00000026103	FAS	0.0417275	0.929032
ENSG00000026297	RNASET2	0.291646	0.0312177
ENSG00000026508	CD44	3.84494	0
ENSG00000026559	KCNG1	-0.588667	1.36373e-05
ENSG00000026652	AGPAT4	0.512205	0.00121173
ENSG00000026950	BTN3A1	0.436702	6.03495e-09
ENSG00000027001	MIPEP	-0.131926	0.182359
ENSG00000027075	PRKCH	1.00723	1.90091e-13
ENSG00000027697	IFNGR1	1.09717	2.08771e-16
ENSG00000027847	B4GALT7	0.122768	0.347367
ENSG00000027869	SH2D2A	0.853312	3.33984e-18
ENSG00000028116	VRK2	-0.22048	0.242308
ENSG00000028137	TNFRSF1B	1.43161	1.91696e-39
ENSG00000028203	VEZT	0.496444	8.90216e-05
ENSG00000028277	POU2F2	1.26002	1.65963e-20
ENSG00000028310	BRD9	-0.174823	0.322428
ENSG00000028528	SNX1	0.546452	0.000278401
ENSG00000028839	TBPL1	-0.588426	7.72894e-07
ENSG00000029153	ARNTL2	0.9122	1.58883e-20
ENSG00000029363	BCLAF1	-0.366876	0.00192791
ENSG00000029364	SLC39A9	0.617368	5.58288e-05
ENSG00000029534	ANK1	0.0593941	1
ENSG00000029639	TFB1M	-0.668937	5.59502e-05
ENSG00000029725	RABEP1	-0.0497936	0.790454
ENSG00000029993	HMGB3	-1.88023	2.72166e-58
ENSG00000030066	NUP160	-0.583304	0.000352802
ENSG00000030110	BAK1	-0.390995	0.0176124
ENSG00000030582	GRN	2.1712	9.45332e-142
ENSG00000031003	FAM13B	-0.0670295	0.701803
ENSG00000031081	ARHGAP31	0.653146	2.15924e-06
ENSG00000031691	CENPQ	-1.03488	4.65365e-10
ENSG00000031698	SARS	0.399752	0.00077701
ENSG00000031823	RANBP3	-0.148528	0.453444
ENSG00000032219	ARID4A	0.0485074	0.820769
ENSG00000032389	TSSC1	-0.326222	0.0278074
ENSG00000032444	PNPLA6	0.87036	6.54453e-09
ENSG00000032742	IFT88	-0.256691	0.100173
ENSG00000033011	ALG1	0.439287	0.00336214
ENSG00000033030	ZCCHC8	0.0370238	0.844369
ENSG00000033050	ABCF2	-0.116847	0.556534
ENSG00000033100	CHPF2	1.57146	3.68401e-35
ENSG00000033122	LRRC7	-0.0283637	0.449589
ENSG00000033170	FUT8	-0.587962	0.000472846
ENSG00000033178	UBA6	0.139561	0.364896
ENSG00000033327	GAB2	0.687368	2.02919e-06
ENSG00000033627	ATP6V0A1	0.0238424	0.916551
ENSG00000033800	PIAS1	-0.248688	0.111372
ENSG00000033867	SLC4A7	-0.624966	0.000265322
ENSG00000034053	APBA2	-0.76905	3.70289e-06
ENSG00000034152	MAP2K3	0.750008	1.52323e-07
ENSG00000034239	EFCAB1	-0.18894	0.0141063
ENSG00000034510	TMSB10	0.916205	1.403e-113
ENSG00000034533	ASTE1	-0.163561	0.250571
ENSG00000034677	RNF19A	0.669001	6.0945e-06
ENSG00000034693	PEX3	-0.175784	0.376775
ENSG00000034713	GABARAPL2	0.526733	2.58844e-13
ENSG00000035115	SH3YL1	0.259351	0.135102
ENSG00000035141	FAM136A	-1.40624	1.92939e-31
ENSG00000035403	VCL	-0.371381	0.00512507
ENSG00000035499	DEPDC1B	-1.03735	5.73578e-11
ENSG00000035664	DAPK2	-0.109187	0.500394
ENSG00000035681	NSMAF	0.420919	0.00922805
ENSG00000035687	ADSS	0.499844	7.10894e-05
ENSG00000035862	TIMP2	3.37459	1.15729e-235
ENSG00000035928	RFC1	-0.0384031	0.915375
ENSG00000036054	TBC1D23	0.688741	1.54002e-05
ENSG00000036257	CUL3	0.317958	0.047526
ENSG00000036530	CYP46A1	0.0429043	1
ENSG00000036549	ZZZ3	-0.00183617	0.997434
ENSG00000036672	USP2	0.138975	0.131018
ENSG00000037042	TUBG2	-0.0397977	0.865811
ENSG00000037241	RPL26L1	-0.34071	0.00185149
ENSG00000037280	FLT4	0.725736	3.6896e-08
ENSG00000037474	NSUN2	-0.695885	4.20904e-05
ENSG00000037637	FBXO42	0.0961603	0.925917
ENSG00000037757	MRI1	0.421	0.0117676
ENSG00000037897	METTL1	-0.954993	1.59263e-08
ENSG00000037965	HOXC8	-0.058335	1
ENSG00000038002	AGA	0.697524	3.73426e-07
ENSG00000038210	PI4K2B	0.0658356	0.797363
ENSG00000038219	BOD1L1	-0.0302098	0.929252
ENSG00000038274	MAT2B	0.657978	9.06915e-06
ENSG00000038295	TLL1	0.247562	0.00110216
ENSG00000038382	TRIO	0.649424	6.61472e-05
ENSG00000038427	VCAN	-0.592351	5.89516e-06
ENSG00000038532	CLEC16A	0.397043	0.0187521
ENSG00000039123	SKIV2L2	0.0995574	0.645252
ENSG00000039319	ZFYVE16	0.515563	0.000372303
ENSG00000039523	FAM65A	1.0279	7.56828e-17
ENSG00000039560	RAI14	0.230232	0.0861601
ENSG00000039650	PNKP	0.399817	0.00244917
ENSG00000040199	PHLPP2	-0.114267	0.427712
ENSG00000040275	SPDL1	-1.15958	3.72329e-13
ENSG00000040341	STAU2	-0.282442	0.130869
ENSG00000040487	PQLC2	0.543378	0.000273224
ENSG00000040531	CTNS	0.566384	0.000197174
ENSG00000040608	RTN4R	-0.0815676	0.461002
ENSG00000040633	PHF23	-0.674803	8.50707e-07
ENSG00000040731	CDH10	0.0804522	1
ENSG00000040933	INPP4A	0.109487	0.74736
ENSG00000041353	RAB27B	0.942845	1.39539e-21
ENSG00000041357	PSMA4	-0.138436	0.130691
ENSG00000041802	LSG1	0.0545308	0.840219
ENSG00000041880	PARP3	0.0822415	1
ENSG00000041982	TNC	-0.0929193	0.90839
ENSG00000041988	THAP3	0.164491	0.352762
ENSG00000042062	FAM65C	-0.0673588	0.190499
ENSG00000042088	TDP1	-0.835964	5.00196e-07
ENSG00000042286	AIFM2	1.64804	7.8785e-41
ENSG00000042317	SPATA7	-0.280857	0.110875
ENSG00000042429	MED17	-0.0393322	0.798627
ENSG00000042445	RETSAT	0.607935	4.95875e-06
ENSG00000042493	CAPG	2.1201	4.64763e-79
ENSG00000042753	AP2S1	0.260424	1.79951e-06
ENSG00000043093	DCUN1D1	0.148307	0.350259
ENSG00000043143	JADE2	0.723499	8.17785e-15
ENSG00000043355	ZIC2	-0.393133	0.00154565
ENSG00000043462	LCP2	0.648967	8.68496e-06
ENSG00000043514	TRIT1	-0.423075	0.00732967
ENSG00000044090	CUL7	0.401673	0.00540585
ENSG00000044115	CTNNA1	0.977491	3.14064e-23
ENSG00000044446	PHKA2	-0.296534	0.00786676
ENSG00000044459	CNTLN	-0.565407	0.000463828
ENSG00000044524	EPHA3	0.259868	0.000886719
ENSG00000044574	HSPA5	0.026999	0.835349
ENSG00000046604	DSG2	-0.74466	6.27314e-06
ENSG00000046647	GEMIN8	0.129563	0.382912
ENSG00000046651	OFD1	-0.304768	0.0489363
ENSG00000046653	GPM6B	-1.84761	2.63839e-35
ENSG00000046889	PREX2	-0.378207	0.000281125
ENSG00000047056	WDR37	0.513398	0.000403114
ENSG00000047188	YTHDC2	0.440172	0.00488657
ENSG00000047230	CTPS2	-0.489482	0.00453941
ENSG00000047249	ATP6V1H	0.975768	7.40493e-15
ENSG00000047315	POLR2B	-0.315186	0.0567182
ENSG00000047346	FAM214A	1.33002	9.55235e-23
ENSG00000047365	ARAP2	0.0433326	1
ENSG00000047410	TPR	-0.507637	1.96528e-05
ENSG00000047578	KIAA0556	-0.137226	0.229421
ENSG00000047579	DTNBP1	0.70171	2.6181e-07
ENSG00000047621	C12orf4	-0.296423	0.0768445
ENSG00000047634	SCML1	0.203072	0.218568
ENSG00000047644	WWC3	0.581348	5.11093e-05
ENSG00000047648	ARHGAP6	-0.218462	0.0167081
ENSG00000047849	MAP4	0.523436	1.01628e-05
ENSG00000047932	GOPC	-0.186523	0.234325
ENSG00000048028	USP28	0.321614	0.0442366
ENSG00000048052	HDAC9	1.30777	2.0701e-24
ENSG00000048140	TSPAN17	0.125068	0.496217
ENSG00000048162	NOP16	-1.03557	2.15757e-12
ENSG00000048342	CC2D2A	-0.136628	0.470633
ENSG00000048392	RRM2B	1.52369	6.37435e-22
ENSG00000048405	ZNF800	0.450868	0.00432108
ENSG00000048471	SNX29	0.780671	1.71648e-07
ENSG00000048540	LMO3	-0.0804858	0.17628
ENSG00000048544	MRPS10	-0.15052	0.320693
ENSG00000048545	GUCA1A	-0.0929653	0.100019
ENSG00000048649	RSF1	0.0966799	0.463414
ENSG00000048707	VPS13D	0.428899	0.00591183
ENSG00000048740	CELF2	-0.37173	0.03467
ENSG00000048828	FAM120A	1.36626	7.26267e-28
ENSG00000048991	R3HDM1	-0.376545	0.0215141
ENSG00000049089	COL9A2	-0.183961	0.255509
ENSG00000049130	KITLG	0.291423	0.132514
ENSG00000049167	ERCC8	-0.489053	0.00359882
ENSG00000049192	ADAMTS6	0.495778	0.00155086
ENSG00000049239	H6PD	0.681715	5.53803e-06
ENSG00000049245	VAMP3	0.716741	2.56355e-13
ENSG00000049246	PER3	0.257798	0.000694505
ENSG00000049323	LTBP1	1.83667	1.4424e-53
ENSG00000049449	RCN1	-0.113218	0.333613
ENSG00000049540	ELN	0.849126	2.9904e-12
ENSG00000049541	RFC2	-1.56066	1.34063e-23
ENSG00000049618	ARID1B	0.607538	6.63527e-05
ENSG00000049656	CLPTM1L	0.691296	4.32422e-06
ENSG00000049759	NEDD4L	0.10575	0.598654
ENSG00000049769	PPP1R3F	-0.149121	0.418129
ENSG00000049860	HEXB	0.982656	2.40834e-16
ENSG00000049883	PTCD2	-0.257174	0.127759
ENSG00000050130	JKAMP	0.0388544	0.790891
ENSG00000050165	DKK3	1.03079	1.22835e-12
ENSG00000050344	NFE2L3	0.623351	1.50445e-06
ENSG00000050393	MCUR1	-0.192933	0.0831101
ENSG00000050405	LIMA1	0.768766	1.27137e-08
ENSG00000050426	LETMD1	0.517031	0.000283006
ENSG00000050438	SLC4A8	0.133573	0.143209
ENSG00000050555	LAMC3	-0.349649	0.000528318
ENSG00000050628	PTGER3	1.8245	1.04752e-41
ENSG00000050748	MAPK9	-0.0378131	0.829211
ENSG00000050767	COL23A1	-0.311591	0.00786348
ENSG00000050820	BCAR1	0.232349	0.0547381
ENSG00000051009	FAM160A2	0.0269735	0.921126
ENSG00000051108	HERPUD1	0.711081	6.24288e-11
ENSG00000051128	HOMER3	-0.484481	3.43261e-05
ENSG00000051180	RAD51	-1.83384	4.02041e-28
ENSG00000051341	POLQ	-0.355073	0.00317023
ENSG00000051382	PIK3CB	0.208142	0.266007
ENSG00000051523	CYBA	1.38491	9.30966e-55
ENSG00000051596	THOC3	-0.784821	3.31105e-06
ENSG00000051620	HEBP2	1.25448	1.63194e-60
ENSG00000051825	MPHOSPH9	-0.0928808	0.646868
ENSG00000052126	PLEKHA5	-0.440688	0.00982939
ENSG00000052723	SIKE1	-0.231703	0.147594
ENSG00000052749	RRP12	0.0479818	0.911591
ENSG00000052795	FNIP2	1.62326	2.71516e-42
ENSG00000052802	MSMO1	-0.470487	7.19569e-05
ENSG00000052841	TTC17	0.0562384	0.914465
ENSG00000052850	ALX4	-0.00652649	1
ENSG00000053254	FOXN3	0.834177	5.07403e-13
ENSG00000053371	AKR7A2	0.084732	0.452882
ENSG00000053372	MRTO4	-1.40322	5.12319e-24
ENSG00000053438	NNAT	-3.45673	2.43683e-81
ENSG00000053501	USE1	0.666117	2.31473e-06
ENSG00000053524	MCF2L2	0.0822695	0.838948
ENSG00000053770	AP5M1	-0.036154	0.910602
ENSG00000053900	ANAPC4	0.0883497	0.588839
ENSG00000053918	KCNQ1	0.2355	1.65951e-05
ENSG00000054116	TRAPPC3	0.757654	6.01017e-15
ENSG00000054118	THRAP3	-0.50096	1.19826e-06
ENSG00000054148	PHPT1	0.416779	2.31882e-07
ENSG00000054267	ARID4B	0.270912	0.0258849
ENSG00000054277	OPN3	-0.755665	6.02536e-07
ENSG00000054282	SDCCAG8	-0.00762726	1
ENSG00000054356	PTPRN	1.45323	2.10654e-39
ENSG00000054392	HHAT	-0.252905	0.0243616
ENSG00000054523	KIF1B	0.787274	2.3502e-12
ENSG00000054598	FOXC1	-0.410302	0.00729065
ENSG00000054611	TBC1D22A	0.388535	0.00991401
ENSG00000054654	SYNE2	-0.784238	1.57869e-06
ENSG00000054690	PLEKHH1	-0.134836	0.0496462
ENSG00000054793	ATP9A	-0.15466	0.386261
ENSG00000054938	CHRDL2	0.0813021	1
ENSG00000054965	FAM168A	0.220712	0.129994
ENSG00000054967	RELT	-0.951294	2.91896e-11
ENSG00000054983	GALC	0.447954	0.0137277
ENSG00000055044	NOP58	-1.34825	4.57832e-20
ENSG00000055070	SZRD1	-0.256346	0.0239192
ENSG00000055118	KCNH2	-0.65211	0.000127386
ENSG00000055130	CUL1	-0.130666	0.474565
ENSG00000055147	FAM114A2	-0.188618	0.311406
ENSG00000055163	CYFIP2	-0.2651	0.0169268
ENSG00000055208	TAB2	0.779409	3.74318e-08
ENSG00000055211	GINM1	1.0835	6.96245e-21
ENSG00000055332	EIF2AK2	0.152278	0.305245
ENSG00000055483	USP36	-0.220046	0.206534
ENSG00000055609	KMT2C	0.631494	6.82995e-06
ENSG00000055732	MCOLN3	-0.0457683	0.396442
ENSG00000055813	CCDC85A	0.260564	0.00962949
ENSG00000055917	PUM2	0.926222	6.77813e-11
ENSG00000055950	MRPL43	0.286887	0.00770299
ENSG00000056050	C4orf27	-0.544543	9.04366e-05
ENSG00000056097	ZFR	0.354103	0.00336818
ENSG00000056277	ZNF280C	-0.265954	0.00354724
ENSG00000056487	PHF21B	-0.138356	0.0436297
ENSG00000056558	TRAF1	0.0134413	0.690298
ENSG00000056586	RC3H2	0.162208	0.359433
ENSG00000056972	TRAF3IP2	0.318644	0.0191831
ENSG00000056998	GYG2	-0.36446	0.0336671
ENSG00000057019	DCBLD2	-1.21844	4.2697e-13
ENSG00000057149	SERPINB3	-0.0767255	0.234518
ENSG00000057252	SOAT1	0.140041	0.418287
ENSG00000057294	PKP2	0.240935	0.356247
ENSG00000057608	GDI2	0.608511	2.98194e-14
ENSG00000057657	PRDM1	0.159243	0.278332
ENSG00000057663	ATG5	-0.602527	4.97288e-06
ENSG00000057704	TMCC3	-0.119612	0.0628892
ENSG00000057757	PITHD1	-0.516787	0.000379489
ENSG00000057935	MTA3	0.0434241	0.771017
ENSG00000058056	USP13	0.0438133	0.835171
ENSG00000058063	ATP11B	0.388093	0.0130014
ENSG00000058085	LAMC2	0.0419623	1
ENSG00000058091	CDK14	-0.656656	3.39286e-05
ENSG00000058262	SEC61A1	0.439446	3.73089e-05
ENSG00000058272	PPP1R12A	-0.311079	0.0189088
ENSG00000058404	CAMK2B	0.188543	1
ENSG00000058453	CROCC	0.0483945	0.813435
ENSG00000058600	POLR3E	-0.199373	0.284296
ENSG00000058668	ATP2B4	1.94618	6.04771e-53
ENSG00000058673	ZC3H11A	0.587022	2.13098e-07
ENSG00000058729	RIOK2	-0.092531	0.59296
ENSG00000058799	YIPF1	-0.0916373	0.675851
ENSG00000058804	NDC1	-0.244408	0.172988
ENSG00000058866	DGKG	0.71674	2.45105e-15
ENSG00000059122	FLYWCH1	0.904454	6.06973e-11
ENSG00000059145	UNKL	0.535939	0.00029938
ENSG00000059377	TBXAS1	1.04844	5.95256e-14
ENSG00000059378	PARP12	0.717567	3.40372e-16
ENSG00000059573	ALDH18A1	-0.729084	4.63601e-06
ENSG00000059588	TARBP1	-0.133835	0.443874
ENSG00000059691	GATB	-0.13648	0.514717
ENSG00000059728	MXD1	0.876109	7.76e-12
ENSG00000059758	CDK17	0.0846976	0.646827
ENSG00000059769	DNAJC25	-0.262018	0.128535
ENSG00000059804	SLC2A3	0.633767	3.90459e-09
ENSG00000059915	PSD	-0.0790005	0.239636
ENSG00000060069	CTDP1	-0.0292254	0.805036
ENSG00000060138	YBX3	0.121438	0.142104
ENSG00000060237	WNK1	0.422597	0.000494287
ENSG00000060339	CCAR1	-0.959008	5.28922e-13
ENSG00000060491	OGFR	0.395604	0.00812047
ENSG00000060642	PIGV	0.244169	0.0903981
ENSG00000060656	PTPRU	0.076103	0.377816
ENSG00000060688	SNRNP40	-1.36142	2.78141e-21
ENSG00000060718	COL11A1	0.582386	0.00137596
ENSG00000060749	QSER1	-0.595321	0.000134679
ENSG00000060762	MPC1	0.0216899	0.930462
ENSG00000060971	ACAA1	0.575748	3.07464e-05
ENSG00000060982	BCAT1	-0.187489	0.158056
ENSG00000061273	HDAC7	0.335058	0.00311508
ENSG00000061337	LZTS1	-0.000897658	0.711772
ENSG00000061455	PRDM6	0.0714956	1
ENSG00000061656	SPAG4	-0.143957	0.0512259
ENSG00000061676	NCKAP1	1.49243	1.52326e-50
ENSG00000061794	MRPS35	-0.362129	0.00882046
ENSG00000061918	GUCY1B3	-0.0387882	0.953782
ENSG00000061936	SFSWAP	0.0121769	0.977719
ENSG00000061938	TNK2	1.1046	5.12395e-15
ENSG00000061987	MON2	0.172081	0.275775
ENSG00000062038	CDH3	-0.0922525	0.117551
ENSG00000062096	ARSF	0.448592	0.000462915
ENSG00000062194	GPBP1	-0.372947	0.00125205
ENSG00000062370	ZNF112	-0.00363585	0.202068
ENSG00000062485	CS	-0.0100616	0.989483
ENSG00000062582	MRPS24	0.102601	0.00562358
ENSG00000062598	ELMO2	0.128231	0.450479
ENSG00000062650	WAPL	-0.302279	0.0311763
ENSG00000062716	VMP1	1.74424	6.82633e-75
ENSG00000062725	APPBP2	0.0698657	0.715109
ENSG00000062822	POLD1	-0.452221	0.00856559
ENSG00000063015	SEZ6	-0.045575	0.29892
ENSG00000063046	EIF4B	-0.212618	0.0551874
ENSG00000063127	SLC6A16	-0.0917599	0.10016
ENSG00000063169	GLTSCR1	-0.00591173	0.910084
ENSG00000063176	SPHK2	0.426878	0.00830609
ENSG00000063177	RPL18	-0.726495	2.6382e-81
ENSG00000063180	CA11	0.0865884	0.757463
ENSG00000063241	ISOC2	0.133346	0.291871
ENSG00000063244	U2AF2	-1.09508	2.17176e-14
ENSG00000063245	EPN1	0.241918	0.0178649
ENSG00000063322	MED29	0.414545	0.00927755
ENSG00000063438	AHRR	1.25161	2.26146e-31
ENSG00000063587	ZNF275	-0.172247	0.358803
ENSG00000063601	MTMR1	-0.10805	0.390026
ENSG00000063660	GPC1	0.437655	0.0457868
ENSG00000063761	ADCK1	-0.017395	0.704947
ENSG00000063854	HAGH	0.721992	6.96994e-12
ENSG00000063978	RNF4	-0.772924	2.56576e-07
ENSG00000064012	CASP8	-0.226353	0.00748496
ENSG00000064042	LIMCH1	-0.269477	0.0117923
ENSG00000064102	ASUN	-0.331435	0.0522235
ENSG00000064115	TM7SF3	0.273594	0.0717304
ENSG00000064199	SPA17	-0.141078	0.39022
ENSG00000064225	ST3GAL6	1.65383	5.38055e-38
ENSG00000064300	NGFR	0.50411	1.57982e-07
ENSG00000064309	CDON	-0.0954336	0.207395
ENSG00000064313	TAF2	-0.333457	0.0531126
ENSG00000064393	HIPK2	1.36078	1.65138e-37
ENSG00000064419	TNPO3	0.101938	0.588665
ENSG00000064490	RFXANK	-0.379945	0.00470928
ENSG00000064545	TMEM161A	0.396125	0.0132302
ENSG00000064547	LPAR2	-0.63103	7.83653e-07
ENSG00000064601	CTSA	2.84738	1.23903e-154
ENSG00000064607	SUGP2	0.305664	0.0463147
ENSG00000064651	SLC12A2	1.02018	6.72396e-18
ENSG00000064652	SNX24	-0.0249898	0.916156
ENSG00000064666	CNN2	-1.63578	1.7863e-42
ENSG00000064687	ABCA7	0.21055	0.00173944
ENSG00000064692	SNCAIP	-0.0231502	0.895871
ENSG00000064703	DDX20	-0.407995	0.017396
ENSG00000064726	BTBD1	0.0390974	0.895871
ENSG00000064763	FAR2	0.37663	0.012366
ENSG00000064932	SBNO2	0.658541	3.60818e-06
ENSG00000064933	PMS1	-0.521932	0.0020576
ENSG00000064961	HMG20B	0.0790423	0.545086
ENSG00000064989	CALCRL	1.39614	2.52684e-42
ENSG00000064995	TAF11	0.180993	0.107555
ENSG00000064999	ANKS1A	-0.285501	0.104168
ENSG00000065000	AP3D1	0.00515505	0.995494
ENSG00000065029	ZNF76	0.0585971	0.70674
ENSG00000065054	SLC9A3R2	5.35717	0
ENSG00000065057	NTHL1	0.25945	0.0607115
ENSG00000065060	UHRF1BP1	0.10443	0.592463
ENSG00000065135	GNAI3	-0.0144117	0.996704
ENSG00000065150	IPO5	-0.894197	2.3398e-11
ENSG00000065154	OAT	0.292326	0.0702681
ENSG00000065183	WDR3	-0.493353	0.00289196
ENSG00000065243	PKN2	0.853344	1.72328e-09
ENSG00000065268	WDR18	-0.0502221	0.963434
ENSG00000065308	TRAM2	0.913905	1.687e-10
ENSG00000065320	NTN1	-0.0587052	0.427014
ENSG00000065328	MCM10	-1.63203	2.58891e-23
ENSG00000065357	DGKA	0.61755	5.35836e-09
ENSG00000065361	ERBB3	0.234109	4.42157e-05
ENSG00000065413	ANKRD44	-0.410831	0.00296958
ENSG00000065427	KARS	0.0907844	0.472947
ENSG00000065457	ADAT1	0.210389	0.203701
ENSG00000065485	PDIA5	-0.112755	0.516588
ENSG00000065491	TBC1D22B	-0.14025	0.384009
ENSG00000065518	NDUFB4	1.06146	6.66479e-32
ENSG00000065526	SPEN	-0.202917	0.229539
ENSG00000065534	MYLK	2.31421	9.06279e-85
ENSG00000065548	ZC3H15	-0.484777	3.34436e-07
ENSG00000065559	MAP2K4	-0.148195	0.31315
ENSG00000065600	TMEM206	0.142003	0.416779
ENSG00000065609	SNAP91	0.040932	1
ENSG00000065613	SLK	0.526559	0.000979856
ENSG00000065615	CYB5R4	-0.0571547	0.82373
ENSG00000065621	GSTO2	-0.273703	0.00477145
ENSG00000065665	SEC61A2	-0.319615	0.0871183
ENSG00000065717	TLE2	1.36291	2.29131e-30
ENSG00000065802	ASB1	-0.528469	0.00230676
ENSG00000065809	FAM107B	-0.553069	4.08446e-06
ENSG00000065833	ME1	1.47337	9.27719e-29
ENSG00000065882	TBC1D1	0.333643	0.0331329
ENSG00000065883	CDK13	0.195433	0.239749
ENSG00000065911	MTHFD2	-1.21667	5.62327e-17
ENSG00000065923	SLC9A7	0.0368022	0.81799
ENSG00000065970	FOXJ2	0.0102629	1
ENSG00000065978	YBX1	-0.953316	2.94278e-131
ENSG00000065989	PDE4A	0.324531	0.0306266
ENSG00000066027	PPP2R5A	-0.184818	0.313974
ENSG00000066044	ELAVL1	-1.08533	1.18732e-26
ENSG00000066056	TIE1	2.244	1.14976e-93
ENSG00000066084	DIP2B	0.328383	0.0662076
ENSG00000066117	SMARCD1	-0.275604	0.105584
ENSG00000066135	KDM4A	0.270615	0.109142
ENSG00000066136	NFYC	0.211787	0.116627
ENSG00000066279	ASPM	-1.41632	2.62679e-18
ENSG00000066322	ELOVL1	0.982169	2.48096e-19
ENSG00000066379	ZNRD1	-0.213817	0.160345
ENSG00000066382	MPPED2	0.696543	1.04998e-06
ENSG00000066422	ZBTB11	-0.0309697	0.903696
ENSG00000066427	ATXN3	-0.16581	0.258499
ENSG00000066455	GOLGA5	0.425359	0.00621168
ENSG00000066468	FGFR2	-0.172024	0.0182442
ENSG00000066557	LRRC40	-0.409797	0.0165861
ENSG00000066583	ISOC1	-1.17354	2.75694e-14
ENSG00000066629	EML1	0.747698	2.78312e-06
ENSG00000066651	TRMT11	-0.499505	0.00207704
ENSG00000066654	THUMPD1	-0.256147	0.112856
ENSG00000066697	MSANTD3	0.668668	4.41798e-07
ENSG00000066735	KIF26A	0.319853	0.0832809
ENSG00000066739	ATG2B	0.0180286	0.886604
ENSG00000066777	ARFGEF1	0.412737	0.00767194
ENSG00000066855	MTFR1	-0.901479	7.39542e-09
ENSG00000066926	FECH	0.095084	0.591826
ENSG00000066933	MYO9A	-0.0306	0.917383
ENSG00000067057	PFKP	1.20265	2.40539e-27
ENSG00000067064	IDI1	-1.04342	1.08009e-26
ENSG00000067066	SP100	2.5841	9.57092e-81
ENSG00000067082	KLF6	2.74801	8.87251e-218
ENSG00000067113	PLPP1	1.42689	2.06656e-27
ENSG00000067141	NEO1	-0.629511	0.000171636
ENSG00000067167	TRAM1	0.942986	4.10013e-27
ENSG00000067177	PHKA1	-0.094573	0.117169
ENSG00000067182	TNFRSF1A	0.058547	0.646946
ENSG00000067191	CACNB1	-0.0680165	0.15976
ENSG00000067208	EVI5	0.674364	2.79552e-06
ENSG00000067221	STOML1	0.644144	1.85245e-05
ENSG00000067225	PKM	0.00876678	0.88548
ENSG00000067248	DHX29	-0.0145775	0.963582
ENSG00000067334	DNTTIP2	-0.641931	9.12259e-06
ENSG00000067365	METTL22	0.0838127	0.668174
ENSG00000067369	TP53BP1	-0.354724	0.0226512
ENSG00000067445	TRO	-0.487648	0.00205604
ENSG00000067533	RRP15	-0.704638	2.82865e-06
ENSG00000067560	RHOA	0.174652	0.00403898
ENSG00000067596	DHX8	0.0655228	0.658829
ENSG00000067606	PRKCZ	0.0151798	0.314209
ENSG00000067704	IARS2	0.479281	0.000802078
ENSG00000067715	SYT1	-0.38051	0.0454915
ENSG00000067798	NAV3	0.185379	1
ENSG00000067829	IDH3G	0.741492	4.92353e-10
ENSG00000067836	ROGDI	-0.174353	0.332073
ENSG00000067840	PDZD4	-0.0832335	0.128534
ENSG00000067900	ROCK1	-0.071105	0.562802
ENSG00000067955	CBFB	-0.785619	5.71809e-10
ENSG00000067992	PDK3	-0.735823	1.54935e-06
ENSG00000068001	HYAL2	-0.0414238	0.775427
ENSG00000068024	HDAC4	0.271972	0.0817681
ENSG00000068028	RASSF1	-0.269571	0.120677
ENSG00000068078	FGFR3	-0.00251813	1
ENSG00000068079	IFI35	0.548543	3.19802e-07
ENSG00000068097	HEATR6	0.0661048	0.756595
ENSG00000068120	COASY	0.223256	0.125941
ENSG00000068137	PLEKHH3	0.214519	0.545346
ENSG00000068305	MEF2A	0.888677	1.52983e-12
ENSG00000068308	OTUD5	0.420824	0.0079673
ENSG00000068323	TFE3	0.426905	0.00363185
ENSG00000068354	TBC1D25	0.0117643	0.953025
ENSG00000068366	ACSL4	0.794405	4.62672e-09
ENSG00000068383	INPP5A	0.770407	1.30331e-08
ENSG00000068394	GPKOW	-0.00512378	0.956503
ENSG00000068400	GRIPAP1	-0.461759	0.00448138
ENSG00000068438	FTSJ1	-0.622819	8.88079e-05
ENSG00000068489	PRR11	-0.872944	1.41943e-07
ENSG00000068615	REEP1	0.452682	6.12551e-09
ENSG00000068650	ATP11A	1.12497	1.6404e-18
ENSG00000068654	POLR1A	0.0374511	0.923898
ENSG00000068697	LAPTM4A	0.160588	0.0854765
ENSG00000068724	TTC7A	-0.0698087	0.146192
ENSG00000068745	IP6K2	-0.574003	4.02982e-05
ENSG00000068784	SRBD1	0.221812	0.185899
ENSG00000068796	KIF2A	-0.860317	1.25431e-08
ENSG00000068831	RASGRP2	-1.5435	5.53895e-23
ENSG00000068878	PSME4	0.18265	0.25833
ENSG00000068885	IFT80	-0.244252	0.122141
ENSG00000068903	SIRT2	1.11849	2.44928e-18
ENSG00000068912	ERLEC1	0.637105	6.57599e-08
ENSG00000068971	PPP2R5B	0.61424	2.16001e-05
ENSG00000068976	PYGM	-0.0572584	0.367007
ENSG00000069011	PITX1	-0.0693051	0.121108
ENSG00000069020	MAST4	1.9403	7.14957e-83
ENSG00000069122	ADGRF5	3.31686	5.26019e-250
ENSG00000069188	SDK2	-0.506434	0.000177402
ENSG00000069248	NUP133	-0.0103768	0.981279
ENSG00000069275	NUCKS1	-1.10696	1.95633e-38
ENSG00000069329	VPS35	0.640208	1.02188e-08
ENSG00000069345	DNAJA2	0.152555	0.259696
ENSG00000069399	BCL3	1.03067	7.93196e-19
ENSG00000069424	KCNAB2	-0.106783	0.0784355
ENSG00000069431	ABCC9	0.118363	1
ENSG00000069482	GAL	-1.16985	9.77037e-15
ENSG00000069493	CLEC2D	-0.106992	0.610321
ENSG00000069509	FUNDC1	-0.155958	0.346103
ENSG00000069535	MAOB	0.0823043	1
ENSG00000069667	RORA	2.43477	2.01654e-100
ENSG00000069702	TGFBR3	0.651024	3.93796e-06
ENSG00000069849	ATP1B3	0.210169	0.0214222
ENSG00000069869	NEDD4	0.326941	0.0412975
ENSG00000069943	PIGB	-0.00301369	0.947707
ENSG00000069956	MAPK6	-0.0975248	0.538512
ENSG00000069966	GNB5	0.354852	0.00890494
ENSG00000069974	RAB27A	-0.258085	0.150349
ENSG00000069998	CECR5	-0.987134	1.31169e-11
ENSG00000070010	UFD1L	1.1125	1.54157e-36
ENSG00000070018	LRP6	-0.0261406	0.93205
ENSG00000070047	PHRF1	-0.251813	0.13606
ENSG00000070061	IKBKAP	-0.0790105	0.65227
ENSG00000070081	NUCB2	0.275846	0.0306978
ENSG00000070087	PFN2	-0.0479827	0.590724
ENSG00000070159	PTPN3	0.115447	1
ENSG00000070182	SPTB	0.119102	1
ENSG00000070193	FGF10	-0.0811192	0.15019
ENSG00000070214	SLC44A1	2.54318	1.42056e-137
ENSG00000070269	TMEM260	0.035678	1
ENSG00000070366	SMG6	-0.504261	0.00290831
ENSG00000070367	EXOC5	0.431663	0.000654048
ENSG00000070371	CLTCL1	-0.111275	0.0555785
ENSG00000070404	FSTL3	0.155371	0.488229
ENSG00000070413	DGCR2	0.408896	0.00954923
ENSG00000070423	RNF126	-0.78165	1.31156e-10
ENSG00000070444	MNT	0.849573	9.65942e-09
ENSG00000070476	ZXDC	-0.0084543	0.830836
ENSG00000070495	JMJD6	0.0766101	0.696704
ENSG00000070501	POLB	-0.236325	0.128922
ENSG00000070540	WIPI1	0.0331032	0.868142
ENSG00000070610	GBA2	0.233494	0.13809
ENSG00000070614	NDST1	1.63781	7.5328e-39
ENSG00000070669	ASNS	-0.406834	0.00749834
ENSG00000070718	AP3M2	0.873605	5.57622e-10
ENSG00000070756	PABPC1	-1.00451	1.01076e-77
ENSG00000070759	TESK2	-0.117716	0.0636051
ENSG00000070761	CFAP20	-1.05202	1.05914e-15
ENSG00000070770	CSNK2A2	0.167298	0.306786
ENSG00000070778	PTPN21	-0.1091	0.497163
ENSG00000070785	EIF2B3	-0.519067	0.00130938
ENSG00000070808	CAMK2A	-0.00278942	0.669217
ENSG00000070814	TCOF1	-1.47672	5.93075e-20
ENSG00000070831	CDC42	0.829155	4.4869e-24
ENSG00000070882	OSBPL3	0.582318	1.93487e-08
ENSG00000070950	RAD18	-1.03556	3.32756e-10
ENSG00000070961	ATP2B1	-0.0382143	0.819512
ENSG00000071051	NCK2	0.650385	4.93737e-05
ENSG00000071054	MAP4K4	0.869499	2.09849e-23
ENSG00000071073	MGAT4A	0.987011	4.25707e-22
ENSG00000071082	RPL31	-0.580361	8.5253e-46
ENSG00000071127	WDR1	1.04024	1.25682e-37
ENSG00000071189	SNX13	0.948097	4.31168e-11
ENSG00000071205	ARHGAP10	-0.287375	0.0889522
ENSG00000071242	RPS6KA2	2.21503	1.3639e-76
ENSG00000071243	ING3	-0.0555334	0.784355
ENSG00000071246	VASH1	1.39561	7.4884e-36
ENSG00000071282	LMCD1	0.0257689	0.944879
ENSG00000071462	WBSCR22	-0.811795	9.88234e-11
ENSG00000071537	SEL1L	0.559666	0.000277974
ENSG00000071539	TRIP13	-1.34414	3.3776e-16
ENSG00000071553	ATP6AP1	1.64763	4.99651e-55
ENSG00000071564	TCF3	-0.117243	0.462146
ENSG00000071575	TRIB2	0.354066	0.0215336
ENSG00000071626	DAZAP1	-0.81032	2.75018e-12
ENSG00000071655	MBD3	0.173726	0.270559
ENSG00000071794	HLTF	-0.543349	0.00136257
ENSG00000071859	FAM50A	0.728773	1.76728e-11
ENSG00000071889	FAM3A	0.670132	2.10934e-06
ENSG00000071894	CPSF1	0.475746	0.00163412
ENSG00000071909	MYO3B	-0.0326741	0.399787
ENSG00000071967	CYBRD1	0.384142	0.0125476
ENSG00000071991	CDH19	0.212284	0.00141847
ENSG00000071994	PDCD2	0.00613915	1
ENSG00000072041	SLC6A15	-0.175453	0.0268067
ENSG00000072042	RDH11	0.352504	0.00439035
ENSG00000072062	PRKACA	0.584529	0.000134598
ENSG00000072071	ADGRL1	0.447147	0.00411919
ENSG00000072110	ACTN1	-0.40298	0.00157794
ENSG00000072121	ZFYVE26	0.30625	0.0178782
ENSG00000072133	RPS6KA6	-0.368022	0.00601964
ENSG00000072134	EPN2	-0.203013	0.25839
ENSG00000072135	PTPN18	0.245581	0.118717
ENSG00000072163	LIMS2	1.22907	9.87817e-25
ENSG00000072195	SPEG	0.095232	0.65883
ENSG00000072201	LNX1	0.30224	3.42091e-06
ENSG00000072210	ALDH3A2	-0.0139576	0.997294
ENSG00000072274	TFRC	-0.266595	0.0331329
ENSG00000072310	SREBF1	0.520007	0.000223338
ENSG00000072364	AFF4	0.512119	2.14979e-05
ENSG00000072401	UBE2D1	-0.386336	0.003093
ENSG00000072415	MPP5	0.15657	0.385633
ENSG00000072422	RHOBTB1	0.99259	3.39806e-12
ENSG00000072501	SMC1A	-0.765635	3.53089e-08
ENSG00000072506	HSD17B10	-0.248634	0.0358465
ENSG00000072518	MARK2	0.133729	0.49724
ENSG00000072571	HMMR	-0.888825	2.33743e-08
ENSG00000072609	CHFR	0.352666	0.0226412
ENSG00000072657	TRHDE	-0.0137554	0.612562
ENSG00000072682	P4HA2	0.905376	5.0471e-12
ENSG00000072736	NFATC3	-0.0616403	0.662517
ENSG00000072756	TRNT1	-0.49152	0.00342527
ENSG00000072778	ACADVL	0.775941	8.91134e-14
ENSG00000072786	STK10	1.25358	1.23226e-20
ENSG00000072803	FBXW11	0.221041	0.137379
ENSG00000072818	ACAP1	0.0742749	0.789828
ENSG00000072832	CRMP1	-0.527112	0.000254222
ENSG00000072849	DERL2	-0.655594	4.24533e-07
ENSG00000072864	NDE1	-0.279287	0.101276
ENSG00000072952	MRVI1	0.311847	0.0355889
ENSG00000072954	TMEM38A	0.208521	0.0014911
ENSG00000072958	AP1M1	0.0178512	0.942452
ENSG00000073008	PVR	0.20012	0.226988
ENSG00000073050	XRCC1	0.113965	0.431603
ENSG00000073060	SCARB1	0.194282	0.206353
ENSG00000073111	MCM2	-1.21398	6.64975e-13
ENSG00000073150	PANX2	-0.0169421	0.50326
ENSG00000073169	SELO	0.63897	4.4551e-05
ENSG00000073350	LLGL2	1.11039	1.90426e-15
ENSG00000073417	PDE8A	0.69129	7.86747e-06
ENSG00000073464	CLCN4	0.469574	0.00237691
ENSG00000073536	NLE1	-0.439912	0.0074613
ENSG00000073578	SDHA	0.508131	0.000138266
ENSG00000073584	SMARCE1	-0.517364	2.31598e-05
ENSG00000073605	GSDMB	-0.0378933	1
ENSG00000073614	KDM5A	-0.0784186	0.625065
ENSG00000073670	ADAM11	0.042058	0.605877
ENSG00000073711	PPP2R3A	-0.323068	0.0580583
ENSG00000073712	FERMT2	0.161318	0.191779
ENSG00000073737	DHRS9	0.194804	2.91006e-05
ENSG00000073756	PTGS2	1.0774	1.05914e-15
ENSG00000073792	IGF2BP2	-0.0272455	0.880266
ENSG00000073803	MAP3K13	-0.0479922	0.857947
ENSG00000073849	ST6GAL1	-0.143131	0.439112
ENSG00000073910	FRY	1.28477	2.38413e-30
ENSG00000073921	PICALM	0.284972	0.0258128
ENSG00000073969	NSF	0.164616	0.404176
ENSG00000074047	GLI2	-0.242441	0.104662
ENSG00000074054	CLASP1	0.39211	0.017224
ENSG00000074071	MRPS34	0.130477	0.200173
ENSG00000074181	NOTCH3	-0.181737	0.34306
ENSG00000074201	CLNS1A	-0.587909	1.90799e-07
ENSG00000074219	TEAD2	-1.54181	7.4691e-33
ENSG00000074266	EED	-0.725675	1.48839e-05
ENSG00000074319	TSG101	-0.0449174	0.825315
ENSG00000074356	NCBP3	-0.41275	0.00607459
ENSG00000074370	ATP2A3	0.706956	1.2955e-13
ENSG00000074410	CA12	-0.00736553	0.808699
ENSG00000074416	MGLL	0.209746	0.00576053
ENSG00000074582	BCS1L	0.0297802	0.836269
ENSG00000074590	NUAK1	0.839125	1.04445e-08
ENSG00000074603	DPP8	0.390518	0.0150725
ENSG00000074621	SLC24A1	-0.00192193	0.972752
ENSG00000074657	ZNF532	1.29041	1.61102e-22
ENSG00000074660	SCARF1	0.836764	1.0523e-11
ENSG00000074695	LMAN1	-0.183446	0.175986
ENSG00000074696	HACD3	0.0709679	0.57253
ENSG00000074755	ZZEF1	0.743526	1.94083e-06
ENSG00000074800	ENO1	-0.611024	3.4936e-18
ENSG00000074842	MYDGF	-0.452874	1.51621e-09
ENSG00000074935	TUBE1	-0.0239256	0.949363
ENSG00000074964	ARHGEF10L	0.16243	0.272139
ENSG00000075043	KCNQ2	-0.469832	4.94375e-05
ENSG00000075089	ACTR6	-0.574407	0.000872434
ENSG00000075131	TIPIN	-1.08774	1.87348e-11
ENSG00000075142	SRI	-0.351616	0.000128322
ENSG00000075151	EIF4G3	0.681567	1.2355e-06
ENSG00000075188	NUP37	-0.407742	0.0165258
ENSG00000075213	SEMA3A	-0.667935	4.16522e-05
ENSG00000075218	GTSE1	-1.52605	1.08315e-21
ENSG00000075223	SEMA3C	0.228902	0.00284938
ENSG00000075234	TTC38	0.209234	0.21232
ENSG00000075239	ACAT1	0.598189	8.16345e-06
ENSG00000075240	GRAMD4	0.380673	0.00151734
ENSG00000075275	CELSR1	0.102836	0.0152115
ENSG00000075292	ZNF638	-0.454808	0.00217658
ENSG00000075303	SLC25A40	-0.355712	0.0158437
ENSG00000075336	TIMM21	-0.444701	0.00641494
ENSG00000075340	ADD2	-0.370624	0.000301504
ENSG00000075391	RASAL2	0.853623	1.31654e-10
ENSG00000075399	VPS9D1	0.730644	6.03075e-08
ENSG00000075407	ZNF37A	-0.0421054	0.787377
ENSG00000075413	MARK3	0.0660209	0.664402
ENSG00000075415	SLC25A3	-0.385114	6.44875e-15
ENSG00000075420	FNDC3B	1.5134	3.39407e-45
ENSG00000075426	FOSL2	1.99571	1.87741e-60
ENSG00000075461	CACNG4	-0.031137	0.357336
ENSG00000075539	FRYL	-0.103124	0.614048
ENSG00000075568	TMEM131	0.405084	0.0116729
ENSG00000075618	FSCN1	0.366548	1.07191e-07
ENSG00000075624	ACTB	0.312543	8.48239e-14
ENSG00000075643	MOCOS	0.0427488	1
ENSG00000075651	PLD1	0.94738	2.86551e-20
ENSG00000075702	WDR62	-0.45596	0.00122024
ENSG00000075711	DLG1	0.16213	0.320644
ENSG00000075785	RAB7A	0.221576	0.0125841
ENSG00000075790	BCAP29	0.927565	2.73297e-17
ENSG00000075826	SEC31B	-0.00891446	0.853889
ENSG00000075856	SART3	-0.459286	0.00984768
ENSG00000075884	ARHGAP15	0.0429043	1
ENSG00000075914	EXOSC7	-0.638107	2.48222e-05
ENSG00000075945	KIFAP3	0.670357	5.97959e-06
ENSG00000075975	MKRN2	-0.0860999	0.695078
ENSG00000076003	MCM6	-1.28857	1.10547e-14
ENSG00000076043	REXO2	0.573497	1.9813e-10
ENSG00000076053	RBM7	-0.496879	0.000483087
ENSG00000076067	RBMS2	1.13032	9.82106e-18
ENSG00000076108	BAZ2A	-0.246361	0.0657955
ENSG00000076201	PTPN23	0.36684	0.0283548
ENSG00000076242	MLH1	-0.466033	0.00573769
ENSG00000076248	UNG	-1.39171	1.56603e-17
ENSG00000076321	KLHL20	0.169245	0.343582
ENSG00000076344	RGS11	0.0416458	1
ENSG00000076356	PLXNA2	0.559935	2.58465e-05
ENSG00000076382	SPAG5	-0.51465	0.000633298
ENSG00000076513	ANKRD13A	0.72787	6.79384e-07
ENSG00000076554	TPD52	-0.088136	0.546328
ENSG00000076555	ACACB	0.253786	0.0329505
ENSG00000076604	TRAF4	-1.36963	1.08308e-38
ENSG00000076641	PAG1	0.179869	0.166589
ENSG00000076650	GPATCH1	-0.369827	0.00252282
ENSG00000076662	ICAM3	0.0726796	0.725943
ENSG00000076685	NT5C2	-0.633033	6.66133e-05
ENSG00000076706	MCAM	2.2765	4.62803e-81
ENSG00000076716	GPC4	-0.346584	0.0232936
ENSG00000076770	MBNL3	-0.216093	0.00853566
ENSG00000076864	RAP1GAP	0.119604	1
ENSG00000076924	XAB2	0.31418	0.0439186
ENSG00000076928	ARHGEF1	0.140715	0.35752
ENSG00000076944	STXBP2	1.00018	1.46719e-14
ENSG00000076984	MAP2K7	0.03265	0.905347
ENSG00000077009	NMRK2	0.343106	1
ENSG00000077044	DGKD	0.933464	3.46983e-10
ENSG00000077063	CTTNBP2	-0.250921	0.159318
ENSG00000077092	RARB	-0.0368595	0.320162
ENSG00000077097	TOP2B	-0.098336	0.558498
ENSG00000077147	TM9SF3	0.615432	1.29065e-09
ENSG00000077150	NFKB2	0.126879	0.67612
ENSG00000077152	UBE2T	-1.70605	3.27989e-33
ENSG00000077157	PPP1R12B	1.19556	1.08604e-17
ENSG00000077232	DNAJC10	-0.219572	0.106107
ENSG00000077235	GTF3C1	-0.072305	0.700805
ENSG00000077238	IL4R	1.6339	5.36568e-49
ENSG00000077254	USP33	0.0834231	0.694058
ENSG00000077264	PAK3	-0.304657	0.00510896
ENSG00000077274	CAPN6	-0.0721792	0.359797
ENSG00000077279	DCX	-0.000243125	1
ENSG00000077312	SNRPA	-0.741067	9.80887e-10
ENSG00000077327	SPAG6	-0.0404185	0.380614
ENSG00000077348	EXOSC5	-0.912929	1.60815e-08
ENSG00000077380	DYNC1I2	1.07851	1.71632e-25
ENSG00000077454	LRCH4	0.137008	0.36158
ENSG00000077458	FAM76B	-0.379913	0.0251602
ENSG00000077463	SIRT6	0.103161	0.552011
ENSG00000077514	POLD3	-0.706388	1.52364e-05
ENSG00000077522	ACTN2	0.693531	1.7604e-15
ENSG00000077549	CAPZB	-0.0714773	0.397829
ENSG00000077585	GPR137B	0.442633	0.00407142
ENSG00000077616	NAALAD2	-0.232845	0.0141295
ENSG00000077684	JADE1	-0.572486	0.000308421
ENSG00000077713	SLC25A43	0.57626	0.000229843
ENSG00000077721	UBE2A	0.487513	1.3958e-05
ENSG00000077782	FGFR1	-0.443954	4.55836e-05
ENSG00000077942	FBLN1	-3.16401	9.71939e-78
ENSG00000077943	ITGA8	0.399508	0.0101669
ENSG00000078018	MAP2	0.0868193	0.524674
ENSG00000078043	PIAS2	0.514571	0.000178027
ENSG00000078053	AMPH	-0.241313	0.0464702
ENSG00000078061	ARAF	0.410888	0.00571747
ENSG00000078070	MCCC1	0.277994	0.0590406
ENSG00000078098	FAP	0.208985	0.000580041
ENSG00000078114	NEBL	0.568203	3.74883e-05
ENSG00000078124	ACER3	-0.205804	0.245283
ENSG00000078140	UBE2K	0.0812616	0.506361
ENSG00000078142	PIK3C3	0.386335	0.0144065
ENSG00000078177	N4BP2	-0.479327	0.00306648
ENSG00000078237	TIGAR	-0.500504	0.00336683
ENSG00000078246	TULP3	-0.650012	3.89348e-05
ENSG00000078269	SYNJ2	1.67721	3.13114e-37
ENSG00000078295	ADCY2	-0.00554396	0.661508
ENSG00000078304	PPP2R5C	0.194973	0.189896
ENSG00000078328	RBFOX1	-0.0125161	1
ENSG00000078369	GNB1	0.376421	2.94454e-05
ENSG00000078399	HOXA9	0.420305	0.00940847
ENSG00000078401	EDN1	0.746103	3.45921e-05
ENSG00000078403	MLLT10	-0.132548	0.439814
ENSG00000078487	ZCWPW1	0.118584	0.44853
ENSG00000078596	ITM2A	0.321573	0.062456
ENSG00000078618	NRDC	0.328333	0.00884336
ENSG00000078668	VDAC3	-0.0649894	0.627038
ENSG00000078674	PCM1	-0.262575	0.0535454
ENSG00000078687	TNRC6C	0.130961	0.437092
ENSG00000078699	CBFA2T2	0.493665	0.00203614
ENSG00000078725	BRINP1	-0.425543	0.0110212
ENSG00000078747	ITCH	0.591033	9.55378e-05
ENSG00000078804	TP53INP2	1.27519	3.96388e-20
ENSG00000078808	SDF4	0.537913	6.15098e-08
ENSG00000078814	MYH7B	0.528302	7.87473e-11
ENSG00000078902	TOLLIP	0.402822	0.000716828
ENSG00000078967	UBE2D4	0.528745	0.000217134
ENSG00000079101	CLUL1	0.0391829	1
ENSG00000079102	RUNX1T1	0.94919	1.57068e-11
ENSG00000079134	THOC1	-0.468583	0.00331909
ENSG00000079150	FKBP7	-0.173765	0.316541
ENSG00000079156	OSBPL6	-0.364856	0.00036138
ENSG00000079215	SLC1A3	-0.079239	0.123522
ENSG00000079246	XRCC5	-0.73191	1.46065e-15
ENSG00000079257	LXN	1.14194	2.34209e-17
ENSG00000079277	MKNK1	0.563827	0.000171231
ENSG00000079308	TNS1	0.751403	4.11244e-09
ENSG00000079313	REXO1	0.0134439	1
ENSG00000079332	SAR1A	0.296332	0.00796805
ENSG00000079335	CDC14A	-0.194467	0.0142337
ENSG00000079337	RAPGEF3	1.02937	3.75552e-24
ENSG00000079385	CEACAM1	0.871985	2.13602e-21
ENSG00000079387	SENP1	-0.304906	0.0520151
ENSG00000079393	DUSP13	0.082891	1
ENSG00000079432	CIC	0.937717	5.6936e-11
ENSG00000079435	LIPE	0.158448	0.0028357
ENSG00000079459	FDFT1	-0.745625	3.88234e-12
ENSG00000079462	PAFAH1B3	-0.484258	2.20484e-05
ENSG00000079482	OPHN1	-0.155289	0.2093
ENSG00000079616	KIF22	-0.877307	9.68374e-08
ENSG00000079691	LRRC16A	-0.275046	0.0138592
ENSG00000079739	PGM1	-1.25531	6.71829e-14
ENSG00000079785	DDX1	-0.0846367	0.553641
ENSG00000079805	DNM2	0.344636	0.0155693
ENSG00000079819	EPB41L2	-1.10786	1.00186e-16
ENSG00000079841	RIMS1	0.463465	0.000902218
ENSG00000079931	MOXD1	0.314157	0.103193
ENSG00000079950	STX7	0.828355	2.39583e-12
ENSG00000079974	RABL2B	-0.538958	0.00127898
ENSG00000079999	KEAP1	0.418387	0.000825833
ENSG00000080189	SLC35C2	0.192225	0.146195
ENSG00000080200	CRYBG3	0.820528	7.38838e-08
ENSG00000080298	RFX3	0.509746	0.000956036
ENSG00000080345	RIF1	-0.497809	0.000632796
ENSG00000080371	RAB21	1.10217	7.12108e-19
ENSG00000080493	SLC4A4	0.00887806	1
ENSG00000080503	SMARCA2	0.931467	9.75665e-11
ENSG00000080546	SESN1	0.0899477	0.666419
ENSG00000080561	MID2	0.142791	0.305245
ENSG00000080573	COL5A3	-0.00804027	1
ENSG00000080603	SRCAP	-0.147547	0.0350963
ENSG00000080608	PUM3	-1.01384	1.57199e-10
ENSG00000080644	CHRNA3	-0.0508495	0.294023
ENSG00000080709	KCNN2	1.47405	5.35196e-30
ENSG00000080802	CNOT4	0.0102929	0.968885
ENSG00000080815	PSEN1	0.335244	0.0225912
ENSG00000080819	CPOX	0.535776	0.000215107
ENSG00000080822	CLDND1	0.0343459	0.822652
ENSG00000080823	MOK	0.00870811	0.920726
ENSG00000080824	HSP90AA1	-0.633703	1.46985e-22
ENSG00000080839	RBL1	-0.20782	0.148511
ENSG00000080845	DLGAP4	0.432663	0.000138288
ENSG00000080986	NDC80	-0.816542	6.48778e-08
ENSG00000081014	AP4E1	-0.12041	0.356528
ENSG00000081019	RSBN1	-0.251518	0.137321
ENSG00000081026	MAGI3	0.0366539	0.880239
ENSG00000081041	CXCL2	2.05967	2.99122e-66
ENSG00000081051	AFP	-0.026395	0.398507
ENSG00000081059	TCF7	-0.223023	0.107031
ENSG00000081087	OSTM1	1.01305	4.19214e-16
ENSG00000081138	CDH7	0.142943	0.125605
ENSG00000081154	PCNP	-0.531337	7.67949e-08
ENSG00000081177	EXD2	0.267973	0.0769375
ENSG00000081181	ARG2	0.350151	0.0252932
ENSG00000081189	MEF2C	0.202656	0.0451469
ENSG00000081307	UBA5	-0.454944	0.00475174
ENSG00000081320	STK17B	-0.176935	0.248509
ENSG00000081377	CDC14B	0.238338	0.345491
ENSG00000081386	ZNF510	-0.0818869	0.590183
ENSG00000081479	LRP2	-0.019932	0.504668
ENSG00000081665	ZNF506	0.0158856	0.966392
ENSG00000081692	JMJD4	-0.170246	0.363402
ENSG00000081721	DUSP12	-0.402322	0.00438644
ENSG00000081760	AACS	-0.00705367	1
ENSG00000081791	KIAA0141	0.109412	0.579578
ENSG00000081803	CADPS2	0.186986	0.0787649
ENSG00000081870	HSPB11	-1.63085	2.46325e-31
ENSG00000081913	PHLPP1	0.128777	0.525644
ENSG00000081923	ATP8B1	0.388727	0.0117563
ENSG00000082014	SMARCD3	0.140652	0.318247
ENSG00000082068	WDR70	0.275738	0.104408
ENSG00000082146	STRADB	-1.0652	8.42885e-11
ENSG00000082153	BZW1	-0.49174	5.33463e-09
ENSG00000082175	PGR	0.0413527	1
ENSG00000082196	C1QTNF3	-0.0219651	0.477547
ENSG00000082212	ME2	-0.394273	0.0128423
ENSG00000082213	C5orf22	0.0323127	0.913703
ENSG00000082258	CCNT2	-0.159742	0.343553
ENSG00000082269	FAM135A	-0.0837894	0.635067
ENSG00000082397	EPB41L3	-0.530245	0.00185155
ENSG00000082438	COBLL1	0.650827	1.172e-13
ENSG00000082458	DLG3	-0.147539	0.321326
ENSG00000082497	SERTAD4	0.00221143	0.97399
ENSG00000082512	TRAF5	0.12164	0.651812
ENSG00000082515	MRPL22	-0.116304	0.35298
ENSG00000082516	GEMIN5	-0.143174	0.3773
ENSG00000082641	NFE2L1	0.980367	7.40852e-14
ENSG00000082701	GSK3B	-0.305486	0.0287779
ENSG00000082781	ITGB5	1.50769	7.24792e-25
ENSG00000082805	ERC1	0.321526	0.0427446
ENSG00000082898	XPO1	-0.63477	2.04346e-06
ENSG00000082996	RNF13	1.29872	6.95683e-28
ENSG00000083067	TRPM3	0.102276	0.00991237
ENSG00000083093	PALB2	-0.525371	7.75832e-06
ENSG00000083097	DOPEY1	-0.0675092	0.483498
ENSG00000083099	LYRM2	0.344961	0.00701663
ENSG00000083123	BCKDHB	-0.603345	5.16018e-05
ENSG00000083168	KAT6A	0.512398	0.000634865
ENSG00000083223	ZCCHC6	0.297848	0.0754184
ENSG00000083290	ULK2	0.0257491	0.933941
ENSG00000083312	TNPO1	0.66063	2.56506e-09
ENSG00000083444	PLOD1	1.58127	8.51991e-36
ENSG00000083457	ITGAE	0.0981378	0.417809
ENSG00000083520	DIS3	-0.0302868	0.848168
ENSG00000083535	PIBF1	-0.224552	0.178225
ENSG00000083544	TDRD3	-0.701593	1.84427e-05
ENSG00000083635	NUFIP1	-0.367626	0.0310083
ENSG00000083642	PDS5B	-0.179664	0.25463
ENSG00000083720	OXCT1	-0.502042	0.0036855
ENSG00000083750	RRAGB	-0.0164732	0.906827
ENSG00000083782	EPYC	0.313701	1
ENSG00000083799	CYLD	0.517003	0.000688858
ENSG00000083807	SLC27A5	0.167508	0.301538
ENSG00000083812	ZNF324	-0.569314	3.62227e-06
ENSG00000083814	ZNF671	0.0500384	0.695474
ENSG00000083817	ZNF416	-0.303032	0.0370772
ENSG00000083828	ZNF586	-0.346641	0.000697921
ENSG00000083838	ZNF446	0.289059	0.05829
ENSG00000083844	ZNF264	0.582888	0.000365984
ENSG00000083845	RPS5	-0.331344	7.12418e-25
ENSG00000083857	FAT1	0.238898	0.160425
ENSG00000083896	YTHDC1	-0.141555	0.374975
ENSG00000083937	CHMP2B	0.18457	0.196538
ENSG00000084070	SMAP2	-0.191001	0.278003
ENSG00000084072	PPIE	-0.0913444	0.654848
ENSG00000084073	ZMPSTE24	0.640819	4.19438e-06
ENSG00000084090	STARD7	-0.481676	3.40721e-05
ENSG00000084092	NOA1	0.263143	0.0940616
ENSG00000084093	REST	0.293874	0.0135548
ENSG00000084112	SSH1	0.891721	9.7207e-11
ENSG00000084207	GSTP1	0.168223	0.000402322
ENSG00000084234	APLP2	0.870655	1.08627e-23
ENSG00000084444	FAM234B	-0.842559	9.4682e-08
ENSG00000084453	SLCO1A2	-0.205291	0.0102127
ENSG00000084463	WBP11	-1.00599	5.3948e-16
ENSG00000084623	EIF3I	0.147212	0.0825614
ENSG00000084628	NKAIN1	-0.198515	0.0127696
ENSG00000084636	COL16A1	-0.0269833	0.251455
ENSG00000084652	TXLNA	-0.0467788	0.841353
ENSG00000084676	NCOA1	0.540243	0.00042865
ENSG00000084693	AGBL5	-0.286375	0.103558
ENSG00000084710	EFR3B	-0.585598	5.57376e-05
ENSG00000084731	KIF3C	0.499898	0.00380981
ENSG00000084733	RAB10	-0.445605	6.01775e-05
ENSG00000084754	HADHA	0.880736	3.7755e-18
ENSG00000084764	MAPRE3	0.550747	0.000107305
ENSG00000084774	CAD	-0.241233	0.153194
ENSG00000085063	CD59	2.94365	3.22098e-237
ENSG00000085117	CD82	0.932489	4.78937e-14
ENSG00000085185	BCORL1	-0.0158236	0.901927
ENSG00000085224	ATRX	0.426262	7.74826e-05
ENSG00000085231	AK6	-0.085516	0.572334
ENSG00000085274	MYNN	0.142336	0.420352
ENSG00000085276	MECOM	1.67726	3.9228e-36
ENSG00000085365	SCAMP1	0.468266	0.00407025
ENSG00000085377	PREP	-0.144928	0.452403
ENSG00000085382	HACE1	-0.0823472	0.329865
ENSG00000085415	SEH1L	-0.633471	9.17647e-05
ENSG00000085433	WDR47	0.173526	0.240999
ENSG00000085449	WDFY1	0.646032	1.63312e-05
ENSG00000085491	SLC25A24	0.208877	0.179952
ENSG00000085511	MAP3K4	-0.148673	0.440759
ENSG00000085552	IGSF9	-0.140172	0.0423123
ENSG00000085644	ZNF213	-0.123862	0.338795
ENSG00000085662	AKR1B1	-0.468312	8.6117e-06
ENSG00000085719	CPNE3	0.574147	2.44702e-05
ENSG00000085721	RRN3	-0.184646	0.241154
ENSG00000085733	CTTN	0.870391	4.0758e-17
ENSG00000085760	MTIF2	-0.661828	7.7419e-05
ENSG00000085788	DDHD2	0.396002	0.0147127
ENSG00000085831	TTC39A	1.01342	4.64661e-25
ENSG00000085832	EPS15	0.384665	0.00923685
ENSG00000085840	ORC1	-0.554027	4.28699e-06
ENSG00000085871	MGST2	2.38189	3.44995e-106
ENSG00000085872	CHERP	-0.292434	0.0685987
ENSG00000085978	ATG16L1	-0.0429356	0.842253
ENSG00000085982	USP40	0.054406	0.781262
ENSG00000085998	POMGNT1	0.0164433	0.909783
ENSG00000085999	RAD54L	-0.93708	3.15735e-09
ENSG00000086015	MAST2	-0.389858	0.0184692
ENSG00000086061	DNAJA1	-0.173923	0.076167
ENSG00000086062	B4GALT1	0.792769	5.83115e-10
ENSG00000086065	CHMP5	0.16196	0.128593
ENSG00000086102	NFX1	0.106335	0.642827
ENSG00000086189	DIMT1	-0.632824	9.64984e-06
ENSG00000086200	IPO11	1.33605	7.246e-38
ENSG00000086232	EIF2AK1	0.277788	0.0425211
ENSG00000086289	EPDR1	0.863884	6.70785e-10
ENSG00000086300	SNX10	-0.620553	0.000262856
ENSG00000086475	SEPHS1	-0.269487	0.0944403
ENSG00000086504	MRPL28	0.274677	0.0195722
ENSG00000086544	ITPKC	0.419014	0.00416152
ENSG00000086589	RBM22	-0.151465	0.384009
ENSG00000086598	TMED2	0.168692	0.048281
ENSG00000086619	ERO1B	0.108265	0.527236
ENSG00000086666	ZFAND6	0.164361	0.133031
ENSG00000086712	TXLNG	-0.0301439	0.783147
ENSG00000086758	HUWE1	0.186131	0.256374
ENSG00000086827	ZW10	-0.213613	0.138962
ENSG00000086848	ALG9	0.0190502	0.927979
ENSG00000086991	NOX4	1.44967	1.02599e-26
ENSG00000087008	ACOX3	-0.239341	0.113106
ENSG00000087053	MTMR2	-0.218616	0.108787
ENSG00000087074	PPP1R15A	1.79888	8.07014e-79
ENSG00000087076	HSD17B14	1.00339	1.38451e-13
ENSG00000087077	TRIP6	-1.40728	8.1194e-23
ENSG00000087085	ACHE	-0.518707	7.49485e-05
ENSG00000087086	FTL	0.631428	1.01688e-36
ENSG00000087087	SRRT	-0.777564	1.66918e-07
ENSG00000087088	BAX	0.365975	5.18326e-06
ENSG00000087095	NLK	0.712753	1.7382e-06
ENSG00000087111	PIGS	0.456907	0.00174418
ENSG00000087152	ATXN7L3	0.270007	0.11981
ENSG00000087157	PGS1	0.522029	0.000538034
ENSG00000087191	PSMC5	0.489043	2.3003e-09
ENSG00000087206	UIMC1	0.0421901	0.832069
ENSG00000087237	CETP	1.14526	2.10897e-22
ENSG00000087245	MMP2	-0.801088	1.29472e-11
ENSG00000087253	LPCAT2	0.546392	0.000196787
ENSG00000087263	OGFOD1	-0.834173	5.99247e-07
ENSG00000087266	SH3BP2	0.948942	6.88674e-13
ENSG00000087269	NOP14	-0.471064	0.00401586
ENSG00000087274	ADD1	0.399904	0.000924091
ENSG00000087299	L2HGDH	-0.415827	0.000106006
ENSG00000087301	TXNDC16	-0.00407119	0.808447
ENSG00000087302	C14orf166	-0.242041	0.000350902
ENSG00000087303	NID2	0.46439	0.00430913
ENSG00000087338	GMCL1	0.0784219	0.689284
ENSG00000087365	SF3B2	0.0163766	0.919737
ENSG00000087448	KLHL42	0.132943	0.426829
ENSG00000087460	GNAS	0.902022	1.10167e-63
ENSG00000087470	DNM1L	-0.450421	0.0020576
ENSG00000087494	PTHLH	0.0603003	1
ENSG00000087495	PHACTR3	-0.0883609	0.212521
ENSG00000087502	ERGIC2	-0.36621	0.00661601
ENSG00000087586	AURKA	-0.928641	2.11504e-09
ENSG00000087842	PIR	1.36632	2.65967e-38
ENSG00000087884	AAMDC	1.14021	1.71353e-18
ENSG00000087903	RFX2	0.217202	0.164265
ENSG00000087995	METTL2A	-0.819442	2.98563e-07
ENSG00000088035	ALG6	0.112402	0.496023
ENSG00000088038	CNOT3	-0.333609	0.0535013
ENSG00000088179	PTPN4	0.695851	3.18766e-06
ENSG00000088205	DDX18	-0.485829	9.26634e-05
ENSG00000088247	KHSRP	-0.240915	0.122899
ENSG00000088256	GNA11	0.917037	2.216e-11
ENSG00000088280	ASAP3	-0.146116	0.0496667
ENSG00000088298	EDEM2	0.345832	0.00904057
ENSG00000088305	DNMT3B	-0.828795	1.58937e-09
ENSG00000088325	TPX2	-1.90311	3.70381e-29
ENSG00000088356	PDRG1	-0.651127	5.77507e-06
ENSG00000088367	EPB41L1	-0.0535728	0.409373
ENSG00000088387	DOCK9	-0.165966	0.361656
ENSG00000088448	ANKRD10	0.498694	0.000339057
ENSG00000088451	TGDS	-0.351879	0.0270573
ENSG00000088543	C3orf18	-0.121016	0.129822
ENSG00000088682	COQ9	0.696129	4.08446e-06
ENSG00000088726	TMEM40	0.102109	0.00433484
ENSG00000088727	KIF9	0.813802	2.34203e-08
ENSG00000088756	ARHGAP28	-0.766715	4.73178e-08
ENSG00000088766	CRLS1	-0.359539	0.00526852
ENSG00000088808	PPP1R13B	0.73872	2.44723e-07
ENSG00000088812	ATRN	0.62943	0.000127429
ENSG00000088826	SMOX	0.362999	0.00947668
ENSG00000088832	FKBP1A	1.04609	6.01135e-102
ENSG00000088833	NSFL1C	0.444702	9.12259e-06
ENSG00000088836	SLC4A11	-0.114011	0.0674266
ENSG00000088854	C20orf194	0.678011	1.01378e-05
ENSG00000088876	ZNF343	-0.256699	0.00477978
ENSG00000088881	EBF4	-0.068754	0.191786
ENSG00000088882	CPXM1	-1.08374	4.84029e-11
ENSG00000088888	MAVS	0.777754	9.85416e-10
ENSG00000088899	RP5-1187M17.10	0.142484	0.400704
ENSG00000088930	XRN2	-0.649738	6.2542e-09
ENSG00000088970	KIZ	-0.118279	0.111372
ENSG00000088986	DYNLL1	-0.232075	1.2238e-06
ENSG00000088992	TESC	0.0610917	0.765816
ENSG00000089006	SNX5	-0.341617	0.0137543
ENSG00000089009	RPL6	-0.774019	1.92433e-112
ENSG00000089022	MAPKAPK5	-0.568848	6.86201e-05
ENSG00000089041	P2RX7	0.101894	0.0035108
ENSG00000089048	ESF1	-0.434162	0.0107625
ENSG00000089050	RBBP9	0.00843151	1
ENSG00000089053	ANAPC5	0.0447774	0.79251
ENSG00000089057	SLC23A2	0.350148	0.0386495
ENSG00000089060	SLC8B1	-0.00450998	0.910474
ENSG00000089063	TMEM230	0.367006	1.79506e-06
ENSG00000089091	DZANK1	-0.193891	0.0129501
ENSG00000089094	KDM2B	-0.653168	5.46702e-05
ENSG00000089123	TASP1	-0.0717844	0.718638
ENSG00000089154	GCN1	0.23989	0.154182
ENSG00000089157	RPLP0	-0.919331	3.20318e-137
ENSG00000089159	PXN	0.441838	0.000469273
ENSG00000089177	KIF16B	-0.106266	0.43407
ENSG00000089195	TRMT6	-1.02895	7.30009e-10
ENSG00000089199	CHGB	-0.216778	0.00953119
ENSG00000089220	PEBP1	-0.799094	6.97438e-24
ENSG00000089225	TBX5	0.141898	0.00237204
ENSG00000089234	BRAP	-0.0795801	0.700805
ENSG00000089248	ERP29	0.578462	9.19028e-12
ENSG00000089280	FUS	-1.28498	4.15804e-60
ENSG00000089289	IGBP1	0.971063	1.02667e-18
ENSG00000089327	FXYD5	1.80721	3.024e-107
ENSG00000089335	ZNF302	-0.337811	0.0509621
ENSG00000089351	GRAMD1A	0.922311	4.4652e-20
ENSG00000089472	HEPH	-0.605393	8.84348e-05
ENSG00000089486	CDIP1	0.356902	0.0187049
ENSG00000089597	GANAB	-0.411262	0.00157794
ENSG00000089639	GMIP	0.0152762	0.983499
ENSG00000089682	RBM41	0.154959	0.373223
ENSG00000089685	BIRC5	-2.17865	8.14861e-40
ENSG00000089692	LAG3	-0.177494	0.0251232
ENSG00000089693	MLF2	-0.898053	8.17899e-28
ENSG00000089723	OTUB2	0.14049	0.00696641
ENSG00000089737	DDX24	0.233808	0.0593006
ENSG00000089775	ZBTB25	0.324552	0.0544386
ENSG00000089818	NECAP1	0.0295622	0.76541
ENSG00000089820	ARHGAP4	1.18762	2.63783e-21
ENSG00000089876	DHX32	0.477249	0.00417428
ENSG00000089902	RCOR1	0.297754	0.071662
ENSG00000089916	GPATCH2L	0.385117	0.00304233
ENSG00000090006	LTBP4	0.0992174	0.505837
ENSG00000090013	BLVRB	2.18551	7.71135e-81
ENSG00000090020	SLC9A1	0.568023	0.000176745
ENSG00000090054	SPTLC1	-0.295187	0.0910761
ENSG00000090060	PAPOLA	0.343156	6.24622e-05
ENSG00000090061	CCNK	-0.187156	0.2538
ENSG00000090097	PCBP4	-0.838905	2.07037e-09
ENSG00000090104	RGS1	0.131466	0.00685198
ENSG00000090238	YPEL3	1.83845	1.57831e-61
ENSG00000090263	MRPS33	0.029622	0.867863
ENSG00000090266	NDUFB2	0.78442	1.70674e-31
ENSG00000090273	NUDC	-0.620851	2.19515e-09
ENSG00000090316	MAEA	-0.196494	0.246132
ENSG00000090339	ICAM1	0.396386	0.00859914
ENSG00000090372	STRN4	0.513854	0.000191643
ENSG00000090376	IRAK3	0.193886	0.000712259
ENSG00000090432	MUL1	0.178836	0.275337
ENSG00000090447	TFAP4	-0.597425	4.68555e-05
ENSG00000090470	PDCD7	-0.242185	0.128099
ENSG00000090487	SPG21	0.313998	0.000872927
ENSG00000090520	DNAJB11	-0.323617	0.00511748
ENSG00000090530	P3H2	-0.148268	0.111885
ENSG00000090534	THPO	-0.070253	0.178652
ENSG00000090565	RAB11FIP3	0.353969	1.34089e-06
ENSG00000090581	GNPTG	1.21872	5.6886e-21
ENSG00000090612	ZNF268	-0.113886	0.516756
ENSG00000090615	GOLGA3	0.680782	6.37465e-06
ENSG00000090621	PABPC4	-0.102805	0.455434
ENSG00000090661	CERS4	0.837408	1.02959e-08
ENSG00000090674	MCOLN1	0.574911	0.000120867
ENSG00000090686	USP48	0.073906	0.684216
ENSG00000090776	EFNB1	-0.184431	0.363892
ENSG00000090857	PDPR	0.108131	0.666225
ENSG00000090861	AARS	-0.212861	0.246121
ENSG00000090863	GLG1	0.664763	1.04045e-08
ENSG00000090889	KIF4A	-0.623085	8.08138e-05
ENSG00000090905	TNRC6A	0.441242	0.00144924
ENSG00000090924	PLEKHG2	-0.246531	0.141663
ENSG00000090932	DLL3	-0.6083	0.000104356
ENSG00000090971	NAT14	0.530373	0.000218663
ENSG00000090975	PITPNM2	0.550478	9.92415e-12
ENSG00000090989	EXOC1	0.901809	3.53394e-10
ENSG00000091009	RBM27	0.18509	0.295673
ENSG00000091039	OSBPL8	0.174681	0.128422
ENSG00000091073	DTX2	-0.172956	0.387923
ENSG00000091127	PUS7	-0.19104	0.274445
ENSG00000091129	NRCAM	1.96062	2.21328e-58
ENSG00000091136	LAMB1	0.717893	3.918e-08
ENSG00000091140	DLD	0.34614	0.00901409
ENSG00000091157	WDR7	0.216414	0.214276
ENSG00000091164	TXNL1	0.0854989	0.437075
ENSG00000091262	ABCC6	-0.125389	0.0558073
ENSG00000091317	CMTM6	-0.143888	0.266073
ENSG00000091409	ITGA6	3.66911	9.9987e-271
ENSG00000091428	RAPGEF4	1.51737	3.30352e-41
ENSG00000091436	AC013461.1	-0.416839	0.00968985
ENSG00000091482	SMPX	0.623313	0.0023818
ENSG00000091483	FH	-0.805518	1.02093e-07
ENSG00000091490	SEL1L3	1.1751	4.88143e-29
ENSG00000091527	CDV3	0.703507	2.22049e-08
ENSG00000091542	ALKBH5	0.121605	0.410348
ENSG00000091592	NLRP1	0.2359	0.140652
ENSG00000091622	PITPNM3	-0.0409178	0.36046
ENSG00000091640	SPAG7	-0.0824509	0.549037
ENSG00000091651	ORC6	-2.06866	1.12452e-41
ENSG00000091656	ZFHX4	0.102683	0.617149
ENSG00000091704	CPA1	-0.0633013	0.250059
ENSG00000091732	ZC3HC1	-0.379391	0.03964
ENSG00000091844	RGS17	-0.0677805	0.744413
ENSG00000091879	ANGPT2	2.90822	2.23389e-157
ENSG00000091947	TMEM101	0.674651	3.63417e-07
ENSG00000091972	CD200	-1.08587	5.07154e-11
ENSG00000091986	CCDC80	-1.53154	1.40436e-20
ENSG00000092010	PSME1	2.01179	9.00509e-72
ENSG00000092020	PPP2R3C	0.0154519	0.977083
ENSG00000092036	HAUS4	0.353091	0.0240842
ENSG00000092051	JPH4	-0.00945077	0.689465
ENSG00000092054	MYH7	2.75515	8.46513e-54
ENSG00000092068	SLC7A8	-0.191439	0.240596
ENSG00000092094	OSGEP	-0.472153	0.000838816
ENSG00000092096	SLC22A17	0.145291	0.345561
ENSG00000092108	SCFD1	-0.0192783	0.948289
ENSG00000092140	G2E3	-0.458917	0.00549523
ENSG00000092148	HECTD1	0.385784	0.000853343
ENSG00000092199	HNRNPC	-0.901276	2.23314e-43
ENSG00000092201	SUPT16H	-1.04231	1.21423e-15
ENSG00000092203	TOX4	0.0918137	0.560866
ENSG00000092208	GEMIN2	-0.812938	1.73557e-06
ENSG00000092330	TINF2	0.247799	0.101836
ENSG00000092421	SEMA6A	-0.640368	3.57387e-06
ENSG00000092439	TRPM7	-0.116379	0.489124
ENSG00000092445	TYRO3	-0.0444102	0.849759
ENSG00000092470	WDR76	-0.817357	1.0475e-06
ENSG00000092529	CAPN3	0.101408	0.0180632
ENSG00000092531	SNAP23	0.876452	4.60815e-15
ENSG00000092607	TBX15	1.37811	1.17623e-29
ENSG00000092621	PHGDH	-1.50729	2.82944e-18
ENSG00000092758	COL9A3	0.633069	0.932012
ENSG00000092820	EZR	1.08702	1.10424e-17
ENSG00000092841	MYL6	0.391359	6.05205e-14
ENSG00000092847	AGO1	0.393158	0.0145131
ENSG00000092853	CLSPN	-2.29732	2.26239e-41
ENSG00000092871	RFFL	0.295082	0.138315
ENSG00000092929	UNC13D	0.40216	4.52832e-08
ENSG00000092931	MFSD11	0.901498	2.97849e-10
ENSG00000092964	DPYSL2	1.52493	1.30166e-58
ENSG00000092969	TGFB2	0.389716	0.0285617
ENSG00000092978	GPATCH2	-0.153912	0.346103
ENSG00000093000	NUP50	-0.79724	1.75172e-08
ENSG00000093009	CDC45	-0.786961	1.15677e-06
ENSG00000093010	COMT	0.444234	0.00325901
ENSG00000093072	CECR1	0.442685	0.00103244
ENSG00000093144	ECHDC1	-0.619748	1.1208e-05
ENSG00000093167	LRRFIP2	0.703959	9.50072e-10
ENSG00000093183	SEC22C	0.600811	1.69199e-05
ENSG00000094631	HDAC6	0.290963	0.213839
ENSG00000094804	CDC6	-1.54566	1.14329e-20
ENSG00000094841	UPRT	-0.0538566	0.879466
ENSG00000094880	CDC23	-0.257029	0.153194
ENSG00000094914	AAAS	-0.067309	0.711039
ENSG00000094916	CBX5	-1.81277	1.00123e-61
ENSG00000094975	SUCO	-0.310817	0.0447652
ENSG00000095002	MSH2	-0.80198	4.81928e-07
ENSG00000095015	MAP3K1	0.0885799	0.611173
ENSG00000095059	DHPS	0.331429	0.0127524
ENSG00000095066	HOOK2	-0.111185	0.567962
ENSG00000095139	ARCN1	0.0557336	0.779407
ENSG00000095209	TMEM38B	-0.300866	0.076056
ENSG00000095261	PSMD5	0.240865	0.134405
ENSG00000095319	NUP188	-0.505202	0.00088491
ENSG00000095321	CRAT	0.932556	2.37738e-11
ENSG00000095370	SH2D3C	0.0559418	0.791343
ENSG00000095380	NANS	-0.897424	9.61334e-13
ENSG00000095397	DFNB31	-0.176992	0.0206158
ENSG00000095485	CWF19L1	-0.295071	0.0915603
ENSG00000095564	BTAF1	-0.114435	0.386991
ENSG00000095574	IKZF5	0.630127	1.48675e-05
ENSG00000095587	TLL2	0.104043	0.0145812
ENSG00000095596	CYP26A1	-0.0299985	0.430154
ENSG00000095637	SORBS1	-0.191907	0.282403
ENSG00000095713	CRTAC1	0.103541	0.00265914
ENSG00000095739	BAMBI	0.044623	0.80966
ENSG00000095752	IL11	-0.434687	6.70906e-05
ENSG00000095787	WAC	0.391539	0.00107436
ENSG00000095794	CREM	-0.796079	4.69486e-18
ENSG00000095906	NUBP2	-0.229592	0.0587718
ENSG00000095932	SMIM24	-0.165714	0.0289385
ENSG00000095951	HIVEP1	0.0798151	0.668995
ENSG00000096060	FKBP5	-0.586562	0.000209116
ENSG00000096063	SRPK1	-0.644164	8.65301e-07
ENSG00000096070	BRPF3	0.0152557	1
ENSG00000096080	MRPS18A	-0.553843	4.86013e-05
ENSG00000096092	TMEM14A	0.762702	1.87393e-11
ENSG00000096093	EFHC1	0.46855	0.00215492
ENSG00000096384	HSP90AB1	0.251455	5.77507e-06
ENSG00000096401	CDC5L	-0.202154	0.187431
ENSG00000096433	ITPR3	1.17681	5.68752e-26
ENSG00000096654	ZNF184	-0.375539	0.000273296
ENSG00000096696	DSP	-1.17293	8.45547e-13
ENSG00000096717	SIRT1	0.0179208	1
ENSG00000096746	HNRNPH3	-1.3525	1.07899e-35
ENSG00000096872	IFT74	0.148584	0.525103
ENSG00000096968	JAK2	0.389571	3.657e-08
ENSG00000097007	ABL1	0.599502	5.37442e-05
ENSG00000097021	ACOT7	-0.154757	0.291118
ENSG00000097033	SH3GLB1	1.0571	2.03394e-39
ENSG00000097046	CDC7	-0.501799	0.00242975
ENSG00000097096	SYDE2	-0.307981	0.00547925
ENSG00000099139	PCSK5	0.100157	0.63866
ENSG00000099194	SCD	-0.425177	0.000172771
ENSG00000099203	TMED1	0.625831	1.29563e-07
ENSG00000099204	ABLIM1	0.622226	3.44804e-05
ENSG00000099219	ERMP1	0.288833	0.0180878
ENSG00000099246	RAB18	0.427884	6.67401e-05
ENSG00000099250	NRP1	0.450298	0.000273289
ENSG00000099256	PRTFDC1	-0.48102	0.00545116
ENSG00000099260	PALMD	0.365995	9.64263e-06
ENSG00000099282	TSPAN15	2.28545	7.18448e-112
ENSG00000099284	H2AFY2	-3.16964	4.47182e-95
ENSG00000099290	FAM21A	0.583689	0.000129674
ENSG00000099308	MAST3	-0.246721	0.00545364
ENSG00000099326	MZF1	0.0535947	0.915375
ENSG00000099330	OCEL1	0.877446	7.56556e-10
ENSG00000099331	MYO9B	0.660609	3.07432e-06
ENSG00000099337	KCNK6	-0.00400133	0.955422
ENSG00000099341	PSMD8	0.270483	0.000775649
ENSG00000099364	FBXL19	-0.455001	0.0078316
ENSG00000099377	HSD3B7	0.141247	0.00523912
ENSG00000099381	SETD1A	0.238383	0.186433
ENSG00000099385	BCL7C	-0.57295	2.76642e-09
ENSG00000099622	CIRBP	-0.653414	2.17662e-23
ENSG00000099624	ATP5D	0.621517	1.92048e-20
ENSG00000099625	CBARP	0.21922	1
ENSG00000099783	HNRNPM	-0.923583	3.20855e-22
ENSG00000099785	2002-03-01	2.25179	4.37334e-90
ENSG00000099795	NDUFB7	0.92763	4.6464e-27
ENSG00000099797	TECR	0.419933	0.000147844
ENSG00000099800	TIMM13	-0.205948	0.00477119
ENSG00000099804	CDC34	0.678944	1.69921e-09
ENSG00000099810	MTAP	-0.346894	0.0171145
ENSG00000099814	CEP170B	0.775453	3.24995e-09
ENSG00000099817	POLR2E	-0.456474	1.11367e-06
ENSG00000099821	POLRMT	0.41905	0.00568857
ENSG00000099849	RASSF7	0.199463	0.112456
ENSG00000099860	GADD45B	1.93765	2.37452e-50
ENSG00000099864	PALM	1.4936	8.33152e-28
ENSG00000099866	MADCAM1	0.231996	8.58502e-05
ENSG00000099869	IGF2-AS	-0.0187894	0.519087
ENSG00000099875	MKNK2	0.427921	0.00589079
ENSG00000099889	ARVCF	-0.156947	0.442044
ENSG00000099899	TRMT2A	0.408611	0.00766214
ENSG00000099901	RANBP1	-2.28134	1.54075e-172
ENSG00000099904	ZDHHC8	0.0733592	0.662188
ENSG00000099910	KLHL22	0.149488	0.511302
ENSG00000099917	MED15	0.541599	6.59594e-05
ENSG00000099940	SNAP29	0.19367	0.170301
ENSG00000099942	CRKL	-0.127543	0.515453
ENSG00000099949	LZTR1	0.20103	0.248571
ENSG00000099953	MMP11	0.511246	8.35415e-05
ENSG00000099954	CECR2	-0.600779	0.00039235
ENSG00000099956	SMARCB1	-0.523266	1.70641e-06
ENSG00000099957	P2RX6	0.259138	0.00160439
ENSG00000099958	DERL3	-0.197375	0.03653
ENSG00000099968	BCL2L13	0.0225054	0.973742
ENSG00000099977	DDT	0.53109	7.22628e-06
ENSG00000099991	CABIN1	-0.164238	0.36285
ENSG00000099992	TBC1D10A	-0.0264094	0.976387
ENSG00000099995	SF3A1	-0.124793	0.504668
ENSG00000099998	GGT5	0.567603	2.30543e-10
ENSG00000100003	SEC14L2	0.246812	6.89602e-05
ENSG00000100014	SPECC1L	-0.313521	0.0699885
ENSG00000100023	PPIL2	-0.0977533	0.589585
ENSG00000100027	YPEL1	-0.52322	0.00107081
ENSG00000100028	SNRPD3	-0.490503	7.70498e-06
ENSG00000100029	PES1	-0.197818	0.220727
ENSG00000100030	MAPK1	0.352384	0.00338164
ENSG00000100031	GGT1	0.0605872	1
ENSG00000100034	PPM1F	-0.0375715	0.792143
ENSG00000100036	SLC35E4	0.887951	5.84419e-10
ENSG00000100038	TOP3B	0.0544337	0.770718
ENSG00000100053	CRYBB3	0.0800989	1
ENSG00000100056	DGCR14	0.410342	0.00940577
ENSG00000100060	MFNG	3.29572	1.19577e-198
ENSG00000100065	CARD10	0.506373	0.000579664
ENSG00000100075	SLC25A1	-0.00397271	0.993162
ENSG00000100077	ADRBK2	-0.205193	0.0169268
ENSG00000100079	LGALS2	0.0414695	1
ENSG00000100083	GGA1	0.912154	8.746e-15
ENSG00000100084	HIRA	-0.278137	0.115108
ENSG00000100092	SH3BP1	-1.54371	1.49855e-20
ENSG00000100097	LGALS1	3.14158	5.94157e-221
ENSG00000100099	HPS4	0.565253	0.000131128
ENSG00000100100	PIK3IP1	0.437493	0.000105153
ENSG00000100104	SRRD	0.237546	0.127465
ENSG00000100105	PATZ1	-0.408338	0.0165803
ENSG00000100106	TRIOBP	0.63067	1.76358e-11
ENSG00000100109	TFIP11	0.184236	0.250249
ENSG00000100116	GCAT	-0.381535	0.0334144
ENSG00000100122	CRYBB1	0.0598287	1
ENSG00000100124	ANKRD54	0.298431	0.0641877
ENSG00000100129	EIF3L	-0.450131	2.54561e-10
ENSG00000100138	SNU13	-0.661435	9.50534e-18
ENSG00000100139	MICALL1	0.513051	0.000989662
ENSG00000100142	POLR2F	0.0400798	0.801391
ENSG00000100150	DEPDC5	-0.347346	0.000764657
ENSG00000100151	PICK1	-0.191772	0.107304
ENSG00000100154	TTC28	0.569365	9.33246e-05
ENSG00000100162	CENPM	-1.07247	8.18438e-11
ENSG00000100167	2003-09-01	-0.071348	0.173903
ENSG00000100196	KDELR3	0.140889	0.421266
ENSG00000100201	DDX17	0.579132	1.93843e-08
ENSG00000100206	DMC1	-0.330766	0.000809387
ENSG00000100207	TCF20	-0.199737	0.250269
ENSG00000100209	HSCB	-0.0222992	0.958759
ENSG00000100211	CBY1	-0.724841	1.18292e-06
ENSG00000100216	TOMM22	-0.420873	6.87587e-06
ENSG00000100219	XBP1	-1.16758	6.91896e-22
ENSG00000100220	RTCB	-0.0163422	1
ENSG00000100221	JOSD1	0.839762	5.0202e-10
ENSG00000100225	FBXO7	0.361101	0.00165047
ENSG00000100226	GTPBP1	-0.44643	0.00660651
ENSG00000100227	POLDIP3	0.152279	0.342459
ENSG00000100234	TIMP3	0.967717	1.8671e-18
ENSG00000100239	PPP6R2	0.28057	0.0604549
ENSG00000100241	SBF1	0.16178	0.365195
ENSG00000100242	SUN2	1.05519	2.1093e-13
ENSG00000100243	CYB5R3	1.2969	2.62072e-54
ENSG00000100246	DNAL4	0.0503651	0.807581
ENSG00000100258	LMF2	0.520876	0.000201907
ENSG00000100263	RHBDD3	-0.106393	0.602905
ENSG00000100266	PACSIN2	-0.282463	0.0916008
ENSG00000100271	TTLL1	0.05956	0.883432
ENSG00000100276	RASL10A	-0.573692	0.00101101
ENSG00000100280	AP1B1	0.0238633	0.87564
ENSG00000100281	HMGXB4	-0.646116	1.37511e-06
ENSG00000100284	TOM1	0.854525	2.00388e-09
ENSG00000100285	NEFH	-0.840293	2.62163e-09
ENSG00000100288	CHKB	0.48027	0.000984134
ENSG00000100292	HMOX1	0.589031	0.00101262
ENSG00000100294	MCAT	0.105556	0.676401
ENSG00000100296	THOC5	-0.372524	0.0220307
ENSG00000100297	MCM5	-1.14996	1.92583e-13
ENSG00000100299	ARSA	0.97653	1.36236e-12
ENSG00000100300	TSPO	2.6654	8.06968e-158
ENSG00000100302	RASD2	0.0833038	1
ENSG00000100304	TTLL12	0.320181	0.0435424
ENSG00000100307	CBX7	0.339321	0.00091342
ENSG00000100311	PDGFB	0.685181	1.50415e-06
ENSG00000100316	RPL3	-0.888681	6.21506e-134
ENSG00000100319	ZMAT5	-0.0499057	0.837141
ENSG00000100320	RBFOX2	-0.117471	0.364002
ENSG00000100321	SYNGR1	-0.885558	1.62118e-07
ENSG00000100324	TAB1	-0.243294	0.0196413
ENSG00000100325	ASCC2	-0.0118697	0.976992
ENSG00000100330	MTMR3	0.761146	2.03005e-07
ENSG00000100335	MIEF1	-0.264486	0.0923168
ENSG00000100344	PNPLA3	-0.1842	0.226881
ENSG00000100345	MYH9	1.17369	1.50896e-37
ENSG00000100347	SAMM50	0.148573	0.263689
ENSG00000100348	TXN2	-0.0660588	0.581908
ENSG00000100350	FOXRED2	-0.383166	0.0134449
ENSG00000100351	GRAP2	-1.96246	8.73952e-33
ENSG00000100353	EIF3D	0.500202	1.02964e-07
ENSG00000100354	TNRC6B	1.15037	2.92801e-21
ENSG00000100359	SGSM3	0.139976	0.390575
ENSG00000100360	IFT27	-0.438293	0.000798112
ENSG00000100364	KIAA0930	1.22689	1.19925e-18
ENSG00000100372	SLC25A17	-0.211799	0.228243
ENSG00000100376	FAM118A	-0.15165	0.379169
ENSG00000100379	KCTD17	-0.353778	0.02664
ENSG00000100380	ST13	0.067815	0.351303
ENSG00000100387	RBX1	-0.196744	0.0274287
ENSG00000100393	EP300	0.508053	0.0011093
ENSG00000100395	L3MBTL2	-0.0938415	0.628105
ENSG00000100399	CHADL	0.519436	1.95522e-10
ENSG00000100401	RANGAP1	0.180094	0.307516
ENSG00000100403	ZC3H7B	-0.0546752	0.775514
ENSG00000100410	PHF5A	-1.13198	8.99128e-19
ENSG00000100412	ACO2	0.068923	0.606907
ENSG00000100413	POLR3H	-0.38367	0.0037173
ENSG00000100416	TRMU	-0.128268	0.373094
ENSG00000100417	PMM1	-0.115948	0.607874
ENSG00000100418	DESI1	0.767371	3.02432e-12
ENSG00000100422	CERK	1.14214	2.64766e-18
ENSG00000100425	BRD1	-0.245061	0.129884
ENSG00000100426	ZBED4	-0.0726415	0.734735
ENSG00000100427	MLC1	0.0410117	1
ENSG00000100429	HDAC10	-0.312304	0.0381623
ENSG00000100439	ABHD4	1.36775	5.80047e-22
ENSG00000100441	KHNYN	0.139323	0.394441
ENSG00000100442	FKBP3	-0.98214	5.14476e-23
ENSG00000100445	SDR39U1	0.0113141	0.952363
ENSG00000100461	RBM23	0.415466	0.00608027
ENSG00000100462	PRMT5	-0.520892	0.000876275
ENSG00000100473	COCH	-0.0565908	0.739184
ENSG00000100478	AP4S1	-0.384148	0.0133744
ENSG00000100479	POLE2	-0.558719	0.000119511
ENSG00000100483	VCPKMT	-0.220219	0.158811
ENSG00000100485	SOS2	0.613255	0.000144965
ENSG00000100490	CDKL1	-0.966853	1.70521e-11
ENSG00000100503	NIN	0.757664	2.08616e-08
ENSG00000100504	PYGL	0.729378	3.51727e-07
ENSG00000100505	TRIM9	0.0171292	0.636711
ENSG00000100519	PSMC6	0.413168	0.000203519
ENSG00000100522	GNPNAT1	-1.03149	1.03715e-11
ENSG00000100523	DDHD1	0.535632	0.00061254
ENSG00000100526	CDKN3	-1.31223	1.68665e-17
ENSG00000100528	CNIH1	0.437684	2.15856e-06
ENSG00000100532	CGRRF1	-0.447596	0.00611576
ENSG00000100554	ATP6V1D	-0.375014	0.00301226
ENSG00000100558	PLEK2	1.55753	1.88169e-32
ENSG00000100564	PIGH	0.583041	1.597e-05
ENSG00000100567	PSMA3	0.014547	0.887565
ENSG00000100568	VTI1B	-0.608266	4.5208e-10
ENSG00000100575	TIMM9	-0.909667	1.01101e-12
ENSG00000100577	GSTZ1	-0.275458	0.158853
ENSG00000100578	KIAA0586	-0.168977	0.345038
ENSG00000100580	TMED8	0.280959	0.0865813
ENSG00000100583	SAMD15	-0.138462	0.0389408
ENSG00000100591	AHSA1	-0.318567	0.0205866
ENSG00000100592	DAAM1	0.765461	1.79306e-09
ENSG00000100596	SPTLC2	0.739811	4.28594e-07
ENSG00000100599	RIN3	0.772663	3.85348e-08
ENSG00000100600	LGMN	0.799563	4.45318e-09
ENSG00000100601	ALKBH1	-0.186172	0.283169
ENSG00000100603	SNW1	-0.485777	0.000262354
ENSG00000100605	ITPK1	-0.252305	0.152733
ENSG00000100612	DHRS7	-0.257135	0.110601
ENSG00000100614	PPM1A	0.442108	0.00208801
ENSG00000100625	SIX4	-0.445398	6.55599e-05
ENSG00000100628	ASB2	0.0413527	1
ENSG00000100629	CEP128	-0.50855	9.34112e-06
ENSG00000100632	ERH	-1.18816	6.11826e-70
ENSG00000100644	HIF1A	0.269868	0.0144654
ENSG00000100647	SUSD6	1.29365	2.7556e-20
ENSG00000100650	SRSF5	-0.300714	0.00271749
ENSG00000100664	EIF5	-1.59558	3.00311e-80
ENSG00000100678	SLC8A3	-0.142193	0.0401665
ENSG00000100697	DICER1	0.200464	0.125717
ENSG00000100711	ZFYVE21	0.532549	4.96635e-06
ENSG00000100714	MTHFD1	-0.587613	0.000616302
ENSG00000100722	ZC3H14	-0.44423	0.00329862
ENSG00000100726	TELO2	0.00322898	0.948404
ENSG00000100731	PCNX	0.378966	0.0192338
ENSG00000100739	BDKRB1	0.237727	3.96089e-05
ENSG00000100744	GSKIP	-0.380762	0.0188824
ENSG00000100749	VRK1	-1.18838	8.72624e-14
ENSG00000100764	PSMC1	0.468458	1.43907e-07
ENSG00000100784	RPS6KA5	0.682214	2.48867e-05
ENSG00000100796	PPP4R3A	0.130335	0.410696
ENSG00000100802	C14orf93	-0.227585	0.120579
ENSG00000100804	PSMB5	0.215733	0.000257068
ENSG00000100811	YY1	0.632545	6.00716e-10
ENSG00000100813	ACIN1	-0.296779	0.036102
ENSG00000100814	CCNB1IP1	-1.81126	4.57401e-43
ENSG00000100815	TRIP11	0.118579	0.463511
ENSG00000100823	APEX1	-0.531656	7.38838e-08
ENSG00000100836	PABPN1	-0.141764	0.244723
ENSG00000100842	EFS	-0.718477	2.71717e-07
ENSG00000100852	ARHGAP5	0.596823	1.80794e-05
ENSG00000100865	CINP	0.392305	0.00556247
ENSG00000100883	SRP54	-0.0595136	0.836259
ENSG00000100888	CHD8	0.2977	0.053602
ENSG00000100889	PCK2	-0.187545	0.330493
ENSG00000100897	DCAF11	-0.0303643	0.931087
ENSG00000100902	PSMA6	0.608448	6.34197e-05
ENSG00000100906	NFKBIA	1.85558	1.3808e-71
ENSG00000100908	EMC9	-0.193836	0.225824
ENSG00000100911	PSME2	0.345318	0.00302405
ENSG00000100916	BRMS1L	-0.0104893	0.972689
ENSG00000100918	REC8	-0.312755	0.00236415
ENSG00000100926	TM9SF1	0.295609	0.106669
ENSG00000100934	SEC23A	1.05242	7.46612e-17
ENSG00000100938	GMPR2	0.201622	0.181935
ENSG00000100941	PNN	-1.3548	6.04553e-34
ENSG00000100949	RABGGTA	0.510926	0.00049416
ENSG00000100968	NFATC4	-0.269105	0.0134452
ENSG00000100979	PLTP	-0.285223	0.198401
ENSG00000100982	PCIF1	-0.0780041	0.666611
ENSG00000100983	GSS	0.170721	0.253084
ENSG00000100985	MMP9	0.344186	0.160962
ENSG00000100991	TRPC4AP	0.554132	9.62107e-05
ENSG00000100994	PYGB	0.566996	0.000203835
ENSG00000100997	ABHD12	0.234289	0.136305
ENSG00000101000	PROCR	1.01589	2.23374e-22
ENSG00000101003	GINS1	-1.38707	3.76504e-18
ENSG00000101004	NINL	-0.198651	0.246257
ENSG00000101017	CD40	2.14426	1.14096e-98
ENSG00000101019	UQCC1	-0.414598	0.0162236
ENSG00000101040	ZMYND8	-0.512176	0.000564807
ENSG00000101052	IFT52	-0.619789	1.51458e-06
ENSG00000101057	MYBL2	-2.00137	2.43083e-34
ENSG00000101079	NDRG3	0.874292	4.19488e-10
ENSG00000101084	C20orf24	0.641167	8.62308e-14
ENSG00000101096	NFATC2	0.289086	1.41376e-05
ENSG00000101104	PABPC1L	-0.396712	0.000279223
ENSG00000101109	STK4	-0.225007	0.147551
ENSG00000101115	SALL4	-1.13498	5.79902e-14
ENSG00000101126	ADNP	0.291156	0.0374233
ENSG00000101132	PFDN4	0.229494	0.0386625
ENSG00000101134	DOK5	2.78449	3.47119e-131
ENSG00000101138	CSTF1	-0.304504	0.109392
ENSG00000101144	BMP7	-0.633619	2.03067e-05
ENSG00000101146	RAE1	-0.810897	3.63966e-06
ENSG00000101150	TPD52L2	-0.721123	3.20742e-09
ENSG00000101152	DNAJC5	0.852195	7.23454e-10
ENSG00000101158	NELFCD	-0.485287	0.000301498
ENSG00000101160	CTSZ	1.88326	2.57938e-72
ENSG00000101161	PRPF6	0.340291	0.0183959
ENSG00000101166	PRELID3B	-0.266321	0.0557298
ENSG00000101181	MTG2	-0.0921692	0.622416
ENSG00000101182	PSMA7	0.352209	4.09e-16
ENSG00000101189	MRGBP	0.0183733	0.942699
ENSG00000101190	TCFL5	0.0510933	0.968653
ENSG00000101191	DIDO1	0.0926232	0.629639
ENSG00000101193	GID8	0.239373	0.0934496
ENSG00000101198	NKAIN4	-0.18867	0.018757
ENSG00000101199	ARFGAP1	-0.161066	0.446353
ENSG00000101210	EEF1A2	0.22402	1
ENSG00000101216	GMEB2	-0.238097	0.0724625
ENSG00000101220	C20orf27	-0.888234	5.24009e-12
ENSG00000101224	CDC25B	1.16866	8.09733e-18
[truncated: 12,102 more rows]

## Sheet: ST7B
ensembl	GeneName	logFC (FC=MT/day 6)	p.adj
ENSG00000000003	TSPAN6	-1.12484	5.04035e-20
ENSG00000000005	TNMD	0.0432022	1
ENSG00000000419	DPM1	-0.359343	0.00528213
ENSG00000000457	SCYL3	-0.0138778	0.90112
ENSG00000000460	C1orf112	-0.37854	0.00538556
ENSG00000000971	CFH	0.201869	0.000785766
ENSG00000001036	FUCA2	0.516464	1.42576e-05
ENSG00000001084	GCLC	0.434984	0.00134015
ENSG00000001167	NFYA	0.256029	0.0833021
ENSG00000001460	STPG1	-0.147821	0.305028
ENSG00000001461	NIPAL3	0.173847	0.217388
ENSG00000001497	LAS1L	-0.857394	8.33147e-09
ENSG00000001561	ENPP4	0.136504	0.0020688
ENSG00000001617	SEMA3F	1.27044	8.21225e-29
ENSG00000001629	ANKIB1	-0.0654553	0.718865
ENSG00000001630	CYP51A1	0.0813747	0.80924
ENSG00000001631	KRIT1	0.048109	0.812504
ENSG00000002016	RAD52	-0.0448962	0.620251
ENSG00000002330	BAD	0.60126	1.032e-10
ENSG00000002549	LAP3	0.234456	0.0662657
ENSG00000002586	CD99	0.801856	2.86652e-71
ENSG00000002587	HS3ST1	2.5568	6.88881e-97
ENSG00000002822	MAD1L1	0.53324	3.35434e-05
ENSG00000002834	LASP1	0.830367	4.36942e-16
ENSG00000002919	SNX11	0.170388	0.270945
ENSG00000002933	TMEM176A	1.30694	2.37655e-53
ENSG00000003056	M6PR	-0.296524	0.0106605
ENSG00000003096	KLHL13	-0.0557749	0.610257
ENSG00000003147	ICA1	1.16342	4.77932e-22
ENSG00000003249	DBNDD1	0.216707	0.0618288
ENSG00000003393	ALS2	-0.29423	0.040195
ENSG00000003400	CASP10	-0.142719	0.302252
ENSG00000003402	CFLAR	-0.656521	1.03921e-10
ENSG00000003436	TFPI	-0.854127	1.82634e-25
ENSG00000003509	NDUFAF7	-0.193793	0.205651
ENSG00000003756	RBM5	0.0982981	0.530305
ENSG00000003989	SLC7A2	-0.444215	0.00151139
ENSG00000004059	ARF5	-0.475797	2.02502e-08
ENSG00000004139	SARM1	0.139363	0.125458
ENSG00000004142	POLDIP2	-0.223525	0.031714
ENSG00000004399	PLXND1	1.07837	5.0607e-35
ENSG00000004455	AK2	0.436204	0.000254736
ENSG00000004478	FKBP4	0.241055	0.0462409
ENSG00000004487	KDM1A	-0.738289	6.68199e-08
ENSG00000004534	RBM6	-0.0325936	0.869406
ENSG00000004660	CAMKK1	0.419467	1.77698e-10
ENSG00000004700	RECQL	0.147298	0.287373
ENSG00000004766	VPS50	0.654556	1.1654e-17
ENSG00000004776	HSPB6	0.337281	2.29439e-06
ENSG00000004777	ARHGAP33	-0.196733	0.0816857
ENSG00000004779	NDUFAB1	-0.0663808	0.387647
ENSG00000004799	PDK4	0.172099	0.00160961
ENSG00000004864	SLC25A13	-0.437757	0.00095288
ENSG00000004866	ST7	0.0665694	0.657406
ENSG00000004897	CDC27	0.381834	0.00676981
ENSG00000004961	HCCS	0.0323187	0.875574
ENSG00000004975	DVL2	-0.450946	0.00218591
ENSG00000005007	UPF1	-0.310361	0.0234886
ENSG00000005020	SKAP2	0.567249	9.12466e-06
ENSG00000005022	SLC25A5	-0.214507	7.50567e-05
ENSG00000005059	CCDC109B	-0.014604	0.960341
ENSG00000005075	POLR2J	0.468485	4.13118e-10
ENSG00000005100	DHX33	0.0805994	0.591569
ENSG00000005102	MEOX1	0.042242	1
ENSG00000005108	THSD7A	0.677107	1.25398e-11
ENSG00000005156	LIG3	-0.167864	0.290852
ENSG00000005175	RPAP3	-0.135957	0.424323
ENSG00000005187	ACSM3	0.239026	1
ENSG00000005189	AC004381.6	-0.2162	0.0163618
ENSG00000005194	CIAPIN1	-0.536341	8.17163e-05
ENSG00000005206	SPPL2B	0.371443	0.00744752
ENSG00000005238	FAM214B	0.582848	0.000109041
ENSG00000005243	COPZ2	0.734215	1.47536e-14
ENSG00000005249	PRKAR2B	0.955442	4.37734e-16
ENSG00000005302	MSL3	1.01514	2.07103e-17
ENSG00000005339	CREBBP	0.700858	1.36311e-08
ENSG00000005379	BZRAP1	0.0537941	1
ENSG00000005436	GCFC2	0.0421011	0.808545
ENSG00000005448	WDR54	-1.61099	5.32099e-36
ENSG00000005469	CROT	-0.126832	0.414374
ENSG00000005483	KMT2E	-0.121144	0.312662
ENSG00000005486	RHBDD2	0.478594	3.99142e-06
ENSG00000005700	IBTK	0.279127	0.0442976
ENSG00000005801	ZNF195	-0.0394807	0.787927
ENSG00000005810	MYCBP2	1.29806	3.42345e-34
ENSG00000005812	FBXL3	1.07955	7.33667e-18
ENSG00000005882	PDK2	0.348959	0.00670195
ENSG00000005884	ITGA3	0.746431	1.01619e-08
ENSG00000005889	ZFX	1.01752	9.03364e-17
ENSG00000005893	LAMP2	1.56649	6.01195e-44
ENSG00000005961	ITGA2B	-0.117647	0.0360363
ENSG00000006007	GDE1	0.479177	0.000174059
ENSG00000006015	C19orf60	0.456593	8.31212e-09
ENSG00000006016	CRLF1	-0.222798	0.00215455
ENSG00000006025	OSBPL7	0.547506	3.63438e-07
ENSG00000006042	TMEM98	-1.35761	2.22947e-40
ENSG00000006047	YBX2	-0.0703378	0.126815
ENSG00000006062	MAP3K14	0.093961	0.328871
ENSG00000006118	TMEM132A	0.0540971	0.635451
ENSG00000006125	AP2B1	0.0926359	0.469563
ENSG00000006128	TAC1	0.0298707	1
ENSG00000006194	ZNF263	0.158955	0.52565
ENSG00000006210	CX3CL1	0.142408	1
ENSG00000006282	SPATA20	-0.133481	0.454574
ENSG00000006283	CACNA1G	-0.0704269	0.109419
ENSG00000006327	TNFRSF12A	0.141251	0.334984
ENSG00000006432	MAP3K9	-0.22789	0.00199777
ENSG00000006451	RALA	0.00867255	0.969365
ENSG00000006453	BAIAP2L1	-0.139844	0.194215
ENSG00000006459	KDM7A	-0.123577	0.489517
ENSG00000006468	ETV1	0.0593343	0.790431
ENSG00000006530	AGK	-0.0654274	0.774695
ENSG00000006534	ALDH3B1	-0.0136005	1
ENSG00000006576	PHTF2	-0.281162	0.0812752
ENSG00000006606	CCL26	0.0311232	1
ENSG00000006607	FARP2	0.0652357	0.820181
ENSG00000006625	GGCT	-0.280676	0.00837384
ENSG00000006634	DBF4	-1.42553	1.26981e-26
ENSG00000006638	TBXA2R	1.74895	8.21887e-47
ENSG00000006652	IFRD1	0.985898	1.09686e-18
ENSG00000006695	COX10	0.251658	0.0999218
ENSG00000006704	GTF2IRD1	-0.203694	0.150209
ENSG00000006712	PAF1	0.337011	0.0143439
ENSG00000006715	VPS41	0.617824	1.61926e-05
ENSG00000006740	ARHGAP44	-0.299986	0.00381856
ENSG00000006744	ELAC2	0.0895387	0.477836
ENSG00000006756	ARSD	0.278124	0.0459445
ENSG00000006757	PNPLA4	-0.875882	5.6144e-11
ENSG00000006788	MYH13	-0.13449	0.0243909
ENSG00000006831	ADIPOR2	0.643809	5.33909e-07
ENSG00000006837	CDKL3	-0.278829	0.0220683
ENSG00000007047	MARK4	0.329059	0.00849455
ENSG00000007062	PROM1	-0.111697	0.0368358
ENSG00000007080	CCDC124	0.183569	0.0542423
ENSG00000007129	CEACAM21	-0.626757	0.000118264
ENSG00000007168	PAFAH1B1	-0.212157	0.0669611
ENSG00000007171	NOS2	-0.100881	0.0580804
ENSG00000007174	DNAH9	-0.0599971	0.144252
ENSG00000007202	KIAA0100	0.168331	0.285261
ENSG00000007237	GAS7	-0.0251319	0.79666
ENSG00000007255	TRAPPC6A	-1.53388	4.84308e-34
ENSG00000007264	MATK	1.94545	1.74914e-61
ENSG00000007312	CD79B	-0.711526	3.29596e-07
ENSG00000007341	ST7L	0.111789	0.51488
ENSG00000007376	RPUSD1	0.470787	0.000268999
ENSG00000007384	RHBDF1	-0.200882	0.196759
ENSG00000007392	LUC7L	-0.0426615	0.802366
ENSG00000007402	CACNA2D2	-0.242988	0.00574558
ENSG00000007520	TSR3	-0.0664508	0.561429
ENSG00000007541	PIGQ	0.42871	0.00165018
ENSG00000007545	CRAMP1	0.437749	0.00032441
ENSG00000007866	TEAD3	-0.956375	1.21793e-11
ENSG00000007908	SELE	-0.382807	0.0619044
ENSG00000007923	DNAJC11	0.136375	0.379689
ENSG00000007944	MYLIP	1.61837	1.76101e-41
ENSG00000007968	E2F2	0.0199995	0.424424
ENSG00000008018	PSMB1	0.0648912	0.324187
ENSG00000008056	SYN1	-0.18333	0.0411818
ENSG00000008083	JARID2	0.0212276	0.898379
ENSG00000008086	CDKL5	-0.159393	0.171848
ENSG00000008128	CDK11A	-0.0851758	0.591698
ENSG00000008130	NADK	0.376083	0.00438327
ENSG00000008256	CYTH3	0.404125	0.00102474
ENSG00000008277	ADAM22	-0.0851888	0.0815648
ENSG00000008282	SYPL1	0.695388	1.2467e-13
ENSG00000008283	CYB561	1.25294	1.47864e-25
ENSG00000008294	SPAG9	0.458957	4.70832e-05
ENSG00000008300	CELSR3	-0.271742	0.000642629
ENSG00000008311	AASS	-0.293742	0.0451464
ENSG00000008323	PLEKHG6	-0.0391384	0.257401
ENSG00000008324	SS18L2	-0.156334	0.20048
ENSG00000008382	MPND	-0.216889	0.205125
ENSG00000008394	MGST1	-3.54282	5.15366e-143
ENSG00000008405	CRY1	-0.0540159	0.754227
ENSG00000008441	NFIX	0.163386	3.59896e-05
ENSG00000008513	ST3GAL1	0.721606	1.86799e-08
ENSG00000008517	IL32	2.04261	3.83479e-87
ENSG00000008710	PKD1	-0.250235	0.097313
ENSG00000008838	MED24	-0.0642619	0.890037
ENSG00000008853	RHOBTB2	0.340537	0.0173446
ENSG00000008869	HEATR5B	0.185013	0.109979
ENSG00000008952	SEC62	1.13155	9.66364e-50
ENSG00000008988	RPS20	-0.37106	3.45928e-40
ENSG00000009307	CSDE1	0.357245	8.64226e-06
ENSG00000009335	UBE3C	0.818756	8.36198e-11
ENSG00000009413	REV3L	-0.193617	0.158731
ENSG00000009694	TENM1	0.0597661	1
ENSG00000009780	FAM76A	0.201546	0.164848
ENSG00000009830	POMT2	0.24565	0.0864467
ENSG00000009844	VTA1	-0.348498	0.0129382
ENSG00000009950	MLXIPL	-0.0562015	0.167053
ENSG00000009954	BAZ1B	-0.29334	0.0181804
ENSG00000010017	RANBP9	0.199517	0.197448
ENSG00000010030	ETV7	0.0257557	1
ENSG00000010072	SPRTN	0.438269	0.00282698
ENSG00000010165	METTL13	-0.230048	0.22413
ENSG00000010219	DYRK4	0.489905	6.0335e-05
ENSG00000010244	ZNF207	0.0804861	0.452455
ENSG00000010256	UQCRC1	0.344416	0.000253672
ENSG00000010270	STARD3NL	0.0179741	0.915292
ENSG00000010278	CD9	3.39474	3.53228767623694e-315
ENSG00000010282	HHATL	0.157556	0.00161697
ENSG00000010292	NCAPD2	-0.796858	5.4246e-08
ENSG00000010295	IFFO1	0.175776	0.233431
ENSG00000010318	PHF7	-0.502284	0.000607192
ENSG00000010319	SEMA3G	0.96799	2.89846e-20
ENSG00000010322	NISCH	0.296875	0.0408543
ENSG00000010327	STAB1	2.31589	6.58324e-85
ENSG00000010361	FUZ	-0.149726	0.387444
ENSG00000010404	IDS	0.0965141	0.438638
ENSG00000010438	PRSS3	0.874089	7.99855e-20
ENSG00000010539	ZNF200	0.0903076	0.649206
ENSG00000010626	LRRC23	0.06057	0.767495
ENSG00000010671	BTK	-0.375415	5.96112e-05
ENSG00000010803	SCMH1	-0.582073	7.68862e-05
ENSG00000010810	FYN	1.12754	6.19773e-34
ENSG00000010818	HIVEP2	0.905436	3.64952e-26
ENSG00000011007	TCEB3	0.576858	6.49754e-06
ENSG00000011009	LYPLA2	0.440458	2.57464e-05
ENSG00000011021	CLCN6	0.137384	0.328822
ENSG00000011028	MRC2	-0.0459827	0.79201
ENSG00000011105	TSPAN9	0.303923	0.0118794
ENSG00000011114	BTBD7	0.0499707	0.793246
ENSG00000011132	APBA3	0.201785	0.175586
ENSG00000011143	MKS1	-0.249024	0.084816
ENSG00000011198	ABHD5	0.599036	5.37271e-06
ENSG00000011201	ANOS1	-0.515066	3.18156e-06
ENSG00000011243	AKAP8L	-0.415915	0.0019095
ENSG00000011258	MBTD1	-0.102451	0.530219
ENSG00000011260	UTP18	-0.086868	0.578067
ENSG00000011275	RNF216	0.0414149	0.844895
ENSG00000011295	TTC19	-0.150115	0.320132
ENSG00000011304	PTBP1	-0.0652941	0.580863
ENSG00000011332	DPF1	-0.249853	0.00368888
ENSG00000011347	SYT7	-0.171815	0.0317386
ENSG00000011376	LARS2	-0.113927	0.36603
ENSG00000011405	PIK3C2A	0.270231	0.0171228
ENSG00000011422	PLAUR	1.12727	1.46061e-20
ENSG00000011426	ANLN	-1.07347	1.15873e-12
ENSG00000011451	WIZ	0.200039	0.163979
ENSG00000011454	RABGAP1	0.45304	0.000758848
ENSG00000011465	DCN	0.0293999	1
ENSG00000011485	PPP5C	0.0156739	0.861053
ENSG00000011523	CEP68	0.304363	0.0185074
ENSG00000011566	MAP4K3	0.150418	0.344344
ENSG00000011600	TYROBP	-0.151868	0.0137054
ENSG00000011638	TMEM159	-0.0670077	0.720505
ENSG00000011677	GABRA3	-0.0421718	0.250218
ENSG00000012048	BRCA1	-0.804965	3.98045e-08
ENSG00000012061	ERCC1	-0.206239	0.0632301
ENSG00000012171	SEMA3B	-0.0708409	0.246778
ENSG00000012174	MBTPS2	0.321458	0.0123966
ENSG00000012211	PRICKLE3	-0.33969	8.96608e-05
ENSG00000012232	EXTL3	0.277793	0.0475316
ENSG00000012660	ELOVL5	0.0336638	0.842356
ENSG00000012822	CALCOCO1	0.38418	0.0050027
ENSG00000012963	UBR7	-0.270559	0.0843079
ENSG00000012983	MAP4K5	0.185133	0.186014
ENSG00000013016	EHD3	2.70111	1.09547e-139
ENSG00000013275	PSMC4	0.674733	9.42538e-13
ENSG00000013288	MAN2B2	0.670501	7.1694e-09
ENSG00000013297	CLDN11	-0.299356	0.0281187
ENSG00000013306	SLC25A39	0.289168	0.000242342
ENSG00000013364	MVP	1.20353	1.48369e-25
ENSG00000013374	NUB1	-0.457234	0.00140403
ENSG00000013375	PGM3	-0.063618	0.695551
ENSG00000013392	RWDD2A	-0.146749	0.227661
ENSG00000013441	CLK1	0.660814	1.506e-07
ENSG00000013503	POLR3B	-0.0135982	0.858147
ENSG00000013523	ANGEL1	0.225793	0.0945707
ENSG00000013561	RNF14	-0.134455	0.390305
ENSG00000013563	DNASE1L1	0.158994	0.312195
ENSG00000013573	DDX11	-0.376267	0.00748091
ENSG00000013583	HEBP1	0.499955	2.02634e-06
ENSG00000013588	GPRC5A	-0.00997895	1
ENSG00000013619	MAMLD1	0.477947	1.63386e-05
ENSG00000013810	TACC3	-1.24909	4.91255e-19
ENSG00000014123	UFL1	-0.153357	0.342733
ENSG00000014138	POLA2	-0.711969	6.40282e-07
ENSG00000014164	ZC3H3	-0.374323	0.0118113
ENSG00000014216	CAPN1	0.836974	2.84747e-14
ENSG00000014257	ACPP	-0.0122905	0.566592
ENSG00000014641	MDH1	-0.608203	4.13114e-08
ENSG00000014824	SLC30A9	-0.173465	0.2531
ENSG00000014914	MTMR11	0.301357	0.0183781
ENSG00000014919	COX15	-0.376407	0.0124083
ENSG00000015133	CCDC88C	0.918979	8.00967e-15
ENSG00000015153	YAF2	0.661463	5.22056e-09
ENSG00000015171	ZMYND11	0.999037	1.34601e-16
ENSG00000015475	BID	1.42758	1.11219e-38
ENSG00000015479	MATR3	-0.0925729	0.0681157
ENSG00000015532	XYLT2	0.0376569	0.882156
ENSG00000015568	RGPD5	0.439433	8.44431e-12
ENSG00000015676	NUDCD3	0.404393	0.00663633
ENSG00000016082	ISL1	-0.483077	4.36201e-05
ENSG00000016391	CHDH	-0.190996	0.00529052
ENSG00000016402	IL20RA	-0.0688867	0.251485
ENSG00000016864	GLT8D1	-0.570143	6.88518e-06
ENSG00000017260	ATP2C1	0.79551	1.07711e-10
ENSG00000017427	IGF1	0.467288	1.0375e-12
ENSG00000017483	SLC38A5	-0.0758564	0.0947741
ENSG00000017797	RALBP1	-0.0850668	0.387053
ENSG00000018189	RUFY3	0.136438	0.392124
ENSG00000018408	WWTR1	2.90953	7.80258e-257
ENSG00000018510	AGPS	-0.0587886	0.725458
ENSG00000018610	CXorf56	0.134367	0.298926
ENSG00000018625	ATP1A2	-0.265248	0.00132886
ENSG00000018699	TTC27	-0.0393217	0.870089
ENSG00000018869	ZNF582	-0.000207162	1
ENSG00000019144	PHLDB1	1.46475	3.68445e-36
ENSG00000019485	PRDM11	0.381376	1.4514e-11
ENSG00000019505	SYT13	-0.059852	0.204519
ENSG00000019549	SNAI2	-0.171922	0.277103
ENSG00000019582	CD74	-1.09236	1.4014e-15
ENSG00000019995	ZRANB1	0.244706	0.111853
ENSG00000020129	NCDN	0.347148	0.0011623
ENSG00000020181	ADGRA2	0.014292	0.992619
ENSG00000020256	ZFP64	-0.0783704	0.661519
ENSG00000020426	MNAT1	-0.380117	0.00434002
ENSG00000020577	SAMD4A	0.329875	0.00613032
ENSG00000020633	RUNX3	0.548268	8.74415e-15
ENSG00000020922	MRE11A	-0.299079	0.0471801
ENSG00000021300	PLEKHB1	-0.419399	2.40437e-05
ENSG00000021355	SERPINB1	1.5352	1.08808e-53
ENSG00000021574	SPAST	0.312671	0.0188075
ENSG00000021645	NRXN3	-0.3759	5.74355e-05
ENSG00000021762	OSBPL5	-0.0771519	0.454576
ENSG00000021776	AQR	0.0899985	0.657438
ENSG00000021826	CPS1	-0.785408	1.22123e-09
ENSG00000022267	FHL1	-0.0696853	0.790101
ENSG00000022277	RTFDC1	0.613413	3.41462e-11
ENSG00000022556	NLRP2	-0.114499	0.0560763
ENSG00000022567	SLC45A4	0.772364	5.22737e-14
ENSG00000022840	RNF10	0.165444	0.146913
ENSG00000022976	ZNF839	-0.277256	0.0277839
ENSG00000023041	ZDHHC6	0.612139	5.73048e-06
ENSG00000023171	GRAMD1B	0.490717	6.39466e-05
ENSG00000023191	RNH1	1.07467	2.80028e-33
ENSG00000023228	NDUFS1	-0.116599	0.463143
ENSG00000023287	RB1CC1	0.40752	0.000775497
ENSG00000023318	ERP44	0.0718798	0.64939
ENSG00000023330	ALAS1	0.0063223	0.966462
ENSG00000023445	BIRC3	0.414682	0.00026048
ENSG00000023516	AKAP11	0.616665	4.08315e-06
ENSG00000023572	GLRX2	0.5794	4.36299e-06
ENSG00000023608	SNAPC1	-0.62227	1.69295e-05
ENSG00000023697	DERA	-1.05426	4.53624e-19
ENSG00000023734	STRAP	0.200409	0.00641088
ENSG00000023892	DEF6	-0.281965	0.000439221
ENSG00000023902	PLEKHO1	1.45249	7.8019e-68
ENSG00000023909	GCLM	1.17432	6.82218e-28
ENSG00000024048	UBR2	0.303512	0.0406987
ENSG00000024422	EHD2	0.289254	0.0132346
ENSG00000024526	DEPDC1	-1.52857	1.07986e-24
ENSG00000024862	CCDC28A	-0.204079	0.186332
ENSG00000025039	RRAGD	0.501876	1.48778e-05
ENSG00000025156	HSF2	-0.315294	0.0395442
ENSG00000025293	PHF20	-0.473923	6.2299e-05
ENSG00000025423	HSD17B6	-0.137585	0.0226953
ENSG00000025434	NR1H3	-0.678509	1.11005e-07
ENSG00000025708	TYMP	0.601304	5.61619e-07
ENSG00000025770	NCAPH2	-0.559295	0.000198762
ENSG00000025772	TOMM34	-0.775124	9.70739e-09
ENSG00000025796	SEC63	-0.0670122	0.591698
ENSG00000025800	KPNA6	-0.359297	0.00348609
ENSG00000026025	VIM	0.853253	4.1809e-42
ENSG00000026103	FAS	0.286131	0.00502715
ENSG00000026297	RNASET2	0.195522	0.106962
ENSG00000026508	CD44	2.45091	1.92769e-111
ENSG00000026559	KCNG1	-0.869744	4.52733e-10
ENSG00000026652	AGPAT4	-0.305765	0.0392626
ENSG00000026950	BTN3A1	0.434059	1.24187e-10
ENSG00000027001	MIPEP	0.0110207	0.84548
ENSG00000027075	PRKCH	1.64639	4.25887e-41
ENSG00000027697	IFNGR1	0.583256	7.29309e-07
ENSG00000027847	B4GALT7	-0.0657997	0.661856
ENSG00000027869	SH2D2A	0.160471	0.248503
ENSG00000028116	VRK2	-0.186378	0.251576
ENSG00000028137	TNFRSF1B	0.478372	0.000303955
ENSG00000028203	VEZT	0.72186	2.31313e-09
ENSG00000028277	POU2F2	0.886069	3.47489e-12
ENSG00000028310	BRD9	-0.123734	0.408181
ENSG00000028528	SNX1	0.340573	0.00813671
ENSG00000028839	TBPL1	-0.39785	0.00079054
ENSG00000029153	ARNTL2	0.575527	3.70866e-07
ENSG00000029363	BCLAF1	0.200781	0.0860541
ENSG00000029364	SLC39A9	0.547804	4.03666e-05
ENSG00000029534	ANK1	0.0310498	1
ENSG00000029639	TFB1M	-1.1114	2.40273e-14
ENSG00000029725	RABEP1	0.283741	0.0139667
ENSG00000029993	HMGB3	-1.51566	4.65355e-43
ENSG00000030066	NUP160	-0.198308	0.194644
ENSG00000030110	BAK1	-0.562963	0.000102286
ENSG00000030419	IKZF2	0.0259332	1
ENSG00000030582	GRN	1.5556	5.44067e-94
ENSG00000031003	FAM13B	0.0263412	0.971493
ENSG00000031081	ARHGAP31	1.00352	6.0911e-16
ENSG00000031691	CENPQ	-0.764555	1.70339e-07
ENSG00000031698	SARS	0.654065	3.71812e-11
ENSG00000031823	RANBP3	-0.0161394	1
ENSG00000032219	ARID4A	0.0193583	0.968595
ENSG00000032389	TSSC1	-0.17809	0.254068
ENSG00000032444	PNPLA6	0.459182	0.000510297
ENSG00000032742	IFT88	0.0301667	0.876537
ENSG00000033011	ALG1	0.590642	4.5012e-06
ENSG00000033030	ZCCHC8	0.0150724	1
ENSG00000033050	ABCF2	0.222153	0.151036
ENSG00000033100	CHPF2	1.34808	1.64057e-24
ENSG00000033122	LRRC7	-0.0996166	0.051277
ENSG00000033170	FUT8	0.0227957	0.973158
ENSG00000033178	UBA6	0.230033	0.0892176
ENSG00000033327	GAB2	0.0927257	0.585065
ENSG00000033627	ATP6V0A1	0.763841	2.32308e-09
ENSG00000033800	PIAS1	-0.334144	0.0174245
ENSG00000033867	SLC4A7	-0.208491	0.178369
ENSG00000034053	APBA2	-0.0928442	0.561695
ENSG00000034152	MAP2K3	1.04907	4.1845e-18
ENSG00000034239	EFCAB1	-0.129017	0.0238511
ENSG00000034510	TMSB10	0.939929	5.08973e-131
ENSG00000034533	ASTE1	-0.214409	0.0242585
ENSG00000034677	RNF19A	0.433879	0.00100785
ENSG00000034693	PEX3	0.0466762	0.756159
ENSG00000034713	GABARAPL2	0.473732	7.78023e-12
ENSG00000035115	SH3YL1	0.728735	2.7142e-08
ENSG00000035141	FAM136A	-0.734322	5.66494e-11
ENSG00000035403	VCL	-0.733077	5.03535e-10
ENSG00000035499	DEPDC1B	-1.33477	1.71308e-20
ENSG00000035664	DAPK2	0.16254	0.000114745
ENSG00000035681	NSMAF	0.772764	2.74229e-09
ENSG00000035687	ADSS	0.375189	0.00337902
ENSG00000035862	TIMP2	2.9351	4.13562e-193
ENSG00000035928	RFC1	0.0305929	0.819042
ENSG00000036054	TBC1D23	0.396741	0.0056138
ENSG00000036257	CUL3	0.224683	0.120079
ENSG00000036530	CYP46A1	0.0454708	0.4092
ENSG00000036549	ZZZ3	0.282415	0.0493619
ENSG00000036672	USP2	0.106969	1
ENSG00000037042	TUBG2	-0.267875	0.0780816
ENSG00000037241	RPL26L1	-0.127334	0.199237
ENSG00000037280	FLT4	1.68024	1.31097e-47
ENSG00000037474	NSUN2	-0.117745	0.489973
ENSG00000037637	FBXO42	0.12344	0.485638
ENSG00000037757	MRI1	0.561933	4.55882e-05
ENSG00000037897	METTL1	-0.0805414	0.370856
ENSG00000038002	AGA	0.4337	0.000634693
ENSG00000038210	PI4K2B	0.223989	0.116509
ENSG00000038219	BOD1L1	0.057432	0.726433
ENSG00000038274	MAT2B	0.638969	5.77599e-07
ENSG00000038295	TLL1	0.133677	0.00241985
ENSG00000038382	TRIO	0.727724	1.73204e-08
ENSG00000038427	VCAN	-0.648416	9.81787e-08
ENSG00000038532	CLEC16A	0.241534	0.0476242
ENSG00000039068	CDH1	-0.033576	0.396227
ENSG00000039123	SKIV2L2	0.0716183	0.642433
ENSG00000039319	ZFYVE16	0.351427	0.00861436
ENSG00000039523	FAM65A	1.00543	6.37251e-18
ENSG00000039560	RAI14	0.848132	8.26228e-13
ENSG00000039650	PNKP	0.0399417	0.790281
ENSG00000040199	PHLPP2	-0.207037	0.0370349
ENSG00000040275	SPDL1	-0.689871	5.2917e-07
ENSG00000040341	STAU2	-0.130724	0.410539
ENSG00000040487	PQLC2	0.183691	0.238029
ENSG00000040531	CTNS	0.401688	0.00454819
ENSG00000040608	RTN4R	-0.273834	0.00403229
ENSG00000040633	PHF23	-0.341085	0.0118261
ENSG00000040731	CDH10	0.146386	0.00132522
ENSG00000040933	INPP4A	0.236417	0.118486
ENSG00000041353	RAB27B	0.739724	6.95301e-15
ENSG00000041357	PSMA4	-0.0594644	0.55605
ENSG00000041802	LSG1	0.363083	0.00724743
ENSG00000041880	PARP3	0.0785775	1
ENSG00000041982	TNC	-0.083088	0.800115
ENSG00000041988	THAP3	-0.339717	0.0252619
ENSG00000042062	FAM65C	0.130901	0.902754
ENSG00000042088	TDP1	-0.462923	0.00228097
ENSG00000042286	AIFM2	1.01051	2.82521e-20
ENSG00000042317	SPATA7	-0.247512	0.116184
ENSG00000042429	MED17	0.263693	0.102126
ENSG00000042445	RETSAT	0.129184	0.618711
ENSG00000042493	CAPG	0.0581581	0.616761
ENSG00000042753	AP2S1	0.294582	1.63125e-09
ENSG00000042980	ADAM28	-0.119322	0.0372714
ENSG00000043093	DCUN1D1	0.110079	0.446724
ENSG00000043143	JADE2	-0.0816054	0.59539
ENSG00000043355	ZIC2	-0.451647	1.50208e-05
ENSG00000043462	LCP2	0.891825	3.57635e-14
ENSG00000043514	TRIT1	-0.170261	0.225951
ENSG00000044090	CUL7	-0.0864771	0.517738
ENSG00000044115	CTNNA1	1.10486	1.76647e-36
ENSG00000044446	PHKA2	-0.368446	0.000242373
ENSG00000044459	CNTLN	-0.366701	0.0152511
ENSG00000044524	EPHA3	-0.0545706	0.320019
ENSG00000044574	HSPA5	0.387595	0.000172946
ENSG00000046604	DSG2	-1.69898	9.29115e-31
ENSG00000046647	GEMIN8	-0.181572	0.227334
ENSG00000046651	OFD1	0.0472581	0.752186
ENSG00000046653	GPM6B	-1.29706	5.2361e-21
ENSG00000047056	WDR37	0.39258	0.00250585
ENSG00000047188	YTHDC2	0.486096	0.000940555
ENSG00000047230	CTPS2	-0.428394	0.00467213
ENSG00000047249	ATP6V1H	0.54058	1.0044e-05
ENSG00000047315	POLR2B	-0.291909	0.0409735
ENSG00000047346	FAM214A	1.08483	2.60005e-18
ENSG00000047410	TPR	-0.444805	3.80528e-05
ENSG00000047578	KIAA0556	0.198173	0.0562937
ENSG00000047579	DTNBP1	0.313705	0.0153203
ENSG00000047621	C12orf4	-0.197213	0.14193
ENSG00000047634	SCML1	0.316037	0.0529713
ENSG00000047644	WWC3	0.229951	0.114523
ENSG00000047648	ARHGAP6	0.85037	4.47322e-18
ENSG00000047849	MAP4	0.404105	0.00017461
ENSG00000047932	GOPC	-0.661552	1.79507e-07
ENSG00000048028	USP28	-0.151366	0.345119
ENSG00000048052	HDAC9	0.924036	3.19868e-18
ENSG00000048140	TSPAN17	0.297867	0.0224762
ENSG00000048162	NOP16	0.310717	0.0240485
ENSG00000048342	CC2D2A	-0.397544	0.00837384
ENSG00000048392	RRM2B	0.391303	0.0034186
ENSG00000048405	ZNF800	0.616029	1.30915e-05
ENSG00000048471	SNX29	0.585328	1.07366e-05
ENSG00000048540	LMO3	-0.461655	4.82996e-06
ENSG00000048544	MRPS10	0.00076488	0.99819
ENSG00000048545	GUCA1A	-0.504278	6.45307e-07
ENSG00000048649	RSF1	0.0938285	0.419585
ENSG00000048707	VPS13D	0.286861	0.0362895
ENSG00000048740	CELF2	-1.17777	1.13642e-15
ENSG00000048828	FAM120A	0.917024	1.10132e-12
ENSG00000048991	R3HDM1	0.0080664	0.975293
ENSG00000049089	COL9A2	-0.177643	0.12646
ENSG00000049130	KITLG	1.65028	8.5874e-51
ENSG00000049167	ERCC8	-0.262846	0.0649782
ENSG00000049192	ADAMTS6	-0.731936	3.12181e-06
ENSG00000049239	H6PD	0.253576	0.0783223
ENSG00000049245	VAMP3	1.22915	8.40306e-39
ENSG00000049249	TNFRSF9	0.212122	1
ENSG00000049283	EPN3	-0.0112796	0.573909
ENSG00000049323	LTBP1	1.21864	2.00049e-29
ENSG00000049449	RCN1	0.419602	1.95213e-05
ENSG00000049540	ELN	0.501532	5.97258e-16
ENSG00000049541	RFC2	-1.15894	2.79015e-17
ENSG00000049618	ARID1B	0.651401	6.30084e-07
ENSG00000049656	CLPTM1L	0.813529	1.27075e-10
ENSG00000049759	NEDD4L	0.589317	0.000593091
ENSG00000049769	PPP1R3F	-0.0881133	0.349996
ENSG00000049860	HEXB	0.156487	0.1682
ENSG00000049883	PTCD2	-0.0688723	0.674276
ENSG00000050130	JKAMP	0.229726	0.0687085
ENSG00000050165	DKK3	0.2116	0.248503
ENSG00000050327	ARHGEF5	-0.0954591	0.0571219
ENSG00000050344	NFE2L3	0.820767	2.44462e-19
ENSG00000050393	MCUR1	-0.217354	0.037463
ENSG00000050405	LIMA1	1.42535	6.53996e-35
ENSG00000050426	LETMD1	-0.241885	0.100146
ENSG00000050438	SLC4A8	0.0191854	1
ENSG00000050555	LAMC3	-0.488146	1.71345e-05
ENSG00000050628	PTGER3	1.29822	1.6691e-37
ENSG00000050748	MAPK9	0.370041	0.00922854
ENSG00000050767	COL23A1	0.00701489	0.965373
ENSG00000050820	BCAR1	0.0881555	0.46353
ENSG00000051009	FAM160A2	0.0256203	0.909374
ENSG00000051108	HERPUD1	1.7523	4.19889e-80
ENSG00000051128	HOMER3	0.306295	0.00374888
ENSG00000051180	RAD51	-1.52532	1.46325e-24
ENSG00000051341	POLQ	-0.34563	0.000468755
ENSG00000051382	PIK3CB	0.0168736	0.865072
ENSG00000051523	CYBA	0.855502	5.84036e-32
ENSG00000051596	THOC3	-0.48715	0.00143626
ENSG00000051620	HEBP2	0.309722	4.50814e-05
ENSG00000051825	MPHOSPH9	-0.362642	0.0170049
ENSG00000052126	PLEKHA5	-1.01264	1.32913e-16
ENSG00000052344	PRSS8	-0.18829	0.00655868
ENSG00000052723	SIKE1	-0.419	0.0015748
ENSG00000052749	RRP12	0.246409	0.0610029
ENSG00000052795	FNIP2	1.37247	3.00231e-28
ENSG00000052802	MSMO1	-0.80006	6.85485e-15
ENSG00000052841	TTC17	0.149916	0.346312
ENSG00000053254	FOXN3	0.721688	1.83481e-11
ENSG00000053371	AKR7A2	-0.13568	0.231169
ENSG00000053372	MRTO4	-0.326738	0.0224943
ENSG00000053438	NNAT	-0.966922	1.36956e-10
ENSG00000053501	USE1	0.740544	1.5605e-09
ENSG00000053524	MCF2L2	-0.175738	0.181215
ENSG00000053770	AP5M1	0.276824	0.032519
ENSG00000053900	ANAPC4	0.0421071	0.814977
ENSG00000053918	KCNQ1	0.85139	3.81537e-20
ENSG00000054116	TRAPPC3	0.317647	0.000483995
ENSG00000054118	THRAP3	-0.264982	0.0143557
ENSG00000054148	PHPT1	0.0948145	0.219332
ENSG00000054179	ENTPD2	0.116678	1
ENSG00000054267	ARID4B	0.396417	0.000207167
ENSG00000054277	OPN3	-0.883798	1.31618e-10
ENSG00000054282	SDCCAG8	0.241602	0.0621245
ENSG00000054356	PTPRN	0.206761	0.478489
ENSG00000054392	HHAT	-0.320941	0.0045323
ENSG00000054523	KIF1B	0.658301	6.9762e-10
ENSG00000054598	FOXC1	-0.685419	3.11514e-06
ENSG00000054611	TBC1D22A	0.617489	1.60164e-06
ENSG00000054654	SYNE2	0.218111	0.128029
ENSG00000054793	ATP9A	-0.0360302	0.874322
ENSG00000054938	CHRDL2	0.0337946	1
ENSG00000054965	FAM168A	-0.0210279	0.934756
ENSG00000054967	RELT	1.0514	1.91807e-18
ENSG00000054983	GALC	0.180108	0.337162
ENSG00000055044	NOP58	-0.623511	8.40788e-06
ENSG00000055070	SZRD1	0.0636404	0.623024
ENSG00000055118	KCNH2	-0.022495	0.855567
ENSG00000055130	CUL1	0.336245	0.0104767
ENSG00000055147	FAM114A2	0.328002	0.0499855
ENSG00000055163	CYFIP2	-0.228699	0.103081
ENSG00000055208	TAB2	0.451437	0.000737073
ENSG00000055211	GINM1	0.774092	2.01606e-14
ENSG00000055332	EIF2AK2	0.128903	0.36747
ENSG00000055483	USP36	0.266013	0.0625627
ENSG00000055609	KMT2C	0.563457	7.06441e-06
ENSG00000055732	MCOLN3	-0.341061	8.12083e-05
ENSG00000055813	CCDC85A	0.284732	0.000357067
ENSG00000055917	PUM2	0.647002	8.70438e-07
ENSG00000055950	MRPL43	0.378117	4.40442e-05
ENSG00000056050	C4orf27	-0.486983	7.50653e-05
ENSG00000056097	ZFR	0.215878	0.104408
ENSG00000056277	ZNF280C	-0.203254	0.00368557
ENSG00000056291	NPFFR2	-0.547946	1.55864e-07
ENSG00000056487	PHF21B	-0.109609	0.0403664
ENSG00000056586	RC3H2	0.450653	0.00114897
ENSG00000056972	TRAF3IP2	0.759396	1.83089e-10
ENSG00000056998	GYG2	-0.681032	1.83187e-06
ENSG00000057019	DCBLD2	-0.914975	3.71897e-10
ENSG00000057252	SOAT1	0.131842	0.440209
ENSG00000057294	PKP2	0.155126	0.113528
ENSG00000057608	GDI2	0.0819484	0.308317
ENSG00000057657	PRDM1	1.77938	1.23096e-59
ENSG00000057663	ATG5	0.161247	0.301171
ENSG00000057704	TMCC3	0.45391	3.59297e-10
ENSG00000057757	PITHD1	-0.262502	0.0479795
ENSG00000057935	MTA3	-0.979998	8.10224e-13
ENSG00000058056	USP13	0.074421	0.652617
ENSG00000058063	ATP11B	0.129116	0.428308
ENSG00000058085	LAMC2	-0.123125	0.0332369
ENSG00000058091	CDK14	-0.739094	3.50664e-07
ENSG00000058262	SEC61A1	0.733519	5.20962e-13
ENSG00000058272	PPP1R12A	-0.391479	0.000791828
ENSG00000058404	CAMK2B	0.37603	4.21866e-11
ENSG00000058453	CROCC	0.133508	0.321965
ENSG00000058600	POLR3E	0.19153	0.167323
ENSG00000058668	ATP2B4	1.10737	2.63322e-22
ENSG00000058673	ZC3H11A	0.741198	1.33386e-12
ENSG00000058729	RIOK2	-0.167592	0.281061
ENSG00000058799	YIPF1	0.0793988	0.724712
ENSG00000058804	NDC1	-0.659274	3.25102e-06
ENSG00000058866	DGKG	0.580029	8.87317e-12
ENSG00000059122	FLYWCH1	0.572704	6.6958e-05
ENSG00000059145	UNKL	0.414166	0.00527479
ENSG00000059377	TBXAS1	1.39039	1.75808e-47
ENSG00000059378	PARP12	0.567326	3.89052e-16
ENSG00000059573	ALDH18A1	-0.392453	0.00869024
ENSG00000059588	TARBP1	-0.0762677	0.717608
ENSG00000059691	GATB	-0.187653	0.252253
ENSG00000059728	MXD1	0.616923	1.84994e-15
ENSG00000059758	CDK17	0.617654	3.85883e-06
ENSG00000059769	DNAJC25	0.0990607	0.570796
ENSG00000059804	SLC2A3	-0.952135	4.40995e-24
ENSG00000059915	PSD	0.0298707	1
ENSG00000060069	CTDP1	0.258305	0.0946872
ENSG00000060138	YBX3	-0.70256	8.62163e-19
ENSG00000060237	WNK1	-0.286286	0.0143932
ENSG00000060339	CCAR1	-0.287336	0.0247888
ENSG00000060491	OGFR	0.0533309	0.6779
ENSG00000060642	PIGV	0.0673829	0.596306
ENSG00000060656	PTPRU	0.0557944	0.662489
ENSG00000060688	SNRNP40	-0.912769	9.67711e-13
ENSG00000060718	COL11A1	-0.283514	0.0905793
ENSG00000060749	QSER1	-0.403707	0.00296524
ENSG00000060762	MPC1	1.28575	9.29502e-31
ENSG00000060971	ACAA1	0.920909	1.30309e-14
ENSG00000060982	BCAT1	-0.82988	2.29255e-11
ENSG00000061273	HDAC7	0.623847	5.38368e-11
ENSG00000061337	LZTS1	-0.125136	0.0836682
ENSG00000061455	PRDM6	0.0592354	0.88625
ENSG00000061656	SPAG4	-0.357295	5.49699e-05
ENSG00000061676	NCKAP1	1.0932	3.0212e-31
ENSG00000061794	MRPS35	0.0880398	0.561871
ENSG00000061918	GUCY1B3	0.0051668	0.35865
ENSG00000061936	SFSWAP	-0.270217	0.0396854
ENSG00000061938	TNK2	0.717173	2.68195e-08
ENSG00000061987	MON2	0.131933	0.358881
ENSG00000062038	CDH3	-0.137528	0.0532464
ENSG00000062194	GPBP1	-0.116861	0.299688
ENSG00000062282	DGAT2	-0.0903476	0.0792141
ENSG00000062370	ZNF112	0.262068	4.08579e-07
ENSG00000062485	CS	-0.194009	0.148818
ENSG00000062524	LTK	0.32024	1.72349e-06
ENSG00000062582	MRPS24	0.0815295	0.787835
ENSG00000062598	ELMO2	-0.0742646	0.79015
ENSG00000062650	WAPL	-0.477406	0.000393697
ENSG00000062716	VMP1	1.63319	2.26347e-73
ENSG00000062725	APPBP2	0.350994	0.0120321
ENSG00000062822	POLD1	-0.513294	0.00100183
ENSG00000063046	EIF4B	-0.357786	5.36826e-05
ENSG00000063127	SLC6A16	-0.227451	0.00340354
ENSG00000063169	GLTSCR1	-0.159873	0.239157
ENSG00000063176	SPHK2	0.329489	0.0101328
ENSG00000063177	RPL18	-0.980724	4.61089e-256
ENSG00000063180	CA11	-1.10015	6.15027e-14
ENSG00000063241	ISOC2	0.837996	1.60856e-15
ENSG00000063244	U2AF2	-0.100799	0.48805
ENSG00000063245	EPN1	0.59988	9.52298e-12
ENSG00000063322	MED29	-0.0803248	0.629607
ENSG00000063438	AHRR	1.16167	2.59036e-25
ENSG00000063587	ZNF275	0.0374266	0.746867
ENSG00000063601	MTMR1	-0.05117	0.453585
ENSG00000063660	GPC1	0.203231	0.0868122
ENSG00000063761	ADCK1	-0.0418979	0.563258
ENSG00000063854	HAGH	0.199858	0.0504275
ENSG00000063978	RNF4	-0.683449	6.3113e-07
ENSG00000064012	CASP8	0.107003	0.34938
ENSG00000064042	LIMCH1	2.31781	6.61564e-114
ENSG00000064102	ASUN	-0.373742	0.0132999
ENSG00000064115	TM7SF3	0.0904492	0.535997
ENSG00000064199	SPA17	-0.609967	2.27742e-05
ENSG00000064201	TSPAN32	0.0225249	1
ENSG00000064225	ST3GAL6	1.0272	1.04306e-16
ENSG00000064270	ATP2C2	-0.0261279	0.436199
ENSG00000064300	NGFR	1.08977	1.72733e-27
ENSG00000064309	CDON	-0.105724	0.291322
ENSG00000064313	TAF2	-0.0187656	0.962533
ENSG00000064393	HIPK2	1.66467	1.51682e-59
ENSG00000064419	TNPO3	-0.447558	0.00108117
ENSG00000064490	RFXANK	-0.0723838	0.809671
ENSG00000064545	TMEM161A	0.0344095	0.706863
ENSG00000064547	LPAR2	-0.915441	6.8965e-12
ENSG00000064601	CTSA	1.72455	2.63564e-64
ENSG00000064607	SUGP2	-0.652246	9.98103e-07
ENSG00000064651	SLC12A2	1.99601	8.64772e-79
ENSG00000064652	SNX24	-0.509869	0.000467072
ENSG00000064666	CNN2	-1.0518	9.25295e-24
ENSG00000064687	ABCA7	0.104304	0.423606
ENSG00000064692	SNCAIP	0.0784077	0.574817
ENSG00000064703	DDX20	-0.126615	0.476337
ENSG00000064726	BTBD1	0.762732	8.80262e-10
ENSG00000064763	FAR2	0.606721	1.53613e-06
ENSG00000064787	BCAS1	0.0566732	1
ENSG00000064932	SBNO2	0.640976	3.81713e-07
ENSG00000064933	PMS1	-0.430065	0.0050905
ENSG00000064961	HMG20B	-0.166331	0.140675
ENSG00000064989	CALCRL	3.18844	3.82886383889882e-314
ENSG00000064995	TAF11	0.259971	0.0120172
ENSG00000064999	ANKS1A	-0.129507	0.416775
ENSG00000065000	AP3D1	0.0754706	0.572266
ENSG00000065029	ZNF76	0.414923	0.00837319
ENSG00000065054	SLC9A3R2	4.99634	0
ENSG00000065057	NTHL1	-0.204713	0.133276
ENSG00000065060	UHRF1BP1	-0.214644	0.0945818
ENSG00000065135	GNAI3	0.125682	0.269681
ENSG00000065150	IPO5	-0.806256	4.39789e-11
ENSG00000065154	OAT	0.169163	0.231202
ENSG00000065183	WDR3	0.212891	0.150161
ENSG00000065243	PKN2	0.739476	1.23819e-09
ENSG00000065268	WDR18	-0.00576175	0.930268
ENSG00000065308	TRAM2	0.286567	0.0483492
ENSG00000065328	MCM10	-1.07789	2.51816e-13
ENSG00000065357	DGKA	0.113736	0.471534
ENSG00000065361	ERBB3	0.146418	0.0444391
ENSG00000065413	ANKRD44	0.123062	0.254128
ENSG00000065427	KARS	0.264423	0.0111558
ENSG00000065457	ADAT1	0.156072	0.357649
ENSG00000065485	PDIA5	0.152008	0.483023
ENSG00000065491	TBC1D22B	0.167285	0.316848
ENSG00000065518	NDUFB4	0.349122	2.11823e-07
ENSG00000065526	SPEN	0.149374	0.310126
ENSG00000065534	MYLK	2.46281	9.60657e-122
ENSG00000065548	ZC3H15	-0.306255	0.00175711
ENSG00000065559	MAP2K4	-0.0675197	0.600572
ENSG00000065600	TMEM206	0.143964	0.319576
ENSG00000065609	SNAP91	0.200648	3.39114e-05
ENSG00000065613	SLK	0.7323	1.23669e-08
ENSG00000065615	CYB5R4	0.220961	0.176706
ENSG00000065621	GSTO2	-0.625831	5.51816e-08
ENSG00000065665	SEC61A2	-0.671829	8.8359e-06
ENSG00000065717	TLE2	1.26413	5.96655e-43
ENSG00000065802	ASB1	-0.20555	0.144749
ENSG00000065809	FAM107B	1.97262	3.09535e-95
ENSG00000065833	ME1	1.20516	5.68774e-21
ENSG00000065882	TBC1D1	1.05869	6.74366e-19
ENSG00000065883	CDK13	0.0652031	0.73944
ENSG00000065911	MTHFD2	-0.583826	1.80113e-05
ENSG00000065923	SLC9A7	-0.0646269	1
ENSG00000065970	FOXJ2	-0.101928	0.531354
ENSG00000065978	YBX1	-0.254944	2.29436e-14
ENSG00000065989	PDE4A	0.169099	0.223731
ENSG00000066027	PPP2R5A	0.206571	0.157573
ENSG00000066032	CTNNA2	-0.173217	0.00953458
ENSG00000066044	ELAVL1	-0.493742	5.95617e-07
ENSG00000066056	TIE1	2.20218	1.74373e-123
ENSG00000066084	DIP2B	0.514971	0.000174059
ENSG00000066117	SMARCD1	0.358964	0.0047894
ENSG00000066135	KDM4A	-0.0486007	0.861495
ENSG00000066136	NFYC	0.452492	0.000342637
ENSG00000066248	NGEF	-0.107542	0.0432323
ENSG00000066279	ASPM	-1.97745	2.67341e-40
ENSG00000066322	ELOVL1	0.538991	4.7945e-07
ENSG00000066379	ZNRD1	-0.135053	0.332923
ENSG00000066382	MPPED2	0.739262	6.85439e-11
ENSG00000066422	ZBTB11	-0.495066	0.000280419
ENSG00000066427	ATXN3	-0.0839497	0.593405
ENSG00000066455	GOLGA5	0.153439	0.327306
ENSG00000066468	FGFR2	-0.0561344	0.297645
ENSG00000066557	LRRC40	0.0266464	0.870089
ENSG00000066583	ISOC1	-0.767663	1.26597e-08
ENSG00000066629	EML1	0.991211	1.29814e-15
ENSG00000066651	TRMT11	-0.383945	0.00252847
ENSG00000066654	THUMPD1	-0.326793	0.020643
ENSG00000066697	MSANTD3	0.762801	8.37332e-10
ENSG00000066735	KIF26A	0.352196	0.0149201
ENSG00000066739	ATG2B	0.341644	0.00589174
ENSG00000066777	ARFGEF1	0.361127	0.00930157
ENSG00000066827	ZFAT	0.253142	7.31067e-07
ENSG00000066855	MTFR1	-0.59158	4.12828e-05
ENSG00000066926	FECH	0.179144	0.242665
ENSG00000066933	MYO9A	0.266542	0.063523
ENSG00000067057	PFKP	0.809838	7.37275e-16
ENSG00000067064	IDI1	-0.84095	1.88945e-18
ENSG00000067066	SP100	2.33459	4.45516e-75
ENSG00000067082	KLF6	2.42442	2.60617e-208
ENSG00000067113	PLPP1	1.64153	6.69996e-43
ENSG00000067141	NEO1	-0.961592	4.49007e-11
ENSG00000067167	TRAM1	0.969124	3.52706e-29
ENSG00000067177	PHKA1	-0.0918777	0.0651035
ENSG00000067182	TNFRSF1A	0.767468	1.67582e-16
ENSG00000067191	CACNB1	0.0605161	1
ENSG00000067208	EVI5	0.440673	0.0008611
ENSG00000067221	STOML1	0.273695	0.0624197
ENSG00000067225	PKM	-0.530078	6.66855e-13
ENSG00000067248	DHX29	-0.215793	0.0772069
ENSG00000067334	DNTTIP2	0.0490025	0.800992
ENSG00000067365	METTL22	-0.330524	0.0306299
ENSG00000067369	TP53BP1	0.25105	0.0812936
ENSG00000067445	TRO	-0.187493	0.21207
ENSG00000067533	RRP15	0.474359	0.000309636
ENSG00000067560	RHOA	0.0177515	0.80924
ENSG00000067596	DHX8	-0.0614033	0.63912
ENSG00000067606	PRKCZ	-0.240297	0.098868
ENSG00000067704	IARS2	0.407018	0.000927458
ENSG00000067715	SYT1	0.175437	0.386837
ENSG00000067798	NAV3	0.0966444	0.48676
ENSG00000067829	IDH3G	0.667632	1.754e-11
ENSG00000067836	ROGDI	-0.330845	0.0256409
ENSG00000067840	PDZD4	-0.16232	0.0108272
ENSG00000067900	ROCK1	-0.0600124	0.632317
ENSG00000067955	CBFB	-0.0206307	0.919759
ENSG00000067992	PDK3	-0.828231	1.11156e-08
ENSG00000068001	HYAL2	0.945887	4.9672e-31
ENSG00000068024	HDAC4	0.185346	0.0700848
ENSG00000068028	RASSF1	0.369474	0.00641063
ENSG00000068078	FGFR3	-0.324858	0.000156697
ENSG00000068079	IFI35	0.57742	2.28353e-07
ENSG00000068097	HEATR6	-0.0639909	0.316559
ENSG00000068120	COASY	-0.394898	0.00214015
ENSG00000068137	PLEKHH3	0.127525	0.476813
ENSG00000068305	MEF2A	1.4802	2.70376e-37
ENSG00000068308	OTUD5	0.356541	0.0145577
ENSG00000068323	TFE3	0.264799	0.0838458
ENSG00000068354	TBC1D25	0.263254	0.0576057
ENSG00000068366	ACSL4	0.475992	0.000126136
ENSG00000068383	INPP5A	0.680142	6.43109e-08
ENSG00000068394	GPKOW	0.330587	0.010168
ENSG00000068400	GRIPAP1	0.141068	0.283751
ENSG00000068438	FTSJ1	0.118448	0.457955
ENSG00000068489	PRR11	-1.2633	4.10911e-17
ENSG00000068615	REEP1	0.678555	5.46546e-19
ENSG00000068650	ATP11A	1.00907	3.84236e-17
ENSG00000068654	POLR1A	0.312418	0.019224
ENSG00000068697	LAPTM4A	-0.0205394	0.92744
ENSG00000068724	TTC7A	-0.247425	0.00105156
ENSG00000068745	IP6K2	-0.343073	0.00339566
ENSG00000068784	SRBD1	0.31448	0.022065
ENSG00000068796	KIF2A	-0.542427	5.65079e-05
ENSG00000068831	RASGRP2	-1.10033	7.41659e-17
ENSG00000068878	PSME4	0.276859	0.0397133
ENSG00000068885	IFT80	-0.271498	0.0416936
ENSG00000068903	SIRT2	1.21082	1.16692e-24
ENSG00000068912	ERLEC1	0.0324307	0.801801
ENSG00000068971	PPP2R5B	0.626361	3.81095e-06
ENSG00000068976	PYGM	-0.0922583	0.170963
ENSG00000069011	PITX1	-0.074159	0.105349
ENSG00000069020	MAST4	2.24255	1.52183e-117
ENSG00000069122	ADGRF5	3.33516	7.6867e-268
ENSG00000069188	SDK2	-0.492637	0.000241233
ENSG00000069248	NUP133	-0.0122175	0.961357
ENSG00000069275	NUCKS1	-1.8146	6.69022e-126
ENSG00000069329	VPS35	0.409591	7.93203e-05
ENSG00000069345	DNAJA2	0.724639	2.97905e-10
ENSG00000069399	BCL3	0.692976	8.22867e-09
ENSG00000069424	KCNAB2	-0.182774	0.0085515
ENSG00000069431	ABCC9	0.0813957	1
ENSG00000069482	GAL	-0.572026	7.40745e-08
ENSG00000069493	CLEC2D	-0.114605	0.469516
ENSG00000069509	FUNDC1	-0.0552993	0.715715
ENSG00000069535	MAOB	0.0186149	1
ENSG00000069667	RORA	1.96695	8.5467e-73
ENSG00000069702	TGFBR3	0.0470098	0.875574
ENSG00000069712	KIAA1107	-0.0411138	0.345364
ENSG00000069849	ATP1B3	-0.541416	1.70781e-10
ENSG00000069869	NEDD4	0.367029	0.00768497
ENSG00000069943	PIGB	0.0620693	0.669657
ENSG00000069956	MAPK6	-0.291616	0.0368634
ENSG00000069966	GNB5	0.262679	0.0944499
ENSG00000069974	RAB27A	-0.101729	0.552205
ENSG00000069998	CECR5	-0.102354	0.563523
ENSG00000070010	UFD1L	1.19455	4.91021e-47
ENSG00000070018	LRP6	0.35742	0.010098
ENSG00000070031	SCT	0.00967746	0.794198
ENSG00000070047	PHRF1	0.142479	0.339451
ENSG00000070061	IKBKAP	-0.242179	0.072604
ENSG00000070081	NUCB2	-0.243382	0.0440874
ENSG00000070087	PFN2	0.316252	3.60454e-05
ENSG00000070159	PTPN3	0.113808	1
ENSG00000070182	SPTB	0.30538	2.9836e-08
ENSG00000070193	FGF10	-0.352389	0.00226017
ENSG00000070214	SLC44A1	0.663122	2.90399e-11
ENSG00000070269	TMEM260	0.17362	0.328901
ENSG00000070366	SMG6	-0.131548	0.395143
ENSG00000070367	EXOC5	0.308047	0.0162195
ENSG00000070371	CLTCL1	-0.14609	0.018098
ENSG00000070388	FGF22	-0.0569825	0.152231
ENSG00000070404	FSTL3	-0.0802232	0.410312
ENSG00000070413	DGCR2	0.15182	0.268863
ENSG00000070423	RNF126	-0.25451	0.0288309
ENSG00000070444	MNT	0.523922	0.000185694
ENSG00000070476	ZXDC	0.175572	0.186514
ENSG00000070495	JMJD6	0.460092	0.000465843
ENSG00000070501	POLB	-0.199581	0.178369
ENSG00000070540	WIPI1	-0.926924	9.25621e-19
ENSG00000070610	GBA2	0.16272	0.254596
ENSG00000070614	NDST1	1.96051	1.48327e-73
ENSG00000070669	ASNS	-0.395269	0.00556091
ENSG00000070718	AP3M2	1.11162	1.67752e-20
ENSG00000070731	ST6GALNAC2	0.128129	0.00258671
ENSG00000070756	PABPC1	-0.357471	1.42859e-13
ENSG00000070759	TESK2	0.0440766	0.742706
ENSG00000070761	CFAP20	-0.312787	0.0176435
ENSG00000070770	CSNK2A2	0.306282	0.0235319
ENSG00000070778	PTPN21	-0.135875	0.301171
ENSG00000070785	EIF2B3	-0.833413	2.80589e-08
ENSG00000070808	CAMK2A	0.0648631	1
ENSG00000070814	TCOF1	-0.773005	2.23231e-08
ENSG00000070831	CDC42	1.10824	1.00928e-52
ENSG00000070882	OSBPL3	1.1248	1.64757e-25
ENSG00000070950	RAD18	-0.126089	0.393555
ENSG00000070961	ATP2B1	-0.0242095	0.873806
ENSG00000071051	NCK2	0.995594	3.40638e-15
ENSG00000071054	MAP4K4	1.205	6.98672e-47
ENSG00000071073	MGAT4A	1.08574	7.70834e-31
ENSG00000071082	RPL31	-0.608687	6.42782e-82
ENSG00000071127	WDR1	0.975735	5.85666e-42
ENSG00000071189	SNX13	0.295892	0.0975205
ENSG00000071205	ARHGAP10	-0.60383	1.69727e-05
ENSG00000071242	RPS6KA2	2.14433	1.17503e-86
ENSG00000071243	ING3	0.639668	1.96049e-06
ENSG00000071246	VASH1	2.1353	7.45662e-97
ENSG00000071282	LMCD1	0.423754	0.000386354
ENSG00000071462	WBSCR22	0.0533849	0.594209
ENSG00000071537	SEL1L	0.435288	0.00220683
ENSG00000071539	TRIP13	-1.03012	1.30302e-12
ENSG00000071553	ATP6AP1	1.23766	1.74851e-36
ENSG00000071564	TCF3	-0.103624	0.5091
ENSG00000071575	TRIB2	0.430824	0.000233384
ENSG00000071626	DAZAP1	-0.451989	2.48156e-05
ENSG00000071655	MBD3	0.513131	0.000166754
ENSG00000071794	HLTF	-1.02524	5.92993e-13
ENSG00000071859	FAM50A	0.288241	0.00477203
ENSG00000071889	FAM3A	0.452869	0.000376049
ENSG00000071894	CPSF1	-0.160542	0.334344
ENSG00000071909	MYO3B	-0.283898	0.000420735
ENSG00000071967	CYBRD1	0.347852	0.00438177
ENSG00000071991	CDH19	0.0485734	1
ENSG00000071994	PDCD2	0.583473	1.72638e-09
ENSG00000072041	SLC6A15	-0.137717	0.0309287
ENSG00000072042	RDH11	0.258925	0.0232257
ENSG00000072062	PRKACA	0.482314	0.000366935
ENSG00000072071	ADGRL1	-0.375641	0.0111471
ENSG00000072110	ACTN1	0.354363	0.000545748
ENSG00000072121	ZFYVE26	0.126498	0.273545
ENSG00000072133	RPS6KA6	-0.169656	0.169428
ENSG00000072134	EPN2	-0.0169449	0.964901
ENSG00000072135	PTPN18	-0.0491555	0.765539
ENSG00000072163	LIMS2	1.61517	3.45322e-37
ENSG00000072182	ASIC4	-0.265346	0.00075668
ENSG00000072195	SPEG	-0.138121	0.334887
ENSG00000072201	LNX1	-0.103784	0.0531059
ENSG00000072210	ALDH3A2	-0.131211	0.419043
ENSG00000072274	TFRC	0.115723	0.290702
ENSG00000072310	SREBF1	0.346745	0.00790131
ENSG00000072364	AFF4	0.474978	4.56494e-05
ENSG00000072401	UBE2D1	-0.0385658	0.865587
ENSG00000072415	MPP5	0.15436	0.319599
ENSG00000072422	RHOBTB1	0.806419	1.45275e-08
ENSG00000072501	SMC1A	-0.612587	5.61619e-07
ENSG00000072506	HSD17B10	0.0171534	0.831058
ENSG00000072518	MARK2	0.376968	0.00556091
ENSG00000072571	HMMR	-1.55027	3.41347e-25
ENSG00000072609	CHFR	0.190851	0.20921
ENSG00000072682	P4HA2	0.607528	3.81161e-06
ENSG00000072736	NFATC3	0.125376	0.408246
ENSG00000072756	TRNT1	-0.32855	0.0336837
ENSG00000072778	ACADVL	0.55699	5.09319e-08
ENSG00000072786	STK10	0.928682	1.11338e-13
ENSG00000072803	FBXW11	0.249657	0.0809705
ENSG00000072818	ACAP1	-0.0794548	0.435329
ENSG00000072832	CRMP1	0.897338	2.43763e-12
ENSG00000072849	DERL2	0.0482516	0.686529
ENSG00000072864	NDE1	-0.736812	5.94042e-07
ENSG00000072952	MRVI1	0.137257	0.279866
ENSG00000072954	TMEM38A	0.190241	0.00597004
ENSG00000072958	AP1M1	0.206255	0.164168
ENSG00000073008	PVR	0.633391	1.85921e-07
ENSG00000073050	XRCC1	-0.0595255	0.80924
ENSG00000073060	SCARB1	0.368319	0.0105723
ENSG00000073111	MCM2	-0.740791	4.40901e-07
ENSG00000073150	PANX2	0.160771	1
ENSG00000073169	SELO	0.283373	0.0108581
ENSG00000073331	ALPK1	0.205005	0.00124089
ENSG00000073350	LLGL2	0.589675	1.06792e-05
ENSG00000073417	PDE8A	0.986728	2.10186e-14
ENSG00000073464	CLCN4	0.342603	0.00669403
ENSG00000073536	NLE1	-0.284317	0.0737036
ENSG00000073578	SDHA	0.513862	1.1405e-05
ENSG00000073584	SMARCE1	0.234764	0.0355948
ENSG00000073605	GSDMB	-0.16951	0.0080244
ENSG00000073614	KDM5A	-0.208885	0.13562
ENSG00000073670	ADAM11	0.0151673	0.54511
ENSG00000073711	PPP2R3A	-0.211286	0.164175
ENSG00000073712	FERMT2	-1.27087	5.95786e-37
ENSG00000073737	DHRS9	0.629111	5.74943e-05
ENSG00000073756	PTGS2	0.89003	1.92571e-23
ENSG00000073792	IGF2BP2	-0.0474863	0.707362
ENSG00000073803	MAP3K13	0.662091	5.18656e-10
ENSG00000073849	ST6GAL1	-0.116645	0.447377
ENSG00000073910	FRY	0.917521	5.6783e-29
ENSG00000073921	PICALM	0.907042	1.55333e-15
ENSG00000073969	NSF	0.320776	0.0231098
ENSG00000074047	GLI2	-0.499586	8.68273e-05
ENSG00000074054	CLASP1	0.44244	0.00120747
ENSG00000074071	MRPS34	0.055118	0.592224
ENSG00000074181	NOTCH3	-0.64726	5.71731e-07
ENSG00000074201	CLNS1A	-0.701836	1.0018e-12
ENSG00000074219	TEAD2	-0.743486	4.99848e-10
ENSG00000074266	EED	-0.601439	2.76805e-05
ENSG00000074319	TSG101	0.342698	0.000941259
ENSG00000074356	NCBP3	-0.199601	0.151369
ENSG00000074370	ATP2A3	0.83471	9.31832e-15
ENSG00000074416	MGLL	0.337083	1.14038e-06
ENSG00000074527	NTN4	-0.282712	0.000457519
ENSG00000074582	BCS1L	0.313037	0.02355
ENSG00000074590	NUAK1	0.593946	4.08462e-06
ENSG00000074603	DPP8	0.257452	0.0660935
ENSG00000074621	SLC24A1	-0.346156	0.000822861
ENSG00000074657	ZNF532	1.04654	2.05294e-16
ENSG00000074660	SCARF1	1.40546	1.17344e-35
ENSG00000074695	LMAN1	-0.412427	0.000634989
ENSG00000074696	HACD3	-0.600221	2.62478e-08
ENSG00000074755	ZZEF1	0.635341	6.54244e-07
ENSG00000074800	ENO1	0.0371078	0.594874
ENSG00000074842	MYDGF	0.305425	2.76688e-05
ENSG00000074855	ANO8	0.201057	0.684325
ENSG00000074935	TUBE1	0.518151	0.000125568
ENSG00000074964	ARHGEF10L	0.0325141	0.873866
ENSG00000075043	KCNQ2	-0.140771	0.0184621
ENSG00000075089	ACTR6	-0.199981	0.195245
ENSG00000075131	TIPIN	-0.659273	8.12593e-06
ENSG00000075142	SRI	-0.332396	7.31772e-05
ENSG00000075151	EIF4G3	0.433616	0.000764455
ENSG00000075188	NUP37	-0.853366	4.12612e-10
ENSG00000075213	SEMA3A	-0.16701	0.246274
ENSG00000075218	GTSE1	-2.2339	2.24321e-51
ENSG00000075223	SEMA3C	0.167498	0.0031097
ENSG00000075234	TTC38	0.208992	0.195263
ENSG00000075239	ACAT1	0.442064	6.11247e-05
ENSG00000075240	GRAMD4	0.303132	0.00592776
ENSG00000075275	CELSR1	0.0825175	0.337549
ENSG00000075292	ZNF638	-0.202098	0.148531
ENSG00000075303	SLC25A40	-0.298453	0.0328596
ENSG00000075336	TIMM21	-0.186677	0.253459
ENSG00000075340	ADD2	-0.591364	1.05559e-06
ENSG00000075391	RASAL2	1.2987	1.89236e-29
ENSG00000075399	VPS9D1	0.130958	0.561962
ENSG00000075407	ZNF37A	0.269753	0.127673
ENSG00000075413	MARK3	0.187682	0.127157
ENSG00000075415	SLC25A3	-0.397611	9.66179e-23
ENSG00000075420	FNDC3B	1.2486	3.46665e-29
ENSG00000075426	FOSL2	2.48531	7.18867e-123
ENSG00000075539	FRYL	0.42107	0.00269949
ENSG00000075568	TMEM131	0.154538	0.311948
ENSG00000075618	FSCN1	0.665676	3.49342e-28
ENSG00000075624	ACTB	0.522411	1.83008e-36
ENSG00000075651	PLD1	0.806838	2.1015e-24
ENSG00000075702	WDR62	-0.472616	8.24896e-05
ENSG00000075711	DLG1	0.323781	0.0238857
ENSG00000075785	RAB7A	0.74235	2.42338e-20
ENSG00000075790	BCAP29	0.457955	2.79759e-05
ENSG00000075826	SEC31B	-0.0476064	0.621599
ENSG00000075856	SART3	-0.343089	0.0239996
ENSG00000075884	ARHGAP15	0.0811941	1
ENSG00000075914	EXOSC7	-0.780565	1.34433e-09
ENSG00000075945	KIFAP3	0.760888	1.45207e-09
ENSG00000075975	MKRN2	0.231483	0.138574
ENSG00000076003	MCM6	-1.0459	6.08675e-13
ENSG00000076043	REXO2	0.737294	1.19479e-17
ENSG00000076053	RBM7	-0.581081	7.26657e-06
ENSG00000076067	RBMS2	0.798237	5.38923e-11
ENSG00000076108	BAZ2A	-0.814091	4.65591e-13
ENSG00000076201	PTPN23	0.660993	2.94272e-07
ENSG00000076242	MLH1	-0.166987	0.348714
ENSG00000076248	UNG	-0.684522	6.21153e-06
ENSG00000076258	FMO4	0.192838	2.13541e-05
ENSG00000076321	KLHL20	0.035348	0.869232
ENSG00000076356	PLXNA2	0.865529	1.05977e-11
ENSG00000076382	SPAG5	-0.707194	1.03746e-06
ENSG00000076513	ANKRD13A	0.495356	0.000213073
ENSG00000076554	TPD52	-0.156115	0.240808
ENSG00000076555	ACACB	0.4204	0.00307692
ENSG00000076604	TRAF4	-0.391951	0.000194683
ENSG00000076641	PAG1	0.588881	2.93098e-09
ENSG00000076650	GPATCH1	-0.0169259	0.861663
ENSG00000076662	ICAM3	0.564119	8.29362e-06
ENSG00000076685	NT5C2	-0.0420035	0.835966
ENSG00000076706	MCAM	2.23912	7.98277e-108
ENSG00000076716	GPC4	-1.40227	8.21936e-24
ENSG00000076770	MBNL3	-0.0347021	0.285675
ENSG00000076826	CAMSAP3	-0.0134363	1
ENSG00000076864	RAP1GAP	-0.09746	0.0569995
ENSG00000076924	XAB2	-0.0294633	0.995223
ENSG00000076928	ARHGEF1	0.605171	1.23763e-05
ENSG00000076944	STXBP2	0.527937	9.81443e-06
ENSG00000076984	MAP2K7	0.495917	0.000136713
ENSG00000077009	NMRK2	0.162925	0.0433581
ENSG00000077044	DGKD	1.56937	2.5382e-32
ENSG00000077063	CTTNBP2	-0.388541	0.00171192
ENSG00000077092	RARB	-0.0899182	0.146828
ENSG00000077097	TOP2B	-0.19921	0.143889
ENSG00000077147	TM9SF3	0.834726	1.8164e-18
ENSG00000077150	NFKB2	0.549763	0.00014301
ENSG00000077152	UBE2T	-2.05122	6.36333e-58
ENSG00000077157	PPP1R12B	1.34834	6.68268e-29
ENSG00000077232	DNAJC10	-0.129325	0.335658
ENSG00000077235	GTF3C1	0.0692409	0.668339
ENSG00000077238	IL4R	2.38012	3.12236e-108
ENSG00000077254	USP33	0.0366033	0.878346
ENSG00000077264	PAK3	-0.283134	0.000486822
ENSG00000077274	CAPN6	-0.170035	0.0116677
ENSG00000077312	SNRPA	-1.06452	4.22945e-22
ENSG00000077348	EXOSC5	-0.391578	0.0199199
ENSG00000077380	DYNC1I2	0.480312	9.52431e-07
ENSG00000077454	LRCH4	-0.356482	0.0132261
ENSG00000077458	FAM76B	0.182199	0.265666
ENSG00000077463	SIRT6	0.429195	0.00460694
ENSG00000077514	POLD3	-0.46834	0.00191584
ENSG00000077522	ACTN2	1.31557	2.31619e-41
ENSG00000077549	CAPZB	0.187888	0.00878449
ENSG00000077585	GPR137B	0.569491	1.71345e-05
ENSG00000077616	NAALAD2	-0.277411	0.00216326
ENSG00000077684	JADE1	-0.923608	3.40081e-10
ENSG00000077713	SLC25A43	0.121761	0.490707
ENSG00000077721	UBE2A	0.301323	0.00393631
ENSG00000077782	FGFR1	-0.136458	0.255372
ENSG00000077935	SMC1B	-0.043346	0.245211
ENSG00000077942	FBLN1	-2.19802	4.07446e-63
ENSG00000077943	ITGA8	0.749738	1.37049e-07
ENSG00000078018	MAP2	0.120163	0.248714
ENSG00000078043	PIAS2	0.636402	3.18334e-07
ENSG00000078053	AMPH	-0.131589	0.0384158
ENSG00000078061	ARAF	0.324383	0.0161242
ENSG00000078070	MCCC1	0.073865	0.732091
ENSG00000078098	FAP	0.306741	2.51599e-08
ENSG00000078114	NEBL	0.248852	0.122937
ENSG00000078124	ACER3	0.22062	0.193044
ENSG00000078140	UBE2K	-0.0958996	0.390676
ENSG00000078142	PIK3C3	0.317645	0.0299982
ENSG00000078177	N4BP2	-0.0545293	0.748653
ENSG00000078237	TIGAR	0.287187	0.038144
ENSG00000078246	TULP3	-0.178772	0.232556
ENSG00000078269	SYNJ2	1.88714	2.51257e-66
ENSG00000078295	ADCY2	-0.0733504	0.156253
ENSG00000078304	PPP2R5C	0.315784	0.00986429
ENSG00000078328	RBFOX1	-0.0762384	0.101273
ENSG00000078369	GNB1	0.480523	3.0282e-08
ENSG00000078401	EDN1	1.73235	5.14171e-14
ENSG00000078403	MLLT10	-0.233395	0.109979
ENSG00000078487	ZCWPW1	-0.0571805	0.574889
ENSG00000078549	ADCYAP1R1	-0.0296035	0.328132
ENSG00000078596	ITM2A	0.942006	2.12309e-16
ENSG00000078618	NRDC	-0.166277	0.173203
ENSG00000078668	VDAC3	0.0832772	0.350388
ENSG00000078674	PCM1	-0.113835	0.419585
ENSG00000078687	TNRC6C	0.0277482	0.960678
ENSG00000078699	CBFA2T2	0.0153116	0.956905
ENSG00000078725	BRINP1	-0.167537	0.181858
ENSG00000078747	ITCH	0.392084	0.00392608
ENSG00000078804	TP53INP2	0.804908	3.76552e-10
ENSG00000078808	SDF4	0.702491	4.45867e-14
ENSG00000078814	MYH7B	0.764733	7.08407e-21
ENSG00000078902	TOLLIP	0.581761	3.9549e-08
ENSG00000078967	UBE2D4	0.973583	5.51873e-13
ENSG00000079102	RUNX1T1	-0.778744	4.94544e-09
ENSG00000079134	THOC1	-0.108268	0.520742
ENSG00000079150	FKBP7	-0.251374	0.120979
ENSG00000079156	OSBPL6	-0.164413	0.0184105
ENSG00000079215	SLC1A3	-0.151406	0.0740549
ENSG00000079246	XRCC5	-0.497946	2.14374e-08
ENSG00000079257	LXN	1.7656	5.51654e-56
ENSG00000079277	MKNK1	0.120518	0.479319
ENSG00000079308	TNS1	1.17932	3.19065e-41
ENSG00000079313	REXO1	0.239602	0.104796
ENSG00000079332	SAR1A	0.443452	9.86629e-06
ENSG00000079335	CDC14A	-0.2641	0.000728805
ENSG00000079337	RAPGEF3	0.785121	8.65212e-10
ENSG00000079385	CEACAM1	0.419136	0.0133761
ENSG00000079387	SENP1	0.0783587	0.663243
ENSG00000079393	DUSP13	-0.261386	0.00415568
ENSG00000079432	CIC	0.335645	0.0204959
ENSG00000079435	LIPE	0.0924832	0.00264228
ENSG00000079459	FDFT1	-1.22453	3.21881e-40
ENSG00000079462	PAFAH1B3	-0.150748	0.180322
ENSG00000079482	OPHN1	0.105083	0.75595
ENSG00000079616	KIF22	-1.41508	4.17175e-23
ENSG00000079689	SCGN	-0.506665	6.26518e-06
ENSG00000079691	LRRC16A	-0.362043	0.00106369
ENSG00000079739	PGM1	-0.831372	1.56332e-09
ENSG00000079785	DDX1	0.0215586	0.946642
ENSG00000079805	DNM2	0.827977	6.88648e-12
ENSG00000079819	EPB41L2	-1.07362	3.61603e-20
ENSG00000079841	RIMS1	0.302531	5.06968e-06
ENSG00000079931	MOXD1	-0.136857	0.0636902
ENSG00000079950	STX7	0.470938	0.0001911
ENSG00000079974	RABL2B	-0.438844	0.00270885
ENSG00000079999	KEAP1	0.379918	0.00124548
ENSG00000080166	DCT	0.0459808	1
ENSG00000080189	SLC35C2	0.0190161	0.989413
ENSG00000080200	CRYBG3	0.761556	1.3814e-10
ENSG00000080298	RFX3	0.322206	0.049676
ENSG00000080345	RIF1	-0.227301	0.117972
ENSG00000080371	RAB21	0.929954	2.72505e-15
ENSG00000080493	SLC4A4	0.0617806	1
ENSG00000080503	SMARCA2	1.43574	2.88289e-42
ENSG00000080546	SESN1	0.0957724	0.757017
ENSG00000080561	MID2	-0.136159	0.242122
ENSG00000080573	COL5A3	-0.0183077	0.50139
ENSG00000080603	SRCAP	0.119185	0.00285664
ENSG00000080608	PUM3	-0.154348	0.303149
ENSG00000080644	CHRNA3	-0.594081	1.95724e-06
ENSG00000080709	KCNN2	2.10565	8.92661e-89
ENSG00000080802	CNOT4	0.0594045	0.758696
ENSG00000080815	PSEN1	0.0891304	0.477615
ENSG00000080819	CPOX	0.536541	6.14136e-05
ENSG00000080822	CLDND1	0.273302	0.00966504
ENSG00000080823	MOK	-0.378736	0.0016886
ENSG00000080824	HSP90AA1	-0.326289	6.80548e-07
ENSG00000080839	RBL1	-0.20488	0.00374898
ENSG00000080845	DLGAP4	0.303878	0.00482394
ENSG00000080854	IGSF9B	-0.0550519	0.167835
ENSG00000080986	NDC80	-1.25609	1.39927e-17
ENSG00000081014	AP4E1	0.0576648	0.528021
ENSG00000081019	RSBN1	-0.35571	0.00943823
ENSG00000081026	MAGI3	-0.229763	0.140478
ENSG00000081041	CXCL2	1.67392	8.27453e-48
ENSG00000081051	AFP	-0.0496817	0.181283
ENSG00000081052	COL4A4	0.150693	1
ENSG00000081059	TCF7	0.0998241	0.558004
ENSG00000081087	OSTM1	1.21689	1.4877e-22
ENSG00000081138	CDH7	0.042242	1
ENSG00000081154	PCNP	-0.923865	3.31569e-26
ENSG00000081177	EXD2	0.0110184	0.878346
ENSG00000081181	ARG2	-0.427215	0.002973
ENSG00000081189	MEF2C	2.3417	1.45905e-150
ENSG00000081307	UBA5	0.167807	0.216924
ENSG00000081320	STK17B	-0.803467	1.1105e-08
ENSG00000081377	CDC14B	-0.0204782	0.834304
ENSG00000081386	ZNF510	-0.104869	0.428732
ENSG00000081479	LRP2	-0.117075	0.0344391
ENSG00000081665	ZNF506	-0.0414154	0.442998
ENSG00000081692	JMJD4	0.180093	0.269664
ENSG00000081721	DUSP12	0.0233022	0.873428
ENSG00000081760	AACS	-0.543733	0.000254561
ENSG00000081791	KIAA0141	0.348286	0.0102255
ENSG00000081803	CADPS2	0.134026	0.219337
ENSG00000081870	HSPB11	-1.63085	3.1739e-46
ENSG00000081913	PHLPP1	0.239102	0.04597
ENSG00000081923	ATP8B1	0.679955	1.32264e-19
ENSG00000082014	SMARCD3	-0.316634	0.0501942
ENSG00000082068	WDR70	0.0978969	0.605605
ENSG00000082146	STRADB	-0.724792	4.16277e-07
ENSG00000082153	BZW1	-0.0809677	0.468986
ENSG00000082196	C1QTNF3	0.0639007	1
ENSG00000082212	ME2	-0.361038	0.0145049
ENSG00000082213	C5orf22	0.326371	0.010441
ENSG00000082258	CCNT2	0.241229	0.102225
ENSG00000082269	FAM135A	0.118744	0.458842
ENSG00000082397	EPB41L3	-0.583231	8.82797e-06
ENSG00000082438	COBLL1	0.621898	4.98065e-05
ENSG00000082458	DLG3	-0.395333	0.000417144
ENSG00000082497	SERTAD4	-0.0601476	0.151553
ENSG00000082512	TRAF5	-0.204486	0.137131
ENSG00000082515	MRPL22	-0.568212	5.48262e-09
ENSG00000082516	GEMIN5	0.156757	0.20661
ENSG00000082641	NFE2L1	0.485724	7.14279e-05
ENSG00000082684	SEMA5B	0.0336221	0.467653
ENSG00000082701	GSK3B	-0.0894687	0.511755
ENSG00000082781	ITGB5	0.956416	2.58056e-14
ENSG00000082805	ERC1	0.0132187	0.973587
ENSG00000082898	XPO1	-0.729322	5.42359e-10
ENSG00000082996	RNF13	1.18754	6.88233e-24
ENSG00000083067	TRPM3	0.0536648	1
ENSG00000083093	PALB2	-0.411253	1.26676e-05
ENSG00000083097	DOPEY1	0.273408	0.000452569
ENSG00000083099	LYRM2	0.695909	2.2188e-08
ENSG00000083123	BCKDHB	-0.231635	0.113955
ENSG00000083168	KAT6A	0.791704	6.7806e-10
ENSG00000083223	ZCCHC6	0.449129	0.00110924
ENSG00000083290	ULK2	-0.266893	0.0692578
ENSG00000083312	TNPO1	0.465915	1.3133e-05
ENSG00000083444	PLOD1	0.769128	5.33024e-11
ENSG00000083454	P2RX5	0.054316	1
ENSG00000083457	ITGAE	0.452223	5.98832e-06
ENSG00000083520	DIS3	0.072232	0.690531
ENSG00000083535	PIBF1	-0.174223	0.231428
ENSG00000083544	TDRD3	-0.617201	2.7288e-05
ENSG00000083635	NUFIP1	-0.0134743	0.9901
ENSG00000083642	PDS5B	0.12449	0.428352
ENSG00000083720	OXCT1	-0.418438	0.00622788
ENSG00000083750	RRAGB	-0.0554265	0.723076
ENSG00000083799	CYLD	0.235656	0.137963
ENSG00000083807	SLC27A5	-0.561902	0.000100249
ENSG00000083812	ZNF324	-0.10826	0.471033
ENSG00000083814	ZNF671	-0.0688137	0.47111
ENSG00000083817	ZNF416	-0.0135422	1
ENSG00000083828	ZNF586	-0.0852547	0.520019
ENSG00000083838	ZNF446	-0.0700687	0.744916
ENSG00000083844	ZNF264	0.366261	0.0130895
ENSG00000083845	RPS5	-0.465854	4.03135e-65
ENSG00000083857	FAT1	0.0939826	0.536806
ENSG00000083896	YTHDC1	-0.152497	0.18332
ENSG00000083937	CHMP2B	0.0286858	0.932263
ENSG00000084070	SMAP2	0.573392	1.92392e-05
ENSG00000084072	PPIE	-0.298948	0.035658
ENSG00000084073	ZMPSTE24	0.780576	7.42891e-10
ENSG00000084090	STARD7	0.012097	1
ENSG00000084092	NOA1	-0.476506	0.00096793
ENSG00000084093	REST	0.293412	0.00772687
ENSG00000084112	SSH1	1.20948	1.55901e-23
ENSG00000084207	GSTP1	-0.443462	1.39146e-28
ENSG00000084234	APLP2	0.167748	0.0503947
ENSG00000084444	FAM234B	-0.730022	2.82114e-10
ENSG00000084453	SLCO1A2	-0.301885	0.000238443
ENSG00000084463	WBP11	-0.542677	1.44934e-06
ENSG00000084623	EIF3I	0.0192814	0.827078
ENSG00000084636	COL16A1	0.0258192	0.613948
ENSG00000084652	TXLNA	0.586645	8.41563e-06
ENSG00000084674	APOB	0.145969	0.00130969
ENSG00000084676	NCOA1	0.171277	0.307891
ENSG00000084693	AGBL5	-1.13679	8.76414e-16
ENSG00000084710	EFR3B	0.496854	0.000128316
ENSG00000084731	KIF3C	0.257895	0.101027
ENSG00000084733	RAB10	-0.67085	3.15913e-11
ENSG00000084754	HADHA	0.523686	2.70195e-08
ENSG00000084764	MAPRE3	0.406088	0.00932725
ENSG00000084774	CAD	-0.138846	0.411563
ENSG00000085063	CD59	1.78756	7.40984e-97
ENSG00000085117	CD82	0.403299	0.0036396
ENSG00000085185	BCORL1	-0.138974	0.195511
ENSG00000085224	ATRX	0.6587	2.40265e-11
ENSG00000085231	AK6	-0.308483	0.00699227
ENSG00000085274	MYNN	0.00567141	0.993804
ENSG00000085276	MECOM	1.80934	6.85202e-64
ENSG00000085365	SCAMP1	0.223504	0.138325
ENSG00000085377	PREP	-0.129	0.461545
ENSG00000085382	HACE1	0.0868695	0.550984
ENSG00000085415	SEH1L	-0.230327	0.0867401
ENSG00000085433	WDR47	0.456586	2.18622e-05
ENSG00000085449	WDFY1	0.283905	0.0420759
ENSG00000085465	OVGP1	-0.076796	0.155327
ENSG00000085491	SLC25A24	0.00402047	1
ENSG00000085511	MAP3K4	-0.329685	0.0209473
ENSG00000085644	ZNF213	0.0428315	0.739793
ENSG00000085662	AKR1B1	0.14917	0.127146
ENSG00000085719	CPNE3	0.0680145	0.781251
ENSG00000085721	RRN3	0.124688	0.49098
ENSG00000085733	CTTN	1.57106	2.08109e-66
ENSG00000085741	WNT11	-0.153494	0.0468414
ENSG00000085760	MTIF2	-0.584398	6.68865e-05
ENSG00000085788	DDHD2	0.284457	0.0499855
ENSG00000085831	TTC39A	-0.0858069	0.456796
ENSG00000085832	EPS15	0.213644	0.124319
ENSG00000085840	ORC1	-0.373152	0.00478973
ENSG00000085871	MGST2	1.89949	4.33692e-100
ENSG00000085872	CHERP	0.0867033	0.591086
ENSG00000085978	ATG16L1	0.154741	0.435035
ENSG00000085982	USP40	0.350552	0.00755902
ENSG00000085998	POMGNT1	-0.0233143	0.963631
ENSG00000085999	RAD54L	-0.811469	5.63452e-11
ENSG00000086015	MAST2	-0.207606	0.178695
ENSG00000086061	DNAJA1	0.88415	1.77768e-24
ENSG00000086062	B4GALT1	1.07975	4.49503e-25
ENSG00000086065	CHMP5	0.232295	0.013141
ENSG00000086102	NFX1	0.0864554	0.618406
ENSG00000086189	DIMT1	-0.144903	0.328132
ENSG00000086200	IPO11	2.51316	2.81374e-168
ENSG00000086232	EIF2AK1	0.13953	0.305173
ENSG00000086288	NME8	-0.512169	7.06936e-07
ENSG00000086289	EPDR1	0.904622	2.39643e-13
ENSG00000086300	SNX10	-0.904399	3.67935e-10
ENSG00000086475	SEPHS1	-0.210057	0.180816
ENSG00000086504	MRPL28	-0.396015	0.00037376
ENSG00000086544	ITPKC	0.207017	0.0519556
ENSG00000086589	RBM22	-0.0437363	0.728754
ENSG00000086598	TMED2	0.673806	9.16965e-16
ENSG00000086619	ERO1B	0.179724	0.160591
ENSG00000086666	ZFAND6	0.033022	0.779115
ENSG00000086712	TXLNG	-0.314952	0.041308
ENSG00000086758	HUWE1	0.0839025	0.572648
ENSG00000086827	ZW10	0.0130632	0.893149
ENSG00000086848	ALG9	0.0279503	0.959633
ENSG00000086967	MYBPC2	0.0655251	1
ENSG00000086991	NOX4	1.29718	2.58408e-40
ENSG00000087008	ACOX3	-0.176168	0.205205
ENSG00000087053	MTMR2	0.0745609	0.57887
ENSG00000087074	PPP1R15A	2.29236	2.66401e-142
ENSG00000087076	HSD17B14	0.465722	7.29745e-05
ENSG00000087077	TRIP6	-1.63427	7.64072e-37
ENSG00000087085	ACHE	-0.476001	3.93596e-05
ENSG00000087086	FTL	-0.423878	3.56312e-23
ENSG00000087087	SRRT	-0.0474546	0.973894
ENSG00000087088	BAX	-0.412184	1.87385e-08
ENSG00000087095	NLK	0.627486	1.47603e-06
ENSG00000087111	PIGS	0.251894	0.0522256
ENSG00000087116	ADAMTS2	0.0468318	0.102888
ENSG00000087128	TMPRSS11E	-0.0832456	0.0805731
ENSG00000087152	ATXN7L3	0.0748304	0.791553
ENSG00000087157	PGS1	0.873969	3.84019e-12
ENSG00000087191	PSMC5	0.372205	2.01278e-06
ENSG00000087206	UIMC1	-0.470259	0.00163503
ENSG00000087237	CETP	2.04789	2.76429e-60
ENSG00000087245	MMP2	0.689888	6.8907e-11
ENSG00000087253	LPCAT2	0.373921	0.00217482
ENSG00000087258	GNAO1	0.0225249	1
ENSG00000087263	OGFOD1	-0.00862081	1
ENSG00000087266	SH3BP2	1.50656	3.07287e-38
ENSG00000087269	NOP14	0.222038	0.196781
ENSG00000087274	ADD1	0.116735	0.33111
ENSG00000087299	L2HGDH	-0.438477	6.9012e-06
ENSG00000087301	TXNDC16	-0.095688	0.502916
ENSG00000087302	C14orf166	-0.175607	0.00511081
ENSG00000087303	NID2	0.967396	1.83361e-14
ENSG00000087338	GMCL1	0.0104092	0.9898
ENSG00000087365	SF3B2	0.234936	0.011861
ENSG00000087448	KLHL42	0.561185	1.47816e-05
ENSG00000087460	GNAS	1.03442	1.41559e-81
ENSG00000087470	DNM1L	-0.223973	0.113529
ENSG00000087494	PTHLH	0.072871	0.00825574
ENSG00000087495	PHACTR3	-0.0262099	0.383534
ENSG00000087502	ERGIC2	-0.23473	0.0536537
ENSG00000087510	TFAP2C	-0.0197284	0.477981
ENSG00000087586	AURKA	-2.26442	3.00143e-49
ENSG00000087842	PIR	0.339049	0.000794875
ENSG00000087884	AAMDC	-0.00731959	0.975488
ENSG00000087903	RFX2	0.255742	0.0642651
ENSG00000087995	METTL2A	-0.276242	0.0545776
ENSG00000088002	SULT2B1	-0.0807695	0.111032
ENSG00000088035	ALG6	-0.212727	0.232854
ENSG00000088038	CNOT3	-0.345874	0.0128512
ENSG00000088179	PTPN4	0.985068	4.16318e-14
ENSG00000088205	DDX18	0.144692	0.225544
ENSG00000088247	KHSRP	0.0307612	0.897397
ENSG00000088256	GNA11	1.15427	5.41721e-21
ENSG00000088280	ASAP3	-0.38231	0.00163577
ENSG00000088298	EDEM2	0.152592	0.214399
ENSG00000088305	DNMT3B	-0.925165	5.06251e-11
ENSG00000088325	TPX2	-2.24146	1.26133e-48
ENSG00000088356	PDRG1	-0.161385	0.315057
ENSG00000088367	EPB41L1	0.0422063	0.904541
ENSG00000088387	DOCK9	0.0845	0.617166
ENSG00000088448	ANKRD10	0.27197	0.0431796
ENSG00000088451	TGDS	-0.26122	0.061056
ENSG00000088543	C3orf18	-0.208628	0.0868709
ENSG00000088682	COQ9	0.464867	0.000184256
ENSG00000088726	TMEM40	0.0533173	1
ENSG00000088727	KIF9	0.935481	1.83255e-13
ENSG00000088756	ARHGAP28	0.593465	0.00015072
ENSG00000088766	CRLS1	-0.295465	0.0182984
ENSG00000088808	PPP1R13B	1.03307	5.40118e-31
ENSG00000088812	ATRN	0.434344	0.00837111
ENSG00000088826	SMOX	0.652859	8.65226e-08
ENSG00000088832	FKBP1A	1.91614	6.6973e-289
ENSG00000088833	NSFL1C	0.379389	0.000156991
ENSG00000088854	C20orf194	0.64138	8.03639e-07
ENSG00000088876	ZNF343	-0.0484879	0.68425
ENSG00000088881	EBF4	0.0257853	0.753225
ENSG00000088882	CPXM1	-0.817751	2.91386e-08
ENSG00000088888	MAVS	0.378806	0.00395252
ENSG00000088899	RP5-1187M17.10	-0.00661992	0.959097
ENSG00000088930	XRN2	-0.39885	0.000193618
ENSG00000088970	KIZ	-0.253535	0.0960786
ENSG00000088986	DYNLL1	0.00365024	0.993565
ENSG00000088992	TESC	-0.277905	0.0915679
ENSG00000089006	SNX5	-0.731385	4.73256e-10
ENSG00000089009	RPL6	-0.533951	2.6576e-71
ENSG00000089022	MAPKAPK5	-0.353226	0.00951828
ENSG00000089041	P2RX7	0.029064	1
ENSG00000089048	ESF1	0.286608	0.021884
ENSG00000089050	RBBP9	0.193807	0.126084
ENSG00000089053	ANAPC5	0.55627	2.14313e-08
ENSG00000089057	SLC23A2	0.657666	1.66948e-08
ENSG00000089060	SLC8B1	0.168908	0.151006
ENSG00000089063	TMEM230	0.565619	4.47374e-14
ENSG00000089091	DZANK1	-0.161354	0.0179544
ENSG00000089094	KDM2B	-0.517737	0.000487707
ENSG00000089116	LHX5	-0.0100427	1
ENSG00000089123	TASP1	0.0178819	0.899691
ENSG00000089127	OAS1	-0.379733	0.000197385
ENSG00000089154	GCN1	0.149583	0.321
ENSG00000089157	RPLP0	-0.707409	2.42878e-126
ENSG00000089159	PXN	0.773518	6.38767e-13
ENSG00000089163	SIRT4	-0.10786	0.0440624
ENSG00000089169	RPH3A	-0.274469	0.00161697
ENSG00000089177	KIF16B	0.089712	0.62264
ENSG00000089195	TRMT6	-0.445415	0.00285664
ENSG00000089199	CHGB	0.0530396	1
ENSG00000089220	PEBP1	-0.548031	7.71852e-13
ENSG00000089225	TBX5	0.0519198	1
ENSG00000089234	BRAP	-0.0533457	0.725458
ENSG00000089248	ERP29	-0.0906281	0.316933
ENSG00000089280	FUS	-0.229351	0.00556548
ENSG00000089289	IGBP1	-0.0312003	0.818193
ENSG00000089327	FXYD5	0.977005	1.06353e-43
ENSG00000089335	ZNF302	-0.363906	0.0123161
ENSG00000089351	GRAMD1A	0.821938	8.78167e-20
ENSG00000089472	HEPH	-0.355428	0.0182161
ENSG00000089486	CDIP1	-0.156825	0.307628
ENSG00000089597	GANAB	-0.852376	1.66541e-14
ENSG00000089639	GMIP	-0.183255	0.00595763
ENSG00000089682	RBM41	0.0145248	0.964611
ENSG00000089685	BIRC5	-2.10176	9.10711e-54
ENSG00000089692	LAG3	-0.180521	0.00692871
ENSG00000089693	MLF2	-0.958865	2.07075e-38
ENSG00000089723	OTUB2	0.180977	0.000956604
ENSG00000089737	DDX24	0.200063	0.0737405
ENSG00000089775	ZBTB25	-0.246123	0.107931
ENSG00000089818	NECAP1	0.0174821	0.954938
ENSG00000089820	ARHGAP4	0.442289	0.0177242
ENSG00000089876	DHX32	0.644148	2.10279e-06
ENSG00000089902	RCOR1	0.214105	0.14262
ENSG00000089916	GPATCH2L	0.342806	0.00478303
ENSG00000090006	LTBP4	-0.349681	0.0256172
ENSG00000090013	BLVRB	0.886362	1.33252e-18
ENSG00000090020	SLC9A1	0.419465	0.00760178
ENSG00000090054	SPTLC1	0.289424	0.0582056
ENSG00000090060	PAPOLA	-0.105279	0.233051
ENSG00000090061	CCNK	-0.386044	0.00313639
ENSG00000090097	PCBP4	-0.0725457	0.690607
ENSG00000090104	RGS1	0.0311537	1
ENSG00000090238	YPEL3	0.583059	9.67179e-08
ENSG00000090263	MRPS33	0.0183575	0.917137
ENSG00000090266	NDUFB2	0.845739	3.72611e-50
ENSG00000090273	NUDC	-0.54511	3.76617e-08
ENSG00000090316	MAEA	-0.0176003	0.854979
ENSG00000090339	ICAM1	1.25568	6.081e-31
ENSG00000090372	STRN4	0.654571	3.0911e-08
ENSG00000090376	IRAK3	0.199645	2.08365e-05
ENSG00000090432	MUL1	0.265638	0.0777294
ENSG00000090447	TFAP4	-0.260034	0.000839171
ENSG00000090470	PDCD7	-0.0469978	0.364897
ENSG00000090487	SPG21	0.759902	3.71838e-18
ENSG00000090520	DNAJB11	0.420467	2.44197e-05
ENSG00000090530	P3H2	-0.818427	1.03048e-08
ENSG00000090539	CHRD	-0.0850675	0.142888
ENSG00000090554	FLT3LG	0.191231	2.74872e-05
ENSG00000090581	GNPTG	0.802028	1.20172e-10
ENSG00000090612	ZNF268	0.100915	0.546605
ENSG00000090615	GOLGA3	0.872938	5.72755e-12
ENSG00000090621	PABPC4	0.251254	0.031976
ENSG00000090661	CERS4	0.148319	0.324289
ENSG00000090674	MCOLN1	0.92864	6.52777e-13
ENSG00000090686	USP48	-0.144358	0.331371
ENSG00000090776	EFNB1	-0.118603	0.446483
ENSG00000090857	PDPR	0.0977969	0.598244
ENSG00000090861	AARS	-0.0449033	0.797518
ENSG00000090863	GLG1	0.2764	0.0124077
ENSG00000090889	KIF4A	-0.975629	1.14432e-10
ENSG00000090905	TNRC6A	0.410279	0.00200536
ENSG00000090924	PLEKHG2	-0.00535725	1
ENSG00000090932	DLL3	-0.866995	1.2453e-11
ENSG00000090971	NAT14	-0.629319	9.56517e-06
ENSG00000090975	PITPNM2	0.195964	0.134603
ENSG00000090989	EXOC1	0.403244	0.00461076
ENSG00000091009	RBM27	0.0848011	0.746547
ENSG00000091039	OSBPL8	-0.00682256	1
ENSG00000091073	DTX2	-0.130133	0.44002
ENSG00000091127	PUS7	-0.154006	0.272801
ENSG00000091129	NRCAM	1.14254	2.58145e-37
ENSG00000091136	LAMB1	0.93246	4.75381e-15
ENSG00000091140	DLD	-0.0609302	0.845844
ENSG00000091157	WDR7	0.236816	0.0285758
ENSG00000091164	TXNL1	0.33549	0.000191127
ENSG00000091262	ABCC6	-0.153619	0.0119839
ENSG00000091317	CMTM6	-0.674373	3.44611e-10
ENSG00000091409	ITGA6	3.51067	2.57692e-267
ENSG00000091428	RAPGEF4	1.27989	4.13802e-42
ENSG00000091436	AC013461.1	0.0684393	0.645053
ENSG00000091482	SMPX	1.3454	5.80511e-47
ENSG00000091483	FH	-0.585722	7.84561e-06
ENSG00000091490	SEL1L3	0.813591	6.40176e-18
ENSG00000091527	CDV3	1.05767	1.6762e-21
ENSG00000091536	MYO15A	-0.11778	0.0335075
ENSG00000091542	ALKBH5	0.58239	4.04367e-07
ENSG00000091592	NLRP1	0.102876	0.567392
ENSG00000091622	PITPNM3	-0.0664342	0.224423
ENSG00000091640	SPAG7	-0.443697	8.07814e-07
ENSG00000091651	ORC6	-2.06225	5.23074e-50
ENSG00000091656	ZFHX4	-0.0538354	0.161476
ENSG00000091732	ZC3HC1	-0.340259	0.0419765
ENSG00000091844	RGS17	-0.560211	8.56808e-05
ENSG00000091879	ANGPT2	2.83053	9.47064e-194
ENSG00000091947	TMEM101	-0.279706	0.0262634
ENSG00000091972	CD200	0.664533	2.25665e-08
ENSG00000091986	CCDC80	-0.364503	0.0191327
ENSG00000092010	PSME1	0.740955	6.0985e-14
ENSG00000092020	PPP2R3C	0.375549	0.00123088
ENSG00000092036	HAUS4	-0.270719	0.0461147
ENSG00000092051	JPH4	-0.165553	0.0113049
ENSG00000092054	MYH7	2.71883	1.4181e-59
ENSG00000092067	CEBPE	-0.0473106	0.339378
ENSG00000092068	SLC7A8	-0.460899	0.000704462
ENSG00000092094	OSGEP	-0.248339	0.102762
ENSG00000092096	SLC22A17	-0.657002	1.48161e-05
ENSG00000092108	SCFD1	-0.205731	0.113142
ENSG00000092140	G2E3	-1.24693	4.43365e-18
ENSG00000092148	HECTD1	0.583691	2.3935e-08
ENSG00000092199	HNRNPC	-0.593588	5.9952e-21
ENSG00000092201	SUPT16H	-0.802811	3.35978e-11
ENSG00000092203	TOX4	0.19621	0.138365
ENSG00000092208	GEMIN2	-0.855551	1.62405e-08
ENSG00000092330	TINF2	0.462842	0.000343972
ENSG00000092421	SEMA6A	0.377265	0.00210878
ENSG00000092439	TRPM7	0.21048	0.158147
ENSG00000092445	TYRO3	-0.481795	0.00010892
ENSG00000092470	WDR76	-0.28439	0.0510109
ENSG00000092529	CAPN3	0.136676	0.00152472
ENSG00000092531	SNAP23	1.0484	1.27293e-23
ENSG00000092607	TBX15	0.876306	1.3609e-21
ENSG00000092621	PHGDH	-1.4623	5.18279e-21
ENSG00000092758	COL9A3	-0.440483	0.000400421
ENSG00000092820	EZR	0.375443	0.000884044
ENSG00000092841	MYL6	0.170334	6.74961e-05
ENSG00000092847	AGO1	0.153975	0.398863
ENSG00000092850	TEKT2	-0.0243262	0.377214
ENSG00000092853	CLSPN	-1.8293	4.03106e-38
ENSG00000092871	RFFL	0.100959	0.473911
ENSG00000092929	UNC13D	0.116986	0.352164
ENSG00000092931	MFSD11	0.336015	0.0153043
ENSG00000092964	DPYSL2	2.00051	3.14434e-120
ENSG00000092969	TGFB2	0.471309	2.75322e-08
ENSG00000092978	GPATCH2	-0.364612	0.0117338
ENSG00000093000	NUP50	-0.926785	1.47795e-12
ENSG00000093009	CDC45	-0.54392	2.12285e-05
ENSG00000093010	COMT	0.797357	6.00573e-11
ENSG00000093072	CECR1	0.350235	0.00805041
ENSG00000093144	ECHDC1	-0.0791229	0.62264
ENSG00000093167	LRRFIP2	0.407759	0.000217678
ENSG00000093183	SEC22C	0.230224	0.08357
ENSG00000094631	HDAC6	-0.20802	0.164022
ENSG00000094804	CDC6	-1.11981	9.46031e-15
ENSG00000094841	UPRT	0.115623	0.420751
ENSG00000094880	CDC23	-0.0688242	0.73818
ENSG00000094914	AAAS	-0.83348	3.02667e-08
ENSG00000094916	CBX5	-1.362	4.44656e-42
ENSG00000094975	SUCO	-0.0521401	0.75399
ENSG00000095002	MSH2	-0.114056	0.414365
ENSG00000095015	MAP3K1	0.462946	0.00118055
ENSG00000095059	DHPS	-0.472908	0.000124725
ENSG00000095066	HOOK2	-0.0509065	0.820251
ENSG00000095139	ARCN1	0.497249	2.41027e-05
ENSG00000095203	EPB41L4B	-0.0187922	0.480121
ENSG00000095209	TMEM38B	0.00675962	0.996795
ENSG00000095261	PSMD5	0.207591	0.147184
ENSG00000095319	NUP188	-0.0638234	0.756882
ENSG00000095321	CRAT	0.438504	0.000681631
ENSG00000095370	SH2D3C	1.12214	6.39591e-21
ENSG00000095380	NANS	0.222315	0.0408775
ENSG00000095383	TBC1D2	-0.0735557	0.099111
ENSG00000095397	DFNB31	-0.0606781	0.286004
ENSG00000095485	CWF19L1	-0.230954	0.091921
ENSG00000095564	BTAF1	0.051616	0.767435
ENSG00000095574	IKZF5	0.127059	0.331278
ENSG00000095587	TLL2	0.0237355	1
ENSG00000095596	CYP26A1	-1.18099	1.63133e-18
ENSG00000095637	SORBS1	-0.912863	1.18366e-10
ENSG00000095739	BAMBI	0.543818	1.56542e-05
ENSG00000095752	IL11	-0.524595	1.6556e-06
ENSG00000095777	MYO3A	-0.749348	1.94338e-10
ENSG00000095787	WAC	0.395177	0.000112375
ENSG00000095794	CREM	0.288476	0.00233096
ENSG00000095906	NUBP2	0.171505	0.119535
ENSG00000095932	SMIM24	-0.348706	7.62901e-05
ENSG00000095951	HIVEP1	0.0405869	0.961791
ENSG00000096060	FKBP5	-0.648266	3.84247e-06
ENSG00000096063	SRPK1	-0.347234	0.00514034
ENSG00000096070	BRPF3	0.208592	0.127671
ENSG00000096080	MRPS18A	-0.297274	0.0147357
ENSG00000096092	TMEM14A	1.04592	1.18511e-20
ENSG00000096093	EFHC1	0.374941	0.00681384
ENSG00000096384	HSP90AB1	-0.356274	1.7777e-12
ENSG00000096401	CDC5L	-0.133967	0.351965
ENSG00000096433	ITPR3	0.607047	4.24744e-08
ENSG00000096654	ZNF184	-0.324592	0.000254354
ENSG00000096696	DSP	-1.35948	4.62071e-20
ENSG00000096717	SIRT1	-0.038292	0.778967
ENSG00000096746	HNRNPH3	-0.633667	8.24349e-10
ENSG00000096872	IFT74	-0.301973	0.042034
ENSG00000096968	JAK2	0.127361	0.378242
ENSG00000097007	ABL1	0.195595	0.189893
ENSG00000097021	ACOT7	0.089058	0.454749
ENSG00000097033	SH3GLB1	1.21352	7.35094e-58
ENSG00000097046	CDC7	-0.380462	0.00773306
ENSG00000097096	SYDE2	-0.228921	0.027094
ENSG00000099139	PCSK5	-0.0323941	0.294282
ENSG00000099194	SCD	-1.08322	2.44015e-22
ENSG00000099203	TMED1	0.378614	0.00055506
ENSG00000099204	ABLIM1	0.379309	0.00715945
ENSG00000099219	ERMP1	0.138845	0.25469
ENSG00000099246	RAB18	0.625558	8.36156e-11
ENSG00000099250	NRP1	1.85982	1.00622e-78
ENSG00000099256	PRTFDC1	-0.415436	0.00792434
ENSG00000099260	PALMD	0.420959	0.000376792
ENSG00000099282	TSPAN15	3.29349	1.22259e-298
ENSG00000099284	H2AFY2	-3.25438	1.03768e-111
ENSG00000099290	FAM21A	0.366428	0.0167559
ENSG00000099308	MAST3	0.0754959	0.461686
ENSG00000099326	MZF1	-0.00113093	0.557384
ENSG00000099330	OCEL1	0.0333005	0.905045
ENSG00000099331	MYO9B	0.708225	4.47562e-08
ENSG00000099337	KCNK6	0.772441	4.29354e-08
ENSG00000099341	PSMD8	0.540395	3.36087e-15
ENSG00000099364	FBXL19	-0.257081	0.0925204
ENSG00000099377	HSD3B7	0.0595798	0.662489
ENSG00000099381	SETD1A	0.177218	0.40875
ENSG00000099385	BCL7C	-0.433181	3.95121e-06
ENSG00000099622	CIRBP	-0.486783	7.7719e-12
ENSG00000099624	ATP5D	0.437659	8.06343e-15
ENSG00000099783	HNRNPM	-0.201867	0.0605219
ENSG00000099785	2002-03-01	1.27856	1.9593e-30
ENSG00000099795	NDUFB7	0.59669	6.6329e-19
ENSG00000099797	TECR	-0.0595275	0.722468
ENSG00000099800	TIMM13	0.336073	1.16765e-06
ENSG00000099804	CDC34	-0.195017	0.0824
ENSG00000099810	MTAP	0.333001	0.0179389
ENSG00000099814	CEP170B	0.301075	0.049398
ENSG00000099817	POLR2E	-0.352691	9.08779e-05
ENSG00000099821	POLRMT	0.372497	0.00454781
ENSG00000099840	IZUMO4	0.217953	9.38173e-06
ENSG00000099849	RASSF7	-0.0747445	0.706475
ENSG00000099860	GADD45B	1.20558	2.70532e-17
ENSG00000099864	PALM	0.912705	1.84209e-13
ENSG00000099866	MADCAM1	0.4974	0.0663886
ENSG00000099869	IGF2-AS	0.0528355	1
ENSG00000099875	MKNK2	0.741446	8.4953e-10
ENSG00000099889	ARVCF	0.1324	0.210528
ENSG00000099899	TRMT2A	0.499259	0.000181148
ENSG00000099901	RANBP1	-1.31635	3.00133e-69
ENSG00000099904	ZDHHC8	0.304792	0.0218858
ENSG00000099910	KLHL22	0.242583	0.0551914
ENSG00000099917	MED15	0.460964	0.000346643
ENSG00000099937	SERPIND1	0.189516	0.00085098
ENSG00000099940	SNAP29	-0.154324	0.230356
ENSG00000099942	CRKL	-0.184538	0.22406
ENSG00000099949	LZTR1	0.203538	0.157918
ENSG00000099953	MMP11	0.262855	0.0603906
ENSG00000099954	CECR2	-1.03095	8.28746e-13
ENSG00000099956	SMARCB1	-0.0428231	0.757848
ENSG00000099957	P2RX6	0.122838	0.00146747
ENSG00000099958	DERL3	-0.273655	0.0175169
ENSG00000099968	BCL2L13	-0.27395	0.0611157
ENSG00000099977	DDT	0.0178053	0.905653
ENSG00000099991	CABIN1	-0.0551469	0.750528
ENSG00000099992	TBC1D10A	-0.0601671	0.712524
ENSG00000099994	SUSD2	0.0269999	1
ENSG00000099995	SF3A1	0.278306	0.0454937
ENSG00000099998	GGT5	0.496559	1.08149e-12
ENSG00000099999	RNF215	0.092281	0.529572
ENSG00000100003	SEC14L2	0.0288062	1
ENSG00000100014	SPECC1L	0.276668	0.0474774
ENSG00000100023	PPIL2	0.282795	0.0566178
ENSG00000100027	YPEL1	0.137362	0.261666
ENSG00000100028	SNRPD3	-0.408316	8.62903e-06
ENSG00000100029	PES1	0.144017	0.27551
ENSG00000100030	MAPK1	0.621479	4.73173e-08
ENSG00000100031	GGT1	0.0766879	0.00877188
ENSG00000100034	PPM1F	0.945715	8.21121e-22
ENSG00000100036	SLC35E4	1.23263	1.96101e-25
ENSG00000100038	TOP3B	-0.101554	0.478747
ENSG00000100056	DGCR14	0.284659	0.0759571
ENSG00000100060	MFNG	3.18764	1.36498e-208
ENSG00000100065	CARD10	0.329738	0.00992893
ENSG00000100075	SLC25A1	-0.539484	3.29846e-06
ENSG00000100077	ADRBK2	-0.373989	0.000490825
ENSG00000100078	PLA2G3	-0.306086	0.0003283
ENSG00000100083	GGA1	1.24648	3.13894e-31
ENSG00000100084	HIRA	0.103877	0.633511
ENSG00000100092	SH3BP1	-0.817966	1.90799e-08
ENSG00000100097	LGALS1	0.853251	2.67821e-28
ENSG00000100099	HPS4	0.196139	0.167933
ENSG00000100100	PIK3IP1	0.255081	0.100969
ENSG00000100104	SRRD	0.573161	5.89273e-06
ENSG00000100105	PATZ1	0.0993655	0.574096
ENSG00000100106	TRIOBP	0.0370386	0.746844
ENSG00000100109	TFIP11	0.251157	0.0908927
ENSG00000100116	GCAT	-0.679684	5.99976e-06
ENSG00000100122	CRYBB1	0.00455219	0.210446
ENSG00000100124	ANKRD54	-0.0540962	0.724451
ENSG00000100129	EIF3L	-0.551038	2.28099e-22
ENSG00000100138	SNU13	-0.335241	1.64708e-06
ENSG00000100139	MICALL1	0.445071	0.00058006
ENSG00000100142	POLR2F	0.178598	0.0433581
ENSG00000100147	CCDC134	-0.136232	0.120481
ENSG00000100150	DEPDC5	0.00268363	0.872316
ENSG00000100151	PICK1	-0.0331327	0.735062
ENSG00000100154	TTC28	0.376948	0.0051172
ENSG00000100162	CENPM	-1.00353	1.67045e-11
ENSG00000100167	2003-09-01	0.0536648	1
ENSG00000100196	KDELR3	-0.671084	9.20184e-06
ENSG00000100201	DDX17	0.817215	7.89913e-19
ENSG00000100206	DMC1	-0.280871	0.000492551
ENSG00000100207	TCF20	0.165839	0.268246
ENSG00000100209	HSCB	-0.0494099	0.740759
ENSG00000100211	CBY1	-0.583041	9.7222e-06
ENSG00000100216	TOMM22	-0.194015	0.0383752
ENSG00000100219	XBP1	0.0336164	0.831411
ENSG00000100220	RTCB	-0.280878	0.0206696
ENSG00000100221	JOSD1	1.1462	3.41495e-22
ENSG00000100225	FBXO7	0.478115	5.36766e-06
ENSG00000100226	GTPBP1	-0.451574	0.00269968
ENSG00000100227	POLDIP3	-0.172845	0.272011
ENSG00000100228	RAB36	0.0395381	1
ENSG00000100234	TIMP3	2.97645	1.91341e-268
ENSG00000100239	PPP6R2	-0.0590574	0.724407
ENSG00000100241	SBF1	0.0515782	0.730931
ENSG00000100242	SUN2	0.391878	0.00369158
ENSG00000100243	CYB5R3	1.14698	2.2015e-53
ENSG00000100246	DNAL4	0.157416	0.340599
ENSG00000100258	LMF2	0.266151	0.0366336
ENSG00000100263	RHBDD3	-0.17414	0.291189
ENSG00000100266	PACSIN2	-0.133528	0.451452
ENSG00000100271	TTLL1	0.120043	0.454576
ENSG00000100276	RASL10A	-1.26466	9.86185e-21
ENSG00000100280	AP1B1	0.281832	0.0124083
ENSG00000100281	HMGXB4	-0.760348	2.02862e-10
ENSG00000100284	TOM1	0.727899	4.90997e-09
ENSG00000100285	NEFH	0.233658	1.59295e-05
ENSG00000100288	CHKB	0.160482	0.336384
ENSG00000100290	BIK	0.0212047	0.49917
ENSG00000100292	HMOX1	0.157037	0.36747
ENSG00000100294	MCAT	0.17138	0.215346
ENSG00000100296	THOC5	-0.0487415	0.921212
ENSG00000100297	MCM5	-0.666595	1.81223e-05
ENSG00000100299	ARSA	0.431509	0.000990289
ENSG00000100300	TSPO	2.51802	1.58594e-188
ENSG00000100304	TTLL12	0.528713	0.000245245
ENSG00000100307	CBX7	0.0779012	0.727124
ENSG00000100311	PDGFB	2.25565	8.88975e-92
ENSG00000100316	RPL3	-0.932941	6.16971e-220
ENSG00000100319	ZMAT5	0.0997103	0.371786
ENSG00000100320	RBFOX2	-0.500507	3.3337e-06
ENSG00000100321	SYNGR1	-2.10354	7.03591e-47
ENSG00000100324	TAB1	-0.287466	0.0520693
ENSG00000100325	ASCC2	0.659842	4.24659e-07
ENSG00000100330	MTMR3	0.316444	0.0155709
ENSG00000100335	MIEF1	-0.217968	0.135031
ENSG00000100344	PNPLA3	-0.253736	0.0564249
ENSG00000100345	MYH9	1.69566	7.14872e-90
ENSG00000100347	SAMM50	0.0276829	0.758564
ENSG00000100348	TXN2	0.096991	0.300355
ENSG00000100350	FOXRED2	-0.373625	0.00207706
ENSG00000100351	GRAP2	-2.22609	1.61203e-50
ENSG00000100353	EIF3D	0.0332317	0.761154
ENSG00000100354	TNRC6B	0.341853	0.00147621
ENSG00000100359	SGSM3	0.0577656	0.67704
ENSG00000100360	IFT27	-0.40119	0.000598605
ENSG00000100362	PVALB	-0.0178785	1
ENSG00000100364	KIAA0930	0.786174	9.38925e-10
ENSG00000100372	SLC25A17	-0.430037	0.00287689
ENSG00000100376	FAM118A	-0.13356	0.442621
ENSG00000100379	KCTD17	0.265875	0.0810733
ENSG00000100380	ST13	-0.17864	0.0039159
ENSG00000100387	RBX1	-0.417332	6.08172e-11
ENSG00000100393	EP300	0.658414	1.06463e-06
ENSG00000100395	L3MBTL2	0.457385	0.000260444
ENSG00000100399	CHADL	0.817236	2.5927e-22
ENSG00000100401	RANGAP1	-0.225614	0.114498
ENSG00000100403	ZC3H7B	0.426299	0.00115205
ENSG00000100410	PHF5A	-0.458192	0.0002296
ENSG00000100412	ACO2	0.510826	1.38137e-05
ENSG00000100413	POLR3H	0.648808	6.71135e-07
ENSG00000100416	TRMU	-0.210123	0.175596
ENSG00000100417	PMM1	-0.783949	1.96986e-07
ENSG00000100418	DESI1	0.666705	4.82688e-09
ENSG00000100422	CERK	0.61752	2.9632e-06
ENSG00000100425	BRD1	-0.0318892	0.882568
ENSG00000100426	ZBED4	0.157297	0.2846
ENSG00000100429	HDAC10	-0.244863	0.0891822
ENSG00000100439	ABHD4	0.379908	0.00548004
ENSG00000100441	KHNYN	0.379549	0.00752935
ENSG00000100442	FKBP3	-0.953287	8.06272e-28
ENSG00000100445	SDR39U1	-0.288454	0.0486846
ENSG00000100461	RBM23	0.5826	2.71925e-06
ENSG00000100462	PRMT5	-0.421864	0.00317095
ENSG00000100473	COCH	-0.57582	4.96519e-07
ENSG00000100478	AP4S1	-0.0630067	0.261876
ENSG00000100479	POLE2	-0.48572	3.67297e-05
ENSG00000100483	VCPKMT	0.0100705	0.867661
ENSG00000100485	SOS2	0.687685	1.04566e-07
ENSG00000100490	CDKL1	-0.19177	0.00887668
ENSG00000100503	NIN	1.16182	3.23187e-21
ENSG00000100504	PYGL	0.739144	4.93173e-07
ENSG00000100519	PSMC6	0.246963	0.0170138
ENSG00000100522	GNPNAT1	-0.809873	8.74327e-10
ENSG00000100523	DDHD1	0.0151254	0.989413
ENSG00000100526	CDKN3	-2.34084	1.55816e-52
ENSG00000100528	CNIH1	0.308106	0.00227292
ENSG00000100532	CGRRF1	-0.447599	0.0021073
ENSG00000100554	ATP6V1D	-0.659439	5.06118e-09
ENSG00000100558	PLEK2	1.39808	5.26178e-34
ENSG00000100564	PIGH	0.821576	4.20285e-10
ENSG00000100567	PSMA3	-0.00279433	1
ENSG00000100568	VTI1B	-0.00944505	0.962773
ENSG00000100575	TIMM9	-0.792405	1.47547e-11
ENSG00000100577	GSTZ1	-0.890059	2.90718e-11
ENSG00000100578	KIAA0586	-0.331405	0.0164834
ENSG00000100580	TMED8	-0.00491706	0.989413
ENSG00000100591	AHSA1	-0.0127685	1
ENSG00000100592	DAAM1	0.701817	2.28977e-11
ENSG00000100596	SPTLC2	0.632549	9.41793e-07
ENSG00000100599	RIN3	0.887301	5.78279e-15
ENSG00000100600	LGMN	-0.0998731	0.628126
ENSG00000100601	ALKBH1	-0.0958836	0.523249
ENSG00000100603	SNW1	-0.45098	0.000191127
ENSG00000100604	CHGA	-0.326379	0.000309744
ENSG00000100605	ITPK1	0.136278	0.542193
ENSG00000100612	DHRS7	0.0632225	0.600073
ENSG00000100614	PPM1A	0.574448	7.91582e-06
ENSG00000100625	SIX4	-0.621522	1.22239e-08
ENSG00000100626	GALNT16	-0.0793392	0.211649
ENSG00000100628	ASB2	0.278073	0.000412773
ENSG00000100629	CEP128	-0.518354	4.78482e-07
ENSG00000100632	ERH	-0.582191	1.0739e-17
ENSG00000100644	HIF1A	0.846155	1.02551e-18
ENSG00000100647	SUSD6	1.11555	2.68339e-20
ENSG00000100650	SRSF5	0.108108	0.305245
ENSG00000100664	EIF5	-0.66361	1.52336e-14
ENSG00000100697	DICER1	0.320401	0.0229077
ENSG00000100711	ZFYVE21	0.0462018	0.770606
ENSG00000100714	MTHFD1	-0.0976855	0.763956
ENSG00000100721	TCL1A	-0.169124	0.0086278
ENSG00000100722	ZC3H14	0.171966	0.207671
ENSG00000100726	TELO2	-0.0881877	0.690371
ENSG00000100731	PCNX	0.0427692	0.850223
ENSG00000100744	GSKIP	-0.326496	0.0179401
ENSG00000100749	VRK1	-1.23077	3.12308e-18
ENSG00000100764	PSMC1	1.00875	1.25099e-33
ENSG00000100767	PAPLN	-0.0126292	0.554824
ENSG00000100784	RPS6KA5	0.173675	0.343148
ENSG00000100796	PPP4R3A	0.0966545	0.51872
ENSG00000100802	C14orf93	-0.208808	0.163979
ENSG00000100804	PSMB5	0.281041	1.24899e-07
ENSG00000100811	YY1	0.0788495	0.524128
ENSG00000100813	ACIN1	-0.254575	0.0550877
ENSG00000100814	CCNB1IP1	-1.53636	7.27442e-44
ENSG00000100815	TRIP11	0.195963	0.186103
ENSG00000100823	APEX1	-0.207965	0.0183846
ENSG00000100836	PABPN1	-0.0508527	0.671883
ENSG00000100842	EFS	-1.07581	2.00095e-14
ENSG00000100852	ARHGAP5	0.445997	0.000688071
ENSG00000100865	CINP	0.0679969	0.605287
ENSG00000100883	SRP54	-0.218944	0.150824
ENSG00000100888	CHD8	-0.0117069	0.958799
ENSG00000100889	PCK2	-0.864018	3.70548e-09
ENSG00000100897	DCAF11	0.090778	0.514402
ENSG00000100902	PSMA6	0.0112488	0.876785
ENSG00000100906	NFKBIA	0.789485	2.31887e-17
ENSG00000100908	EMC9	-0.671447	2.40503e-07
ENSG00000100911	PSME2	-0.128581	0.338909
ENSG00000100916	BRMS1L	0.159751	0.265326
ENSG00000100918	REC8	-0.608316	5.25526e-07
ENSG00000100926	TM9SF1	0.316692	0.0196979
ENSG00000100934	SEC23A	0.918872	2.1639e-15
ENSG00000100938	GMPR2	-0.0962222	0.520458
ENSG00000100941	PNN	-0.725492	1.59466e-11
ENSG00000100949	RABGGTA	0.287781	0.0702185
ENSG00000100968	NFATC4	-0.878751	3.99289e-10
ENSG00000100979	PLTP	-1.83645	2.49605e-35
ENSG00000100982	PCIF1	-0.288528	0.0324248
ENSG00000100983	GSS	0.403328	0.00100718
ENSG00000100985	MMP9	1.10342	1.95486e-20
[truncated: 12,465 more rows]
