# Supplementary material for: Tissue microenvironment dictates the state of human iPSC-derived endothelial cells of distinct developmental origin in 3D cardiac microtissues
Source: iScience. 2025 Sep 22;28(10):113611. doi: 10.1016/j.isci.2025.113611 (PMC12546991; doi:10.1016/j.isci.2025.113611)
Supplement: Table S8. DEGs between sc_CMEC_mt and sc_PMEC_mt, related to Figure 3F and S5C [file mmc9.xlsx]

## Sheet: DEGs
ensembl	GeneName	logFC (FC=CMEC/PMEC)	p.adj
ENSG00000000003	TSPAN6	-0.419817	0.0541743
ENSG00000000005	TNMD	-0.0482677	1
ENSG00000000419	DPM1	-0.214473	0.449989
ENSG00000000457	SCYL3	0.163028	0.520358
ENSG00000000460	C1orf112	0.0456146	0.982828
ENSG00000000971	CFH	0.0589866	1
ENSG00000001036	FUCA2	0.0171299	1
ENSG00000001084	GCLC	-0.0937526	0.898195
ENSG00000001167	NFYA	-0.0315313	1
ENSG00000001460	STPG1	0.0680993	0.980995
ENSG00000001461	NIPAL3	-0.127453	0.790589
ENSG00000001497	LAS1L	-0.0827925	0.830703
ENSG00000001561	ENPP4	-0.049307	0.903135
ENSG00000001617	SEMA3F	-0.161011	0.681944
ENSG00000001629	ANKIB1	-0.374177	0.175033
ENSG00000001630	CYP51A1	-0.161006	0.560515
ENSG00000001631	KRIT1	0.245414	0.469862
ENSG00000002016	RAD52	0.170897	0.179105
ENSG00000002330	BAD	-0.185451	0.406006
ENSG00000002549	LAP3	0.252555	0.411901
ENSG00000166441	RPL27A	0.550909	9.43365e-29
ENSG00000002587	HS3ST1	0.162753	0.720769
ENSG00000114391	RPL24	0.541365	1.17486e-23
ENSG00000002834	LASP1	-0.0623979	0.910399
ENSG00000002919	SNX11	-0.118676	0.795387
ENSG00000002933	TMEM176A	-0.246552	0.58701
ENSG00000003056	M6PR	0.0943705	0.898884
ENSG00000003096	KLHL13	0.00722663	0.714246
ENSG00000003147	ICA1	0.0470364	0.980903
ENSG00000003249	DBNDD1	-0.162117	0.643625
ENSG00000003393	ALS2	-0.346505	0.218513
ENSG00000003400	CASP10	-0.192575	0.553115
ENSG00000003402	CFLAR	-0.213746	0.351937
ENSG00000135218	CD36	2.27324	6.85374e-23
ENSG00000003509	NDUFAF7	0.0306039	1
ENSG00000003756	RBM5	-0.35228	0.16436
ENSG00000003989	SLC7A2	0.110065	0.747744
ENSG00000004059	ARF5	0.281609	0.0597535
ENSG00000004139	SARM1	-0.0563971	0.914121
ENSG00000004142	POLDIP2	0.0970266	0.809402
ENSG00000004399	PLXND1	-0.227101	0.226031
ENSG00000004455	AK2	0.0339913	1
ENSG00000004478	FKBP4	-0.093138	0.828355
ENSG00000004487	KDM1A	-0.205795	0.541989
ENSG00000004534	RBM6	0.173414	0.623
ENSG00000004660	CAMKK1	-0.084613	0.855023
ENSG00000004700	RECQL	0.0374187	0.989759
ENSG00000004766	VPS50	0.127831	0.823166
ENSG00000004776	HSPB6	-0.0286667	0.595897
ENSG00000004777	ARHGAP33	0.0681318	0.538195
ENSG00000004779	NDUFAB1	0.161282	0.346615
ENSG00000004799	PDK4	0.0961345	0.583967
ENSG00000004864	SLC25A13	0.120284	0.771433
ENSG00000156482	RPL30	0.512548	2.27999e-22
ENSG00000004897	CDC27	-0.253018	0.336534
ENSG00000004961	HCCS	0.0311524	1
ENSG00000004975	DVL2	0.0731872	0.959205
ENSG00000005007	UPF1	-0.479534	0.0814671
ENSG00000085063	CD59	-1.1224	2.37276e-22
ENSG00000005022	SLC25A5	-0.028875	0.957045
ENSG00000133112	TPT1	0.360182	2.1479e-21
ENSG00000005075	POLR2J	0.121839	0.532574
ENSG00000005100	DHX33	-0.0133638	1
ENSG00000005102	MEOX1	-0.0288264	1
ENSG00000005108	THSD7A	0.0544253	0.914329
ENSG00000005156	LIG3	-0.16297	0.699128
ENSG00000005175	RPAP3	-0.182507	0.643625
ENSG00000005187	ACSM3	0.214764	1
ENSG00000005189	AC004381.6	0.077656	1
ENSG00000005194	CIAPIN1	-0.128029	0.670692
ENSG00000005206	SPPL2B	0.0450583	0.912781
ENSG00000005238	FAM214B	-0.182699	0.578932
ENSG00000005243	COPZ2	-0.478927	0.15435
ENSG00000005249	PRKAR2B	-0.221615	0.595016
ENSG00000005302	MSL3	0.0348857	1
ENSG00000005339	CREBBP	0.136137	0.734683
ENSG00000005379	BZRAP1	0.035292	1
ENSG00000005436	GCFC2	-0.340255	0.366325
ENSG00000005448	WDR54	0.135333	0.753574
ENSG00000005469	CROT	0.00861688	1
ENSG00000005483	KMT2E	-0.076774	0.912781
ENSG00000198242	RPL23A	0.532729	3.35768e-20
ENSG00000005513	SOX8	-0.180229	0.122182
ENSG00000005700	IBTK	-0.160602	0.699128
ENSG00000005801	ZNF195	-0.0933327	0.868937
ENSG00000005810	MYCBP2	-0.139679	0.664458
ENSG00000005812	FBXL3	0.0903328	0.885429
ENSG00000005882	PDK2	-0.0667021	0.919274
ENSG00000005884	ITGA3	-0.300276	0.28593
ENSG00000005889	ZFX	-0.121857	0.744567
ENSG00000005893	LAMP2	-0.270235	0.242366
ENSG00000006007	GDE1	-0.125419	0.702663
ENSG00000006015	C19orf60	-0.0683571	0.815194
ENSG00000006025	OSBPL7	0.163168	0.658972
ENSG00000006042	TMEM98	0.141269	0.665846
ENSG00000006062	MAP3K14	-0.0651064	0.948186
ENSG00000006118	TMEM132A	-0.240737	0.496502
ENSG00000006125	AP2B1	-0.27059	0.211488
ENSG00000164932	CTHRC1	-1.45851	6.92394e-20
ENSG00000006194	ZNF263	0.109373	0.851111
ENSG00000006210	CX3CL1	0.0415565	1
ENSG00000006282	SPATA20	-0.39572	0.158576
ENSG00000006327	TNFRSF12A	-0.383866	0.149673
ENSG00000118495	PLAGL1	-1.43077	2.15881e-19
ENSG00000006453	BAIAP2L1	0.0967569	0.374408
ENSG00000006459	KDM7A	0.167659	0.603497
ENSG00000006468	ETV1	-0.122703	0.77171
ENSG00000006530	AGK	-0.106276	0.835076
ENSG00000006534	ALDH3B1	-0.0376782	1
ENSG00000006576	PHTF2	0.0677936	0.998496
ENSG00000006606	CCL26	0.0273249	1
ENSG00000006607	FARP2	0.0793704	0.901032
ENSG00000006611	USH1C	-0.0371405	1
ENSG00000006625	GGCT	0.157802	0.580812
ENSG00000006634	DBF4	0.368657	0.0974151
ENSG00000006638	TBXA2R	0.0866759	0.876537
ENSG00000006652	IFRD1	0.0426918	0.965338
ENSG00000006695	COX10	0.462436	0.0652797
ENSG00000006704	GTF2IRD1	-0.11807	0.776649
ENSG00000006712	PAF1	0.388481	0.152413
ENSG00000006715	VPS41	0.182464	0.674932
ENSG00000006740	ARHGAP44	-0.163253	0.325309
ENSG00000006744	ELAC2	-0.0411269	1
ENSG00000006747	SCIN	-0.0375173	1
ENSG00000006756	ARSD	-0.0872997	0.90054
ENSG00000147889	CDKN2A	1.70296	3.09709e-19
ENSG00000006831	ADIPOR2	0.253128	0.401232
ENSG00000006837	CDKL3	-0.15542	0.553157
ENSG00000007047	MARK4	0.0859196	0.820693
ENSG00000007080	CCDC124	-0.103128	0.736221
ENSG00000186468	RPS23	0.404534	1.02726e-18
ENSG00000008988	RPS20	0.422088	3.21269e-18
ENSG00000007202	KIAA0100	-0.143954	0.804829
ENSG00000007237	GAS7	-0.092971	0.98913
ENSG00000007255	TRAPPC6A	-0.0801214	0.88397
ENSG00000134419	RPS15A	0.359171	3.95135e-17
ENSG00000138326	RPS24	0.478585	3.95135e-17
ENSG00000007341	ST7L	0.0413156	1
ENSG00000007376	RPUSD1	-0.382225	0.151886
ENSG00000007384	RHBDF1	-0.410123	0.139927
ENSG00000007392	LUC7L	0.360337	0.208856
ENSG00000007402	CACNA2D2	0.0157263	1
ENSG00000007516	BAIAP3	-0.120383	0.11957
ENSG00000007520	TSR3	-0.31382	0.0951482
ENSG00000007541	PIGQ	0.154842	0.718304
ENSG00000007545	CRAMP1	-0.014354	1
ENSG00000007866	TEAD3	-0.0025034	1
ENSG00000164713	BRI3	-0.852724	3.95135e-17
ENSG00000007923	DNAJC11	-0.374881	0.210179
ENSG00000007944	MYLIP	0.00313083	1
ENSG00000007968	E2F2	0.0988773	1
ENSG00000008018	PSMB1	0.0802232	0.698922
ENSG00000008056	SYN1	-0.0390291	0.560515
ENSG00000008083	JARID2	-0.12743	0.788351
ENSG00000008086	CDKL5	-0.194093	0.284444
ENSG00000008128	CDK11A	0.30024	0.35978
ENSG00000008130	NADK	-0.0220497	1
ENSG00000008256	CYTH3	0.123049	0.776596
ENSG00000008282	SYPL1	-0.182177	0.411632
ENSG00000008283	CYB561	-0.196032	0.699128
ENSG00000008294	SPAG9	-0.145352	0.641616
ENSG00000008311	AASS	-0.0778225	0.933731
ENSG00000008324	SS18L2	0.388163	0.09631
ENSG00000008382	MPND	-0.0306787	1
ENSG00000008394	MGST1	-0.444741	0.0726889
ENSG00000008405	CRY1	0.0844494	0.904644
ENSG00000008441	NFIX	-0.198685	0.9127
ENSG00000008513	ST3GAL1	0.172801	0.602497
ENSG00000008517	IL32	0.184161	0.526409
ENSG00000008710	PKD1	-0.107387	0.778979
ENSG00000008838	MED24	-0.234426	0.457794
ENSG00000008853	RHOBTB2	0.0168285	1
ENSG00000008869	HEATR5B	-0.123	0.899752
ENSG00000008952	SEC62	0.0647506	0.809402
ENSG00000131469	RPL27	0.46946	4.61481e-17
ENSG00000009307	CSDE1	-0.205272	0.210168
ENSG00000009335	UBE3C	-0.255315	0.415993
ENSG00000009413	REV3L	-0.233943	0.422059
ENSG00000009694	TENM1	-0.0309446	0.668878
ENSG00000009780	FAM76A	-0.139893	0.809322
ENSG00000009830	POMT2	-0.107889	1
ENSG00000009844	VTA1	0.249419	0.448253
ENSG00000009954	BAZ1B	-0.174217	0.583967
ENSG00000010017	RANBP9	-0.220689	0.504511
ENSG00000010030	ETV7	-0.0418553	1
ENSG00000010072	SPRTN	-0.0668804	0.940055
ENSG00000010165	METTL13	-0.158485	0.702663
ENSG00000010219	DYRK4	-0.107527	0.790467
ENSG00000010244	ZNF207	-0.201183	0.396311
ENSG00000010256	UQCRC1	0.0470078	0.95383
ENSG00000010270	STARD3NL	-0.232483	0.229285
ENSG00000034510	TMSB10	0.394218	5.5664e-17
ENSG00000010282	HHATL	-0.00405616	0.894699
ENSG00000010292	NCAPD2	0.154755	0.666718
ENSG00000010295	IFFO1	-0.201162	0.577163
ENSG00000010318	PHF7	0.156239	0.107959
ENSG00000176973	FAM89B	-1.13224	2.4146e-16
ENSG00000010322	NISCH	-0.245901	0.40245
ENSG00000010327	STAB1	-0.212584	0.435447
ENSG00000010361	FUZ	-0.0840655	0.897125
ENSG00000179542	SLITRK4	-1.32393	2.54871e-16
ENSG00000010438	PRSS3	0.213602	0.567041
ENSG00000010539	ZNF200	0.181993	0.622572
ENSG00000010626	LRRC23	-0.0791363	0.955193
ENSG00000233429	HOTAIRM1	-1.32271	3.75399e-16
ENSG00000010803	SCMH1	-0.0403826	1
ENSG00000010810	FYN	-0.209893	0.310492
ENSG00000010818	HIVEP2	-0.142405	0.777506
ENSG00000011007	TCEB3	-0.277301	0.272667
ENSG00000011009	LYPLA2	-0.0359647	1
ENSG00000011021	CLCN6	-0.079732	0.892149
ENSG00000137818	RPLP1	0.313948	9.08719e-16
ENSG00000011105	TSPAN9	-0.170802	0.665206
ENSG00000011114	BTBD7	-0.295135	0.267067
ENSG00000011132	APBA3	-0.21994	0.545532
ENSG00000011143	MKS1	0.0814528	0.910399
ENSG00000011198	ABHD5	0.0943016	0.886309
ENSG00000011201	ANOS1	-0.0630983	0.57743
ENSG00000011243	AKAP8L	0.0600153	0.949949
ENSG00000011258	MBTD1	-0.280779	0.356063
ENSG00000011260	UTP18	0.302701	0.278006
ENSG00000011275	RNF216	-0.27037	0.35798
ENSG00000011295	TTC19	0.0349156	1
ENSG00000011304	PTBP1	-0.134928	0.648362
ENSG00000011332	DPF1	0.0442618	1
ENSG00000011347	SYT7	-0.000808383	1
ENSG00000011376	LARS2	0.173956	0.204518
ENSG00000011405	PIK3C2A	-0.118595	0.757978
ENSG00000164125	FAM198B	-1.12026	1.08108e-15
ENSG00000011426	ANLN	-0.127128	0.592907
ENSG00000011451	WIZ	0.293463	0.353673
ENSG00000011454	RABGAP1	-0.155744	0.720911
ENSG00000011465	DCN	-0.348736	1
ENSG00000011485	PPP5C	-0.0640814	0.948607
ENSG00000011523	CEP68	-0.0327272	1
ENSG00000011566	MAP4K3	-0.237648	0.482979
ENSG00000011638	TMEM159	-0.165483	0.723345
ENSG00000012048	BRCA1	0.247298	0.243573
ENSG00000012061	ERCC1	0.0653407	0.904161
ENSG00000012171	SEMA3B	-0.00971764	1
ENSG00000012174	MBTPS2	-0.242795	0.456508
ENSG00000012232	EXTL3	0.0201856	1
ENSG00000182774	RPS17	0.385258	1.33401e-15
ENSG00000012822	CALCOCO1	-0.124777	0.79695
ENSG00000012963	UBR7	0.103221	0.859545
ENSG00000012983	MAP4K5	-0.229395	0.465374
ENSG00000013016	EHD3	-0.152838	0.622021
ENSG00000013275	PSMC4	0.103891	0.776696
ENSG00000013288	MAN2B2	-0.0677483	1
ENSG00000013297	CLDN11	0.17045	0.173651
ENSG00000013306	SLC25A39	-0.0590082	0.862425
ENSG00000013364	MVP	-0.344875	0.228594
ENSG00000013374	NUB1	-0.0646602	0.960704
ENSG00000013375	PGM3	-0.242078	0.403768
ENSG00000013392	RWDD2A	-0.10492	0.635736
ENSG00000013441	CLK1	-0.18258	0.58755
ENSG00000013503	POLR3B	-0.0911353	0.879004
ENSG00000013523	ANGEL1	0.187024	0.576703
ENSG00000013561	RNF14	-0.183733	0.577886
ENSG00000013563	DNASE1L1	0.0807157	0.902475
ENSG00000013573	DDX11	-0.245247	0.406006
ENSG00000013583	HEBP1	0.196743	0.45719
ENSG00000013619	MAMLD1	0.042041	0.98382
ENSG00000013810	TACC3	0.322202	0.281996
ENSG00000014123	UFL1	-0.0335705	1
ENSG00000014138	POLA2	0.0743631	0.950696
ENSG00000014164	ZC3H3	-0.283915	0.286644
ENSG00000014216	CAPN1	0.0641435	0.92117
ENSG00000014641	MDH1	0.0738558	0.896235
ENSG00000014824	SLC30A9	-0.243638	0.432077
ENSG00000014914	MTMR11	0.0333491	1
ENSG00000014919	COX15	-0.304214	0.304418
ENSG00000110700	RPS13	0.372238	1.99912e-15
ENSG00000015153	YAF2	0.0499686	0.98483
ENSG00000015171	ZMYND11	-0.0199213	1
ENSG00000015475	BID	0.396058	0.0546947
ENSG00000015532	XYLT2	0.224691	0.271803
ENSG00000015568	RGPD5	-0.0963724	0.81532
ENSG00000015676	NUDCD3	-0.120864	0.776649
ENSG00000016082	ISL1	-0.0155342	1
ENSG00000016402	IL20RA	0.00662546	1
ENSG00000016864	GLT8D1	-0.196571	0.517717
ENSG00000017260	ATP2C1	-0.37563	0.103232
ENSG00000017427	IGF1	-0.410699	0.0999118
ENSG00000017797	RALBP1	-0.0470648	0.969204
ENSG00000018189	RUFY3	0.28816	0.360196
ENSG00000018236	CNTN1	-0.0371405	1
ENSG00000105193	RPS16	0.461446	5.76026e-15
ENSG00000018510	AGPS	-0.325695	0.264823
ENSG00000018610	CXorf56	-0.113149	0.894956
ENSG00000018625	ATP1A2	-0.0728783	1
ENSG00000018699	TTC27	-0.146684	0.57887
ENSG00000018869	ZNF582	-0.174982	0.656444
ENSG00000019144	PHLDB1	-0.393997	0.0557975
ENSG00000019485	PRDM11	0.102479	0.702003
ENSG00000019549	SNAI2	0.109907	0.843194
ENSG00000019582	CD74	-0.0288767	1
ENSG00000019995	ZRANB1	-0.0121303	1
ENSG00000020129	NCDN	-0.122136	0.926456
ENSG00000020181	ADGRA2	-0.145703	0.704536
ENSG00000020256	ZFP64	0.0772533	0.93283
ENSG00000020426	MNAT1	0.0829985	0.909457
ENSG00000020577	SAMD4A	-0.271695	0.433074
ENSG00000006451	RALA	-0.758801	6.61872e-15
ENSG00000020922	MRE11A	-0.0175385	1
ENSG00000021300	PLEKHB1	-0.0706819	0.444889
ENSG00000138315	OIT3	1.49246	9.04393e-15
ENSG00000021574	SPAST	0.0984878	0.80141
ENSG00000021762	OSBPL5	-0.119555	0.564732
ENSG00000021776	AQR	-0.166624	0.620388
ENSG00000021826	CPS1	0.0519748	0.505543
ENSG00000022267	FHL1	0.431943	0.0963283
ENSG00000022277	RTFDC1	0.184597	0.406006
ENSG00000022567	SLC45A4	-0.0625717	0.950071
ENSG00000022840	RNF10	-0.206297	0.46724
ENSG00000022976	ZNF839	0.00044101	1
ENSG00000023041	ZDHHC6	-0.0608207	0.960267
ENSG00000023171	GRAMD1B	-0.245614	0.440058
ENSG00000023191	RNH1	0.0295722	1
ENSG00000023228	NDUFS1	-0.0636783	0.959142
ENSG00000023287	RB1CC1	-0.349665	0.102355
ENSG00000023318	ERP44	-0.309647	0.212424
ENSG00000023330	ALAS1	0.123377	0.794586
ENSG00000023445	BIRC3	-0.0952039	0.776649
ENSG00000023516	AKAP11	-0.350561	0.276603
ENSG00000023572	GLRX2	0.159738	0.650585
ENSG00000023608	SNAPC1	-0.0659748	0.971878
ENSG00000023697	DERA	0.143824	0.776649
ENSG00000023734	STRAP	-0.0268281	0.98913
ENSG00000023902	PLEKHO1	-0.161637	0.394877
ENSG00000023909	GCLM	-0.331159	0.118964
ENSG00000024048	UBR2	-0.0974522	0.821622
ENSG00000024422	EHD2	0.300453	0.236057
ENSG00000024526	DEPDC1	0.0263693	1
ENSG00000024862	CCDC28A	0.142368	0.747764
ENSG00000025039	RRAGD	-0.159153	0.800815
ENSG00000025156	HSF2	0.111498	0.793277
ENSG00000025293	PHF20	0.150371	0.669637
ENSG00000025434	NR1H3	0.014672	0.776596
ENSG00000025708	TYMP	-0.261159	0.544857
ENSG00000025770	NCAPH2	0.0376964	1
ENSG00000025772	TOMM34	0.191993	0.587147
ENSG00000025796	SEC63	-0.255682	0.246221
ENSG00000175274	TP53I11	0.957122	1.24151e-14
ENSG00000144713	RPL32	0.368361	1.94833e-14
ENSG00000026103	FAS	0.164947	0.443843
ENSG00000026297	RNASET2	0.251212	0.329667
ENSG00000161970	RPL26	0.383304	2.26759e-14
ENSG00000026559	KCNG1	0.0831423	0.364849
ENSG00000026652	AGPAT4	-0.231449	0.514747
ENSG00000026950	BTN3A1	-0.0181967	1
ENSG00000027001	MIPEP	0.0673048	0.680621
ENSG00000027075	PRKCH	0.149246	0.667206
ENSG00000027697	IFNGR1	0.0205772	1
ENSG00000137801	THBS1	-1.12299	2.45114e-14
ENSG00000027869	SH2D2A	-0.22224	0.507485
ENSG00000028116	VRK2	0.00159062	1
ENSG00000028137	TNFRSF1B	-0.32987	0.277432
ENSG00000028203	VEZT	-0.113637	0.74596
ENSG00000125691	RPL23	0.47315	2.78104e-14
ENSG00000028310	BRD9	-0.094116	0.891928
ENSG00000028528	SNX1	-0.251633	0.402953
ENSG00000028839	TBPL1	-0.13833	0.702663
ENSG00000029153	ARNTL2	-0.0916837	0.859545
ENSG00000029363	BCLAF1	-0.0601164	0.917954
ENSG00000029364	SLC39A9	-0.190036	0.620507
ENSG00000029534	ANK1	-0.0166647	1
ENSG00000029639	TFB1M	-0.0285345	1
ENSG00000029725	RABEP1	-0.0510791	0.974737
ENSG00000029993	HMGB3	0.280815	0.314421
ENSG00000030066	NUP160	-0.0466732	1
ENSG00000030110	BAK1	-0.0503406	1
ENSG00000030419	IKZF2	0.0136918	1
ENSG00000030582	GRN	-0.199934	0.215101
ENSG00000031003	FAM13B	-0.205229	0.485331
ENSG00000031081	ARHGAP31	-0.263447	0.356859
ENSG00000031691	CENPQ	0.171129	0.421571
ENSG00000031698	SARS	0.28433	0.180786
ENSG00000031823	RANBP3	-0.0554096	0.960267
ENSG00000032219	ARID4A	-0.243893	0.443843
ENSG00000032389	TSSC1	-0.116545	0.851318
ENSG00000032444	PNPLA6	-0.265382	0.465503
ENSG00000032742	IFT88	0.0619747	0.888016
ENSG00000033011	ALG1	-0.118447	0.779212
ENSG00000033030	ZCCHC8	0.0607693	1
ENSG00000033050	ABCF2	-0.27554	0.344863
ENSG00000182240	BACE2	-1.16292	5.70676e-14
ENSG00000033170	FUT8	0.194522	0.609406
ENSG00000033178	UBA6	-0.0824855	0.889587
ENSG00000033327	GAB2	-0.391241	0.14332
ENSG00000033627	ATP6V0A1	-0.20872	0.522004
ENSG00000033800	PIAS1	-0.108261	0.85086
ENSG00000033867	SLC4A7	0.336481	0.352844
ENSG00000034053	APBA2	-0.144566	0.71709
ENSG00000034152	MAP2K3	0.125775	0.729435
ENSG00000054967	RELT	1.2628	6.9418e-14
ENSG00000034533	ASTE1	-0.0939972	0.651559
ENSG00000034677	RNF19A	-0.0854171	0.898884
ENSG00000034693	PEX3	0.0754632	0.972067
ENSG00000034713	GABARAPL2	0.00415003	1
ENSG00000035115	SH3YL1	0.0868684	0.870095
ENSG00000035141	FAM136A	-0.0635392	0.970681
ENSG00000035403	VCL	-0.306188	0.205532
ENSG00000035499	DEPDC1B	-0.0277434	0.712776
ENSG00000035664	DAPK2	-0.0507453	0.902547
ENSG00000035681	NSMAF	0.114979	0.815698
ENSG00000035687	ADSS	-0.193081	0.46981
ENSG00000171863	RPS7	0.322246	9.99766e-14
ENSG00000035928	RFC1	0.0911194	0.901789
ENSG00000036054	TBC1D23	-0.0110153	1
ENSG00000036257	CUL3	-0.301545	0.289888
ENSG00000036530	CYP46A1	0.0164362	0.914121
ENSG00000036549	ZZZ3	0.104009	0.829246
ENSG00000036672	USP2	-0.0761162	0.501458
ENSG00000037042	TUBG2	-0.0129268	1
ENSG00000037241	RPL26L1	0.312086	0.101197
ENSG00000037280	FLT4	-0.000651708	1
ENSG00000037474	NSUN2	-0.106256	0.828347
ENSG00000037637	FBXO42	0.0132616	0.959142
ENSG00000037757	MRI1	0.295064	0.295515
ENSG00000037897	METTL1	0.119016	1
ENSG00000038002	AGA	-0.10744	0.830618
ENSG00000038210	PI4K2B	0.26081	0.371785
ENSG00000038219	BOD1L1	-0.0757452	0.89821
ENSG00000038274	MAT2B	-0.182555	0.606213
ENSG00000038295	TLL1	-0.0949397	0.77288
ENSG00000038382	TRIO	-0.115906	0.87503
ENSG00000111716	LDHB	0.63851	1.24564e-13
ENSG00000038532	CLEC16A	-0.28627	0.364971
ENSG00000039123	SKIV2L2	-0.191174	0.631711
ENSG00000039319	ZFYVE16	-0.363701	0.162224
ENSG00000039523	FAM65A	-0.256296	0.317473
ENSG00000039560	RAI14	-0.0864905	0.861247
ENSG00000039650	PNKP	-0.072401	0.909457
ENSG00000040199	PHLPP2	-0.148866	0.407328
ENSG00000040275	SPDL1	0.135271	0.803756
ENSG00000040341	STAU2	0.0528772	0.982563
ENSG00000040487	PQLC2	-0.125988	0.790589
ENSG00000040531	CTNS	-0.0770759	0.955193
ENSG00000040608	RTN4R	-0.0303465	0.728059
ENSG00000040633	PHF23	0.0557396	0.942263
ENSG00000040731	CDH10	0.0792116	0.622194
ENSG00000040933	INPP4A	0.0319955	0.94763
ENSG00000041353	RAB27B	-0.186047	0.533472
ENSG00000041357	PSMA4	-0.0681407	0.826932
ENSG00000041802	LSG1	-0.0154117	1
ENSG00000041880	PARP3	-0.0224	1
ENSG00000245532	NEAT1	-0.686174	1.94711e-13
ENSG00000041988	THAP3	-0.0664624	0.944671
ENSG00000042062	FAM65C	0.144409	1
ENSG00000042088	TDP1	0.248854	0.426633
ENSG00000006128	TAC1	-1.08706	2.18285e-13
ENSG00000042317	SPATA7	0.056234	0.948398
ENSG00000042429	MED17	0.0324216	1
ENSG00000042445	RETSAT	-0.266067	0.297316
ENSG00000196611	MMP1	-1.0702	3.12587e-13
ENSG00000042753	AP2S1	-0.143423	0.191509
ENSG00000043093	DCUN1D1	0.0116526	1
ENSG00000043143	JADE2	-0.253662	0.409223
ENSG00000043355	ZIC2	-0.00179529	1
ENSG00000043462	LCP2	0.0238326	1
ENSG00000043514	TRIT1	-0.0560853	1
ENSG00000044090	CUL7	-0.387366	0.108304
ENSG00000044115	CTNNA1	0.00550068	1
ENSG00000044446	PHKA2	-0.0539689	1
ENSG00000044459	CNTLN	0.0617092	0.920498
ENSG00000051620	HEBP2	-0.77131	3.3426e-13
ENSG00000044574	HSPA5	0.0694694	0.883834
ENSG00000046604	DSG2	-0.0893963	0.836312
ENSG00000046647	GEMIN8	0.0851636	0.956218
ENSG00000046651	OFD1	0.277071	0.348923
ENSG00000046653	GPM6B	-0.303834	0.351309
ENSG00000047056	WDR37	-0.0918738	0.868618
ENSG00000047188	YTHDC2	0.0211006	1
ENSG00000047230	CTPS2	0.0800129	0.886407
ENSG00000047249	ATP6V1H	-0.219599	0.419818
ENSG00000047315	POLR2B	0.136682	0.780134
ENSG00000047346	FAM214A	-0.234271	0.466169
ENSG00000047365	ARAP2	-0.0395884	1
ENSG00000047410	TPR	0.0174882	1
ENSG00000047578	KIAA0556	0.184337	0.356374
ENSG00000047579	DTNBP1	-0.250296	0.381737
ENSG00000047621	C12orf4	-0.335741	0.134371
ENSG00000047634	SCML1	-0.140706	0.67693
ENSG00000133800	LYVE1	-1.13446	4.48279e-13
ENSG00000134352	IL6ST	-0.786314	5.64346e-13
ENSG00000047849	MAP4	-0.0229949	1
ENSG00000047932	GOPC	-0.372341	0.128503
ENSG00000048028	USP28	-0.110756	0.816848
ENSG00000048052	HDAC9	-0.465911	0.0663594
ENSG00000048140	TSPAN17	-0.0710769	0.960267
ENSG00000048162	NOP16	0.269344	0.263379
ENSG00000048342	CC2D2A	-0.291278	0.336043
ENSG00000003436	TFPI	-0.858544	9.353e-13
ENSG00000048405	ZNF800	-0.17754	0.634965
ENSG00000048471	SNX29	-0.102184	0.919594
ENSG00000048544	MRPS10	0.173672	0.618237
ENSG00000048649	RSF1	0.026063	1
ENSG00000048707	VPS13D	-0.127523	0.826932
ENSG00000048740	CELF2	-0.0406592	1
ENSG00000158869	FCER1G	1.23224	1.84549e-12
ENSG00000048991	R3HDM1	0.119222	0.792721
ENSG00000049089	COL9A2	-0.22865	0.404716
ENSG00000049130	KITLG	0.374838	0.08336
ENSG00000049167	ERCC8	-0.16331	0.570183
ENSG00000049192	ADAMTS6	-0.142314	0.706286
ENSG00000049239	H6PD	-0.211294	0.562368
ENSG00000049245	VAMP3	-0.139645	0.546991
ENSG00000049246	PER3	-0.222032	0.0912763
ENSG00000049249	TNFRSF9	0.182694	1
ENSG00000142676	RPL11	0.295818	6.5642e-12
ENSG00000049449	RCN1	0.146283	0.576703
ENSG00000049540	ELN	-0.446709	0.185553
ENSG00000049541	RFC2	0.215034	0.520358
ENSG00000049618	ARID1B	-0.230348	0.478039
ENSG00000049656	CLPTM1L	-0.336402	0.231994
ENSG00000049759	NEDD4L	0.126964	0.954545
ENSG00000049769	PPP1R3F	-0.0145963	1
ENSG00000049860	HEXB	-0.0837863	0.861904
ENSG00000049883	PTCD2	0.016748	1
ENSG00000050130	JKAMP	0.111985	0.815322
ENSG00000050165	DKK3	-0.387126	0.237904
ENSG00000050344	NFE2L3	0.180267	0.561633
ENSG00000050393	MCUR1	-0.253241	0.237904
ENSG00000050405	LIMA1	-0.0799838	0.911464
ENSG00000050426	LETMD1	0.00852185	1
ENSG00000050438	SLC4A8	-0.0352259	0.894916
ENSG00000050555	LAMC3	0.0773463	1
ENSG00000050628	PTGER3	-0.396698	0.223175
ENSG00000050748	MAPK9	0.218458	0.526409
ENSG00000050767	COL23A1	0.0973925	0.45747
ENSG00000050820	BCAR1	-0.198205	0.422904
ENSG00000051009	FAM160A2	0.0894641	0.891807
ENSG00000051108	HERPUD1	0.151855	0.548912
ENSG00000051128	HOMER3	-0.156823	0.586698
ENSG00000051180	RAD51	0.177769	0.208063
ENSG00000051341	POLQ	-0.0890458	1
ENSG00000051382	PIK3CB	-0.153767	0.782316
ENSG00000051523	CYBA	0.121028	0.577275
ENSG00000051596	THOC3	-0.00140561	1
ENSG00000142669	SH3BGRL3	-0.446936	8.75312e-12
ENSG00000051825	MPHOSPH9	0.0218041	1
ENSG00000069020	MAST4	-0.904515	8.85989e-12
ENSG00000052723	SIKE1	0.072862	0.935909
ENSG00000052749	RRP12	-0.159712	0.739594
ENSG00000060138	YBX3	-0.789934	1.03103e-11
ENSG00000052802	MSMO1	0.223892	0.379684
ENSG00000052841	TTC17	0.169915	0.575984
ENSG00000053254	FOXN3	-0.0839794	0.851111
ENSG00000053371	AKR7A2	-0.0915439	0.81358
ENSG00000053372	MRTO4	0.101528	0.911464
ENSG00000053438	NNAT	-0.203369	0.65348
ENSG00000053501	USE1	-0.0301978	1
ENSG00000053524	MCF2L2	0.15151	0.242879
ENSG00000053770	AP5M1	-0.0739316	0.942263
ENSG00000053900	ANAPC4	-0.160167	0.642147
ENSG00000204161	C10orf128	-1.04867	1.45572e-11
ENSG00000054116	TRAPPC3	-0.118806	0.638201
ENSG00000054118	THRAP3	0.0271682	1
ENSG00000054148	PHPT1	-0.00548057	1
ENSG00000054179	ENTPD2	0.0621549	1
ENSG00000054267	ARID4B	-0.125315	0.711735
ENSG00000054277	OPN3	-0.138987	0.790659
ENSG00000054282	SDCCAG8	0.0130911	1
ENSG00000175899	A2M	1.02806	1.74267e-11
ENSG00000054392	HHAT	-0.0667007	0.86183
ENSG00000054523	KIF1B	-0.306278	0.156084
ENSG00000112306	RPS12	0.314507	1.82154e-11
ENSG00000054611	TBC1D22A	0.194117	0.605118
ENSG00000054654	SYNE2	0.378412	0.167155
ENSG00000054793	ATP9A	-0.159822	0.730159
ENSG00000054938	CHRDL2	-0.0332073	1
ENSG00000054965	FAM168A	-0.287709	0.235189
ENSG00000108107	RPL28	0.30176	2.12121e-11
ENSG00000054983	GALC	-0.365775	0.243545
ENSG00000055044	NOP58	-0.0709522	0.911288
ENSG00000015133	CCDC88C	1.09498	2.64146e-11
ENSG00000055118	KCNH2	0.0782051	1
ENSG00000055130	CUL1	0.0353736	1
ENSG00000055147	FAM114A2	0.280806	0.509896
ENSG00000055163	CYFIP2	0.0294338	0.518364
ENSG00000055208	TAB2	-0.422666	0.0836777
ENSG00000055211	GINM1	0.0458306	0.997995
ENSG00000055332	EIF2AK2	-0.143345	0.699128
ENSG00000055483	USP36	0.0536038	0.938102
ENSG00000055609	KMT2C	-0.191167	0.526696
ENSG00000055813	CCDC85A	-0.00434411	0.950696
ENSG00000055917	PUM2	-0.261784	0.349319
ENSG00000055950	MRPL43	0.20612	0.330329
ENSG00000056050	C4orf27	-0.0677745	0.894904
ENSG00000142534	RPS11	0.390596	2.64146e-11
ENSG00000056558	TRAF1	-0.0479294	1
ENSG00000056586	RC3H2	-0.138912	0.770884
ENSG00000056972	TRAF3IP2	0.32519	0.336043
ENSG00000056998	GYG2	-0.327231	0.2079
ENSG00000057019	DCBLD2	0.17487	0.482246
ENSG00000057252	SOAT1	-0.184256	0.622394
ENSG00000057294	PKP2	-0.155755	1
ENSG00000057608	GDI2	-0.156956	0.363482
ENSG00000057657	PRDM1	-0.115063	0.762587
ENSG00000057663	ATG5	0.0384513	1
ENSG00000267107	PCAT19	1.17506	3.84454e-11
ENSG00000057757	PITHD1	0.249261	0.402953
ENSG00000057935	MTA3	-0.423885	0.100195
ENSG00000058056	USP13	-0.0340681	1
ENSG00000058063	ATP11B	-0.168268	0.650585
ENSG00000058085	LAMC2	-0.0362006	1
ENSG00000058091	CDK14	0.0347477	0.944878
ENSG00000125895	TMEM74B	1.11268	4.23961e-11
ENSG00000058272	PPP1R12A	-0.107191	0.78899
ENSG00000058404	CAMK2B	0.0910763	0.319302
ENSG00000058453	CROCC	-0.0365825	1
ENSG00000058600	POLR3E	0.107081	0.855285
ENSG00000058668	ATP2B4	-0.128356	0.750645
ENSG00000058673	ZC3H11A	-0.257453	0.245441
ENSG00000058729	RIOK2	-0.20339	0.65204
ENSG00000058799	YIPF1	-0.141639	0.736063
ENSG00000058804	NDC1	-0.404124	0.0672241
ENSG00000058866	DGKG	-0.131713	0.707109
ENSG00000059122	FLYWCH1	-0.323515	0.255857
ENSG00000059145	UNKL	-0.23338	0.433968
ENSG00000059377	TBXAS1	0.0835391	0.878218
ENSG00000059378	PARP12	-0.14348	0.687704
ENSG00000059573	ALDH18A1	-0.216337	0.54117
ENSG00000059588	TARBP1	-0.115373	0.852171
ENSG00000059691	GATB	-0.0173227	1
ENSG00000059728	MXD1	-0.364914	0.197122
ENSG00000059758	CDK17	-0.159433	0.696653
ENSG00000059769	DNAJC25	0.194719	0.593419
ENSG00000059804	SLC2A3	-0.259713	0.208782
ENSG00000059915	PSD	-0.0497876	1
ENSG00000060069	CTDP1	0.0961253	0.783903
ENSG00000166033	HTRA1	-0.654199	6.24107e-11
ENSG00000172578	KLHL6	-1.01283	9.10565e-11
ENSG00000060339	CCAR1	0.256435	0.341602
ENSG00000060491	OGFR	-0.0248892	1
ENSG00000060642	PIGV	0.049696	0.9799
ENSG00000060656	PTPRU	0.060157	0.351089
ENSG00000060688	SNRNP40	0.218353	0.529319
ENSG00000156467	UQCRB	0.540189	1.49659e-10
ENSG00000060749	QSER1	-0.276892	0.341675
ENSG00000060762	MPC1	0.157552	0.603497
ENSG00000060971	ACAA1	0.223698	0.469207
ENSG00000117984	CTSD	-0.731805	1.63734e-10
ENSG00000061273	HDAC7	0.0124404	1
ENSG00000061337	LZTS1	0.0296002	1
ENSG00000061455	PRDM6	-0.0131043	1
ENSG00000110651	CD81	-0.725918	1.64957e-10
ENSG00000061794	MRPS35	0.0983775	0.882073
ENSG00000061918	GUCY1B3	-0.0548867	0.520358
ENSG00000061936	SFSWAP	0.0226264	1
ENSG00000061938	TNK2	-0.111058	0.827749
ENSG00000061987	MON2	-0.116841	0.790372
ENSG00000062038	CDH3	0.0285101	1
ENSG00000062096	ARSF	-0.376429	0.0620281
ENSG00000062194	GPBP1	0.137236	0.643758
ENSG00000062370	ZNF112	0.0368836	0.415993
ENSG00000062485	CS	-0.0134582	1
ENSG00000169020	ATP5I	-0.574033	1.64957e-10
ENSG00000062582	MRPS24	0.150246	0.661872
ENSG00000062598	ELMO2	-0.265286	0.390527
ENSG00000062650	WAPL	-0.447442	0.0583247
ENSG00000221983	UBA52	0.333951	1.64957e-10
ENSG00000062725	APPBP2	-0.167213	0.703392
ENSG00000062822	POLD1	-0.0795478	0.926456
ENSG00000063046	EIF4B	0.0627723	0.889355
ENSG00000063169	GLTSCR1	-0.0361042	1
ENSG00000063176	SPHK2	-0.169352	0.718107
ENSG00000181649	PHLDA2	1.17167	1.74819e-10
ENSG00000063180	CA11	-0.22875	0.997781
ENSG00000063241	ISOC2	-0.0876944	0.828355
ENSG00000063244	U2AF2	0.392352	0.152026
ENSG00000063245	EPN1	-0.103526	0.744706
ENSG00000063322	MED29	-0.0939097	0.904161
ENSG00000063438	AHRR	0.0898223	0.882073
ENSG00000063587	ZNF275	-0.161936	0.709044
ENSG00000063601	MTMR1	0.0729645	0.914121
ENSG00000063660	GPC1	-0.0707112	1
ENSG00000063761	ADCK1	-0.00834161	1
ENSG00000063854	HAGH	-0.0755185	0.852171
ENSG00000063978	RNF4	-0.0734374	0.931738
ENSG00000172757	CFL1	0.349889	1.98535e-10
ENSG00000197956	S100A6	-0.56298	2.17262e-10
ENSG00000064102	ASUN	0.0232547	1
ENSG00000064115	TM7SF3	0.00106154	1
ENSG00000064199	SPA17	0.0122371	1
ENSG00000064201	TSPAN32	0.00480319	1
ENSG00000064225	ST3GAL6	-0.39575	0.100422
ENSG00000064300	NGFR	0.40567	0.146527
ENSG00000064309	CDON	-0.0335726	0.910011
ENSG00000064313	TAF2	0.0607893	0.932525
ENSG00000064393	HIPK2	-0.181271	0.457378
ENSG00000064419	TNPO3	-0.249307	0.406197
ENSG00000064490	RFXANK	0.0854757	0.851111
ENSG00000064545	TMEM161A	-0.0797425	1
ENSG00000064547	LPAR2	0.0775544	1
ENSG00000185559	DLK1	-1.30771	2.1894e-10
ENSG00000064607	SUGP2	-0.472189	0.0569723
ENSG00000064651	SLC12A2	0.0992426	0.820087
ENSG00000064652	SNX24	-0.259904	0.384563
ENSG00000064666	CNN2	0.301805	0.167155
ENSG00000064687	ABCA7	0.0366142	1
ENSG00000064692	SNCAIP	0.0325619	1
ENSG00000064703	DDX20	-0.0826946	0.855849
ENSG00000064726	BTBD1	0.391539	0.139027
ENSG00000064763	FAR2	-0.00457507	1
ENSG00000064787	BCAS1	0.0440796	1
ENSG00000064932	SBNO2	-0.0341058	1
ENSG00000064933	PMS1	-0.0516101	0.974445
ENSG00000064961	HMG20B	0.256639	0.245418
ENSG00000064989	CALCRL	0.228013	0.208063
ENSG00000064995	TAF11	-0.278025	0.161401
ENSG00000064999	ANKS1A	-0.0463585	0.960472
ENSG00000065000	AP3D1	-0.276689	0.179409
ENSG00000065029	ZNF76	0.160888	0.790162
ENSG00000065054	SLC9A3R2	0.202769	0.118865
ENSG00000065057	NTHL1	-0.0869937	0.861247
ENSG00000065060	UHRF1BP1	-0.28587	0.267758
ENSG00000065135	GNAI3	-0.144357	0.605135
ENSG00000065150	IPO5	-0.050854	0.99201
ENSG00000065154	OAT	-0.00190384	1
ENSG00000065183	WDR3	0.29622	0.294456
ENSG00000065243	PKN2	0.0427431	0.980577
ENSG00000065268	WDR18	-0.0223947	1
ENSG00000065308	TRAM2	-0.318563	0.250609
ENSG00000065320	NTN1	-0.033147	1
ENSG00000065328	MCM10	-0.0137803	1
ENSG00000065357	DGKA	-0.333605	0.147892
ENSG00000065361	ERBB3	-0.0400234	0.983135
ENSG00000065413	ANKRD44	0.180042	0.437288
ENSG00000065427	KARS	0.00635222	1
ENSG00000065457	ADAT1	-0.241262	0.446673
ENSG00000065485	PDIA5	0.183581	0.714778
ENSG00000065491	TBC1D22B	0.159456	0.693658
ENSG00000065518	NDUFB4	0.185543	0.2079
ENSG00000065526	SPEN	-0.0522808	0.997781
ENSG00000065534	MYLK	-0.162582	0.583967
ENSG00000065548	ZC3H15	-0.262243	0.200764
ENSG00000065559	MAP2K4	-0.216172	0.560515
ENSG00000065600	TMEM206	-0.132698	0.740457
ENSG00000065609	SNAP91	0.123172	0.474653
ENSG00000065613	SLK	-0.0225149	1
ENSG00000065615	CYB5R4	-0.184068	0.590838
ENSG00000065621	GSTO2	0.0628993	1
ENSG00000065665	SEC61A2	-0.072653	0.926484
ENSG00000065717	TLE2	-0.078245	0.986234
ENSG00000065802	ASB1	0.179868	0.628231
ENSG00000065809	FAM107B	0.191806	0.496569
ENSG00000065833	ME1	-0.129914	0.68767
ENSG00000065882	TBC1D1	0.377482	0.107786
ENSG00000065883	CDK13	-0.387734	0.161253
ENSG00000065911	MTHFD2	0.1127	0.863472
ENSG00000065923	SLC9A7	-0.13185	0.7666
ENSG00000065970	FOXJ2	-0.0245233	1
ENSG00000065978	YBX1	-0.0415658	0.714778
ENSG00000065989	PDE4A	-0.0609904	0.970367
ENSG00000066027	PPP2R5A	0.448485	0.0630471
ENSG00000066044	ELAVL1	-0.0894601	0.820087
ENSG00000066056	TIE1	0.14683	0.551905
ENSG00000066084	DIP2B	0.155708	0.692819
ENSG00000066117	SMARCD1	0.458677	0.0561269
ENSG00000066135	KDM4A	-0.206158	0.622986
ENSG00000066136	NFYC	0.10298	0.874396
ENSG00000066279	ASPM	-0.0324783	1
ENSG00000066322	ELOVL1	0.0358807	0.995595
ENSG00000066379	ZNRD1	0.265443	0.336043
ENSG00000066382	MPPED2	0.0444587	0.99405
ENSG00000066422	ZBTB11	-0.288399	0.156399
ENSG00000066427	ATXN3	0.0271971	0.988905
ENSG00000066455	GOLGA5	-0.250531	0.438199
ENSG00000066468	FGFR2	0.0266474	1
ENSG00000066557	LRRC40	0.180381	0.586634
ENSG00000066583	ISOC1	0.111967	0.829852
ENSG00000066629	EML1	-0.145097	0.851566
ENSG00000066651	TRMT11	0.0362283	1
ENSG00000066654	THUMPD1	-0.15773	0.68269
ENSG00000066697	MSANTD3	-0.27856	0.318159
ENSG00000066735	KIF26A	-0.00156888	1
ENSG00000066739	ATG2B	0.239421	0.374497
ENSG00000066777	ARFGEF1	-0.131113	0.788104
ENSG00000136238	RAC1	-0.367593	2.69826e-10
ENSG00000066855	MTFR1	0.0479721	1
ENSG00000066926	FECH	-0.115458	0.790372
ENSG00000066933	MYO9A	0.109923	0.82454
ENSG00000067057	PFKP	0.264457	0.253686
ENSG00000067064	IDI1	0.155346	0.577473
ENSG00000067066	SP100	-0.215961	0.417356
ENSG00000067082	KLF6	-0.213403	0.121426
ENSG00000067113	PLPP1	0.355336	0.161375
ENSG00000067141	NEO1	-0.277562	0.361505
ENSG00000150093	ITGB1	-0.556996	2.7649e-10
ENSG00000067182	TNFRSF1A	0.115039	0.664026
ENSG00000067191	CACNB1	0.0528797	1
ENSG00000067208	EVI5	-0.0776211	0.944671
ENSG00000067221	STOML1	-0.303174	0.31392
ENSG00000196776	CD47	-1.00309	2.79123e-10
ENSG00000067248	DHX29	-0.232678	0.349769
ENSG00000067334	DNTTIP2	0.06022	0.956222
ENSG00000067365	METTL22	-0.20962	0.564006
ENSG00000067369	TP53BP1	0.272499	0.310872
ENSG00000067445	TRO	0.103286	0.668096
ENSG00000067533	RRP15	0.27664	0.369949
ENSG00000067560	RHOA	-0.0364376	0.90058
ENSG00000067596	DHX8	-0.153111	0.676974
ENSG00000067606	PRKCZ	0.130781	0.197254
ENSG00000067704	IARS2	0.000390986	1
ENSG00000067715	SYT1	0.179951	0.786836
ENSG00000067798	NAV3	0.0180092	1
ENSG00000067829	IDH3G	0.262026	0.242366
ENSG00000067836	ROGDI	-0.0855627	0.917097
ENSG00000067900	ROCK1	-0.253737	0.307412
ENSG00000067955	CBFB	-0.211859	0.446136
ENSG00000067992	PDK3	0.108736	0.513072
ENSG00000167895	TMC8	-1.00734	2.79835e-10
ENSG00000068024	HDAC4	-0.192982	0.563629
ENSG00000068028	RASSF1	0.243575	0.482278
ENSG00000068079	IFI35	0.196879	0.543672
ENSG00000068097	HEATR6	-0.0803426	0.676996
ENSG00000068120	COASY	-0.151187	0.720819
ENSG00000068137	PLEKHH3	0.0377137	0.90978
ENSG00000068305	MEF2A	0.0559034	0.949949
ENSG00000068308	OTUD5	-0.176398	0.624713
ENSG00000068323	TFE3	-0.370497	0.169069
ENSG00000068354	TBC1D25	0.145472	0.753574
ENSG00000068366	ACSL4	-0.189943	0.548228
ENSG00000068383	INPP5A	-0.117766	0.797412
ENSG00000068394	GPKOW	0.40049	0.133745
ENSG00000068400	GRIPAP1	0.296572	0.314893
ENSG00000068438	FTSJ1	0.203939	0.592236
ENSG00000068489	PRR11	-0.0375597	0.938386
ENSG00000068615	REEP1	0.240928	0.383175
ENSG00000068650	ATP11A	-0.228033	0.418016
ENSG00000068654	POLR1A	-0.182676	0.588545
ENSG00000068697	LAPTM4A	0.059875	0.872051
ENSG00000068724	TTC7A	-0.0850809	1
ENSG00000187244	BCAM	1.08729	2.89746e-10
ENSG00000068784	SRBD1	0.0654392	0.942629
ENSG00000068796	KIF2A	0.0433883	1
ENSG00000068831	RASGRP2	0.293242	0.320011
ENSG00000068878	PSME4	-0.20898	0.529275
ENSG00000068885	IFT80	0.000103207	1
ENSG00000068903	SIRT2	0.0575476	0.948398
ENSG00000068912	ERLEC1	-0.104012	0.782212
ENSG00000068971	PPP2R5B	-0.101738	0.809043
ENSG00000068976	PYGM	-0.0431812	1
ENSG00000231500	RPS18	0.269933	2.89746e-10
ENSG00000130294	KIF1A	-1.14214	3.40884e-10
ENSG00000069188	SDK2	0.121528	0.393669
ENSG00000069248	NUP133	-0.00173577	1
ENSG00000069275	NUCKS1	0.0916739	0.766888
ENSG00000069329	VPS35	-0.194347	0.43483
ENSG00000069345	DNAJA2	0.276561	0.278458
ENSG00000069399	BCL3	-0.0892053	1
ENSG00000069431	ABCC9	-0.0416504	1
ENSG00000069493	CLEC2D	-0.156912	0.6488
ENSG00000069509	FUNDC1	0.169123	0.628358
ENSG00000069535	MAOB	-0.0768422	1
ENSG00000069667	RORA	-0.326695	0.133924
ENSG00000069702	TGFBR3	-0.117747	0.776596
ENSG00000147113	CXorf36	0.962746	3.69163e-10
ENSG00000069869	NEDD4	-0.188786	0.5774
ENSG00000069943	PIGB	0.0218135	0.932195
ENSG00000141429	GALNT1	-1.02224	4.30148e-10
ENSG00000069966	GNB5	-0.127334	0.762825
ENSG00000069974	RAB27A	-0.00397528	1
ENSG00000069998	CECR5	0.190454	0.621702
ENSG00000070010	UFD1L	-0.183142	0.316605
ENSG00000070018	LRP6	0.00655873	1
ENSG00000070031	SCT	0.0392165	1
ENSG00000070047	PHRF1	-0.0136403	1
ENSG00000070061	IKBKAP	-0.0642308	0.896181
ENSG00000143947	RPS27A	0.270967	4.64804e-10
ENSG00000181019	NQO1	0.806608	8.01196e-10
ENSG00000070159	PTPN3	0.00852298	1
ENSG00000070182	SPTB	0.0795067	0.435631
ENSG00000070193	FGF10	0.107551	0.271888
ENSG00000182899	RPL35A	0.303936	9.43459e-10
ENSG00000070269	TMEM260	0.117117	0.802841
ENSG00000070366	SMG6	0.309895	0.292847
ENSG00000070367	EXOC5	-0.416066	0.0514369
ENSG00000070404	FSTL3	-0.184724	0.557037
ENSG00000070413	DGCR2	-0.399503	0.173065
ENSG00000070423	RNF126	0.231133	0.376364
ENSG00000070444	MNT	-0.351035	0.245966
ENSG00000070476	ZXDC	-0.0201616	1
ENSG00000070495	JMJD6	0.115918	0.779399
ENSG00000070501	POLB	0.0809972	0.848538
ENSG00000070540	WIPI1	0.0947676	0.815322
ENSG00000070610	GBA2	-0.236732	0.466886
ENSG00000070614	NDST1	0.0388153	0.982563
ENSG00000070669	ASNS	0.0338436	1
ENSG00000070718	AP3M2	0.0551586	1
ENSG00000070731	ST6GALNAC2	0.101808	0.330329
ENSG00000070756	PABPC1	0.208031	0.0595667
ENSG00000002586	CD99	-0.358999	1.05367e-09
ENSG00000070761	CFAP20	0.200745	0.555815
ENSG00000070770	CSNK2A2	0.0857429	0.886309
ENSG00000070778	PTPN21	-0.0748067	0.918819
ENSG00000070785	EIF2B3	-0.3683	0.155301
ENSG00000070808	CAMK2A	-0.0181191	1
ENSG00000070814	TCOF1	0.412852	0.113961
ENSG00000070831	CDC42	-0.209987	0.156084
ENSG00000184113	CLDN5	0.790845	1.08857e-09
ENSG00000070950	RAD18	0.250211	0.275954
ENSG00000070961	ATP2B1	-0.106416	0.796076
ENSG00000071051	NCK2	-0.0472104	1
ENSG00000118181	RPS25	0.320589	1.19024e-09
ENSG00000071073	MGAT4A	0.139334	0.740426
ENSG00000026508	CD44	-0.987315	1.23772e-09
ENSG00000071127	WDR1	0.118239	0.483759
ENSG00000182492	BGN	-1.003	1.32462e-09
ENSG00000197467	COL13A1	1.02706	1.36317e-09
ENSG00000071242	RPS6KA2	-0.100745	0.803805
ENSG00000071243	ING3	0.191834	0.607496
ENSG00000071246	VASH1	-0.159817	0.697699
ENSG00000071282	LMCD1	0.31715	0.222675
ENSG00000071462	WBSCR22	0.104596	0.838781
ENSG00000071537	SEL1L	-0.260582	0.365109
ENSG00000071539	TRIP13	0.0204617	0.544916
ENSG00000071553	ATP6AP1	-0.0262871	1
ENSG00000071564	TCF3	-0.314107	0.265254
ENSG00000071575	TRIB2	-0.205314	0.534608
ENSG00000071626	DAZAP1	-0.0321538	1
ENSG00000071655	MBD3	-0.227458	0.422747
ENSG00000071794	HLTF	0.131561	0.734393
ENSG00000071859	FAM50A	-0.228417	0.320525
ENSG00000071889	FAM3A	-0.0709798	0.957077
ENSG00000142748	FCN3	1.11049	1.43699e-09
ENSG00000071967	CYBRD1	-0.232739	0.480735
ENSG00000071991	CDH19	-0.141707	0.286761
ENSG00000071994	PDCD2	0.0643191	0.889349
ENSG00000072042	RDH11	0.0618366	0.920969
ENSG00000072062	PRKACA	-0.223587	0.51605
ENSG00000163513	TGFBR2	-0.660941	1.88118e-09
ENSG00000072110	ACTN1	0.388336	0.0591943
ENSG00000072121	ZFYVE26	-0.147195	0.673373
ENSG00000072133	RPS6KA6	0.0962808	0.650585
ENSG00000072134	EPN2	-0.0405602	1
ENSG00000072135	PTPN18	-0.179689	0.611723
ENSG00000231298	LINC00704	-1.12875	1.88498e-09
ENSG00000072195	SPEG	0.0217994	0.904328
ENSG00000110427	KIAA1549L	-0.881545	1.90748e-09
ENSG00000072210	ALDH3A2	-0.227555	0.509578
ENSG00000072274	TFRC	0.129123	0.54836
ENSG00000072310	SREBF1	-0.0256688	1
ENSG00000072364	AFF4	-0.309817	0.163975
ENSG00000072401	UBE2D1	0.0242466	1
ENSG00000072415	MPP5	-0.0760623	0.948398
ENSG00000072422	RHOBTB1	-0.436193	0.0729616
ENSG00000072501	SMC1A	0.177224	0.630237
ENSG00000072506	HSD17B10	0.100379	0.797067
ENSG00000072518	MARK2	0.0831936	0.869845
ENSG00000072571	HMMR	0.101686	0.899409
ENSG00000072609	CHFR	-0.0658115	0.942263
ENSG00000072682	P4HA2	-0.0568559	0.968521
ENSG00000072736	NFATC3	-0.190944	0.604445
ENSG00000072756	TRNT1	-0.1568	0.713045
ENSG00000072778	ACADVL	-0.270375	0.197952
ENSG00000072786	STK10	-0.292467	0.282738
ENSG00000072803	FBXW11	-0.338625	0.195216
ENSG00000072818	ACAP1	-0.0134042	0.779212
ENSG00000120068	HOXB8	-1.11729	1.95522e-09
ENSG00000072849	DERL2	0.0960082	0.848185
ENSG00000072864	NDE1	0.000115449	1
ENSG00000072952	MRVI1	-0.171286	0.57887
ENSG00000072954	TMEM38A	0.00685012	0.991804
ENSG00000072958	AP1M1	-0.0426397	0.972291
ENSG00000073008	PVR	0.151024	0.714181
ENSG00000073050	XRCC1	0.028519	1
ENSG00000073060	SCARB1	0.0399723	1
ENSG00000073111	MCM2	-0.140984	0.611913
ENSG00000073150	PANX2	0.174643	1
ENSG00000073169	SELO	-0.229117	0.620507
ENSG00000073331	ALPK1	0.14785	0.30456
ENSG00000073350	LLGL2	-0.236777	0.474345
ENSG00000073417	PDE8A	-0.129159	0.806931
ENSG00000073464	CLCN4	-0.116149	0.855023
ENSG00000073536	NLE1	-0.160498	0.776596
ENSG00000073578	SDHA	0.0203281	1
ENSG00000073584	SMARCE1	0.26701	0.280891
ENSG00000073614	KDM5A	-0.265451	0.359785
ENSG00000073670	ADAM11	-0.0204503	0.687226
ENSG00000073711	PPP2R3A	0.117824	0.862425
ENSG00000073712	FERMT2	-0.106245	0.770753
ENSG00000073737	DHRS9	0.0457865	1
ENSG00000073756	PTGS2	-0.300563	0.365109
ENSG00000073792	IGF2BP2	-0.139572	0.61146
ENSG00000073803	MAP3K13	0.071219	0.891048
ENSG00000073849	ST6GAL1	-0.0760564	0.912781
ENSG00000073910	FRY	-0.338153	0.265384
ENSG00000073921	PICALM	-0.0131011	1
ENSG00000073969	NSF	-0.136658	0.807746
ENSG00000074047	GLI2	-0.103587	0.623266
ENSG00000074054	CLASP1	-0.105781	0.873423
ENSG00000074071	MRPS34	-0.214703	0.27394
ENSG00000118785	SPP1	-1.17157	2.20178e-09
ENSG00000074201	CLNS1A	0.0714704	0.904464
ENSG00000074219	TEAD2	0.189771	0.530873
ENSG00000074266	EED	0.11673	0.809739
ENSG00000074319	TSG101	0.318741	0.119471
ENSG00000074356	NCBP3	-0.0354914	0.962934
ENSG00000074370	ATP2A3	0.222792	0.374634
ENSG00000074410	CA12	-0.0391529	1
ENSG00000074416	MGLL	0.0254912	0.948656
ENSG00000074582	BCS1L	0.200877	0.578616
ENSG00000074590	NUAK1	-0.278415	0.383516
ENSG00000074603	DPP8	0.0352085	1
ENSG00000074621	SLC24A1	-0.133149	0.356063
ENSG00000074657	ZNF532	-0.380936	0.111657
ENSG00000074660	SCARF1	-0.0317954	1
ENSG00000074695	LMAN1	-0.201556	0.531398
ENSG00000074696	HACD3	-0.17806	0.505543
ENSG00000074755	ZZEF1	-0.216325	0.577163
ENSG00000074800	ENO1	0.122503	0.468009
ENSG00000074842	MYDGF	0.106803	0.585373
ENSG00000074855	ANO8	0.311577	0.130686
ENSG00000074935	TUBE1	0.250422	0.495448
ENSG00000074964	ARHGEF10L	-0.122523	0.7666
ENSG00000075089	ACTR6	0.294138	0.360196
ENSG00000075131	TIPIN	-0.00946324	1
ENSG00000075142	SRI	0.0451195	0.948108
ENSG00000075151	EIF4G3	-0.150922	0.684157
ENSG00000075188	NUP37	0.162779	0.631202
ENSG00000075213	SEMA3A	-0.00308954	1
ENSG00000075218	GTSE1	0.0959275	0.711678
ENSG00000075223	SEMA3C	-0.0880583	0.506207
ENSG00000075234	TTC38	-0.0563797	0.953239
ENSG00000075239	ACAT1	0.176823	0.577599
ENSG00000075240	GRAMD4	0.00104975	1
ENSG00000075275	CELSR1	0.0397957	0.919006
ENSG00000075292	ZNF638	0.0889789	0.911464
ENSG00000075303	SLC25A40	-0.046654	1
ENSG00000075336	TIMM21	-0.279841	0.388546
ENSG00000075340	ADD2	0.0385198	1
ENSG00000075391	RASAL2	0.300191	0.196444
ENSG00000181885	CLDN7	0.947006	3.37164e-09
ENSG00000075407	ZNF37A	0.0887762	0.935757
ENSG00000075413	MARK3	-0.128915	0.720379
ENSG00000075415	SLC25A3	0.0651827	0.621702
ENSG00000115414	FN1	-1.28109	3.93096e-09
ENSG00000075426	FOSL2	-0.0773805	0.87116
ENSG00000075539	FRYL	0.378504	0.174241
ENSG00000075568	TMEM131	-0.35877	0.209115
ENSG00000105640	RPL18A	0.299275	6.05303e-09
ENSG00000075624	ACTB	0.0837028	0.473415
ENSG00000075643	MOCOS	-0.0388162	1
ENSG00000075651	PLD1	-0.0992338	0.843644
ENSG00000075702	WDR62	-0.0445097	0.578932
ENSG00000075711	DLG1	-0.0690091	0.933161
ENSG00000075785	RAB7A	0.109849	0.623085
ENSG00000197746	PSAP	-0.626472	6.69219e-09
ENSG00000075826	SEC31B	-0.0102143	1
ENSG00000075856	SART3	-0.0474403	0.963468
ENSG00000075884	ARHGAP15	0.00313718	1
ENSG00000075914	EXOSC7	-0.0182916	1
ENSG00000075945	KIFAP3	0.0954314	0.870922
ENSG00000075975	MKRN2	-0.0239237	1
ENSG00000076003	MCM6	0.198422	0.525078
ENSG00000260027	HOXB7	-0.974943	7.50802e-09
ENSG00000076053	RBM7	-0.13537	0.735157
ENSG00000076067	RBMS2	-0.200775	0.491212
ENSG00000076108	BAZ2A	-0.0616712	0.936242
ENSG00000076201	PTPN23	0.190193	0.618353
ENSG00000076242	MLH1	0.222958	0.559002
ENSG00000076248	UNG	0.142053	0.787455
ENSG00000076258	FMO4	0.172711	0.110391
ENSG00000076321	KLHL20	-0.172331	0.674932
ENSG00000076344	RGS11	-0.0330401	1
ENSG00000076356	PLXNA2	-0.0686672	0.897913
ENSG00000076382	SPAG5	0.0211957	1
ENSG00000076513	ANKRD13A	-0.0966623	0.868251
ENSG00000076554	TPD52	-0.0199385	1
ENSG00000076555	ACACB	0.0969135	0.986673
ENSG00000076604	TRAF4	0.198937	0.375421
ENSG00000076641	PAG1	0.243898	0.377583
ENSG00000076650	GPATCH1	0.159427	0.309256
ENSG00000076662	ICAM3	0.188634	0.570183
ENSG00000076685	NT5C2	-0.0133468	1
ENSG00000076706	MCAM	0.0905268	0.793277
ENSG00000076716	GPC4	-0.111346	0.268016
ENSG00000076864	RAP1GAP	-0.101857	1
ENSG00000076924	XAB2	-0.0477951	0.987114
ENSG00000076928	ARHGEF1	0.171983	0.713999
ENSG00000076944	STXBP2	0.246985	0.409686
ENSG00000076984	MAP2K7	0.0932435	0.857913
ENSG00000077009	NMRK2	-0.105135	0.75934
ENSG00000077044	DGKD	0.0682061	0.91904
ENSG00000163584	RPL22L1	0.967475	8.84095e-09
ENSG00000077092	RARB	0.0277542	1
ENSG00000077097	TOP2B	-0.210335	0.48766
ENSG00000077147	TM9SF3	-0.244643	0.224997
ENSG00000077150	NFKB2	0.246782	0.396527
ENSG00000077152	UBE2T	0.0893747	0.854608
ENSG00000077157	PPP1R12B	0.0519473	0.98382
ENSG00000077232	DNAJC10	-0.192471	0.505401
ENSG00000077235	GTF3C1	0.0621465	0.940393
ENSG00000077238	IL4R	-0.151874	0.603497
ENSG00000077254	USP33	-0.0286378	1
ENSG00000077264	PAK3	-0.0363719	1
ENSG00000077274	CAPN6	-0.0343312	1
ENSG00000164587	RPS14	0.251273	9.58069e-09
ENSG00000077312	SNRPA	-0.0907707	0.848831
ENSG00000077348	EXOSC5	-0.155321	0.73504
ENSG00000255462	RP11-483L5.1	-1.05698	9.58069e-09
ENSG00000077454	LRCH4	-0.281033	0.343208
ENSG00000077458	FAM76B	0.311659	0.312195
ENSG00000077463	SIRT6	-0.0400914	0.966866
ENSG00000077514	POLD3	0.0663389	0.915617
ENSG00000077522	ACTN2	0.424432	0.0655653
ENSG00000077549	CAPZB	-0.0199147	1
ENSG00000077585	GPR137B	-0.121897	0.709392
ENSG00000077616	NAALAD2	-0.202063	1
ENSG00000077684	JADE1	-0.422114	0.082724
ENSG00000077713	SLC25A43	-0.408449	0.147892
ENSG00000077721	UBE2A	0.0258649	1
ENSG00000077782	FGFR1	-0.292576	0.198753
ENSG00000197291	RAMP2-AS1	0.896184	1.07433e-08
ENSG00000077943	ITGA8	0.00554238	1
ENSG00000078018	MAP2	0.0335913	1
ENSG00000078043	PIAS2	-0.281354	0.320389
ENSG00000078053	AMPH	-0.0158021	0.670692
ENSG00000078061	ARAF	0.0462431	1
ENSG00000078070	MCCC1	-0.0325877	0.925953
ENSG00000078098	FAP	0.0837371	0.770884
ENSG00000078114	NEBL	-0.0142895	1
ENSG00000078124	ACER3	0.0889543	0.942263
ENSG00000078140	UBE2K	-0.305565	0.117788
ENSG00000078142	PIK3C3	-0.150259	0.724095
ENSG00000078177	N4BP2	0.303701	0.32946
ENSG00000078237	TIGAR	0.432559	0.0935977
ENSG00000078246	TULP3	0.113663	0.875244
ENSG00000078269	SYNJ2	-0.0615869	0.925192
ENSG00000078295	ADCY2	-0.0314912	1
ENSG00000078304	PPP2R5C	0.0353626	1
ENSG00000078369	GNB1	-0.274683	0.110312
ENSG00000078399	HOXA9	-0.395437	0.0575328
ENSG00000205542	TMSB4X	0.385643	1.10066e-08
ENSG00000078403	MLLT10	0.0485999	0.977226
ENSG00000078487	ZCWPW1	-0.0852851	0.844288
ENSG00000130052	STARD8	-0.856079	1.12947e-08
ENSG00000078618	NRDC	-0.20958	0.423394
ENSG00000078668	VDAC3	0.00346876	1
ENSG00000078674	PCM1	-0.329413	0.157843
ENSG00000078687	TNRC6C	-0.20535	0.485673
ENSG00000078699	CBFA2T2	-0.337257	0.25903
ENSG00000078725	BRINP1	0.0290867	1
ENSG00000078747	ITCH	-0.295262	0.315698
ENSG00000197208	SLC22A4	-0.810347	1.26925e-08
ENSG00000078808	SDF4	0.018254	1
ENSG00000078814	MYH7B	0.077933	0.793395
ENSG00000078902	TOLLIP	-0.0738359	0.89344
ENSG00000078967	UBE2D4	-0.256731	0.359149
ENSG00000079101	CLUL1	-0.0235644	1
ENSG00000140479	PCSK6	-0.836622	1.43781e-08
ENSG00000079134	THOC1	-0.123175	0.857186
ENSG00000135547	HEY2	-0.879346	1.79696e-08
ENSG00000079156	OSBPL6	0.0434934	1
ENSG00000079215	SLC1A3	0.0555509	1
ENSG00000079246	XRCC5	-0.0684676	0.864602
ENSG00000079257	LXN	0.376455	0.063052
ENSG00000079277	MKNK1	-0.183233	0.603497
ENSG00000079308	TNS1	0.150839	0.682053
ENSG00000079313	REXO1	0.0845696	0.851098
ENSG00000079332	SAR1A	-0.191753	0.407941
ENSG00000079337	RAPGEF3	0.242567	0.496053
ENSG00000079385	CEACAM1	-0.246345	0.290031
ENSG00000079387	SENP1	0.0702483	0.889587
ENSG00000079393	DUSP13	-0.0445944	1
ENSG00000101445	PPP1R16B	-0.853281	2.036e-08
ENSG00000079435	LIPE	-0.0846118	0.774636
ENSG00000079459	FDFT1	0.264927	0.224846
ENSG00000079462	PAFAH1B3	0.13048	0.674346
ENSG00000079482	OPHN1	0.0879295	0.877644
ENSG00000079616	KIF22	-0.168366	0.702003
ENSG00000079689	SCGN	0.0228416	1
ENSG00000079691	LRRC16A	-0.0522557	0.86183
ENSG00000079739	PGM1	0.286923	0.301215
ENSG00000079785	DDX1	-0.245697	0.272351
ENSG00000079805	DNM2	0.277389	0.344827
ENSG00000079819	EPB41L2	0.143559	0.740005
ENSG00000079841	RIMS1	-0.0861412	1
ENSG00000272502	RP11-713M15.2	0.864973	2.74991e-08
ENSG00000163041	H3F3A	0.325411	3.13036e-08
ENSG00000079974	RABL2B	-0.314773	0.28335
ENSG00000079999	KEAP1	-0.153239	0.613645
ENSG00000080166	DCT	0.0285101	1
ENSG00000080189	SLC35C2	-0.350002	0.132999
ENSG00000080200	CRYBG3	-0.264027	0.408831
ENSG00000080298	RFX3	-0.360402	0.172177
ENSG00000080345	RIF1	-0.255551	0.412414
ENSG00000169756	LIMS1	-0.574779	3.36702e-08
ENSG00000080493	SLC4A4	0.0262862	1
ENSG00000080503	SMARCA2	0.054055	1
ENSG00000080546	SESN1	0.0354538	1
ENSG00000080561	MID2	-0.186576	0.418016
ENSG00000080603	SRCAP	0.0846417	0.405039
ENSG00000080608	PUM3	0.28331	0.383516
ENSG00000080644	CHRNA3	-0.00152255	1
ENSG00000178538	CA8	-0.809641	3.36702e-08
ENSG00000080802	CNOT4	0.00507287	1
ENSG00000080815	PSEN1	-0.302064	0.315079
ENSG00000080819	CPOX	0.0455616	0.977724
ENSG00000080822	CLDND1	0.0249909	1
ENSG00000080823	MOK	-0.0677583	0.933551
ENSG00000080824	HSP90AA1	0.158656	0.283816
ENSG00000080839	RBL1	-0.194533	0.069194
ENSG00000080845	DLGAP4	-0.209327	0.39332
ENSG00000080986	NDC80	-0.00640435	0.709974
ENSG00000081014	AP4E1	-0.0375979	1
ENSG00000081019	RSBN1	0.0441957	1
ENSG00000081026	MAGI3	-0.0768204	0.934293
ENSG00000164929	BAALC	-0.97724	4.93298e-08
ENSG00000081052	COL4A4	0.127108	1
ENSG00000081059	TCF7	0.0759912	0.785403
ENSG00000081087	OSTM1	-0.309232	0.182687
ENSG00000081138	CDH7	-0.11652	0.371415
ENSG00000081154	PCNP	-0.0281519	1
ENSG00000081177	EXD2	-0.24033	0.442818
ENSG00000081181	ARG2	-0.0737882	0.927845
ENSG00000081189	MEF2C	0.272953	0.121426
ENSG00000081307	UBA5	0.31073	0.27607
ENSG00000081320	STK17B	0.0080455	1
ENSG00000081377	CDC14B	-0.125902	0.924075
ENSG00000081386	ZNF510	-0.132018	0.710439
ENSG00000081665	ZNF506	-0.109223	0.596133
ENSG00000081692	JMJD4	-0.132925	0.753574
ENSG00000081721	DUSP12	-0.234774	0.45443
ENSG00000081760	AACS	-0.306876	0.274612
ENSG00000081791	KIAA0141	-0.140549	0.815322
ENSG00000081803	CADPS2	-0.040014	0.902094
ENSG00000166710	B2M	0.372615	5.22812e-08
ENSG00000081913	PHLPP1	-0.0450357	1
ENSG00000081923	ATP8B1	-0.294492	0.247581
ENSG00000082014	SMARCD3	-0.265384	0.401562
ENSG00000082068	WDR70	0.0316819	1
ENSG00000082146	STRADB	0.148398	0.741909
ENSG00000124785	NRN1	-1.02341	5.26299e-08
ENSG00000082175	PGR	-0.0365888	1
ENSG00000082196	C1QTNF3	0.0163994	1
ENSG00000082212	ME2	-0.11392	0.792721
ENSG00000082213	C5orf22	0.200478	0.491097
ENSG00000082258	CCNT2	0.300011	0.315935
ENSG00000082269	FAM135A	0.154566	0.674932
ENSG00000082397	EPB41L3	-0.193292	0.21279
ENSG00000082438	COBLL1	0.258317	0.602194
ENSG00000082458	DLG3	-0.0398923	0.826138
ENSG00000082497	SERTAD4	-0.119119	0.173081
ENSG00000082512	TRAF5	-0.214558	0.475319
ENSG00000082515	MRPL22	0.296873	0.162159
ENSG00000082516	GEMIN5	-0.0854359	0.970367
ENSG00000082641	NFE2L1	-0.35031	0.145373
ENSG00000082684	SEMA5B	0.0611258	0.476505
ENSG00000082701	GSK3B	0.0105355	1
ENSG00000101160	CTSZ	-0.835878	5.38631e-08
ENSG00000082805	ERC1	-0.209908	0.555476
ENSG00000082898	XPO1	-0.020447	1
ENSG00000082996	RNF13	-0.328774	0.132999
ENSG00000083067	TRPM3	-0.0384278	0.603497
ENSG00000083097	DOPEY1	0.158861	0.65108
ENSG00000083099	LYRM2	-0.197506	0.47818
ENSG00000083123	BCKDHB	0.229541	0.257781
ENSG00000083168	KAT6A	0.083036	0.877644
ENSG00000083223	ZCCHC6	-0.0142464	1
ENSG00000083290	ULK2	-0.176282	0.61732
ENSG00000083312	TNPO1	-0.297395	0.159499
ENSG00000083444	PLOD1	-0.342583	0.121338
ENSG00000083454	P2RX5	0.0358359	1
ENSG00000083457	ITGAE	-0.193137	0.415993
ENSG00000083520	DIS3	-0.187686	0.673373
ENSG00000083535	PIBF1	-0.0455218	0.965016
ENSG00000083544	TDRD3	0.046908	0.959307
ENSG00000083635	NUFIP1	0.0997667	0.844953
ENSG00000083642	PDS5B	0.00877469	1
ENSG00000083720	OXCT1	0.00630178	1
ENSG00000083750	RRAGB	0.0129396	1
ENSG00000083782	EPYC	-0.285983	1
ENSG00000083799	CYLD	-0.393007	0.159968
ENSG00000083807	SLC27A5	-0.128664	0.74461
ENSG00000112697	TMEM30A	-0.844259	5.85981e-08
ENSG00000083814	ZNF671	0.00956919	1
ENSG00000083817	ZNF416	0.0935571	0.815698
ENSG00000083828	ZNF586	0.20395	0.0761834
ENSG00000083838	ZNF446	-0.235806	0.560515
ENSG00000083844	ZNF264	0.0685321	0.959142
ENSG00000083845	RPS5	0.0733325	0.299916
ENSG00000083857	FAT1	-0.473087	0.0655653
ENSG00000083896	YTHDC1	0.111193	0.817088
ENSG00000083937	CHMP2B	0.12047	0.749179
ENSG00000084070	SMAP2	0.175837	0.641673
ENSG00000084072	PPIE	-0.0992821	0.811542
ENSG00000084073	ZMPSTE24	-0.386748	0.124205
ENSG00000084090	STARD7	-0.189628	0.490766
ENSG00000084092	NOA1	0.0350453	1
ENSG00000084093	REST	0.0274068	1
ENSG00000084112	SSH1	-0.084747	0.871258
ENSG00000084207	GSTP1	-0.0289544	0.931691
ENSG00000084234	APLP2	-0.225258	0.187217
ENSG00000084444	FAM234B	-0.117625	0.199281
ENSG00000084463	WBP11	0.357407	0.109222
ENSG00000084623	EIF3I	0.000832834	1
ENSG00000084636	COL16A1	-0.0753523	0.730671
ENSG00000084652	TXLNA	0.0505835	0.993563
ENSG00000084674	APOB	0.129481	0.228349
ENSG00000084676	NCOA1	-0.29982	0.317146
ENSG00000084693	AGBL5	-0.294135	0.330593
ENSG00000117245	KIF17	0.835725	5.85981e-08
ENSG00000084731	KIF3C	-0.106896	0.956004
ENSG00000084733	RAB10	-0.240447	0.314144
ENSG00000084754	HADHA	-0.114096	0.670692
ENSG00000084764	MAPRE3	-0.116274	0.779212
ENSG00000084774	CAD	-0.163083	0.724727
ENSG00000198668	CALM1	0.410721	5.85981e-08
ENSG00000085117	CD82	-0.380803	0.136454
ENSG00000085185	BCORL1	0.0111244	1
ENSG00000085224	ATRX	0.0506992	0.948049
ENSG00000085231	AK6	-0.165676	0.567343
ENSG00000085274	MYNN	-0.336182	0.211204
ENSG00000085276	MECOM	0.0979445	0.898021
ENSG00000085365	SCAMP1	-0.0232294	1
ENSG00000085377	PREP	-0.16526	0.671174
ENSG00000085382	HACE1	0.103716	0.559239
ENSG00000085415	SEH1L	-0.0692093	0.820271
ENSG00000085433	WDR47	0.173368	0.538195
ENSG00000085449	WDFY1	-0.127127	0.799167
ENSG00000085491	SLC25A24	-0.15348	0.673966
ENSG00000085511	MAP3K4	-0.0841239	0.872051
ENSG00000085644	ZNF213	0.0200035	0.962534
ENSG00000085662	AKR1B1	0.278768	0.203523
ENSG00000085719	CPNE3	-0.103503	0.789391
ENSG00000085721	RRN3	0.0338976	0.982563
ENSG00000085733	CTTN	0.160586	0.515225
ENSG00000085741	WNT11	0.0160182	1
ENSG00000085760	MTIF2	0.166043	0.689078
ENSG00000085788	DDHD2	0.0339847	1
ENSG00000042493	CAPG	-0.871215	6.00953e-08
ENSG00000085832	EPS15	-0.452113	0.0679852
ENSG00000085840	ORC1	0.139678	0.157931
ENSG00000085871	MGST2	0.236281	0.252756
ENSG00000085872	CHERP	-0.224946	0.530581
ENSG00000085978	ATG16L1	0.0120036	1
ENSG00000085982	USP40	0.226426	0.470619
ENSG00000085998	POMGNT1	-0.10413	0.85542
ENSG00000085999	RAD54L	-0.0395055	0.553426
ENSG00000086015	MAST2	-0.00937679	1
ENSG00000086061	DNAJA1	0.095959	0.725773
ENSG00000086062	B4GALT1	0.153614	0.637135
ENSG00000086065	CHMP5	0.245424	0.220364
ENSG00000086102	NFX1	-0.37531	0.220921
ENSG00000086189	DIMT1	0.0566217	0.966078
ENSG00000086200	IPO11	-0.093194	0.751527
ENSG00000086232	EIF2AK1	-0.219184	0.456153
ENSG00000086289	EPDR1	-0.313745	0.271803
ENSG00000086300	SNX10	-0.234796	0.255857
ENSG00000086475	SEPHS1	-0.136347	0.783903
ENSG00000086504	MRPL28	-0.0278755	1
ENSG00000086544	ITPKC	-0.255725	0.410103
ENSG00000086589	RBM22	-0.188808	0.530581
ENSG00000086598	TMED2	-0.259321	0.0793889
ENSG00000086619	ERO1B	0.0300527	1
ENSG00000086666	ZFAND6	-0.0641522	0.896868
ENSG00000086712	TXLNG	-0.252451	0.544531
ENSG00000086758	HUWE1	-0.0993611	0.90054
ENSG00000086827	ZW10	0.0723304	0.804456
ENSG00000086848	ALG9	-0.0954738	0.71382
ENSG00000086967	MYBPC2	0.0789354	1
ENSG00000086991	NOX4	-0.249119	0.450874
ENSG00000087008	ACOX3	0.055274	0.829191
ENSG00000087053	MTMR2	-0.105643	0.846841
ENSG00000087074	PPP1R15A	0.0818288	0.795153
ENSG00000087076	HSD17B14	0.398548	0.0749091
ENSG00000087077	TRIP6	-0.0972992	0.825723
ENSG00000087085	ACHE	0.0310812	1
ENSG00000120833	SOCS2	1.08507	8.62475e-08
ENSG00000087087	SRRT	-0.0343491	1
ENSG00000087088	BAX	-0.0777843	0.773538
ENSG00000087095	NLK	-0.116409	0.86829
ENSG00000087111	PIGS	-0.355227	0.212429
ENSG00000087116	ADAMTS2	0.0461533	0.533328
ENSG00000130755	GMFG	0.659754	9.21729e-08
ENSG00000087157	PGS1	0.129109	0.717051
ENSG00000165716	FAM69B	-0.761757	9.86212e-08
ENSG00000087206	UIMC1	-0.339185	0.188881
ENSG00000182463	TSHZ2	-1.04134	1.08172e-07
ENSG00000087245	MMP2	0.30612	0.166344
ENSG00000087253	LPCAT2	-0.17402	0.659323
ENSG00000087258	GNAO1	0.00480319	1
ENSG00000087263	OGFOD1	0.367893	0.176914
ENSG00000087266	SH3BP2	-0.151572	0.660404
ENSG00000087269	NOP14	-0.130759	0.744706
ENSG00000087274	ADD1	-0.314543	0.155503
ENSG00000087301	TXNDC16	0.0494484	0.776213
ENSG00000087302	C14orf166	0.129194	0.441692
ENSG00000087303	NID2	0.133709	0.688631
ENSG00000087338	GMCL1	-0.333065	0.237904
ENSG00000087365	SF3B2	0.19383	0.391744
ENSG00000087448	KLHL42	-0.0501615	0.98483
ENSG00000160588	MPZL3	0.827061	1.30771e-07
ENSG00000087470	DNM1L	-0.0257929	1
ENSG00000087494	PTHLH	-0.00271248	0.877363
ENSG00000087502	ERGIC2	0.00314483	1
ENSG00000087586	AURKA	-0.100883	0.992753
ENSG00000087842	PIR	-0.102478	0.754976
ENSG00000087884	AAMDC	-0.251604	0.335398
ENSG00000087903	RFX2	0.0545167	0.982842
ENSG00000087995	METTL2A	0.120995	0.757978
ENSG00000088035	ALG6	-0.202006	0.583045
ENSG00000088038	CNOT3	-0.082916	0.861939
ENSG00000088179	PTPN4	0.325845	0.255857
ENSG00000088205	DDX18	0.0950829	0.792636
ENSG00000088247	KHSRP	0.0382557	1
ENSG00000088256	GNA11	-0.246492	0.406414
ENSG00000088280	ASAP3	-0.0792907	0.840396
ENSG00000088298	EDEM2	0.154627	0.733126
ENSG00000088305	DNMT3B	0.164628	0.127624
ENSG00000088325	TPX2	0.02236	1
ENSG00000088356	PDRG1	-0.0383675	1
ENSG00000088367	EPB41L1	0.0172151	0.844178
ENSG00000088387	DOCK9	-0.144158	0.737145
ENSG00000088448	ANKRD10	-0.0363673	1
ENSG00000088451	TGDS	0.0564027	0.960267
ENSG00000088543	C3orf18	0.016228	0.680621
ENSG00000088682	COQ9	-0.00526762	1
ENSG00000088726	TMEM40	-0.054539	0.561522
ENSG00000088727	KIF9	0.00540671	1
ENSG00000088756	ARHGAP28	-0.195776	0.520358
ENSG00000088766	CRLS1	-0.165816	0.60897
ENSG00000088808	PPP1R13B	-0.179273	0.643999
ENSG00000088812	ATRN	-0.339157	0.267293
ENSG00000088826	SMOX	0.198418	0.539792
ENSG00000088832	FKBP1A	-0.0225581	0.93491
ENSG00000162244	RPL29	0.260884	1.40152e-07
ENSG00000088854	C20orf194	-0.124507	0.794192
ENSG00000088876	ZNF343	0.0809246	0.34163
ENSG00000088881	EBF4	0.106586	0.330329
ENSG00000088882	CPXM1	-0.0138994	1
ENSG00000088888	MAVS	-0.279999	0.249291
ENSG00000088899	RP5-1187M17.10	-0.108028	0.806464
ENSG00000088930	XRN2	0.0275379	1
ENSG00000088970	KIZ	0.0417599	0.573174
ENSG00000088986	DYNLL1	0.115	0.276251
ENSG00000035862	TIMP2	-0.698145	1.40208e-07
ENSG00000089006	SNX5	0.00989134	1
ENSG00000089009	RPL6	0.0416627	0.622021
ENSG00000089022	MAPKAPK5	-0.0312833	1
ENSG00000089041	P2RX7	-0.0672456	0.474629
ENSG00000089048	ESF1	0.331246	0.211706
ENSG00000089050	RBBP9	0.0524368	0.964416
ENSG00000089053	ANAPC5	0.13616	0.620079
ENSG00000089057	SLC23A2	-0.0913323	0.910011
ENSG00000089060	SLC8B1	-0.0326982	1
ENSG00000089063	TMEM230	-0.0946696	0.671923
ENSG00000089094	KDM2B	-0.158573	0.689078
ENSG00000089123	TASP1	0.0239764	1
ENSG00000089127	OAS1	0.0291326	1
ENSG00000089154	GCN1	-0.178376	0.658898
ENSG00000089157	RPLP0	-0.0355334	0.751176
ENSG00000089159	PXN	0.144238	0.640438
ENSG00000089177	KIF16B	0.15563	0.589489
ENSG00000089195	TRMT6	0.219774	0.465028
ENSG00000089199	CHGB	0.034689	1
ENSG00000089220	PEBP1	-0.103078	0.682261
ENSG00000089225	TBX5	-0.0789287	0.400838
ENSG00000089234	BRAP	-0.0762114	0.879416
ENSG00000089248	ERP29	-0.197268	0.259602
ENSG00000089280	FUS	0.25145	0.157773
ENSG00000089289	IGBP1	-0.119254	0.718818
ENSG00000089327	FXYD5	-0.028476	0.985875
ENSG00000089335	ZNF302	-0.0127478	1
ENSG00000089351	GRAMD1A	-0.0111505	1
ENSG00000089472	HEPH	0.0514508	0.81532
ENSG00000089486	CDIP1	-0.0884522	0.896181
ENSG00000089597	GANAB	-0.0624115	0.925249
ENSG00000128250	RFPL1	-0.787585	1.54179e-07
ENSG00000089682	RBM41	-0.108055	0.828355
ENSG00000089685	BIRC5	0.397649	0.110312
ENSG00000089693	MLF2	0.104449	0.70244
ENSG00000089723	OTUB2	0.0150116	1
ENSG00000089737	DDX24	-0.0955985	0.827593
ENSG00000089775	ZBTB25	-0.206431	0.570355
ENSG00000089818	NECAP1	-0.201239	0.586698
ENSG00000089820	ARHGAP4	-0.451275	0.056482
ENSG00000089876	DHX32	0.11881	0.793277
ENSG00000089902	RCOR1	-0.181027	0.642014
ENSG00000089916	GPATCH2L	-0.14189	0.666835
ENSG00000090006	LTBP4	-0.321974	0.314144
ENSG00000090013	BLVRB	0.00622611	1
ENSG00000090020	SLC9A1	-0.419917	0.100809
ENSG00000090054	SPTLC1	0.346625	0.221797
ENSG00000090060	PAPOLA	-0.221352	0.192392
ENSG00000090061	CCNK	-0.399125	0.0959651
ENSG00000090097	PCBP4	0.228324	0.486864
ENSG00000090104	RGS1	-0.0966229	0.28335
ENSG00000177600	RPLP2	0.264646	1.55285e-07
ENSG00000090263	MRPS33	0.278511	0.236335
ENSG00000090266	NDUFB2	0.1206	0.342059
ENSG00000090273	NUDC	-0.121391	0.685189
ENSG00000090316	MAEA	-0.202431	0.556016
ENSG00000090339	ICAM1	0.266095	0.400494
ENSG00000090372	STRN4	0.0801546	0.906598
ENSG00000090376	IRAK3	0.0269417	1
ENSG00000090432	MUL1	-0.0761933	0.921256
ENSG00000090447	TFAP4	-0.13766	0.142589
ENSG00000090470	PDCD7	-0.386194	0.0679871
ENSG00000090487	SPG21	-0.0313232	0.99171
ENSG00000090520	DNAJB11	0.200376	0.3749
ENSG00000090530	P3H2	0.265293	0.402317
ENSG00000090539	CHRD	0.0227305	1
ENSG00000090554	FLT3LG	0.158807	0.132453
ENSG00000111640	GAPDH	-0.231209	1.59454e-07
ENSG00000170689	HOXB9	-0.765719	1.63117e-07
ENSG00000090612	ZNF268	0.108037	0.827749
ENSG00000090615	GOLGA3	-0.126707	0.762793
ENSG00000164620	RELL2	0.819687	2.01481e-07
ENSG00000090661	CERS4	-0.0509623	1
ENSG00000090674	MCOLN1	0.328115	0.247414
ENSG00000090686	USP48	-0.0888306	0.883388
ENSG00000090776	EFNB1	0.452981	0.0794144
ENSG00000090857	PDPR	-0.077138	0.959287
ENSG00000090861	AARS	0.287361	0.368528
ENSG00000090863	GLG1	-0.108967	0.761015
ENSG00000090889	KIF4A	0.0256011	1
ENSG00000090905	TNRC6A	-0.134877	0.673012
ENSG00000090924	PLEKHG2	-0.00616131	1
ENSG00000090932	DLL3	-0.164901	0.285326
ENSG00000101439	CST3	-0.558107	2.03961e-07
ENSG00000090975	PITPNM2	-0.0282029	0.995196
ENSG00000130429	ARPC1B	-0.398408	2.06194e-07
ENSG00000091009	RBM27	-0.185962	0.582887
ENSG00000091039	OSBPL8	-0.21227	0.35978
ENSG00000091073	DTX2	-0.0674116	0.944545
ENSG00000091127	PUS7	-0.224223	0.402953
ENSG00000231666	RP11-404O13.1	0.855664	2.20715e-07
ENSG00000091136	LAMB1	-0.261154	0.345654
ENSG00000091140	DLD	-0.190944	0.533017
ENSG00000091157	WDR7	-0.0805003	0.948108
ENSG00000091164	TXNL1	0.0489373	0.930039
ENSG00000091317	CMTM6	-0.368215	0.0702674
ENSG00000091409	ITGA6	-0.147826	0.555815
ENSG00000091428	RAPGEF4	-0.189337	0.641923
ENSG00000091436	AC013461.1	0.329866	0.199247
ENSG00000131979	GCH1	0.825937	2.25705e-07
ENSG00000091483	FH	0.358474	0.174961
ENSG00000091490	SEL1L3	-0.260089	0.36204
ENSG00000145335	SNCA	-0.904042	2.39192e-07
ENSG00000091542	ALKBH5	0.178767	0.545217
ENSG00000091592	NLRP1	-0.177537	0.646263
ENSG00000091622	PITPNM3	0.0231524	1
ENSG00000091640	SPAG7	0.236396	0.278197
ENSG00000091651	ORC6	0.128556	0.734895
ENSG00000091656	ZFHX4	-0.126833	1
ENSG00000091732	ZC3HC1	0.154003	0.749811
ENSG00000091844	RGS17	-0.271017	0.358082
ENSG00000091879	ANGPT2	-0.122158	0.787455
ENSG00000091947	TMEM101	0.00552936	1
ENSG00000091972	CD200	0.419149	0.118865
ENSG00000091986	CCDC80	-0.164011	0.698437
ENSG00000092010	PSME1	-0.142755	0.607496
ENSG00000092020	PPP2R3C	-0.0889862	0.842687
ENSG00000092036	HAUS4	-0.129147	0.635202
ENSG00000092051	JPH4	-0.0390767	1
ENSG00000092054	MYH7	-0.210129	0.683657
ENSG00000092068	SLC7A8	-0.211089	0.561531
ENSG00000092094	OSGEP	-0.0494911	0.998777
ENSG00000092096	SLC22A17	-0.219341	0.593419
ENSG00000092108	SCFD1	-0.0639136	0.918962
ENSG00000092140	G2E3	-0.0913497	0.889587
ENSG00000092148	HECTD1	-0.193783	0.443843
ENSG00000092199	HNRNPC	-0.0211441	1
ENSG00000092201	SUPT16H	-0.164548	0.696412
ENSG00000092203	TOX4	0.088923	0.878269
ENSG00000092208	GEMIN2	0.11447	0.759206
ENSG00000092330	TINF2	0.188538	0.561633
ENSG00000092421	SEMA6A	0.164778	0.611579
ENSG00000092439	TRPM7	0.114904	0.815194
ENSG00000092445	TYRO3	-0.106347	0.80679
ENSG00000092470	WDR76	0.238909	0.472497
ENSG00000092529	CAPN3	0.027885	0.945734
ENSG00000092531	SNAP23	0.00565852	1
ENSG00000092607	TBX15	-0.468319	0.0626232
ENSG00000092621	PHGDH	0.0301269	1
ENSG00000092758	COL9A3	-0.653263	1
ENSG00000092820	EZR	0.217676	0.409214
ENSG00000054356	PTPRN	-0.971694	2.88341e-07
ENSG00000092847	AGO1	-0.434292	0.103363
ENSG00000092853	CLSPN	0.154151	0.556983
ENSG00000092871	RFFL	-0.11332	0.936604
ENSG00000092929	UNC13D	-0.0421904	0.990606
ENSG00000092931	MFSD11	-0.273891	0.373583
ENSG00000092964	DPYSL2	-0.0793566	0.792636
ENSG00000092969	TGFB2	0.0192179	0.668593
ENSG00000092978	GPATCH2	-0.24329	0.476371
ENSG00000093000	NUP50	-0.31482	0.311032
ENSG00000093009	CDC45	-0.0459904	0.499122
ENSG00000093010	COMT	0.33953	0.166344
ENSG00000093072	CECR1	0.107239	0.85086
ENSG00000093144	ECHDC1	0.109214	0.832779
ENSG00000093167	LRRFIP2	-0.168034	0.539792
ENSG00000093183	SEC22C	0.0409055	0.970002
ENSG00000094631	HDAC6	-0.248613	0.603497
ENSG00000094804	CDC6	-0.0602415	0.593514
ENSG00000094841	UPRT	-0.160537	0.641673
ENSG00000094880	CDC23	-0.196796	0.616812
ENSG00000094914	AAAS	-0.335429	0.272608
ENSG00000094916	CBX5	0.149517	0.623266
ENSG00000094975	SUCO	-0.0844195	0.946979
ENSG00000095002	MSH2	0.33143	0.272351
ENSG00000095015	MAP3K1	0.0820437	0.942263
ENSG00000095059	DHPS	-0.13736	0.682705
ENSG00000095066	HOOK2	0.0681781	0.926802
ENSG00000095139	ARCN1	0.263448	0.320884
ENSG00000095209	TMEM38B	0.122465	0.749509
ENSG00000095261	PSMD5	-0.150471	0.706758
ENSG00000095319	NUP188	0.180187	0.415351
ENSG00000095321	CRAT	0.0932098	0.897913
ENSG00000095370	SH2D3C	0.0476374	0.959142
ENSG00000095380	NANS	0.25867	0.288594
ENSG00000095397	DFNB31	0.0369802	1
ENSG00000095485	CWF19L1	-0.173701	0.53526
ENSG00000095564	BTAF1	0.0369964	0.925951
ENSG00000123496	IL13RA2	0.836386	2.88341e-07
ENSG00000095587	TLL2	-0.0749018	0.533328
ENSG00000095637	SORBS1	-0.220709	0.536627
ENSG00000095713	CRTAC1	-0.0920395	0.172655
ENSG00000095739	BAMBI	0.277967	0.284409
ENSG00000095787	WAC	-0.0789142	0.874785
ENSG00000095794	CREM	-0.0656646	0.877644
ENSG00000095906	NUBP2	-0.0374515	1
ENSG00000095951	HIVEP1	-0.319205	0.176445
ENSG00000096060	FKBP5	-0.113602	0.868251
ENSG00000096063	SRPK1	-0.242634	0.380386
ENSG00000096070	BRPF3	-0.0137701	1
ENSG00000096080	MRPS18A	0.308407	0.245966
ENSG00000175130	MARCKSL1	0.37137	2.9538e-07
ENSG00000096093	EFHC1	0.113313	0.811994
ENSG00000096384	HSP90AB1	-0.0480078	0.779399
ENSG00000096401	CDC5L	-0.0823775	0.877101
ENSG00000096433	ITPR3	-0.333522	0.225479
ENSG00000096696	DSP	-0.408798	0.0581846
ENSG00000096717	SIRT1	-0.0744563	0.89344
ENSG00000096746	HNRNPH3	0.320725	0.127216
ENSG00000096872	IFT74	-0.209126	0.634965
ENSG00000096968	JAK2	-0.01846	0.959074
ENSG00000097007	ABL1	-0.276625	0.343908
ENSG00000097021	ACOT7	0.172718	0.538052
ENSG00000097033	SH3GLB1	-0.154913	0.324816
ENSG00000097046	CDC7	0.0682929	0.98986
ENSG00000097096	SYDE2	0.0930675	0.609141
ENSG00000099139	PCSK5	-0.298167	0.0680849
ENSG00000099194	SCD	-0.228063	0.347019
ENSG00000099203	TMED1	-0.0748599	0.899387
ENSG00000099204	ABLIM1	0.144253	0.782194
ENSG00000099219	ERMP1	-0.0864841	0.849806
ENSG00000099246	RAB18	0.0229365	1
ENSG00000182004	SNRPE	0.583965	3.05416e-07
ENSG00000099256	PRTFDC1	-0.310033	0.261102
ENSG00000099260	PALMD	0.0735078	0.806931
ENSG00000099282	TSPAN15	0.236085	0.170937
ENSG00000099284	H2AFY2	-0.152616	0.725301
ENSG00000099290	FAM21A	-0.123248	0.791416
ENSG00000099308	MAST3	0.207344	0.0736043
ENSG00000099326	MZF1	-0.0553206	0.765031
ENSG00000099330	OCEL1	-0.000503996	1
ENSG00000099331	MYO9B	-0.233367	0.455861
ENSG00000092841	MYL6	0.322828	3.17375e-07
ENSG00000099341	PSMD8	0.250785	0.100809
ENSG00000099364	FBXL19	-0.0774934	0.843289
ENSG00000099377	HSD3B7	0.107984	0.693143
ENSG00000099381	SETD1A	-0.143566	0.61638
ENSG00000099385	BCL7C	-0.292468	0.123415
ENSG00000099622	CIRBP	-0.181122	0.261611
ENSG00000099624	ATP5D	0.0815524	0.641673
ENSG00000099625	CBARP	-0.185681	1
ENSG00000099783	HNRNPM	-0.00354769	1
ENSG00000261371	PECAM1	-0.5452	3.20774e-07
ENSG00000099795	NDUFB7	0.156393	0.30688
ENSG00000099797	TECR	0.117465	0.722919
ENSG00000099800	TIMM13	0.00895895	1
ENSG00000118640	VAMP8	-0.88376	3.2361e-07
ENSG00000099810	MTAP	-0.14813	0.779212
ENSG00000099814	CEP170B	-0.226044	0.382896
ENSG00000099817	POLR2E	0.0624219	0.886228
ENSG00000099821	POLRMT	-0.180466	0.622986
ENSG00000099840	IZUMO4	0.141758	0.167684
ENSG00000099849	RASSF7	0.0320409	1
ENSG00000099860	GADD45B	0.0370821	1
ENSG00000099864	PALM	-0.176344	0.564006
ENSG00000099866	MADCAM1	0.407407	0.539792
ENSG00000099869	IGF2-AS	0.0313625	1
ENSG00000099875	MKNK2	0.216645	0.482028
ENSG00000099889	ARVCF	0.0962139	0.926484
ENSG00000099899	TRMT2A	-0.0315071	1
ENSG00000099901	RANBP1	0.164273	0.425107
ENSG00000099904	ZDHHC8	0.238906	0.453724
ENSG00000099910	KLHL22	0.128577	0.705314
ENSG00000099917	MED15	-0.167752	0.634656
ENSG00000099937	SERPIND1	0.149713	0.195572
ENSG00000099940	SNAP29	-0.157961	0.635202
ENSG00000099942	CRKL	-0.237545	0.462032
ENSG00000099949	LZTR1	-0.0739101	0.912225
ENSG00000099953	MMP11	-0.111372	0.786063
ENSG00000099954	CECR2	-0.0977559	0.793395
ENSG00000099956	SMARCB1	0.236438	0.271803
ENSG00000099957	P2RX6	-0.092328	0.926693
ENSG00000099958	DERL3	0.0284684	0.617867
ENSG00000099968	BCL2L13	-0.231729	0.498428
ENSG00000099977	DDT	0.28181	0.12676
ENSG00000099991	CABIN1	0.0710655	0.961392
ENSG00000099992	TBC1D10A	-0.0306904	1
ENSG00000099994	SUSD2	0.0160182	1
ENSG00000099995	SF3A1	-0.00546553	1
ENSG00000099998	GGT5	-0.0564885	1
ENSG00000011028	MRC2	-0.924412	3.33258e-07
ENSG00000100003	SEC14L2	-0.179109	0.194829
ENSG00000100014	SPECC1L	0.146933	0.716645
ENSG00000100023	PPIL2	0.205525	0.589489
ENSG00000100027	YPEL1	0.308656	0.254259
ENSG00000100028	SNRPD3	0.224094	0.298964
ENSG00000100029	PES1	-0.212016	0.49842
ENSG00000152760	TCTEX1D1	-0.991871	3.33522e-07
ENSG00000100031	GGT1	0.00139057	0.833099
ENSG00000100034	PPM1F	-0.195511	0.401387
ENSG00000100036	SLC35E4	-0.25242	0.422696
ENSG00000100038	TOP3B	-0.148055	0.667486
ENSG00000100053	CRYBB3	-0.0675059	1
ENSG00000100056	DGCR14	-0.100456	0.804829
ENSG00000100060	MFNG	0.0691061	0.89344
ENSG00000100065	CARD10	-0.172277	0.656075
ENSG00000100075	SLC25A1	-0.205491	0.508872
ENSG00000100077	ADRBK2	-0.0357905	1
ENSG00000100079	LGALS2	-0.0371405	1
ENSG00000100083	GGA1	0.0588491	0.953674
ENSG00000100084	HIRA	0.0265331	1
ENSG00000100092	SH3BP1	0.156182	0.467468
ENSG00000100097	LGALS1	0.180054	0.32371
ENSG00000100099	HPS4	-0.00982253	1
ENSG00000100100	PIK3IP1	-0.0325207	0.904464
ENSG00000100104	SRRD	0.0137491	1
ENSG00000100105	PATZ1	0.0942418	0.864678
ENSG00000100106	TRIOBP	-0.256381	0.14809
ENSG00000100109	TFIP11	0.0602531	0.98382
ENSG00000100116	GCAT	-0.343953	0.169069
ENSG00000100122	CRYBB1	0.10882	1
ENSG00000100124	ANKRD54	-0.26889	0.380673
ENSG00000100129	EIF3L	-0.0647608	0.786836
ENSG00000100138	SNU13	0.232761	0.166428
ENSG00000100139	MICALL1	-0.260873	0.411632
ENSG00000100142	POLR2F	0.309642	0.0574337
ENSG00000100147	CCDC134	0.00662546	1
ENSG00000100150	DEPDC5	0.175054	0.170037
ENSG00000100151	PICK1	0.0682819	0.832031
ENSG00000100154	TTC28	-0.287716	0.319436
ENSG00000100162	CENPM	-0.0896087	0.871535
ENSG00000100167	2003-09-01	0.0466777	1
ENSG00000100196	KDELR3	-0.254833	0.44205
ENSG00000100201	DDX17	-0.00551219	1
ENSG00000100207	TCF20	0.148261	0.717051
ENSG00000100209	HSCB	-0.113838	0.792721
ENSG00000100211	CBY1	0.184644	0.615271
ENSG00000100216	TOMM22	-0.0427984	0.948108
ENSG00000100219	XBP1	0.345466	0.129755
ENSG00000100220	RTCB	-0.0544942	0.957045
ENSG00000100221	JOSD1	-0.109927	0.799594
ENSG00000100225	FBXO7	-0.048719	0.955193
ENSG00000100226	GTPBP1	0.219375	0.423391
ENSG00000100227	POLDIP3	-0.289412	0.336534
ENSG00000100228	RAB36	0.0183747	1
ENSG00000100234	TIMP3	0.224422	0.313218
ENSG00000100239	PPP6R2	-0.389687	0.1286
ENSG00000100241	SBF1	-0.0872646	0.901786
ENSG00000100242	SUN2	-0.323776	0.254867
ENSG00000100243	CYB5R3	-0.0314004	0.969231
ENSG00000100246	DNAL4	0.0918336	0.899409
ENSG00000100258	LMF2	-0.0637276	0.970728
ENSG00000100263	RHBDD3	-0.220606	0.474676
ENSG00000100266	PACSIN2	-0.161255	0.675141
ENSG00000100271	TTLL1	-0.1082	0.916154
ENSG00000100276	RASL10A	-0.735956	3.84104e-07
ENSG00000100280	AP1B1	-0.263822	0.332781
ENSG00000100281	HMGXB4	0.031447	1
ENSG00000100284	TOM1	0.00797581	1
ENSG00000100285	NEFH	0.17887	0.150142
ENSG00000100288	CHKB	-0.0131763	1
ENSG00000100290	BIK	0.0632847	1
ENSG00000100292	HMOX1	-0.287974	0.393669
ENSG00000100294	MCAT	-0.328155	0.339944
ENSG00000100296	THOC5	-0.225949	0.538514
ENSG00000100297	MCM5	-0.00297982	1
ENSG00000100299	ARSA	-0.29256	0.33063
ENSG00000100300	TSPO	0.00926336	1
ENSG00000100302	RASD2	-0.0754578	1
ENSG00000100304	TTLL12	-0.0849274	0.863472
ENSG00000100307	CBX7	-0.00621265	0.99358
ENSG00000115756	HPCAL1	0.82401	4.00921e-07
ENSG00000100316	RPL3	0.00639394	1
ENSG00000100319	ZMAT5	0.327135	0.252756
ENSG00000215183	MSMP	0.77568	4.52498e-07
ENSG00000100321	SYNGR1	-0.088081	0.724632
ENSG00000100324	TAB1	0.154525	0.262471
ENSG00000100325	ASCC2	0.410929	0.104215
ENSG00000100330	MTMR3	-0.441016	0.0988815
ENSG00000100335	MIEF1	-0.260292	0.41264
ENSG00000100344	PNPLA3	0.0268394	1
ENSG00000100345	MYH9	-2.08372e-05	1
ENSG00000100347	SAMM50	0.134901	0.702003
ENSG00000100348	TXN2	0.095503	0.751524
ENSG00000100350	FOXRED2	-0.0871213	0.714181
ENSG00000100353	EIF3D	-0.00501587	1
ENSG00000100354	TNRC6B	-0.246475	0.362544
ENSG00000100359	SGSM3	0.0821453	0.895144
ENSG00000100360	IFT27	0.0151061	1
ENSG00000100364	KIAA0930	-0.413055	0.108406
ENSG00000100372	SLC25A17	-0.186952	0.638201
ENSG00000100376	FAM118A	0.0236582	1
ENSG00000100379	KCTD17	0.048677	0.986234
ENSG00000100380	ST13	-0.116341	0.459261
ENSG00000166963	MAP1A	-0.883382	5.23191e-07
ENSG00000100393	EP300	0.165955	0.6934
ENSG00000100395	L3MBTL2	0.365186	0.186189
ENSG00000100399	CHADL	0.287228	0.304218
ENSG00000100401	RANGAP1	0.0549259	0.974736
ENSG00000100403	ZC3H7B	0.111338	0.809887
ENSG00000100410	PHF5A	0.257151	0.409872
ENSG00000100412	ACO2	0.0657263	0.962534
ENSG00000100413	POLR3H	-0.0121645	1
ENSG00000100416	TRMU	-0.305946	0.382828
ENSG00000100417	PMM1	-0.207913	0.533684
ENSG00000158859	ADAMTS4	0.753888	5.32112e-07
ENSG00000125266	EFNB2	-0.761434	6.29097e-07
ENSG00000100425	BRD1	0.0211019	0.993932
ENSG00000100426	ZBED4	-0.156762	0.69954
ENSG00000100427	MLC1	-0.0326684	1
ENSG00000100429	HDAC10	0.117049	0.726562
ENSG00000100439	ABHD4	-0.47276	0.0542085
ENSG00000100441	KHNYN	0.0810336	0.924075
ENSG00000100442	FKBP3	0.32562	0.0794836
ENSG00000100445	SDR39U1	-0.128065	0.768657
ENSG00000100461	RBM23	0.120241	0.741255
ENSG00000100462	PRMT5	0.0769894	0.851416
ENSG00000100473	COCH	-0.06795	0.495664
ENSG00000100478	AP4S1	-0.0660841	0.639872
ENSG00000100479	POLE2	0.0513953	1
ENSG00000100483	VCPKMT	0.185995	0.656193
ENSG00000100485	SOS2	-0.125234	0.860583
ENSG00000100503	NIN	-0.0717786	0.900984
ENSG00000100504	PYGL	-0.0976981	0.847586
ENSG00000100505	TRIM9	-0.0606432	1
ENSG00000100519	PSMC6	0.0277669	1
ENSG00000100522	GNPNAT1	0.183421	0.61646
ENSG00000237187	NR2F1-AS1	-0.92503	6.29097e-07
ENSG00000100526	CDKN3	0.151339	0.698159
ENSG00000136888	ATP6V1G1	-0.348895	6.4772e-07
ENSG00000100532	CGRRF1	-0.0581723	1
ENSG00000100554	ATP6V1D	-0.278959	0.228493
ENSG00000100558	PLEK2	-0.143079	0.752799
ENSG00000100564	PIGH	-0.340714	0.177379
ENSG00000100567	PSMA3	0.000280168	1
ENSG00000100568	VTI1B	0.0865188	0.804829
ENSG00000100575	TIMM9	0.137124	0.705314
ENSG00000100577	GSTZ1	0.203487	0.604532
ENSG00000100578	KIAA0586	-0.132695	0.707109
ENSG00000178175	ZNF366	0.754524	6.4772e-07
ENSG00000100591	AHSA1	0.124137	0.749888
ENSG00000213741	RPS29	-0.273518	6.4772e-07
ENSG00000100596	SPTLC2	-0.0392675	0.988797
ENSG00000100599	RIN3	0.012525	1
ENSG00000100600	LGMN	-0.0309347	1
ENSG00000100601	ALKBH1	0.00825779	1
ENSG00000100603	SNW1	0.118458	0.821394
ENSG00000100605	ITPK1	-0.023893	0.965652
ENSG00000100612	DHRS7	0.372728	0.129653
ENSG00000100614	PPM1A	-0.234637	0.477474
ENSG00000100626	GALNT16	0.0184277	1
ENSG00000100628	ASB2	0.132793	0.468009
ENSG00000100632	ERH	0.0475695	0.924075
ENSG00000100644	HIF1A	-0.0540722	0.931305
ENSG00000100647	SUSD6	-0.211807	0.505489
ENSG00000100650	SRSF5	0.235136	0.248286
ENSG00000100664	EIF5	-0.00848574	1
ENSG00000197321	SVIL	-0.66907	7.55735e-07
ENSG00000100711	ZFYVE21	-0.0798771	0.858045
ENSG00000100714	MTHFD1	-0.0245736	1
ENSG00000100722	ZC3H14	0.237734	0.441692
ENSG00000100726	TELO2	-0.406542	0.110391
ENSG00000100731	PCNX	-0.452763	0.0845406
ENSG00000100739	BDKRB1	-0.200657	0.0542085
ENSG00000100744	GSKIP	0.10109	0.880743
ENSG00000100749	VRK1	-0.0124451	1
ENSG00000100764	PSMC1	0.101374	0.696453
ENSG00000136404	TM6SF1	-0.70801	7.75908e-07
ENSG00000100796	PPP4R3A	-0.220557	0.503177
ENSG00000100802	C14orf93	0.166994	0.474588
ENSG00000100804	PSMB5	0.036763	0.90978
ENSG00000163682	RPL9	0.242823	8.49545e-07
ENSG00000100813	ACIN1	-0.182935	0.60897
ENSG00000100814	CCNB1IP1	0.412268	0.0961233
ENSG00000100815	TRIP11	-0.265963	0.359738
ENSG00000155254	MARVELD1	-0.96806	8.79627e-07
ENSG00000100836	PABPN1	0.0107425	1
ENSG00000100842	EFS	0.00735815	0.739251
ENSG00000100852	ARHGAP5	-0.0707279	0.896181
ENSG00000100865	CINP	-0.0466495	0.986789
ENSG00000100883	SRP54	-0.135874	0.745878
ENSG00000100888	CHD8	-0.158532	0.639867
ENSG00000100889	PCK2	-0.109815	0.580153
ENSG00000100897	DCAF11	0.239252	0.470642
ENSG00000100902	PSMA6	-0.240728	0.383207
ENSG00000198355	PIM3	0.752507	8.79627e-07
ENSG00000100908	EMC9	0.100923	0.82454
ENSG00000100911	PSME2	-0.0176415	1
ENSG00000100916	BRMS1L	-0.15299	0.776649
ENSG00000100918	REC8	0.0597212	1
ENSG00000100926	TM9SF1	-0.0539232	1
ENSG00000100934	SEC23A	-0.145029	0.658802
ENSG00000100938	GMPR2	0.0877797	0.904161
ENSG00000100941	PNN	0.13716	0.670839
ENSG00000100949	RABGGTA	-0.122076	0.757268
ENSG00000100968	NFATC4	-0.0484518	0.82454
ENSG00000100979	PLTP	-0.280308	0.240956
ENSG00000100982	PCIF1	0.18273	0.618055
ENSG00000100983	GSS	0.397851	0.143099
ENSG00000222041	LINC00152	-0.762819	9.45419e-07
ENSG00000100991	TRPC4AP	-0.0493124	0.968085
ENSG00000100994	PYGB	-0.202961	0.553418
ENSG00000100997	ABHD12	-0.168507	0.622986
ENSG00000109099	PMP22	-0.713499	9.61743e-07
ENSG00000101003	GINS1	0.173322	0.174619
ENSG00000101004	NINL	-0.133961	0.720911
ENSG00000101017	CD40	-0.0367738	0.985089
ENSG00000101019	UQCC1	0.179455	0.619399
ENSG00000101040	ZMYND8	-0.182337	0.615073
ENSG00000101052	IFT52	-0.242462	0.388752
ENSG00000166228	PCBD1	-0.789373	9.61743e-07
ENSG00000101079	NDRG3	-0.118984	0.795159
ENSG00000101084	C20orf24	-0.052794	0.889349
ENSG00000101096	NFATC2	-0.0501556	0.892527
ENSG00000101104	PABPC1L	0.0183639	1
ENSG00000101109	STK4	-0.0873339	0.896796
ENSG00000101126	ADNP	-0.0371165	1
ENSG00000101132	PFDN4	0.237663	0.231994
ENSG00000101134	DOK5	0.214207	0.359785
ENSG00000101138	CSTF1	-0.0215089	1
ENSG00000101144	BMP7	-0.00248305	0.922611
ENSG00000101146	RAE1	0.292863	0.345654
ENSG00000101150	TPD52L2	0.0811041	0.882669
ENSG00000101152	DNAJC5	-0.405343	0.11412
ENSG00000101158	NELFCD	-0.169547	0.603497
ENSG00000180448	HMHA1	0.832332	9.61743e-07
ENSG00000101161	PRPF6	-0.239571	0.418274
ENSG00000101166	PRELID3B	-0.22754	0.434084
ENSG00000101181	MTG2	0.272258	0.384923
ENSG00000101182	PSMA7	-0.0948346	0.302316
ENSG00000101189	MRGBP	-0.00846401	1
ENSG00000101190	TCFL5	-0.160996	0.701489
ENSG00000101191	DIDO1	-0.0881594	0.912781
ENSG00000101193	GID8	-0.0722641	0.918211
ENSG00000101194	SLC17A9	0.23299	0.128619
ENSG00000101199	ARFGAP1	-0.26735	0.368268
ENSG00000101210	EEF1A2	-0.138438	1
ENSG00000101216	GMEB2	0.28366	0.191171
ENSG00000101220	C20orf27	0.108211	0.793643
ENSG00000101224	CDC25B	-0.262347	0.371785
ENSG00000101236	RNF24	-0.16306	0.704889
ENSG00000101246	ARFRP1	-0.00804602	1
ENSG00000101247	NDUFAF5	0.0356546	1
ENSG00000101255	TRIB3	-0.267803	0.320884
ENSG00000101265	RASSF2	-0.187421	0.586634
ENSG00000101266	CSNK2A1	-0.101549	0.815698
ENSG00000101290	CDS2	-0.160374	0.613187
ENSG00000101294	HM13	-0.207949	0.330593
ENSG00000101298	SNPH	0.0807489	1
ENSG00000101310	SEC23B	-0.158956	0.640842
ENSG00000101311	FERMT1	0.0407298	1
ENSG00000101331	CCM2L	-0.268765	0.35978
ENSG00000101333	PLCB4	0.0955107	0.674932
ENSG00000101335	MYL9	-0.284124	0.344374
ENSG00000101337	TM9SF4	-0.365263	0.181185
ENSG00000101343	CRNKL1	-0.191443	0.641186
ENSG00000101346	POFUT1	0.0218544	1
ENSG00000101347	SAMHD1	0.0264282	0.988905
ENSG00000101350	KIF3B	-0.233107	0.568928
ENSG00000101353	MROH8	0.0112493	0.744706
ENSG00000101361	NOP56	-0.0716643	0.885846
ENSG00000101363	MANBAL	-0.326833	0.160162
ENSG00000101365	IDH3B	0.0807333	0.918211
ENSG00000101367	MAPRE1	-0.0824759	0.84152
ENSG00000101384	JAG1	0.175776	0.52185
ENSG00000101391	CDK5RAP1	-0.224667	0.496349
ENSG00000101400	SNTA1	-0.21292	0.614119
ENSG00000101407	TTI1	-0.135089	0.745107
ENSG00000101412	E2F1	-0.0477899	0.988604
ENSG00000101413	RPRD1B	-0.214378	0.677457
ENSG00000101417	PXMP4	-0.0673144	0.938386
ENSG00000007264	MATK	0.957946	9.65925e-07
ENSG00000110848	CD69	-0.72133	1.04638e-06
ENSG00000101440	ASIP	0.0923266	0.395102
ENSG00000116251	RPL22	0.31777	1.04638e-06
ENSG00000101443	WFDC2	-0.0737708	0.982563
ENSG00000101444	AHCY	-0.212695	0.409686
ENSG00000141933	TPGS1	-0.745638	1.17973e-06
[truncated: 11,695 more rows]
