# Supplementary material for: Tissue microenvironment dictates the state of human iPSC-derived endothelial cells of distinct developmental origin in 3D cardiac microtissues
Source: iScience. 2025 Sep 22;28(10):113611. doi: 10.1016/j.isci.2025.113611 (PMC12546991; doi:10.1016/j.isci.2025.113611)
Supplement: Table S9. DEGs between bulk_CMEC_d6 and bulk CMEC_d27, related to Figure S6B and Figure 4 — (A) Genes expressed higher in bulk CMEC_d27 than bulk_CMEC_d6. (B) Genes expressed higher in bulk_CMEC_d6 than bulk CMEC_d27. [file mmc10.xlsx]

## Sheet: ST9A
	ensembl_gene_id	hgnc_symbol	length	GC	logFC	logCPM	LR	PValue	FDR	fc
ENSG00000089685	ENSG00000089685	BIRC5	3815	0.506422	4.74972	6.08599	154.2	2.09394e-35	3.61109e-32	26.9035
ENSG00000101057	ENSG00000101057	MYBL2	2777	0.60569	5.93333	7.16007	145.399	1.75717e-33	1.96079e-30	61.1098
ENSG00000142748	ENSG00000142748	FCN3	2167	0.556068	5.30226	8.179	133.401	7.38753e-31	7.37587e-28	39.4585
ENSG00000140465	ENSG00000140465	CYP1A1	3435	0.507132	3.82163	8.58581	129.918	4.26986e-30	3.98506e-27	14.1392
ENSG00000117399	ENSG00000117399	CDC20	2038	0.575564	5.58112	5.32043	129.603	5.00506e-30	4.31572e-27	47.8724
ENSG00000164611	ENSG00000164611	PTTG1	2013	0.446597	5.42155	5.0998	125.956	3.14383e-29	2.20883e-26	42.8597
ENSG00000090889	ENSG00000090889	KIF4A	4533	0.46724	5.2743	5.19416	124.524	6.46941e-29	4.23188e-26	38.7011
ENSG00000142347	ENSG00000142347	MYO1F	8549	0.53632	5.42281	5.19665	123.217	1.24977e-28	7.90272e-26	42.8972
ENSG00000111206	ENSG00000111206	FOXM1	4899	0.488263	4.83686	5.88268	122.527	1.76975e-28	1.08297e-25	28.5786
ENSG00000168477	ENSG00000168477	TNXB	15909	0.528317	4.09106	8.51686	117.302	2.46564e-27	1.41737e-24	17.0424
ENSG00000184357	ENSG00000184357	HIST1H1B	681	0.593245	4.66932	5.94753	115.556	5.94485e-27	3.22211e-24	25.4452
ENSG00000138061	ENSG00000138061	CYP1B1	6014	0.415198	3.74591	6.70495	115.155	7.27703e-27	3.83459e-24	13.4162
ENSG00000088325	ENSG00000088325	TPX2	3605	0.467961	4.51906	6.10439	113.387	1.77539e-26	9.10248e-24	22.9283
ENSG00000183856	ENSG00000183856	IQGAP3	6742	0.514091	4.41728	5.5363	112.715	2.49176e-26	1.21877e-23	21.3665
ENSG00000203852	ENSG00000203852	HIST2H3A	1656	0.612319	5.62406	5.14904	111.511	4.57358e-26	2.16902e-23	49.3186
ENSG00000203811	ENSG00000203811	HIST2H3C	1656	0.612319	5.61003	5.14064	111.325	5.02295e-26	2.32404e-23	48.8412
ENSG00000277775	ENSG00000277775	HIST1H3F	411	0.608273	4.60854	5.2035	111.046	5.78159e-26	2.61135e-23	24.3954
ENSG00000145708	ENSG00000145708	CRHBP	2803	0.458794	5.76301	7.07468	109.403	1.32454e-25	5.71058e-23	54.3048
ENSG00000154096	ENSG00000154096	THY1	5925	0.558143	4.21904	7.8102	109.064	1.57097e-25	6.62249e-23	18.6234
ENSG00000197061	ENSG00000197061	HIST1H4C	435	0.496552	4.10087	6.00991	108.357	2.24437e-25	9.25559e-23	17.1587
ENSG00000135547	ENSG00000135547	HEY2	2741	0.481576	3.1742	6.61758	107.145	4.13862e-25	1.59356e-22	9.02669
ENSG00000166851	ENSG00000166851	PLK1	4760	0.570588	3.55485	5.79116	105.177	1.11724e-24	3.92483e-22	11.7521
ENSG00000274641	ENSG00000274641	HIST1H2BO	381	0.593176	5.08054	4.74465	104.968	1.24132e-24	4.20497e-22	33.8372
ENSG00000124575	ENSG00000124575	HIST1H1D	666	0.543544	4.41508	5.21484	102.72	3.86075e-24	1.28488e-21	21.3339
ENSG00000164104	ENSG00000164104	HMGB2	2775	0.513874	4.11313	5.93786	101.019	9.11274e-24	2.92998e-21	17.3051
ENSG00000159164	ENSG00000159164	SV2A	4824	0.524046	3.20992	6.01095	99.6586	1.81063e-23	5.72461e-21	9.25302
ENSG00000237649	ENSG00000237649	KIFC1	3345	0.561435	4.2677	4.96433	99.1634	2.32508e-23	7.23062e-21	19.2622
ENSG00000270276	ENSG00000270276	HIST2H4B	1929	0.491965	4.80851	4.88637	98.9017	2.65351e-23	8.1189e-21	28.0224
ENSG00000176907	ENSG00000176907	TCIM	1854	0.36192	3.46156	6.46007	98.8433	2.733e-23	8.13793e-21	11.0162
ENSG00000156299	ENSG00000156299	TIAM1	9216	0.513997	3.06282	6.94784	98.8342	2.74553e-23	8.13793e-21	8.35607
ENSG00000125872	ENSG00000125872	LRRN4	2692	0.556092	5.88708	4.47274	98.5799	3.12173e-23	9.02929e-21	59.1818
ENSG00000274618	ENSG00000274618	HIST1H4F	312	0.573718	3.35216	6.04079	98.5674	3.14145e-23	9.02929e-21	10.2117
ENSG00000197153	ENSG00000197153	HIST1H3J	775	0.578065	4.7396	5.64102	98.0415	4.09715e-23	1.16004e-20	26.7154
ENSG00000074370	ENSG00000074370	ATP2A3	6893	0.608153	4.68768	5.7473	97.2726	6.04113e-23	1.6853e-20	25.7711
ENSG00000158373	ENSG00000158373	HIST1H2BD	871	0.463835	2.99743	6.11724	96.9006	7.2897e-23	2.00414e-20	7.98578
ENSG00000270882	ENSG00000270882	HIST2H4A	1876	0.476013	4.75224	4.88681	96.6216	8.39282e-23	2.27445e-20	26.9505
ENSG00000135451	ENSG00000135451	TROAP	3954	0.57132	4.75957	4.61655	95.8619	1.23181e-22	3.24548e-20	27.0879
ENSG00000117724	ENSG00000117724	CENPF	11690	0.402053	4.31673	6.33255	94.6438	2.27914e-22	5.7647e-20	19.928
ENSG00000174498	ENSG00000174498	IGDCC3	5552	0.567003	3.64189	5.79043	94.4317	2.53699e-22	6.33245e-20	12.483
ENSG00000203814	ENSG00000203814	HIST2H2BF	3196	0.46433	4.35085	5.35803	93.1582	4.82779e-22	1.18939e-19	20.4051
ENSG00000274290	ENSG00000274290	HIST1H2BE	2585	0.471567	4.27288	4.87618	92.0989	8.24529e-22	2.0053e-19	19.3315
ENSG00000277157	ENSG00000277157	HIST1H4D	312	0.573718	4.30441	5.33472	89.8405	2.58156e-21	6.199e-19	19.7586
ENSG00000088305	ENSG00000088305	DNMT3B	4630	0.544708	3.46283	6.32362	89.7971	2.63885e-21	6.25738e-19	11.0259
ENSG00000196747	ENSG00000196747	HIST1H2AI	503	0.596421	4.95732	5.01987	89.648	2.84541e-21	6.66389e-19	31.0672
ENSG00000278705	ENSG00000278705	HIST1H4B	438	0.534247	4.06442	5.66074	88.2625	5.73191e-21	1.32603e-18	16.7306
ENSG00000010319	ENSG00000010319	SEMA3G	5011	0.610657	2.68038	6.841	88.0298	6.44757e-21	1.45608e-18	6.41026
ENSG00000274750	ENSG00000274750	HIST1H3E	2679	0.441209	3.24474	5.70405	87.5673	8.1459e-21	1.77618e-18	9.47902
ENSG00000122966	ENSG00000122966	CIT	13230	0.443084	3.60983	6.31896	87.406	8.83815e-21	1.90522e-18	12.2086
ENSG00000007908	ENSG00000007908	SELE	4585	0.387568	6.1075	7.53349	86.6739	1.27975e-20	2.69742e-18	68.9508
ENSG00000118515	ENSG00000118515	SGK1	9992	0.423439	2.93568	7.48097	86.0409	1.76255e-20	3.67424e-18	7.65115
ENSG00000134057	ENSG00000134057	CCNB1	2558	0.443315	3.36458	5.34605	84.608	3.63792e-20	7.34163e-18	10.3001
ENSG00000167941	ENSG00000167941	SOST	2300	0.551304	6.29356	5.74104	84.3299	4.18739e-20	8.30544e-18	78.4423
ENSG00000196787	ENSG00000196787	HIST1H2AG	2250	0.468	5.04615	5.25262	84.3225	4.20307e-20	8.30544e-18	33.0403
ENSG00000277224	ENSG00000277224	HIST1H2BF	1196	0.427258	4.14977	4.81148	84.2506	4.35878e-20	8.52434e-18	17.7502
ENSG00000095739	ENSG00000095739	BAMBI	2314	0.50605	3.02494	5.83606	84.1369	4.6168e-20	8.9368e-18	8.13948
ENSG00000138315	ENSG00000138315	OIT3	2365	0.514165	3.75855	6.47328	84.064	4.79021e-20	9.17882e-18	13.5343
ENSG00000156970	ENSG00000156970	BUB1B	4476	0.432752	4.6652	4.39382	83.5419	6.2379e-20	1.18333e-17	25.3727
ENSG00000028137	ENSG00000028137	TNFRSF1B	3766	0.59453	3.07086	6.15637	83.1614	7.56213e-20	1.40641e-17	8.40273
ENSG00000131747	ENSG00000131747	TOP2A	6437	0.42815	5.15636	6.17732	82.9616	8.36632e-20	1.54086e-17	35.6631
ENSG00000124635	ENSG00000124635	HIST1H2BJ	950	0.473684	3.12826	5.43415	82.8673	8.77493e-20	1.58534e-17	8.74381
ENSG00000197859	ENSG00000197859	ADAMTSL2	4677	0.64721	4.39452	5.01967	82.834	8.92431e-20	1.59711e-17	21.0321
ENSG00000135476	ENSG00000135476	ESPL1	8890	0.552868	3.76569	5.09424	82.7789	9.17666e-20	1.62693e-17	13.6015
ENSG00000278588	ENSG00000278588	HIST1H2BI	381	0.587927	5.0468	5.06644	82.677	9.6619e-20	1.6971e-17	33.0551
ENSG00000159216	ENSG00000159216	RUNX1	15574	0.429369	4.70438	5.16688	81.8457	1.4714e-19	2.5375e-17	26.0711
ENSG00000143369	ENSG00000143369	ECM1	3360	0.556548	2.6235	6.8475	81.3556	1.88547e-19	3.22228e-17	6.16245
ENSG00000187741	ENSG00000187741	FANCA	9736	0.520337	3.50749	5.2581	81.1623	2.07923e-19	3.52169e-17	11.3726
ENSG00000275713	ENSG00000275713	HIST1H2BH	2060	0.415534	4.25445	5.40859	80.0743	3.60594e-19	6.0004e-17	19.0861
ENSG00000075218	ENSG00000075218	GTSE1	4242	0.528524	3.91626	5.09999	79.8978	3.94275e-19	6.44776e-17	15.0977
ENSG00000010671	ENSG00000010671	BTK	4575	0.439126	7.50983	4.90761	79.0567	6.03533e-19	9.78549e-17	182.256
ENSG00000112984	ENSG00000112984	KIF20A	3958	0.485093	5.29807	5.79027	78.1101	9.74567e-19	1.54779e-16	39.3439
ENSG00000169679	ENSG00000169679	BUB1	6032	0.386107	4.6018	5.13483	78.0845	9.8726e-19	1.54779e-16	24.2817
ENSG00000167900	ENSG00000167900	TK1	1861	0.573885	4.25876	4.90195	77.2155	1.53283e-18	2.36405e-16	19.1432
ENSG00000135111	ENSG00000135111	TBX3	5950	0.495294	2.58089	6.32429	75.8688	3.03158e-18	4.4929e-16	5.9831
ENSG00000171848	ENSG00000171848	RRM2	5323	0.460642	3.73528	5.19776	75.4842	3.68341e-18	5.37495e-16	13.3178
ENSG00000138778	ENSG00000138778	CENPE	9444	0.348158	3.20776	4.94453	75.2653	4.11529e-18	5.95931e-16	9.23912
ENSG00000062524	ENSG00000062524	LTK	3490	0.594842	4.71908	5.27658	74.257	6.85827e-18	9.70906e-16	26.3381
ENSG00000105464	ENSG00000105464	GRIN2D	5093	0.689574	3.38853	5.31998	74.0266	7.70732e-18	1.07506e-15	10.4725
ENSG00000278828	ENSG00000278828	HIST1H3H	1237	0.490703	4.04002	5.20672	72.8691	1.38544e-17	1.89077e-15	16.4501
ENSG00000123485	ENSG00000123485	HJURP	3821	0.50301	3.18138	5.21463	72.8544	1.39579e-17	1.8913e-15	9.07176
ENSG00000162063	ENSG00000162063	CCNF	6309	0.569662	2.92643	5.80765	72.7087	1.50269e-17	2.0217e-15	7.60226
ENSG00000273542	ENSG00000273542	HIST1H4K	312	0.641026	3.02939	6.01018	72.4484	1.7146e-17	2.29055e-15	8.16467
ENSG00000101665	ENSG00000101665	SMAD7	5033	0.573614	3.76138	5.94473	72.1696	1.97476e-17	2.61967e-15	13.5609
ENSG00000276368	ENSG00000276368	HIST1H2AJ	387	0.625323	4.56225	4.66452	71.501	2.77112e-17	3.60056e-15	23.6251
ENSG00000142549	ENSG00000142549	IGLON5	2606	0.617038	5.51895	4.15604	71.4794	2.80168e-17	3.61551e-15	45.8533
ENSG00000175445	ENSG00000175445	LPL	4383	0.433493	2.76259	6.37865	70.9842	3.60105e-17	4.61567e-15	6.78616
ENSG00000175063	ENSG00000175063	UBE2C	1286	0.534992	4.77825	4.75212	70.8982	3.76141e-17	4.78886e-15	27.4408
ENSG00000102349	ENSG00000102349	KLF8	9022	0.407005	3.89851	4.48006	70.8597	3.83548e-17	4.8506e-15	14.9131
ENSG00000278637	ENSG00000278637	HIST1H4A	312	0.605769	3.55499	4.90349	70.0699	5.72409e-17	7.14381e-15	11.7533
ENSG00000198901	ENSG00000198901	PRC1	5525	0.453575	3.51686	4.84038	69.9349	6.12955e-17	7.59985e-15	11.4467
ENSG00000197721	ENSG00000197721	CR1L	2768	0.493497	6.35163	4.30807	69.4374	7.88786e-17	9.65372e-15	81.6641
ENSG00000161649	ENSG00000161649	CD300LG	4745	0.555111	6.27972	3.67056	68.836	1.07e-16	1.28468e-14	77.6933
ENSG00000105639	ENSG00000105639	JAK3	6813	0.566124	3.01293	5.00194	68.7076	1.14199e-16	1.35398e-14	8.07202
ENSG00000137834	ENSG00000137834	SMAD6	8563	0.565806	4.46785	9.00179	68.6871	1.15396e-16	1.35966e-14	22.1287
ENSG00000184678	ENSG00000184678	HIST2H2BE	2194	0.479945	2.61458	6.46781	68.4809	1.2811e-16	1.50015e-14	6.12443
ENSG00000278463	ENSG00000278463	HIST1H2AB	393	0.600509	4.63715	4.31851	68.4407	1.30753e-16	1.5217e-14	24.8841
ENSG00000273983	ENSG00000273983	HIST1H3G	2411	0.426794	5.116	4.81708	68.2717	1.42452e-16	1.64775e-14	34.6791
ENSG00000166292	ENSG00000166292	TMEM100	2906	0.380592	4.43586	4.84349	67.8953	1.72411e-16	1.95847e-14	21.6435
ENSG00000137509	ENSG00000137509	PRCP	12798	0.396156	2.661	8.45869	67.5708	2.03259e-16	2.26813e-14	6.32471
ENSG00000164236	ENSG00000164236	ANKRD33B	9783	0.531432	4.07829	5.46177	66.8525	2.92608e-16	3.20854e-14	16.8922
ENSG00000186185	ENSG00000186185	KIF18B	4655	0.43695	4.14106	4.54915	66.5129	3.47604e-16	3.76803e-14	17.6434
ENSG00000233822	ENSG00000233822	HIST1H2BN	5477	0.424685	2.97379	5.30149	66.2304	4.01184e-16	4.32412e-14	7.856
ENSG00000163362	ENSG00000163362	INAVA	5413	0.591169	5.59925	3.94765	66.0202	4.4632e-16	4.78345e-14	48.4778
ENSG00000137807	ENSG00000137807	KIF23	6576	0.40222	4.22074	4.37913	65.5052	5.79604e-16	6.17702e-14	18.6453
ENSG00000197238	ENSG00000197238	HIST1H4J	373	0.621984	3.04601	6.03123	65.407	6.09218e-16	6.45635e-14	8.25926
ENSG00000273703	ENSG00000273703	HIST1H2BM	381	0.553806	4.20516	4.69549	65.0148	7.43365e-16	7.83424e-14	18.4451
ENSG00000050555	ENSG00000050555	LAMC3	7594	0.627206	5.52356	6.9373	64.8431	8.11048e-16	8.40742e-14	46
ENSG00000087586	ENSG00000087586	AURKA	2928	0.461749	3.06071	4.74282	64.1278	1.16606e-15	1.19569e-13	8.34383
ENSG00000067141	ENSG00000067141	NEO1	8117	0.489836	2.69119	6.59753	63.4432	1.65056e-15	1.6834e-13	6.45847
ENSG00000274997	ENSG00000274997	HIST1H2AH	387	0.617571	5.38718	3.64214	63.2987	1.77618e-15	1.80182e-13	41.8507
ENSG00000161800	ENSG00000161800	RACGAP1	4487	0.43392	3.3139	4.78284	63.1235	1.94145e-15	1.95901e-13	9.94453
ENSG00000121570	ENSG00000121570	DPPA4	4996	0.443755	3.53676	5.00759	62.9024	2.17206e-15	2.18011e-13	11.6057
ENSG00000137804	ENSG00000137804	NUSAP1	2875	0.436522	4.95877	3.6981	62.7808	2.3104e-15	2.30675e-13	31.0984
ENSG00000276180	ENSG00000276180	HIST1H4I	1294	0.467543	5.32527	4.4297	62.4578	2.72209e-15	2.68948e-13	40.0926
ENSG00000176890	ENSG00000176890	TYMS	2470	0.517004	2.4624	5.72551	62.1873	3.12301e-15	3.05356e-13	5.51133
ENSG00000183598	ENSG00000183598	HIST2H3D	411	0.673966	5.36625	3.66822	62.1773	3.13887e-15	3.05356e-13	41.2481
ENSG00000162878	ENSG00000162878	PKDCC	3925	0.620892	4.06728	4.2079	60.9699	5.79531e-15	5.4695e-13	16.7638
ENSG00000134222	ENSG00000134222	PSRC1	2855	0.545359	4.46795	3.77968	60.4268	7.63651e-15	7.13619e-13	22.1303
ENSG00000184270	ENSG00000184270	HIST2H2AB	393	0.628499	3.90521	4.26861	59.8356	1.03122e-14	9.54253e-13	14.9826
ENSG00000111058	ENSG00000111058	ACSS3	14301	0.403678	3.46649	4.31965	59.7402	1.08241e-14	9.9676e-13	11.0539
ENSG00000125968	ENSG00000125968	ID1	1233	0.585564	4.3366	8.3089	59.4209	1.27307e-14	1.16667e-12	20.2044
ENSG00000136943	ENSG00000136943	CTSV	4700	0.488298	5.99238	4.56266	59.313	1.34487e-14	1.22655e-12	63.6628
ENSG00000158402	ENSG00000158402	CDC25C	3338	0.46435	5.54131	3.66306	59.0579	1.53098e-14	1.37643e-12	46.5694
ENSG00000160447	ENSG00000160447	PKN3	3375	0.644148	2.60355	5.61022	58.9924	1.58282e-14	1.40968e-12	6.07779
ENSG00000137726	ENSG00000137726	FXYD6	5137	0.549348	4.12951	5.5962	58.853	1.69905e-14	1.50612e-12	17.5028
ENSG00000273802	ENSG00000273802	HIST1H2BG	1534	0.487614	2.27186	5.7073	58.2244	2.33859e-14	2.035e-12	4.82946
ENSG00000196866	ENSG00000196866	HIST1H2AD	393	0.628499	3.22763	4.70729	58.1967	2.37173e-14	2.05442e-12	9.3673
ENSG00000059804	ENSG00000059804	SLC2A3	6159	0.447151	2.72932	8.69872	57.4879	3.40065e-14	2.93229e-12	6.63144
ENSG00000144283	ENSG00000144283	PKP4	9525	0.488189	2.18982	6.52153	57.0546	4.23869e-14	3.60574e-12	4.56248
ENSG00000138798	ENSG00000138798	EGF	6127	0.427126	2.83031	5.06571	57.0284	4.29562e-14	3.63785e-12	7.11229
ENSG00000167600	ENSG00000167600	CYP2S1	2874	0.609255	3.64605	5.28538	56.9323	4.51085e-14	3.80315e-12	12.5191
ENSG00000166165	ENSG00000166165	CKB	2669	0.688647	2.54238	5.34097	56.8911	4.60636e-14	3.86649e-12	5.8255
ENSG00000140451	ENSG00000140451	PIF1	4656	0.532431	4.35185	3.92277	56.6252	5.27305e-14	4.40402e-12	20.4192
ENSG00000185130	ENSG00000185130	HIST1H2BL	488	0.571721	4.60611	3.67247	56.6178	5.29318e-14	4.40402e-12	24.3544
ENSG00000142733	ENSG00000142733	MAP3K6	4951	0.596243	2.49874	5.96896	55.8684	7.74878e-14	6.33596e-12	5.65191
ENSG00000196154	ENSG00000196154	S100A4	1025	0.58439	2.5453	5.75598	55.4687	9.49567e-14	7.66523e-12	5.83728
ENSG00000127241	ENSG00000127241	MASP1	13161	0.441456	3.68528	3.97997	55.0284	1.18802e-13	9.54943e-12	12.8641
ENSG00000276903	ENSG00000276903	HIST1H2AL	393	0.638677	4.31687	3.85594	54.8743	1.28489e-13	1.02845e-11	19.93
ENSG00000123473	ENSG00000123473	STIL	7291	0.414895	3.24815	4.2685	54.6783	1.41962e-13	1.13152e-11	9.50145
ENSG00000107518	ENSG00000107518	ATRNL1	9950	0.405126	5.46031	3.37445	54.6124	1.46805e-13	1.16522e-11	44.0269
ENSG00000134690	ENSG00000134690	CDCA8	2469	0.514378	4.10676	4.58682	54.5151	1.54261e-13	1.2193e-11	17.229
ENSG00000197409	ENSG00000197409	HIST1H3D	411	0.622871	3.64097	3.93749	54.443	1.60024e-13	1.25961e-11	12.475
ENSG00000174807	ENSG00000174807	CD248	2558	0.654027	4.33932	3.72496	54.4047	1.63169e-13	1.27906e-11	20.2426
ENSG00000173207	ENSG00000173207	CKS1B	2338	0.443114	2.76551	4.74807	54.0416	1.96289e-13	1.51366e-11	6.79987
ENSG00000278677	ENSG00000278677	HIST1H2AM	393	0.618321	4.21252	4.07542	54.0271	1.97745e-13	1.51872e-11	18.5393
ENSG00000137812	ENSG00000137812	KNL1	10250	0.37522	3.88289	4.32492	53.8129	2.20519e-13	1.68679e-11	14.7526
ENSG00000144554	ENSG00000144554	FANCD2	8378	0.438052	2.99951	4.54865	53.7484	2.27879e-13	1.73609e-11	7.99729
ENSG00000137693	ENSG00000137693	YAP1	6296	0.432179	2.81552	5.63033	53.7248	2.30637e-13	1.75007e-11	7.03975
ENSG00000105227	ENSG00000105227	PRX	5767	0.538235	2.92523	4.56452	53.6012	2.45608e-13	1.85625e-11	7.59596
ENSG00000120057	ENSG00000120057	SFRP5	1836	0.634532	8.20932	3.3017	53.325	2.82687e-13	2.11959e-11	295.972
ENSG00000105419	ENSG00000105419	MEIS3	5122	0.57419	6.24016	3.7682	53.2945	2.87106e-13	2.14425e-11	75.5921
ENSG00000206557	ENSG00000206557	TRIM71	8685	0.47369	4.04449	6.69169	53.1117	3.15107e-13	2.34415e-11	16.5011
ENSG00000100285	ENSG00000100285	NEFH	3783	0.577848	3.11315	4.82703	52.5775	4.13609e-13	3.01775e-11	8.65269
ENSG00000166825	ENSG00000166825	ANPEP	4871	0.515089	2.1285	6.28904	52.3877	4.55557e-13	3.31108e-11	4.37264
ENSG00000179361	ENSG00000179361	ARID3B	6212	0.547328	2.07186	6.84684	52.3223	4.71002e-13	3.41027e-11	4.20429
ENSG00000197993	ENSG00000197993	KEL	3978	0.464052	6.76367	3.33645	52.2575	4.86785e-13	3.51114e-11	108.659
ENSG00000156802	ENSG00000156802	ATAD2	7118	0.425541	3.73781	3.87847	52.2214	4.95821e-13	3.56277e-11	13.3412
ENSG00000126878	ENSG00000126878	AIF1L	5299	0.560483	5.09638	4.40417	52.1475	5.14841e-13	3.65817e-11	34.2107
ENSG00000198400	ENSG00000198400	NTRK1	4356	0.615243	7.15446	3.40896	52.1474	5.14882e-13	3.65817e-11	142.464
ENSG00000196139	ENSG00000196139	AKR1C3	4532	0.416593	5.63682	3.18762	51.777	6.2175e-13	4.38461e-11	49.7567
ENSG00000156140	ENSG00000156140	ADAMTS3	7172	0.395148	4.33656	3.60756	51.7444	6.32175e-13	4.44161e-11	20.2038
ENSG00000184574	ENSG00000184574	LPAR5	3258	0.513198	5.86396	3.31589	51.3853	7.59035e-13	5.27432e-11	58.2407
ENSG00000164532	ENSG00000164532	TBX20	1875	0.4544	3.6428	4.03819	51.2177	8.26685e-13	5.72344e-11	12.4908
ENSG00000129195	ENSG00000129195	PIMREG	2823	0.544102	5.97342	3.25487	51.0216	9.13548e-13	6.25632e-11	62.8317
ENSG00000196418	ENSG00000196418	ZNF124	4517	0.446757	2.39943	5.08206	50.6693	1.09317e-12	7.45948e-11	5.27595
ENSG00000137310	ENSG00000137310	TCF19	3538	0.527982	3.87737	3.9777	50.6597	1.09853e-12	7.46921e-11	14.6961
ENSG00000121152	ENSG00000121152	NCAPH	3278	0.476205	3.50996	4.10912	50.3357	1.29571e-12	8.74721e-11	11.392
ENSG00000174640	ENSG00000174640	SLCO2A1	9834	0.478035	5.45983	3.389	50.1211	1.44543e-12	9.72333e-11	44.0122
ENSG00000072182	ENSG00000072182	ASIC4	5250	0.601143	8.83692	3.04267	50.1111	1.45279e-12	9.73834e-11	457.276
ENSG00000089169	ENSG00000089169	RPH3A	10369	0.49947	5.77107	3.19337	49.8282	1.67814e-12	1.11308e-10	54.6091
ENSG00000275714	ENSG00000275714	HIST1H3A	411	0.605839	3.05687	4.33109	49.7772	1.72233e-12	1.13842e-10	8.32167
ENSG00000178999	ENSG00000178999	AURKB	2241	0.549755	4.01175	5.09589	49.531	1.95266e-12	1.28618e-10	16.1309
ENSG00000066279	ENSG00000066279	ASPM	10887	0.360522	3.71539	5.44141	49.5169	1.96673e-12	1.29097e-10	13.1354
ENSG00000035499	ENSG00000035499	DEPDC1B	3806	0.425118	5.19145	3.1998	49.2885	2.20956e-12	1.44039e-10	36.5412
ENSG00000134569	ENSG00000134569	LRP4	8597	0.534954	3.6824	6.09225	49.1184	2.40975e-12	1.56017e-10	12.8385
ENSG00000170421	ENSG00000170421	KRT8	6881	0.539747	2.40769	6.52812	49.0966	2.43659e-12	1.57218e-10	5.30626
ENSG00000122952	ENSG00000122952	ZWINT	2378	0.519344	2.96888	4.18047	49.0385	2.50982e-12	1.60307e-10	7.82928
ENSG00000170779	ENSG00000170779	CDCA4	2513	0.581377	2.44704	4.79681	48.7406	2.92154e-12	1.84125e-10	5.45294
ENSG00000123453	ENSG00000123453	SARDH	5120	0.556641	4.93315	3.39926	48.7278	2.94063e-12	1.84714e-10	30.5511
ENSG00000139734	ENSG00000139734	DIAPH3	7442	0.366837	4.13453	4.02327	48.68	3.0132e-12	1.88648e-10	17.5637
ENSG00000145703	ENSG00000145703	IQGAP2	7904	0.41789	2.2127	5.37407	48.138	3.97253e-12	2.47078e-10	4.63543
ENSG00000186193	ENSG00000186193	SAPCD2	3848	0.62526	4.8097	3.63134	48.102	4.04614e-12	2.50017e-10	28.0456
ENSG00000038427	ENSG00000038427	VCAN	14831	0.418448	4.05651	6.89992	48.0662	4.1206e-12	2.53791e-10	16.6392
ENSG00000060718	ENSG00000060718	COL11A1	9091	0.388956	2.69091	5.35276	47.9941	4.275e-12	2.62449e-10	6.45721
ENSG00000213694	ENSG00000213694	S1PR3	13578	0.488953	3.45185	3.79387	47.8882	4.51225e-12	2.76121e-10	10.9423
ENSG00000130700	ENSG00000130700	GATA5	2595	0.645857	6.75509	4.69602	47.7932	4.73635e-12	2.87056e-10	108.015
ENSG00000198826	ENSG00000198826	ARHGAP11A	6428	0.390012	3.51505	4.87819	47.7097	4.94241e-12	2.98591e-10	11.4324
ENSG00000146918	ENSG00000146918	NCAPG2	6988	0.447052	2.09737	5.42529	47.647	5.10301e-12	3.07314e-10	4.27929
ENSG00000100297	ENSG00000100297	MCM5	7338	0.552194	2.0407	5.96265	47.5335	5.40728e-12	3.24608e-10	4.11446
ENSG00000010292	ENSG00000010292	NCAPD2	6487	0.518884	2.0265	6.82126	47.2349	6.29705e-12	3.72134e-10	4.07416
ENSG00000167874	ENSG00000167874	TMEM88	875	0.628571	3.39925	4.52246	46.9317	7.35044e-12	4.31696e-10	10.5506
ENSG00000133636	ENSG00000133636	NTS	1555	0.333762	6.43403	2.91057	46.7901	7.90122e-12	4.62612e-10	86.4644
ENSG00000143127	ENSG00000143127	ITGA10	6320	0.449684	2.78799	5.41454	46.6264	8.58971e-12	4.99837e-10	6.90666
ENSG00000179604	ENSG00000179604	CDC42EP4	5007	0.600759	1.92877	5.84552	46.3755	9.76305e-12	5.62933e-10	3.8073
ENSG00000106123	ENSG00000106123	EPHB6	5325	0.608826	5.95665	2.93765	46.359	9.84518e-12	5.65948e-10	62.1056
ENSG00000276043	ENSG00000276043	UHRF1	5145	0.557823	2.55535	4.93689	46.1601	1.08974e-11	6.24542e-10	5.87808
ENSG00000066735	ENSG00000066735	KIF26A	6756	0.683393	1.96698	7.05006	46.0223	1.16912e-11	6.6802e-10	3.90949
ENSG00000103449	ENSG00000103449	SALL1	5660	0.440106	3.3417	5.13421	45.9417	1.21826e-11	6.94003e-10	10.138
ENSG00000103710	ENSG00000103710	RASL12	2802	0.554961	8.72453	2.66859	45.8765	1.25945e-11	7.15322e-10	423.004
ENSG00000117650	ENSG00000117650	NEK2	3095	0.398384	5.21065	3.30949	45.767	1.33188e-11	7.51958e-10	37.0306
ENSG00000072571	ENSG00000072571	HMMR	3936	0.375762	4.18045	3.54482	45.5807	1.4648e-11	8.19685e-10	18.1317
ENSG00000021826	ENSG00000021826	CPS1	10775	0.417541	3.90983	5.04546	45.4804	1.54174e-11	8.60198e-10	15.0306
ENSG00000169515	ENSG00000169515	CCDC8	3334	0.594181	3.05252	4.03516	45.4186	1.5912e-11	8.82604e-10	8.29659
ENSG00000099954	ENSG00000099954	CECR2	10759	0.50646	2.07796	7.0045	45.3452	1.65193e-11	9.1362e-10	4.2221
ENSG00000108797	ENSG00000108797	CNTNAP1	6045	0.573366	2.74856	5.34271	45.3273	1.66712e-11	9.19339e-10	6.72044
ENSG00000113368	ENSG00000113368	LMNB1	3633	0.50289	2.20341	6.33937	45.2908	1.69847e-11	9.33915e-10	4.60566
ENSG00000163637	ENSG00000163637	PRICKLE2	14747	0.430664	4.01349	3.72939	45.0896	1.8822e-11	1.02897e-09	16.1503
ENSG00000204681	ENSG00000204681	GABBR1	8470	0.430106	1.97614	6.80325	45.0419	1.92859e-11	1.0513e-09	3.93439
ENSG00000158966	ENSG00000158966	CACHD1	6359	0.460764	1.8023	6.36928	45.0168	1.9535e-11	1.06183e-09	3.48776
ENSG00000112559	ENSG00000112559	MDFI	2523	0.658343	2.42008	5.94762	44.9818	1.98871e-11	1.07788e-09	5.35202
ENSG00000100526	ENSG00000100526	CDKN3	1836	0.437364	5.2925	3.23901	44.8141	2.16653e-11	1.17092e-09	39.1922
ENSG00000180573	ENSG00000180573	HIST1H2AC	1668	0.419664	2.00562	5.61665	44.571	2.45298e-11	1.31822e-09	4.01561
ENSG00000101447	ENSG00000101447	FAM83D	2475	0.511515	3.57064	3.62703	44.5508	2.47846e-11	1.32814e-09	11.8815
ENSG00000105011	ENSG00000105011	ASF1B	2304	0.588976	4.33511	3.44872	44.5361	2.49716e-11	1.3344e-09	20.1836
ENSG00000154127	ENSG00000154127	UBASH3B	9011	0.439907	2.07431	5.49615	44.4017	2.6745e-11	1.42515e-09	4.21142
ENSG00000148773	ENSG00000148773	MKI67	12807	0.437807	4.72875	8.12996	44.1509	3.04012e-11	1.61092e-09	26.5152
ENSG00000145386	ENSG00000145386	CCNA2	2798	0.443888	2.76547	4.41066	44.0801	3.15206e-11	1.66559e-09	6.79971
ENSG00000262655	ENSG00000262655	SPON1	5102	0.491572	2.54365	4.36342	44.0616	3.18206e-11	1.67677e-09	5.83061
ENSG00000116574	ENSG00000116574	RHOU	4372	0.480558	3.62252	3.51516	43.8645	3.5191e-11	1.84924e-09	12.3165
ENSG00000167513	ENSG00000167513	CDT1	3336	0.648981	4.9884	4.42406	43.5458	4.14148e-11	2.16429e-09	31.7436
ENSG00000064547	ENSG00000064547	LPAR2	2980	0.583557	2.47413	4.6878	43.4646	4.31704e-11	2.24984e-09	5.55633
ENSG00000183072	ENSG00000183072	NKX2-5	2094	0.614136	2.43017	4.51309	43.3486	4.58069e-11	2.3807e-09	5.38959
ENSG00000106624	ENSG00000106624	AEBP1	4955	0.627245	3.58076	6.52965	43.1526	5.06324e-11	2.61005e-09	11.9651
ENSG00000167244	ENSG00000167244	IGF2	6979	0.620003	3.85756	6.73036	43.0798	5.25527e-11	2.70169e-09	14.4958
ENSG00000165795	ENSG00000165795	NDRG2	7550	0.489801	2.18386	5.70103	43.0209	5.41569e-11	2.77664e-09	4.54369
ENSG00000077943	ENSG00000077943	ITGA8	7528	0.446732	2.82635	4.54133	42.9435	5.63424e-11	2.8809e-09	7.09277
ENSG00000144354	ENSG00000144354	CDCA7	3934	0.409761	2.33473	4.88698	42.8943	5.77801e-11	2.94648e-09	5.04458
ENSG00000160963	ENSG00000160963	COL26A1	3156	0.642586	7.60266	2.60335	42.7911	6.09086e-11	3.08116e-09	194.37
ENSG00000187837	ENSG00000187837	HIST1H1C	642	0.574766	2.36007	7.47522	42.7805	6.12394e-11	3.08966e-09	5.13397
ENSG00000143416	ENSG00000143416	SELENBP1	3504	0.530537	3.99049	4.40924	42.7605	6.18703e-11	3.10497e-09	15.8949
ENSG00000104267	ENSG00000104267	CA2	2123	0.425813	2.14521	6.03295	42.7264	6.29568e-11	3.15116e-09	4.42358
ENSG00000076382	ENSG00000076382	SPAG5	5472	0.477705	2.79395	5.21512	42.5718	6.81339e-11	3.39239e-09	6.93525
ENSG00000149269	ENSG00000149269	PAK1	6299	0.464359	4.42677	4.45279	42.508	7.03927e-11	3.48737e-09	21.5075
ENSG00000163808	ENSG00000163808	KIF15	5285	0.411731	4.68544	3.11189	42.5076	7.04092e-11	3.48737e-09	25.7312
ENSG00000149131	ENSG00000149131	SERPING1	3603	0.534832	3.96444	7.0032	42.3519	7.62439e-11	3.76653e-09	15.6104
ENSG00000189184	ENSG00000189184	PCDH18	6686	0.381992	4.50907	4.24206	42.2923	7.85998e-11	3.87283e-09	22.7702
ENSG00000277075	ENSG00000277075	HIST1H2AE	509	0.561886	2.22708	6.86146	42.0759	8.77975e-11	4.30367e-09	4.68186
ENSG00000126787	ENSG00000126787	DLGAP5	3667	0.402236	4.65551	4.62005	42.0686	8.81248e-11	4.30858e-09	25.2027
ENSG00000131389	ENSG00000131389	SLC6A6	8254	0.508844	2.19323	6.42454	41.9725	9.25664e-11	4.50253e-09	4.57329
ENSG00000164107	ENSG00000164107	HAND2	3601	0.512358	7.22425	2.84959	41.9093	9.56048e-11	4.61482e-09	149.526
ENSG00000167311	ENSG00000167311	ART5	1691	0.560024	6.72804	3.14124	41.6212	1.10787e-10	5.28046e-09	106.009
ENSG00000173546	ENSG00000173546	CSPG4	8290	0.604825	3.08884	4.23433	41.4391	1.21598e-10	5.76679e-09	8.50813
ENSG00000117676	ENSG00000117676	RPS6KA1	5884	0.575799	2.41771	4.92353	41.1609	1.40199e-10	6.59943e-09	5.34322
ENSG00000198910	ENSG00000198910	L1CAM	7270	0.601513	5.65395	3.08421	41.1039	1.44348e-10	6.7612e-09	50.3511
ENSG00000108106	ENSG00000108106	UBE2S	2788	0.563486	1.81135	5.83513	41.0712	1.46781e-10	6.85822e-09	3.5097
ENSG00000157514	ENSG00000157514	TSC22D3	4766	0.502728	2.42906	5.22996	40.8418	1.65067e-10	7.6188e-09	5.38543
ENSG00000147206	ENSG00000147206	NXF3	3526	0.37578	5.9368	2.95626	40.7116	1.76433e-10	8.12361e-09	61.2567
ENSG00000007312	ENSG00000007312	CD79B	2080	0.613942	5.24968	2.85143	40.6619	1.80982e-10	8.31289e-09	38.0463
ENSG00000187699	ENSG00000187699	C2orf88	5997	0.432049	5.26352	3.95481	40.5772	1.89001e-10	8.66025e-09	38.4128
ENSG00000143850	ENSG00000143850	PLEKHA6	8251	0.482608	3.7954	3.19954	40.5124	1.95375e-10	8.90927e-09	13.8844
ENSG00000188176	ENSG00000188176	SMTNL2	2470	0.602024	7.2394	2.66022	40.3452	2.12823e-10	9.65849e-09	151.104
ENSG00000182580	ENSG00000182580	EPHB3	4532	0.625552	4.82349	3.17275	40.2902	2.18902e-10	9.91068e-09	28.315
ENSG00000178814	ENSG00000178814	OPLAH	4452	0.648697	2.96771	3.82697	40.2636	2.21903e-10	1.00226e-08	7.82293
ENSG00000280789	ENSG00000280789	PAGR1	1702	0.610458	2.35344	5.28941	40.192	2.30193e-10	1.03724e-08	5.1104
ENSG00000167984	ENSG00000167984	NLRC3	6686	0.534999	2.1506	5.01413	39.9736	2.57414e-10	1.15441e-08	4.44011
ENSG00000169607	ENSG00000169607	CKAP2L	5219	0.428818	3.51646	3.5798	39.8238	2.77934e-10	1.23476e-08	11.4435
ENSG00000177084	ENSG00000177084	POLE	16609	0.515383	1.86125	6.59596	39.7151	2.93842e-10	1.29934e-08	3.63323
ENSG00000170293	ENSG00000170293	CMTM8	1174	0.525554	3.27986	3.54681	39.7058	2.95246e-10	1.30251e-08	9.71262
ENSG00000171992	ENSG00000171992	SYNPO	10258	0.589394	1.93608	7.47288	39.4978	3.28433e-10	1.44222e-08	3.82664
ENSG00000120149	ENSG00000120149	MSX2	2270	0.478855	5.49889	2.72302	39.4871	3.30239e-10	1.4468e-08	45.22
ENSG00000129965	ENSG00000129965	INS-IGF2	1826	0.631982	4.28215	3.65755	39.3945	3.46264e-10	1.51351e-08	19.456
ENSG00000204767	ENSG00000204767	INSYN2B	2999	0.428476	2.67832	4.99864	39.1083	4.00928e-10	1.73818e-08	6.40109
ENSG00000175906	ENSG00000175906	ARL4D	1612	0.549007	3.97597	5.17706	39.1064	4.01329e-10	1.73818e-08	15.7357
ENSG00000142611	ENSG00000142611	PRDM16	9767	0.569878	3.05178	3.86639	39.0376	4.15731e-10	1.79645e-08	8.29234
ENSG00000136824	ENSG00000136824	SMC2	6468	0.380798	1.92312	5.16299	38.9941	4.25086e-10	1.83129e-08	3.79241
ENSG00000155760	ENSG00000155760	FZD7	3859	0.527598	4.67354	4.52607	38.9912	4.25724e-10	1.83129e-08	25.5197
ENSG00000128683	ENSG00000128683	GAD1	8242	0.48908	3.81337	7.91325	38.9759	4.29069e-10	1.8415e-08	14.0585
ENSG00000106034	ENSG00000106034	CPED1	7705	0.399481	5.18641	4.80294	38.9519	4.34382e-10	1.8601e-08	36.4138
ENSG00000198842	ENSG00000198842	DUSP27	4304	0.559712	3.81879	3.64372	38.7941	4.70959e-10	2.00766e-08	14.1114
ENSG00000088882	ENSG00000088882	CPXM1	2391	0.611878	1.77687	6.50548	38.5735	5.27291e-10	2.23275e-08	3.42682
ENSG00000135638	ENSG00000135638	EMX1	5516	0.62926	7.06949	2.72957	38.5662	5.29288e-10	2.23473e-08	134.316
ENSG00000165424	ENSG00000165424	ZCCHC24	5051	0.563849	3.41442	6.52302	38.5435	5.35464e-10	2.25227e-08	10.6621
ENSG00000138160	ENSG00000138160	KIF11	4860	0.383333	3.45956	4.38069	38.5326	5.38461e-10	2.25987e-08	11.001
ENSG00000143476	ENSG00000143476	DTL	4916	0.415785	4.65201	3.14183	38.4853	5.51671e-10	2.3102e-08	25.1417
ENSG00000189120	ENSG00000189120	SP6	4075	0.478528	1.74017	6.48141	38.4618	5.58367e-10	2.33309e-08	3.34074
ENSG00000187260	ENSG00000187260	WDR86	4044	0.598417	2.54266	4.60945	38.4536	5.60722e-10	2.33778e-08	5.82663
ENSG00000080986	ENSG00000080986	NDC80	3600	0.3975	4.04232	3.23924	38.4138	5.72271e-10	2.37549e-08	16.4763
ENSG00000111665	ENSG00000111665	CDCA3	5653	0.525385	3.20946	3.62614	38.3817	5.81749e-10	2.40956e-08	9.25002
ENSG00000149294	ENSG00000149294	NCAM1	12737	0.477899	3.30208	4.9347	38.1154	6.66821e-10	2.74395e-08	9.86336
ENSG00000138829	ENSG00000138829	FBN2	13196	0.370339	2.7256	8.61855	38.0248	6.98517e-10	2.86196e-08	6.61434
ENSG00000204335	ENSG00000204335	SP5	2060	0.662621	4.96452	3.17908	38.0025	7.06548e-10	2.87981e-08	31.2227
ENSG00000160957	ENSG00000160957	RECQL4	4236	0.654155	3.47328	3.91644	38.0001	7.07428e-10	2.87981e-08	11.1061
ENSG00000140538	ENSG00000140538	NTRK3	26750	0.506579	3.30937	3.99573	37.8664	7.57593e-10	3.07084e-08	9.91331
ENSG00000197122	ENSG00000197122	SRC	6468	0.593692	2.52934	6.23892	37.626	8.56938e-10	3.43681e-08	5.77309
ENSG00000185924	ENSG00000185924	RTN4RL1	3625	0.635034	5.55864	2.74986	37.5725	8.80757e-10	3.52489e-08	47.1321
ENSG00000184260	ENSG00000184260	HIST2H2AC	390	0.628205	2.00612	5.77564	37.5305	8.99949e-10	3.59411e-08	4.01699
ENSG00000148200	ENSG00000148200	NR6A1	7124	0.432903	3.56469	5.69332	37.4512	9.37273e-10	3.73531e-08	11.8326
ENSG00000072864	ENSG00000072864	NDE1	5512	0.528302	1.84367	5.25004	37.3968	9.63801e-10	3.82496e-08	3.58922
ENSG00000175567	ENSG00000175567	UCP2	3237	0.528576	2.7237	3.83011	37.2856	1.02037e-09	4.02418e-08	6.60563
ENSG00000111644	ENSG00000111644	ACRBP	2843	0.549068	3.45351	3.74607	37.2571	1.03537e-09	4.0749e-08	10.9549
ENSG00000122026	ENSG00000122026	RPL21	2249	0.457981	1.84896	6.60821	37.1448	1.09675e-09	4.30754e-08	3.6024
ENSG00000011426	ENSG00000011426	ANLN	6012	0.40336	3.00516	5.28469	37.0587	1.14628e-09	4.49277e-08	8.02868
ENSG00000115318	ENSG00000115318	LOXL3	4363	0.588127	4.34237	3.58489	36.9818	1.19237e-09	4.65418e-08	20.2854
ENSG00000184661	ENSG00000184661	CDCA2	3908	0.450614	3.94525	4.02277	36.8934	1.2477e-09	4.86012e-08	15.4042
ENSG00000092853	ENSG00000092853	CLSPN	5411	0.488449	2.6079	4.797	36.5973	1.4523e-09	5.64122e-08	6.09617
ENSG00000158859	ENSG00000158859	ADAMTS4	10334	0.525353	2.98091	4.7738	36.5948	1.45417e-09	5.64122e-08	7.89486
ENSG00000158869	ENSG00000158869	FCER1G	964	0.490664	3.74411	3.67418	36.523	1.50874e-09	5.80545e-08	13.3996
ENSG00000172638	ENSG00000172638	EFEMP2	5397	0.586252	1.71181	6.30557	36.1653	1.81271e-09	6.91892e-08	3.27571
ENSG00000164087	ENSG00000164087	POC1A	2247	0.568313	3.17358	3.60539	36.0801	1.89371e-09	7.2136e-08	9.02284
ENSG00000123975	ENSG00000123975	CKS2	613	0.414356	2.49085	4.5556	36.0301	1.94292e-09	7.38619e-08	5.6211
ENSG00000167641	ENSG00000167641	PPP1R14A	1501	0.584943	5.17051	2.84165	36.0032	1.96992e-09	7.47388e-08	36.0146
ENSG00000168461	ENSG00000168461	RAB31	5586	0.455782	1.58062	6.27908	35.9944	1.97881e-09	7.49261e-08	2.99098
ENSG00000261308	ENSG00000261308	FIGNL2	4973	0.60748	1.63421	6.2137	35.8466	2.13483e-09	8.03527e-08	3.10418
ENSG00000176208	ENSG00000176208	ATAD5	7075	0.372155	3.1826	3.57591	35.8059	2.17988e-09	8.18856e-08	9.0794
ENSG00000065328	ENSG00000065328	MCM10	5454	0.441327	3.85313	3.53976	35.6937	2.30907e-09	8.63965e-08	14.4514
ENSG00000171476	ENSG00000171476	HOPX	7753	0.426803	2.31351	5.41297	35.5226	2.52105e-09	9.41423e-08	4.97091
ENSG00000100351	ENSG00000100351	GRAP2	6190	0.513086	3.63415	4.4815	35.5156	2.53021e-09	9.42989e-08	12.4162
ENSG00000075702	ENSG00000075702	WDR62	9812	0.567366	2.52339	4.50256	35.4908	2.56253e-09	9.51297e-08	5.7493
ENSG00000188153	ENSG00000188153	COL4A5	11865	0.439781	1.72358	6.43613	35.4815	2.57483e-09	9.53994e-08	3.30254
ENSG00000120802	ENSG00000120802	TMPO	8593	0.390201	1.58927	6.27256	35.3556	2.74672e-09	1.01175e-07	3.00898
ENSG00000100092	ENSG00000100092	SH3BP1	4892	0.630826	3.63211	3.59204	35.3345	2.77665e-09	1.0185e-07	12.3987
ENSG00000085999	ENSG00000085999	RAD54L	3212	0.53269	2.81929	3.71156	35.2964	2.83149e-09	1.03494e-07	7.05816
ENSG00000100276	ENSG00000100276	RASL10A	2240	0.549107	3.07821	4.10572	35.2732	2.86554e-09	1.04337e-07	8.44566
ENSG00000159899	ENSG00000159899	NPR2	3865	0.541527	1.63828	5.69173	35.2217	2.94232e-09	1.06722e-07	3.11295
ENSG00000179403	ENSG00000179403	VWA1	5065	0.668312	3.30409	3.69465	35.197	2.97976e-09	1.07874e-07	9.87715
ENSG00000187091	ENSG00000187091	PLCD1	4314	0.541261	1.97391	5.05806	35.1582	3.03974e-09	1.09836e-07	3.92833
ENSG00000129534	ENSG00000129534	MIS18BP1	6250	0.41136	2.71123	4.67038	35.0234	3.25761e-09	1.17485e-07	6.5488
ENSG00000101412	ENSG00000101412	E2F1	2503	0.614063	3.36454	3.39653	34.9124	3.44874e-09	1.23672e-07	10.2998
ENSG00000250722	ENSG00000250722	SELENOP	5688	0.376231	1.69467	5.63646	34.8705	3.52376e-09	1.26124e-07	3.23704
ENSG00000089472	ENSG00000089472	HEPH	7113	0.455785	3.00852	6.17444	34.6567	3.93288e-09	1.40502e-07	8.04741
ENSG00000166803	ENSG00000166803	PCLAF	3734	0.41805	4.18532	2.82645	34.5781	4.09497e-09	1.45744e-07	18.1931
ENSG00000106484	ENSG00000106484	MEST	4794	0.483312	2.74061	4.41363	34.3938	4.5015e-09	1.59614e-07	6.68351
ENSG00000167157	ENSG00000167157	PRRX2	1311	0.68955	4.98871	3.00362	34.2711	4.79438e-09	1.69051e-07	31.7505
ENSG00000070193	ENSG00000070193	FGF10	3011	0.456659	4.31473	2.94707	34.243	4.86431e-09	1.70881e-07	19.9005
ENSG00000011028	ENSG00000011028	MRC2	6860	0.637755	4.05467	7.78997	34.2338	4.88728e-09	1.71371e-07	16.6179
ENSG00000162390	ENSG00000162390	ACOT11	9768	0.518223	1.98145	4.94016	33.9921	5.5337e-09	1.92613e-07	3.94889
ENSG00000256463	ENSG00000256463	SALL3	7397	0.557929	4.40719	2.72605	33.827	6.02384e-09	2.08526e-07	21.2176
ENSG00000010219	ENSG00000010219	DYRK4	7054	0.457471	1.55184	6.27902	33.799	6.11098e-09	2.11157e-07	2.9319
ENSG00000214872	ENSG00000214872	SMTNL1	1649	0.577926	5.23026	4.63607	33.706	6.4102e-09	2.21094e-07	37.5374
ENSG00000145506	ENSG00000145506	NKD2	2885	0.671404	5.42066	2.73146	33.6573	6.57271e-09	2.26287e-07	42.8333
ENSG00000172819	ENSG00000172819	RARG	5127	0.570899	2.09977	4.46951	33.6278	6.67306e-09	2.28911e-07	4.28642
ENSG00000157927	ENSG00000157927	RADIL	6516	0.560313	3.89386	4.11403	33.6031	6.75857e-09	2.31347e-07	14.8652
ENSG00000250361	ENSG00000250361	GYPB	1872	0.320513	8.55303	2.33553	33.6002	6.76845e-09	2.31347e-07	375.595
ENSG00000254535	ENSG00000254535	PABPC4L	4944	0.368528	2.65662	3.79778	33.5528	6.93547e-09	2.36629e-07	6.30552
ENSG00000142945	ENSG00000142945	KIF2C	3646	0.513439	3.66285	4.82757	33.2852	7.95864e-09	2.70565e-07	12.6657
ENSG00000113196	ENSG00000113196	HAND1	1738	0.567319	5.66398	2.65621	33.2684	8.02783e-09	2.71458e-07	50.7024
ENSG00000145681	ENSG00000145681	HAPLN1	6956	0.372053	2.92357	9.7254	32.8606	9.90075e-09	3.3242e-07	7.5872
ENSG00000225968	ENSG00000225968	ELFN1	3845	0.645774	2.50287	4.85749	32.7511	1.04746e-08	3.49446e-07	5.66813
ENSG00000103485	ENSG00000103485	QPRT	3642	0.555739	3.71763	5.30387	32.7498	1.04815e-08	3.49446e-07	13.1558
ENSG00000124780	ENSG00000124780	KCNK17	2172	0.576427	4.03036	3.52038	32.7115	1.06901e-08	3.55773e-07	16.3402
ENSG00000170775	ENSG00000170775	GPR37	3021	0.488911	2.46937	4.16593	32.5959	1.13456e-08	3.7627e-07	5.538
ENSG00000163520	ENSG00000163520	FBLN2	4812	0.612219	5.11916	6.89951	32.5284	1.17466e-08	3.88887e-07	34.7552
ENSG00000169213	ENSG00000169213	RAB3B	12844	0.457801	3.16927	4.74615	32.4797	1.20444e-08	3.98054e-07	8.9959
ENSG00000079616	ENSG00000079616	KIF22	4312	0.563544	2.0024	5.73409	32.4371	1.23112e-08	4.05457e-07	4.00666
ENSG00000160298	ENSG00000160298	C21orf58	5315	0.504233	2.41472	3.87769	32.4197	1.24221e-08	4.08401e-07	5.33216
ENSG00000168298	ENSG00000168298	HIST1H1E	754	0.600796	1.62046	6.45643	32.4017	1.25377e-08	4.11487e-07	3.07472
ENSG00000171777	ENSG00000171777	RASGRP4	4183	0.558929	4.86078	3.00707	32.3468	1.28971e-08	4.22552e-07	29.0563
ENSG00000169122	ENSG00000169122	FAM110B	4943	0.50091	2.9823	3.53157	32.2909	1.32731e-08	4.33977e-07	7.90245
ENSG00000113594	ENSG00000113594	LIFR	11864	0.424646	2.04635	7.8329	32.2882	1.32915e-08	4.33977e-07	4.13059
ENSG00000082397	ENSG00000082397	EPB41L3	12203	0.455298	2.46492	4.42793	32.2033	1.38858e-08	4.526e-07	5.52096
ENSG00000134602	ENSG00000134602	STK26	3354	0.378951	3.8083	3.3616	32.1382	1.43587e-08	4.67211e-07	14.0092
ENSG00000096696	ENSG00000096696	DSP	10093	0.477856	1.50343	7.00929	32.0605	1.49442e-08	4.83774e-07	2.83516
ENSG00000091651	ENSG00000091651	ORC6	4309	0.434672	2.75586	3.61257	31.9339	1.59511e-08	5.14612e-07	6.75454
ENSG00000188486	ENSG00000188486	H2AFX	1614	0.664188	1.84641	5.19859	31.8715	1.64713e-08	5.30494e-07	3.59604
ENSG00000119969	ENSG00000119969	HELLS	10148	0.375049	1.88418	4.67134	31.8235	1.68837e-08	5.42423e-07	3.69144
ENSG00000164764	ENSG00000164764	SBSPON	4383	0.392882	5.9533	2.39836	31.8218	1.68989e-08	5.42423e-07	61.9614
ENSG00000269190	ENSG00000269190	FBXO17	4960	0.481048	2.20106	4.11847	31.7526	1.75118e-08	5.61146e-07	4.59817
ENSG00000139618	ENSG00000139618	BRCA2	12273	0.364459	2.55788	3.83397	31.7325	1.76934e-08	5.66009e-07	5.88843
ENSG00000140525	ENSG00000140525	FANCI	7766	0.415916	2.24193	5.00564	31.6907	1.80783e-08	5.77348e-07	4.73028
ENSG00000158955	ENSG00000158955	WNT9B	3313	0.556595	4.06648	3.11241	31.6467	1.8493e-08	5.88612e-07	16.7546
ENSG00000093009	ENSG00000093009	CDC45	2846	0.539353	3.9846	2.94334	31.629	1.8662e-08	5.92997e-07	15.8301
ENSG00000135917	ENSG00000135917	SLC19A3	7738	0.435384	8.37122	2.17311	31.4777	2.01745e-08	6.3785e-07	331.123
ENSG00000254726	ENSG00000254726	MEX3A	6124	0.562867	1.51065	6.54394	31.4114	2.08756e-08	6.58919e-07	2.84939
ENSG00000285077	ENSG00000285077	ARHGAP11B	2337	0.473684	3.15262	3.26916	31.3911	2.10943e-08	6.64717e-07	8.89272
ENSG00000260314	ENSG00000260314	MRC1	5198	0.425548	3.85758	6.13921	31.3213	2.18667e-08	6.87297e-07	14.4959
ENSG00000111247	ENSG00000111247	RAD51AP1	2558	0.367475	3.44253	3.02756	31.3198	2.18833e-08	6.87297e-07	10.8719
ENSG00000182481	ENSG00000182481	KPNA2	3140	0.464013	1.50786	7.01124	31.2573	2.2599e-08	7.08005e-07	2.84388
ENSG00000051180	ENSG00000051180	RAD51	3046	0.490808	3.3619	3.34093	31.2284	2.2939e-08	7.16891e-07	10.2809
ENSG00000094804	ENSG00000094804	CDC6	5557	0.441965	2.71428	3.81118	30.9521	2.64482e-08	8.20391e-07	6.56264
ENSG00000124920	ENSG00000124920	MYRF	10680	0.595974	2.58251	5.10633	30.9176	2.69213e-08	8.3311e-07	5.9898
ENSG00000119669	ENSG00000119669	IRF2BPL	4157	0.628097	1.62018	6.33727	30.914	2.69717e-08	8.33311e-07	3.07414
ENSG00000171219	ENSG00000171219	CDC42BPG	6112	0.616165	2.59986	3.56177	30.8806	2.74408e-08	8.46425e-07	6.06226
ENSG00000117318	ENSG00000117318	ID3	1797	0.570952	1.61622	8.73369	30.7622	2.91666e-08	8.96744e-07	3.06571
ENSG00000213420	ENSG00000213420	GPC2	3828	0.515413	2.95698	3.91793	30.7566	2.92511e-08	8.97887e-07	7.76499
ENSG00000167693	ENSG00000167693	NXN	5880	0.57568	2.59496	6.07462	30.741	2.9487e-08	9.03664e-07	6.04174
ENSG00000142731	ENSG00000142731	PLK4	4482	0.379518	3.04022	3.31832	30.7302	2.96514e-08	9.07238e-07	8.22616
ENSG00000168334	ENSG00000168334	XIRP1	6467	0.578475	3.97751	3.33827	30.7207	2.97963e-08	9.09667e-07	15.7525
ENSG00000144668	ENSG00000144668	ITGA9	8277	0.494503	1.63451	8.58829	30.7188	2.98267e-08	9.09667e-07	3.10483
ENSG00000104889	ENSG00000104889	RNASEH2A	3645	0.523457	2.19907	3.99158	30.6939	3.02115e-08	9.19075e-07	4.59185
ENSG00000127586	ENSG00000127586	CHTF18	5916	0.665483	2.1554	5.06396	30.6926	3.02321e-08	9.19075e-07	4.45491
ENSG00000197905	ENSG00000197905	TEAD4	2272	0.632482	1.8529	5.20495	30.6475	3.09427e-08	9.39173e-07	3.61225
ENSG00000171241	ENSG00000171241	SHCBP1	4459	0.413994	2.60899	3.8417	30.5812	3.20185e-08	9.70272e-07	6.10078
ENSG00000164946	ENSG00000164946	FREM1	10762	0.39305	3.70376	4.40015	30.5362	3.27687e-08	9.91422e-07	13.0299
ENSG00000041982	ENSG00000041982	TNC	9636	0.408261	5.17298	5.46183	30.5095	3.32236e-08	1.00358e-06	36.0764
ENSG00000162367	ENSG00000162367	TAL1	5700	0.544386	1.61292	7.46815	30.4939	3.34914e-08	1.00846e-06	3.05871
ENSG00000284491	ENSG00000284491	THSD8	1769	0.615602	2.17954	3.98843	30.2859	3.7283e-08	1.11555e-06	4.53008
ENSG00000128283	ENSG00000128283	CDC42EP1	2573	0.637	1.45482	6.65622	30.2331	3.83123e-08	1.14454e-06	2.74122
ENSG00000130844	ENSG00000130844	ZNF331	8926	0.498432	1.79656	5.90936	30.1016	4.09994e-08	1.22289e-06	3.47391
ENSG00000154839	ENSG00000154839	SKA1	2950	0.437288	4.18225	2.94934	29.9933	4.3354e-08	1.29109e-06	18.1545
ENSG00000143228	ENSG00000143228	NUF2	3362	0.372397	3.89928	2.91733	29.9495	4.43442e-08	1.31439e-06	14.9211
ENSG00000125378	ENSG00000125378	BMP4	3082	0.527904	2.03691	4.70288	29.7879	4.81988e-08	1.41977e-06	4.10365
ENSG00000128050	ENSG00000128050	PAICS	7517	0.433684	1.56681	5.5095	29.7533	4.9067e-08	1.4431e-06	2.9625
ENSG00000120594	ENSG00000120594	PLXDC2	12567	0.399538	2.08728	4.26996	29.747	4.92279e-08	1.44559e-06	4.24946
ENSG00000169129	ENSG00000169129	AFAP1L2	5789	0.533598	2.09695	4.54287	29.6528	5.16776e-08	1.51518e-06	4.27805
ENSG00000109805	ENSG00000109805	NCAPG	4921	0.385694	3.26187	4.62283	29.5837	5.35543e-08	1.56537e-06	9.59222
ENSG00000148288	ENSG00000148288	GBGT1	4032	0.588294	2.48003	4.12977	29.5318	5.50061e-08	1.60533e-06	5.57907
ENSG00000137135	ENSG00000137135	ARHGEF39	6496	0.513393	4.91986	2.45972	29.5132	5.55374e-08	1.61587e-06	30.2709
ENSG00000069702	ENSG00000069702	TGFBR3	8705	0.43722	2.32579	5.95643	29.5046	5.57836e-08	1.62054e-06	5.0134
ENSG00000136267	ENSG00000136267	DGKB	9491	0.323254	5.6938	2.45476	29.4324	5.79003e-08	1.67434e-06	51.7613
ENSG00000139438	ENSG00000139438	FAM222A	3722	0.644815	2.90151	3.43445	29.42	5.82725e-08	1.67998e-06	7.47207
ENSG00000166856	ENSG00000166856	GPR182	3451	0.54448	4.37736	2.663	29.397	5.897e-08	1.69751e-06	20.7834
ENSG00000127191	ENSG00000127191	TRAF2	3663	0.613159	1.97337	4.4613	29.3488	6.04548e-08	1.73499e-06	3.92685
ENSG00000107742	ENSG00000107742	SPOCK2	6569	0.591871	2.53523	4.0295	29.3361	6.08506e-08	1.74371e-06	5.79668
ENSG00000128487	ENSG00000128487	SPECC1	13676	0.482524	1.95478	5.34215	29.2693	6.29857e-08	1.80217e-06	3.87656
ENSG00000269720	ENSG00000269720	CCDC194	1464	0.574454	8.00215	1.98388	29.2617	6.32336e-08	1.80654e-06	256.381
ENSG00000170312	ENSG00000170312	CDK1	3931	0.348257	3.29676	4.42717	29.2109	6.49131e-08	1.84845e-06	9.82706
ENSG00000154380	ENSG00000154380	ENAH	15044	0.395772	1.79232	5.99133	29.2085	6.49928e-08	1.84845e-06	3.46371
ENSG00000136108	ENSG00000136108	CKAP2	4547	0.364416	1.60974	5.30254	29.2033	6.51696e-08	1.8507e-06	3.05197
ENSG00000145425	ENSG00000145425	RPS3A	2341	0.440837	1.74162	7.80728	29.0414	7.08492e-08	2.00299e-06	3.3441
ENSG00000120256	ENSG00000120256	LRP11	5652	0.467799	2.42319	4.65738	28.9771	7.32382e-08	2.06438e-06	5.36354
ENSG00000118193	ENSG00000118193	KIF14	7277	0.376117	2.17636	4.11614	28.8967	7.63416e-08	2.14231e-06	4.52012
ENSG00000100162	ENSG00000100162	CENPM	1778	0.57649	4.83802	2.39485	28.7073	8.41868e-08	2.35202e-06	28.6015
ENSG00000101115	ENSG00000101115	SALL4	5772	0.53517	4.01801	5.58963	28.6348	8.73971e-08	2.43097e-06	16.201
ENSG00000120162	ENSG00000120162	MOB3B	7087	0.455905	2.54636	3.60395	28.6096	8.85413e-08	2.45919e-06	5.84158
ENSG00000072071	ENSG00000072071	ADGRL1	8487	0.576411	2.25853	5.78836	28.6021	8.88836e-08	2.46149e-06	4.78505
ENSG00000182010	ENSG00000182010	RTKN2	9548	0.376519	6.12186	2.34411	28.5972	8.91087e-08	2.46413e-06	69.6409
ENSG00000118418	ENSG00000118418	HMGN3	1014	0.511834	1.59132	5.21485	28.5441	9.15881e-08	2.52533e-06	3.01325
ENSG00000102230	ENSG00000102230	PCYT1B	5555	0.415122	2.64513	3.76406	28.3856	9.94021e-08	2.72494e-06	6.25554
ENSG00000148204	ENSG00000148204	CRB2	6349	0.642148	6.0425	2.14606	28.3581	1.00824e-07	2.75596e-06	65.9136
ENSG00000183690	ENSG00000183690	EFHC2	3319	0.412474	7.54946	2.05251	28.264	1.05846e-07	2.88078e-06	187.332
ENSG00000151388	ENSG00000151388	ADAMTS12	9778	0.428411	3.929	6.16928	28.22	1.0828e-07	2.93859e-06	15.2316
ENSG00000276966	ENSG00000276966	HIST1H4E	1487	0.457969	1.78856	7.0086	28.1637	1.11473e-07	3.02092e-06	3.4547
ENSG00000146670	ENSG00000146670	CDCA5	3925	0.539108	3.01952	4.51943	28.14	1.12852e-07	3.05392e-06	8.10897
ENSG00000101680	ENSG00000101680	LAMA1	15872	0.439705	3.63834	5.63059	28.1041	1.14964e-07	3.10664e-06	12.4523
ENSG00000186767	ENSG00000186767	SPIN4	4117	0.374302	2.11413	7.38615	28.037	1.1902e-07	3.21169e-06	4.32928
ENSG00000165490	ENSG00000165490	DDIAS	5339	0.417494	4.15122	2.72877	27.9835	1.22356e-07	3.29234e-06	17.7681
ENSG00000153944	ENSG00000153944	MSI2	21479	0.469668	1.99213	6.30331	27.949	1.24553e-07	3.34196e-06	3.97823
ENSG00000066468	ENSG00000066468	FGFR2	7578	0.498416	4.49637	2.82779	27.9368	1.25343e-07	3.35841e-06	22.5705
ENSG00000148143	ENSG00000148143	ZNF462	12259	0.462354	1.49731	7.05566	27.6847	1.42787e-07	3.79365e-06	2.82315
ENSG00000071282	ENSG00000071282	LMCD1	9130	0.452574	3.63206	2.89161	27.6819	1.42996e-07	3.7939e-06	12.3982
ENSG00000130303	ENSG00000130303	BST2	1119	0.55496	6.38431	6.0375	27.671	1.43804e-07	3.81001e-06	83.5352
ENSG00000167371	ENSG00000167371	PRRT2	3755	0.618109	4.03372	5.37775	27.5832	1.5048e-07	3.97577e-06	16.3784
ENSG00000186998	ENSG00000186998	EMID1	4899	0.61584	2.37495	3.60608	27.5783	1.50859e-07	3.98024e-06	5.18718
ENSG00000186638	ENSG00000186638	KIF24	6131	0.40075	2.85355	3.141	27.5414	1.53771e-07	4.04022e-06	7.22778
ENSG00000165304	ENSG00000165304	MELK	3087	0.433107	3.20557	3.82242	27.5283	1.54816e-07	4.06204e-06	9.22514
ENSG00000112077	ENSG00000112077	RHAG	2691	0.408027	7.68194	2.01481	27.4976	1.57288e-07	4.11592e-06	205.35
ENSG00000112877	ENSG00000112877	CEP72	3658	0.54456	2.34739	3.68975	27.4974	1.57303e-07	4.11592e-06	5.08903
ENSG00000112039	ENSG00000112039	FANCE	2692	0.578752	2.28637	3.86884	27.4613	1.60272e-07	4.18783e-06	4.87829
ENSG00000177954	ENSG00000177954	RPS27	1035	0.487923	1.66788	8.84663	27.339	1.70736e-07	4.43073e-06	3.17747
ENSG00000051341	ENSG00000051341	POLQ	9400	0.408723	3.42054	3.46988	27.3168	1.72704e-07	4.47568e-06	10.7074
ENSG00000129173	ENSG00000129173	E2F8	4140	0.455072	4.68548	2.465	27.2838	1.75674e-07	4.54023e-06	25.7318
ENSG00000173262	ENSG00000173262	SLC2A14	5575	0.448969	3.50997	2.73801	27.2738	1.76592e-07	4.55776e-06	11.3921
ENSG00000239713	ENSG00000239713	APOBEC3G	5437	0.529704	5.2196	2.344	27.244	1.79329e-07	4.61583e-06	37.2611
ENSG00000071539	ENSG00000071539	TRIP13	3560	0.48427	2.68414	3.82417	27.2078	1.8272e-07	4.69039e-06	6.42697
ENSG00000101040	ENSG00000101040	ZMYND8	7625	0.463738	1.46782	7.48158	27.1572	1.87561e-07	4.80167e-06	2.76604
ENSG00000078725	ENSG00000078725	BRINP1	3905	0.426633	2.34769	4.28532	27.1163	1.91577e-07	4.89786e-06	5.0901
ENSG00000275221	ENSG00000275221	HIST1H2AK	393	0.628499	2.23434	3.93625	27.1099	1.92208e-07	4.90738e-06	4.70546
ENSG00000108947	ENSG00000108947	EFNB3	3222	0.590006	2.08869	4.30879	27.0933	1.93872e-07	4.94322e-06	4.25361
ENSG00000123901	ENSG00000123901	GPR83	4282	0.496964	6.7195	2.02522	27.0584	1.97401e-07	5.02645e-06	105.383
ENSG00000184611	ENSG00000184611	KCNH7	4974	0.372135	4.43633	2.54011	26.9674	2.06912e-07	5.24842e-06	21.6505
ENSG00000166845	ENSG00000166845	C18orf54	6165	0.353933	1.5901	5.00447	26.9671	2.06949e-07	5.24842e-06	3.01069
ENSG00000124216	ENSG00000124216	SNAI1	1686	0.581851	2.7784	3.95189	26.895	2.14819e-07	5.43349e-06	6.86092
ENSG00000197565	ENSG00000197565	COL4A6	9282	0.387524	4.17394	4.69095	26.8826	2.16202e-07	5.46118e-06	18.0502
ENSG00000167325	ENSG00000167325	RRM1	4177	0.434522	1.6211	5.10463	26.82	2.2332e-07	5.61854e-06	3.07609
ENSG00000127528	ENSG00000127528	KLF2	2018	0.651635	1.45365	6.39911	26.8145	2.23953e-07	5.627e-06	2.739
ENSG00000143341	ENSG00000143341	HMCN1	18579	0.441359	1.91619	4.32479	26.6559	2.43108e-07	6.04424e-06	3.77424
ENSG00000164109	ENSG00000164109	MAD2L1	5748	0.401357	2.97726	3.80907	26.6516	2.43653e-07	6.04987e-06	7.87489
ENSG00000151208	ENSG00000151208	DLG5	10271	0.487294	2.02505	6.33971	26.613	2.48569e-07	6.16385e-06	4.07006
ENSG00000166073	ENSG00000166073	GPR176	5119	0.480758	3.54528	2.70852	26.6043	2.4969e-07	6.18357e-06	11.6744
ENSG00000128944	ENSG00000128944	KNSTRN	3654	0.461412	1.84556	4.62898	26.5381	2.58394e-07	6.38246e-06	3.59391
ENSG00000142408	ENSG00000142408	CACNG8	8747	0.561221	1.77602	5.02459	26.5132	2.61748e-07	6.4569e-06	3.42481
ENSG00000218336	ENSG00000218336	TENM3	11983	0.467829	1.97838	4.57373	26.5033	2.6309e-07	6.48157e-06	3.94052
ENSG00000142149	ENSG00000142149	HUNK	8294	0.511936	3.96426	2.79277	26.3756	2.8107e-07	6.89768e-06	15.6086
ENSG00000197165	ENSG00000197165	SULT1A2	2275	0.573187	3.69931	2.68018	26.3553	2.84039e-07	6.96153e-06	12.9898
ENSG00000197380	ENSG00000197380	DACT3	5361	0.532177	3.86624	2.94539	26.3409	2.8616e-07	7.00445e-06	14.5832
ENSG00000160949	ENSG00000160949	TONSL	7111	0.626775	2.12615	4.49496	26.3126	2.90394e-07	7.09893e-06	4.3655
ENSG00000115163	ENSG00000115163	CENPA	1983	0.488149	2.72933	3.15647	26.2541	2.99325e-07	7.29845e-06	6.63147
ENSG00000166881	ENSG00000166881	NEMP1	5708	0.479152	1.66335	4.6953	26.2103	3.06178e-07	7.45597e-06	3.1675
ENSG00000074181	ENSG00000074181	NOTCH3	9394	0.567277	1.89548	7.38018	26.1507	3.15775e-07	7.67981e-06	3.72045
ENSG00000164045	ENSG00000164045	CDC25A	4117	0.490163	2.38654	3.62211	26.1363	3.18146e-07	7.72755e-06	5.22901
ENSG00000240563	ENSG00000240563	L1TD1	3849	0.404521	7.70882	1.88353	26.0658	3.29978e-07	8.0047e-06	209.212
ENSG00000077942	ENSG00000077942	FBLN1	7285	0.576115	4.1855	7.84749	26.0445	3.33633e-07	8.07273e-06	18.1954
ENSG00000064692	ENSG00000064692	SNCAIP	7325	0.465392	1.71648	4.98476	26.0385	3.34681e-07	8.08777e-06	3.28633
ENSG00000180596	ENSG00000180596	HIST1H2BC	834	0.420863	1.62316	6.14568	25.9967	3.42008e-07	8.24383e-06	3.08049
ENSG00000143248	ENSG00000143248	RGS5	6821	0.368128	2.09125	7.33586	25.9886	3.43442e-07	8.26788e-06	4.26118
ENSG00000127564	ENSG00000127564	PKMYT1	5034	0.643226	2.52644	3.41532	25.9859	3.43928e-07	8.26909e-06	5.76148
ENSG00000198028	ENSG00000198028	ZNF560	2836	0.436178	7.25268	1.92797	25.9549	3.49488e-07	8.39213e-06	152.502
ENSG00000058804	ENSG00000058804	NDC1	5135	0.444985	1.93492	4.05428	25.9433	3.51601e-07	8.43221e-06	3.82356
ENSG00000136861	ENSG00000136861	CDK5RAP2	10080	0.44881	1.3774	6.25542	25.712	3.9636e-07	9.45781e-06	2.59799
ENSG00000166863	ENSG00000166863	TAC3	1574	0.536213	7.31195	1.76938	25.6873	4.01466e-07	9.56761e-06	158.897
ENSG00000171345	ENSG00000171345	KRT19	2336	0.59161	4.20426	3.41883	25.6655	4.06022e-07	9.66403e-06	18.4336
ENSG00000102935	ENSG00000102935	ZNF423	8997	0.568967	1.47537	6.15464	25.6402	4.11388e-07	9.77948e-06	2.78054
ENSG00000186684	ENSG00000186684	CYP27C1	4491	0.539969	2.77968	3.16228	25.6295	4.13656e-07	9.80882e-06	6.86699
ENSG00000073060	ENSG00000073060	SCARB1	7741	0.501356	1.49108	5.5597	25.6099	4.17884e-07	9.8967e-06	2.811
ENSG00000122863	ENSG00000122863	CHST3	6970	0.571449	1.51628	6.29976	25.6023	4.19537e-07	9.92345e-06	2.86053
ENSG00000134250	ENSG00000134250	NOTCH2	16807	0.401678	3.87558	5.49568	25.5901	4.2221e-07	9.97425e-06	14.6779
ENSG00000148219	ENSG00000148219	ASTN2	8290	0.466224	1.56865	5.62756	25.5612	4.2858e-07	1.00996e-05	2.96627
ENSG00000186777	ENSG00000186777	ZNF732	2193	0.54218	7.12837	1.93518	25.5302	4.35524e-07	1.02505e-05	139.912
ENSG00000090006	ENSG00000090006	LTBP4	8108	0.638629	3.33688	5.87568	25.4143	4.62476e-07	1.08311e-05	10.1042
ENSG00000183098	ENSG00000183098	GPC6	6468	0.416357	1.42431	5.59737	25.404	4.64957e-07	1.08757e-05	2.68385
ENSG00000087076	ENSG00000087076	HSD17B14	1281	0.576893	1.62023	5.236	25.3817	4.7035e-07	1.09748e-05	3.07425
ENSG00000165588	ENSG00000165588	OTX2	3272	0.518032	2.2874	4.15164	25.3662	4.74151e-07	1.10499e-05	4.88177
ENSG00000183569	ENSG00000183569	SERHL2	2821	0.574264	4.22626	2.34278	25.335	4.81891e-07	1.11754e-05	18.7168
ENSG00000168140	ENSG00000168140	VASN	2806	0.662153	4.45977	2.68409	25.286	4.94293e-07	1.1449e-05	22.0052
ENSG00000166450	ENSG00000166450	PRTG	14566	0.387546	2.99668	8.0984	25.2156	5.12671e-07	1.18602e-05	7.9816
ENSG00000085840	ENSG00000085840	ORC1	3157	0.445993	2.64673	3.18926	25.1983	5.17284e-07	1.19523e-05	6.26246
ENSG00000091436	ENSG00000091436	MAP3K20	13799	0.411479	1.56055	4.9191	25.1924	5.18864e-07	1.19743e-05	2.94966
ENSG00000116641	ENSG00000116641	DOCK7	24872	0.370778	2.46138	5.13813	25.17	5.24921e-07	1.20993e-05	5.50742
ENSG00000163923	ENSG00000163923	RPL39L	1060	0.466038	2.8535	3.07561	25.0176	5.6809e-07	1.29996e-05	7.22754
ENSG00000152270	ENSG00000152270	PDE3B	11707	0.395148	3.06592	4.20297	24.8896	6.07093e-07	1.38587e-05	8.37405
ENSG00000135409	ENSG00000135409	AMHR2	3518	0.563104	5.54417	2.55908	24.871	6.1299e-07	1.39765e-05	46.6618
ENSG00000166402	ENSG00000166402	TUB	6722	0.520083	4.17458	2.67746	24.8472	6.20585e-07	1.41326e-05	18.0582
ENSG00000197465	ENSG00000197465	GYPE	2004	0.347305	7.93052	1.83744	24.7544	6.5121e-07	1.47769e-05	243.964
ENSG00000184564	ENSG00000184564	SLITRK6	4474	0.284756	4.56841	2.62203	24.6975	6.70708e-07	1.52011e-05	23.7262
ENSG00000176225	ENSG00000176225	RTTN	19323	0.371474	1.49022	5.23818	24.6357	6.92559e-07	1.5656e-05	2.80932
ENSG00000160014	ENSG00000160014	CALM3	3667	0.580856	1.50978	9.02603	24.6338	6.93256e-07	1.5656e-05	2.84766
ENSG00000132792	ENSG00000132792	CTNNBL1	4148	0.472517	1.60806	6.58925	24.6229	6.97191e-07	1.57262e-05	3.04842
ENSG00000130208	ENSG00000130208	APOC1	1231	0.561332	4.74332	3.46163	24.6189	6.98642e-07	1.57402e-05	26.7845
ENSG00000168386	ENSG00000168386	FILIP1L	5903	0.377605	2.00239	4.04787	24.597	7.06626e-07	1.58677e-05	4.00664
ENSG00000169184	ENSG00000169184	MN1	7693	0.566619	1.39662	5.89397	24.5965	7.06812e-07	1.58677e-05	2.63284
ENSG00000123329	ENSG00000123329	ARHGAP9	5127	0.476107	6.19685	1.93375	24.5723	7.15716e-07	1.60486e-05	73.3562
ENSG00000174721	ENSG00000174721	FGFBP3	2545	0.546169	3.7263	3.62417	24.5617	7.19681e-07	1.61185e-05	13.2351
ENSG00000197283	ENSG00000197283	SYNGAP1	12129	0.571275	1.31372	6.75574	24.5493	7.24336e-07	1.61928e-05	2.48582
ENSG00000197467	ENSG00000197467	COL13A1	5888	0.567425	2.74872	5.05145	24.5483	7.24706e-07	1.61928e-05	6.72123
ENSG00000079102	ENSG00000079102	RUNX1T1	13535	0.397857	1.99299	7.19714	24.541	7.27453e-07	1.6235e-05	3.98061
ENSG00000147536	ENSG00000147536	GINS4	5475	0.489863	2.23166	4.24958	24.5084	7.39865e-07	1.64927e-05	4.69675
ENSG00000166689	ENSG00000166689	PLEKHA7	10987	0.501047	3.53222	2.75955	24.4594	7.58919e-07	1.68777e-05	11.5692
ENSG00000115085	ENSG00000115085	ZAP70	5111	0.624731	4.3647	2.38321	24.4447	7.64744e-07	1.69873e-05	20.6019
ENSG00000185245	ENSG00000185245	GP1BA	2501	0.553778	5.48877	2.02367	24.4387	7.67109e-07	1.702e-05	44.9039
ENSG00000152229	ENSG00000152229	PSTPIP2	4120	0.505583	1.87508	4.60052	24.4049	7.80705e-07	1.73014e-05	3.66822
ENSG00000125848	ENSG00000125848	FLRT3	5190	0.356455	4.92066	2.84726	24.3974	7.83724e-07	1.7348e-05	30.2878
ENSG00000162738	ENSG00000162738	VANGL2	5340	0.535955	3.26853	5.97912	24.378	7.91687e-07	1.74835e-05	9.63665
ENSG00000163975	ENSG00000163975	MELTF	8393	0.593113	3.98387	2.36854	24.3168	8.17244e-07	1.80269e-05	15.8221
ENSG00000100985	ENSG00000100985	MMP9	2336	0.623716	3.50793	3.70964	24.2904	8.2852e-07	1.82332e-05	11.3761
ENSG00000117016	ENSG00000117016	RIMS3	7235	0.541949	3.80304	2.57973	24.2257	8.56811e-07	1.88122e-05	13.9582
ENSG00000133466	ENSG00000133466	C1QTNF6	7143	0.546689	1.31588	6.78097	24.1398	8.95889e-07	1.96247e-05	2.48955
ENSG00000137868	ENSG00000137868	STRA6	7690	0.553966	4.63152	3.00318	24.1357	8.97821e-07	1.96256e-05	24.7871
ENSG00000204103	ENSG00000204103	MAFB	3393	0.564397	1.93328	5.03121	24.0783	9.2495e-07	2.01682e-05	3.81923
ENSG00000111602	ENSG00000111602	TIMELESS	5818	0.471124	1.57094	5.9072	24.0477	9.39776e-07	2.04679e-05	2.97098
ENSG00000076604	ENSG00000076604	TRAF4	4596	0.58181	1.51871	6.73066	24.0311	9.47927e-07	2.06217e-05	2.86534
ENSG00000137474	ENSG00000137474	MYO7A	10147	0.583227	3.23458	5.65584	23.9793	9.7378e-07	2.10634e-05	9.41252
ENSG00000178573	ENSG00000178573	MAF	6976	0.446961	1.46127	6.2701	23.9205	1.00397e-06	2.16917e-05	2.75351
ENSG00000213853	ENSG00000213853	EMP2	8718	0.513191	3.29557	3.92934	23.9044	1.01238e-06	2.18484e-05	9.81896
ENSG00000112118	ENSG00000112118	MCM3	3650	0.447123	1.37854	6.16468	23.9008	1.01432e-06	2.18654e-05	2.60005
ENSG00000267041	ENSG00000267041	ZNF850	7850	0.401146	2.35106	3.59421	23.8381	1.0479e-06	2.25637e-05	5.10198
ENSG00000221829	ENSG00000221829	FANCG	3614	0.540122	1.68901	4.4707	23.8116	1.0624e-06	2.28241e-05	3.22435
ENSG00000138336	ENSG00000138336	TET1	9288	0.410422	2.07813	5.59721	23.7575	1.09271e-06	2.34223e-05	4.22259
ENSG00000177602	ENSG00000177602	HASPIN	2797	0.539149	2.71401	3.14127	23.7407	1.10227e-06	2.36006e-05	6.56144
ENSG00000127334	ENSG00000127334	DYRK2	9494	0.411312	1.41194	5.39607	23.7379	1.10388e-06	2.36083e-05	2.66095
ENSG00000092068	ENSG00000092068	SLC7A8	5991	0.46887	1.9686	4.41448	23.7211	1.11357e-06	2.37213e-05	3.91388
ENSG00000203760	ENSG00000203760	CENPW	795	0.392453	1.99944	4.65083	23.6177	1.17501e-06	2.49887e-05	3.99844
ENSG00000130720	ENSG00000130720	FIBCD1	3831	0.658836	4.90185	2.23254	23.6092	1.1802e-06	2.50429e-05	29.8953
ENSG00000074047	ENSG00000074047	GLI2	7341	0.598692	3.8974	3.52119	23.5482	1.21824e-06	2.57924e-05	14.9016
ENSG00000134532	ENSG00000134532	SOX5	10445	0.384299	1.56437	5.40213	23.5275	1.23141e-06	2.60421e-05	2.95748
ENSG00000130940	ENSG00000130940	CASZ1	11336	0.568278	2.15527	3.98532	23.5087	1.24352e-06	2.62691e-05	4.45452
ENSG00000108852	ENSG00000108852	MPP2	6114	0.537128	3.20109	2.57269	23.5002	1.249e-06	2.63554e-05	9.19651
ENSG00000101003	ENSG00000101003	GINS1	4068	0.420354	2.55437	3.71468	23.4806	1.26181e-06	2.65564e-05	5.87409
ENSG00000107438	ENSG00000107438	PDLIM1	2239	0.492631	3.05889	7.31676	23.4792	1.26272e-06	2.65564e-05	8.33333
ENSG00000133710	ENSG00000133710	SPINK5	4381	0.425017	1.83331	4.11496	23.4708	1.26824e-06	2.66429e-05	3.56354
ENSG00000173406	ENSG00000173406	DAB1	7548	0.432432	3.96423	2.42136	23.4574	1.27709e-06	2.67695e-05	15.6082
ENSG00000114739	ENSG00000114739	ACVR2B	15744	0.47923	1.47663	6.90556	23.3821	1.32808e-06	2.77769e-05	2.78298
ENSG00000158406	ENSG00000158406	HIST1H4H	2163	0.40638	1.76393	5.18751	23.3406	1.35706e-06	2.8346e-05	3.39622
ENSG00000170522	ENSG00000170522	ELOVL6	7297	0.48842	1.70333	5.01024	23.3389	1.35827e-06	2.8346e-05	3.25653
ENSG00000204131	ENSG00000204131	NHSL2	17706	0.470857	1.38231	6.90586	23.3226	1.36982e-06	2.8524e-05	2.60686
ENSG00000144724	ENSG00000144724	PTPRG	14629	0.416228	1.35024	7.05352	23.3204	1.37135e-06	2.85246e-05	2.54955
ENSG00000162437	ENSG00000162437	RAVER2	6070	0.399835	1.60196	4.76214	23.2968	1.38827e-06	2.88445e-05	3.03555
ENSG00000074219	ENSG00000074219	TEAD2	2980	0.555034	1.42722	6.57889	23.2948	1.38977e-06	2.88445e-05	2.68927
ENSG00000161888	ENSG00000161888	SPC24	2839	0.545615	2.16798	3.75091	23.2376	1.43167e-06	2.96818e-05	4.49394
ENSG00000182185	ENSG00000182185	RAD51B	7477	0.423164	2.41063	3.24982	23.211	1.45166e-06	3.00632e-05	5.31705
ENSG00000013810	ENSG00000013810	TACC3	6528	0.606005	1.56255	6.46486	23.0788	1.55498e-06	3.20979e-05	2.95375
ENSG00000163430	ENSG00000163430	FSTL1	8727	0.45067	1.58756	8.58499	23.0695	1.56246e-06	3.22173e-05	3.0054
ENSG00000165185	ENSG00000165185	KIAA1958	13119	0.435628	1.8585	4.87238	23.0614	1.56911e-06	3.22843e-05	3.6263
ENSG00000135097	ENSG00000135097	MSI1	3090	0.609385	4.2181	2.37652	22.9507	1.66206e-06	3.4064e-05	18.6112
ENSG00000160539	ENSG00000160539	PLPP7	4350	0.582529	3.69531	2.37153	22.9499	1.6628e-06	3.4064e-05	12.9538
ENSG00000075340	ENSG00000075340	ADD2	12673	0.466504	2.51134	4.40075	22.9139	1.69425e-06	3.4671e-05	5.70149
ENSG00000213988	ENSG00000213988	ZNF90	5017	0.424357	3.08086	3.74194	22.9074	1.69992e-06	3.47495e-05	8.46116
ENSG00000141401	ENSG00000141401	IMPA2	3825	0.556863	4.28971	3.15292	22.896	1.71007e-06	3.49192e-05	19.5583
ENSG00000162998	ENSG00000162998	FRZB	3162	0.452562	4.58013	2.75835	22.8685	1.73469e-06	3.5346e-05	23.9198
ENSG00000125885	ENSG00000125885	MCM8	7691	0.422182	2.08012	3.61677	22.8525	1.74926e-06	3.55587e-05	4.22843
ENSG00000167670	ENSG00000167670	CHAF1A	4299	0.57525	1.69887	5.02649	22.8154	1.78334e-06	3.61623e-05	3.24646
ENSG00000143995	ENSG00000143995	MEIS1	10934	0.42281	1.30217	6.35876	22.8143	1.78429e-06	3.61623e-05	2.466
ENSG00000126561	ENSG00000126561	STAT5A	5754	0.578728	1.66474	5.0301	22.7363	1.85827e-06	3.75414e-05	3.17057
ENSG00000099284	ENSG00000099284	H2AFY2	1980	0.532828	2.21432	5.56407	22.7286	1.86575e-06	3.76524e-05	4.64063
ENSG00000166813	ENSG00000166813	KIF7	5001	0.458708	1.87596	4.22957	22.7022	1.89149e-06	3.81218e-05	3.67045
ENSG00000173258	ENSG00000173258	ZNF483	5738	0.424538	1.4933	4.94646	22.7007	1.89303e-06	3.81218e-05	2.81533
ENSG00000112541	ENSG00000112541	PDE10A	22022	0.421397	2.88742	3.86618	22.6791	1.91434e-06	3.8396e-05	7.39948
ENSG00000135643	ENSG00000135643	KCNMB4	4874	0.460402	1.71933	5.0719	22.6787	1.91474e-06	3.8396e-05	3.29282
ENSG00000166833	ENSG00000166833	NAV2	14673	0.519594	1.41439	6.00642	22.5604	2.03634e-06	4.06793e-05	2.66547
ENSG00000275379	ENSG00000275379	HIST1H3I	411	0.625304	4.04268	2.50441	22.5597	2.03718e-06	4.06793e-05	16.4804
ENSG00000077152	ENSG00000077152	UBE2T	1652	0.429177	2.44705	3.197	22.5396	2.05851e-06	4.10188e-05	5.45302
ENSG00000104332	ENSG00000104332	SFRP1	4761	0.533081	2.47306	5.59506	22.5309	2.06789e-06	4.11625e-05	5.55221
ENSG00000106268	ENSG00000106268	NUDT1	2093	0.59054	2.5911	3.18925	22.5096	2.09093e-06	4.1534e-05	6.02557
ENSG00000101438	ENSG00000101438	SLC32A1	2574	0.614608	5.06881	2.10148	22.474	2.13005e-06	4.22668e-05	33.5633
ENSG00000164867	ENSG00000164867	NOS3	5953	0.600202	1.29464	7.50287	22.4698	2.13472e-06	4.23151e-05	2.45316
ENSG00000007866	ENSG00000007866	TEAD3	3046	0.612278	4.11666	3.56426	22.4612	2.14429e-06	4.24605e-05	17.3475
ENSG00000116830	ENSG00000116830	TTF2	10181	0.437973	1.99629	4.04408	22.4497	2.15715e-06	4.26261e-05	3.98972
ENSG00000136938	ENSG00000136938	ANP32B	1850	0.477838	1.27894	6.4197	22.439	2.16923e-06	4.28204e-05	2.42661
ENSG00000136011	ENSG00000136011	STAB2	9288	0.504737	4.06886	2.3548	22.4037	2.20949e-06	4.34793e-05	16.7822
ENSG00000179715	ENSG00000179715	PCED1B	2618	0.541635	3.02838	2.70732	22.3362	2.28848e-06	4.48939e-05	8.15892
ENSG00000108179	ENSG00000108179	PPIF	2674	0.544503	1.74881	4.24658	22.263	2.37743e-06	4.64947e-05	3.3608
ENSG00000160973	ENSG00000160973	FOXH1	2503	0.640431	5.96323	2.04371	22.1806	2.48175e-06	4.83851e-05	62.3893
ENSG00000169783	ENSG00000169783	LINGO1	4902	0.645043	4.06154	4.37937	22.1702	2.49511e-06	4.85957e-05	16.6972
ENSG00000120645	ENSG00000120645	IQSEC3	7686	0.626594	4.91405	2.00645	22.1632	2.50426e-06	4.87238e-05	30.1491
ENSG00000148498	ENSG00000148498	PARD3	6513	0.473207	1.77539	5.46368	22.1413	2.53305e-06	4.91328e-05	3.42331
ENSG00000265107	ENSG00000265107	GJA5	3292	0.48147	2.27275	6.15813	22.13	2.54801e-06	4.93726e-05	4.83243
ENSG00000088280	ENSG00000088280	ASAP3	4988	0.540297	1.48343	5.16565	22.0998	2.58834e-06	5.01029e-05	2.79612
ENSG00000151725	ENSG00000151725	CENPU	2953	0.434135	2.89845	2.78331	22.0968	2.59239e-06	5.01301e-05	7.45623
ENSG00000138386	ENSG00000138386	NAB1	4887	0.414365	1.70729	5.1458	22.0643	2.63667e-06	5.09345e-05	3.26546
ENSG00000174371	ENSG00000174371	EXO1	4140	0.442029	3.63666	2.45216	22.0306	2.68338e-06	5.17314e-05	12.4378
ENSG00000111199	ENSG00000111199	TRPV4	3759	0.523277	4.40892	3.11308	22.0055	2.71864e-06	5.2358e-05	21.2431
ENSG00000169744	ENSG00000169744	LDB2	5586	0.388292	1.38097	8.1976	21.9854	2.74728e-06	5.28559e-05	2.60444
ENSG00000170542	ENSG00000170542	SERPINB9	4118	0.529626	1.73793	7.09149	21.9254	2.83453e-06	5.44794e-05	3.33556
ENSG00000141576	ENSG00000141576	RNF157	7805	0.442537	3.27215	2.62907	21.8703	2.91718e-06	5.59544e-05	9.66086
ENSG00000181885	ENSG00000181885	CLDN7	2492	0.630016	1.75193	4.37252	21.8556	2.93959e-06	5.63273e-05	3.36809
ENSG00000142303	ENSG00000142303	ADAMTS10	5703	0.547607	1.42679	6.53666	21.8342	2.97255e-06	5.69014e-05	2.68848
ENSG00000125257	ENSG00000125257	ABCC4	8635	0.45663	3.71464	5.49774	21.7761	3.06388e-06	5.84726e-05	13.1286
ENSG00000134323	ENSG00000134323	MYCN	2602	0.568793	2.24373	3.49151	21.7639	3.08349e-06	5.87877e-05	4.73621
ENSG00000163781	ENSG00000163781	TOPBP1	7304	0.399781	1.4078	5.60102	21.7539	3.09953e-06	5.90343e-05	2.65333
ENSG00000168916	ENSG00000168916	ZNF608	6922	0.396851	1.23377	7.18801	21.7413	3.12009e-06	5.93661e-05	2.35181
ENSG00000146250	ENSG00000146250	PRSS35	2440	0.428279	5.98652	1.87869	21.7208	3.15358e-06	5.98833e-05	63.4049
ENSG00000006459	ENSG00000006459	KDM7A	9430	0.440615	1.41212	5.8338	21.7014	3.1856e-06	6.04308e-05	2.66128
ENSG00000154358	ENSG00000154358	OBSCN	32290	0.622484	2.23572	6.11831	21.6818	3.21835e-06	6.09912e-05	4.70997
ENSG00000100629	ENSG00000100629	CEP128	9400	0.360745	2.23533	3.98406	21.666	3.24488e-06	6.14325e-05	4.7087
ENSG00000058091	ENSG00000058091	CDK14	6841	0.406227	2.20022	3.68376	21.6349	3.29799e-06	6.23757e-05	4.59549
ENSG00000105355	ENSG00000105355	PLIN3	2813	0.56701	1.41916	6.04382	21.6061	3.34783e-06	6.31924e-05	2.67429
ENSG00000100731	ENSG00000100731	PCNX1	16715	0.409572	1.28069	6.78528	21.5989	3.36039e-06	6.33035e-05	2.42955
ENSG00000160200	ENSG00000160200	CBS	6786	0.601238	1.62583	4.84426	21.59	3.37602e-06	6.35348e-05	3.0862
ENSG00000153976	ENSG00000153976	HS3ST3A1	2628	0.58067	4.63508	2.87258	21.5807	3.39251e-06	6.37818e-05	24.8483
ENSG00000166091	ENSG00000166091	CMTM5	2910	0.5811	5.62913	2.39319	21.5531	3.44159e-06	6.45767e-05	49.4924
ENSG00000099194	ENSG00000099194	SCD	5362	0.471279	1.59317	10.0756	21.5447	3.45681e-06	6.47981e-05	3.01711
ENSG00000149503	ENSG00000149503	INCENP	4473	0.588867	1.7768	5.7849	21.5387	3.46762e-06	6.4917e-05	3.42665
ENSG00000147251	ENSG00000147251	DOCK11	6721	0.40128	1.51294	4.64255	21.5374	3.46999e-06	6.4917e-05	2.85391
ENSG00000159217	ENSG00000159217	IGF2BP1	9109	0.499067	1.32579	8.62792	21.4883	3.55993e-06	6.64685e-05	2.5067
ENSG00000165124	ENSG00000165124	SVEP1	14190	0.395349	4.53078	4.14386	21.4736	3.58739e-06	6.69153e-05	23.1153
ENSG00000228672	ENSG00000228672	PROB1	5122	0.660094	2.52414	3.26524	21.3823	3.76235e-06	7.00409e-05	5.75229
ENSG00000177380	ENSG00000177380	PPFIA3	6451	0.631685	2.89584	3.57483	21.3664	3.79367e-06	7.03953e-05	7.44277
ENSG00000137872	ENSG00000137872	SEMA6D	8557	0.447119	1.79124	4.15508	21.3651	3.79623e-06	7.03953e-05	3.46111
ENSG00000164619	ENSG00000164619	BMPER	7919	0.458265	4.49949	6.07323	21.3586	3.80917e-06	7.05663e-05	22.6194
ENSG00000068489	ENSG00000068489	PRR11	4080	0.452696	2.38826	5.02311	21.3557	3.81482e-06	7.0602e-05	5.23526
ENSG00000134853	ENSG00000134853	PDGFRA	9732	0.429819	3.76408	4.92317	21.353	3.82014e-06	7.06317e-05	13.5863
ENSG00000077264	ENSG00000077264	PAK3	10312	0.413693	3.11084	2.5584	21.3363	3.85374e-06	7.11142e-05	8.63885
ENSG00000158270	ENSG00000158270	COLEC12	7340	0.485014	1.63746	7.81365	21.309	3.90885e-06	7.19911e-05	3.11118
ENSG00000168264	ENSG00000168264	IRF2BP2	4724	0.501905	1.21578	6.7414	21.2548	4.02093e-06	7.38404e-05	2.32267
ENSG00000177551	ENSG00000177551	NHLH2	7541	0.463334	4.12317	2.03469	21.2197	4.0954e-06	7.51351e-05	17.426
ENSG00000167107	ENSG00000167107	ACSF2	5797	0.56995	2.17257	4.286	21.1961	4.14614e-06	7.59925e-05	4.50827
ENSG00000111339	ENSG00000111339	ART4	5252	0.371668	5.05951	3.8796	21.1574	4.23067e-06	7.73923e-05	33.3476
ENSG00000130203	ENSG00000130203	APOE	2191	0.63487	4.56667	6.68641	21.1476	4.25228e-06	7.77127e-05	23.6977
ENSG00000117400	ENSG00000117400	MPL	2212	0.592676	4.36788	2.58024	21.1387	4.27213e-06	7.80003e-05	20.6474
ENSG00000081377	ENSG00000081377	CDC14B	10462	0.460715	2.05532	4.51741	21.1094	4.33797e-06	7.90465e-05	4.15635
ENSG00000123146	ENSG00000123146	ADGRE5	5382	0.575065	2.7249	4.78472	21.1021	4.35452e-06	7.90761e-05	6.61116
ENSG00000182963	ENSG00000182963	GJC1	8660	0.487991	1.25471	6.09656	21.0896	4.38291e-06	7.94875e-05	2.38619
ENSG00000183010	ENSG00000183010	PYCR1	2886	0.627512	1.7542	4.39649	21.0721	4.42317e-06	8.01409e-05	3.37339
ENSG00000144395	ENSG00000144395	CCDC150	9683	0.410926	2.37509	3.25939	21.0697	4.42871e-06	8.01648e-05	5.18767
ENSG00000142694	ENSG00000142694	EVA1B	1211	0.683732	1.20117	6.36081	21.0636	4.44294e-06	8.03456e-05	2.29926
ENSG00000120156	ENSG00000120156	TEK	4805	0.450572	2.19495	8.07974	21.0584	4.45494e-06	8.0486e-05	4.57873
ENSG00000105472	ENSG00000105472	CLEC11A	1469	0.676651	1.48065	5.58596	21.027	4.52851e-06	8.16595e-05	2.79074
ENSG00000131149	ENSG00000131149	GSE1	13387	0.576081	1.32314	6.25231	21.0003	4.59217e-06	8.26503e-05	2.5021
ENSG00000100842	ENSG00000100842	EFS	3237	0.540006	4.65554	5.0402	20.8634	4.93228e-06	8.85198e-05	25.2032
ENSG00000072163	ENSG00000072163	LIMS2	8487	0.576293	3.37605	3.50582	20.839	4.99554e-06	8.94857e-05	10.3823
ENSG00000150867	ENSG00000150867	PIP4K2A	5088	0.455189	1.23883	6.5821	20.8322	5.01326e-06	8.97184e-05	2.36007
ENSG00000073605	ENSG00000073605	GSDMB	5905	0.495682	1.64259	4.37739	20.792	5.11964e-06	9.14497e-05	3.12225
ENSG00000255245	ENSG00000255245	FXYD6-FXYD2	782	0.601023	3.96659	2.30649	20.7897	5.12584e-06	9.14743e-05	15.6337
ENSG00000166582	ENSG00000166582	CENPV	2880	0.483681	2.30571	3.39451	20.758	5.21146e-06	9.28034e-05	4.94411
ENSG00000024526	ENSG00000024526	DEPDC1	5904	0.369919	3.84624	3.16595	20.7472	5.24085e-06	9.31762e-05	14.3825
ENSG00000161692	ENSG00000161692	DBF4B	7146	0.564512	1.72911	4.48426	20.7276	5.2948e-06	9.40472e-05	3.31524
ENSG00000143891	ENSG00000143891	GALM	2790	0.500717	1.81588	3.82209	20.7226	5.3087e-06	9.42058e-05	3.52075
ENSG00000137285	ENSG00000137285	TUBB2B	2194	0.500456	1.18415	6.02748	20.7161	5.32662e-06	9.44354e-05	2.27229
ENSG00000172578	ENSG00000172578	KLHL6	10546	0.436943	1.36256	6.05072	20.6906	5.39813e-06	9.56139e-05	2.57142
ENSG00000137563	ENSG00000137563	GGH	3130	0.401597	1.81712	4.2603	20.685	5.41398e-06	9.57159e-05	3.52376
ENSG00000143799	ENSG00000143799	PARP1	7169	0.475938	1.33145	7.32376	20.6421	5.53644e-06	9.7645e-05	2.51656
ENSG00000065989	ENSG00000065989	PDE4A	6646	0.611646	2.20987	3.76916	20.6404	5.54152e-06	9.7645e-05	4.62633
ENSG00000104043	ENSG00000104043	ATP8B4	10861	0.414511	5.34387	1.75774	20.6396	5.54368e-06	9.7645e-05	40.6131
ENSG00000154920	ENSG00000154920	EME1	3294	0.489678	2.67313	2.88322	20.6039	5.6481e-06	9.9392e-05	6.3781
ENSG00000163735	ENSG00000163735	CXCL5	2538	0.389283	5.72015	2.5669	20.5876	5.69626e-06	0.000100006	52.7152
ENSG00000071909	ENSG00000071909	MYO3B	8236	0.433584	4.67498	2.13559	20.5719	5.74327e-06	0.000100693	25.5452
ENSG00000270885	ENSG00000270885	RASL10B	3502	0.615934	3.38977	2.34354	20.5061	5.94429e-06	0.000104121	10.4815
ENSG00000111679	ENSG00000111679	PTPN6	5009	0.612897	2.38507	3.0698	20.4969	5.97267e-06	0.000104522	5.2237
ENSG00000134817	ENSG00000134817	APLNR	3738	0.553505	3.03405	8.28005	20.485	6.01009e-06	0.000104983	8.19106
ENSG00000185737	ENSG00000185737	NRG3	5072	0.471215	3.51047	4.59782	20.3992	6.28576e-06	0.000109596	11.3961
ENSG00000159251	ENSG00000159251	ACTC1	4602	0.468275	3.35869	4.43633	20.3897	6.31677e-06	0.000110036	10.2581
ENSG00000040275	ENSG00000040275	SPDL1	4777	0.401717	1.50795	4.56726	20.3616	6.41042e-06	0.000111259	2.84406
ENSG00000083857	ENSG00000083857	FAT1	16177	0.436978	1.23101	6.72278	20.3059	6.59972e-06	0.000114335	2.34731
ENSG00000132383	ENSG00000132383	RPA1	5492	0.47815	1.20623	6.28677	20.2975	6.62868e-06	0.000114732	2.30734
ENSG00000068831	ENSG00000068831	RASGRP2	6084	0.54142	1.78533	5.47743	20.2757	6.7047e-06	0.000115942	3.44698
ENSG00000196126	ENSG00000196126	HLA-DRB1	1229	0.497152	4.89558	2.13966	20.2718	6.7184e-06	0.000116073	29.7658
ENSG00000129538	ENSG00000129538	RNASE1	1506	0.504648	1.43557	6.38492	20.2653	6.74105e-06	0.000116358	2.70488
ENSG00000109674	ENSG00000109674	NEIL3	2959	0.415681	6.64504	1.73833	20.252	6.78831e-06	0.000117068	100.082
ENSG00000109475	ENSG00000109475	RPL34	3393	0.423224	1.43102	8.20015	20.2352	6.84805e-06	0.000117883	2.69636
ENSG00000073111	ENSG00000073111	MCM2	4902	0.566299	2.12777	4.97948	20.1829	7.03782e-06	0.000120821	4.3704
ENSG00000118640	ENSG00000118640	VAMP8	990	0.547475	1.79623	4.74862	20.1216	7.26718e-06	0.000124421	3.47312
ENSG00000132622	ENSG00000132622	HSPA12B	3151	0.645827	1.62795	4.76025	20.0973	7.3602e-06	0.0001259	3.09074
ENSG00000162687	ENSG00000162687	KCNT2	7100	0.360845	4.42902	2.54159	20.0634	7.49166e-06	0.000127986	21.5411
ENSG00000101333	ENSG00000101333	PLCB4	6900	0.416522	1.84928	4.47126	20.0624	7.49567e-06	0.000127986	3.6032
ENSG00000100968	ENSG00000100968	NFATC4	8437	0.574849	2.0945	5.26067	20.04	7.58375e-06	0.000129258	4.27078
ENSG00000077312	ENSG00000077312	SNRPA	2361	0.568403	1.3229	5.77014	19.9663	7.88211e-06	0.000133982	2.50169
ENSG00000197457	ENSG00000197457	STMN3	3032	0.559697	3.44074	3.08711	19.9467	7.96315e-06	0.000135238	10.8584
ENSG00000139174	ENSG00000139174	PRICKLE1	8247	0.442949	1.70398	6.30003	19.9156	8.09375e-06	0.00013721	3.25799
ENSG00000146426	ENSG00000146426	TIAM2	11532	0.468089	2.2685	5.17806	19.898	8.16844e-06	0.000138229	4.81822
ENSG00000140534	ENSG00000140534	TICRR	8402	0.525708	2.59135	4.5668	19.8934	8.18843e-06	0.000138444	6.02661
ENSG00000141968	ENSG00000141968	VAV1	4305	0.554472	4.26378	2.18585	19.8426	8.40897e-06	0.000142046	19.2099
ENSG00000167771	ENSG00000167771	RCOR2	2738	0.615047	3.18241	3.37594	19.8244	8.48924e-06	0.000143275	9.07819
ENSG00000106462	ENSG00000106462	EZH2	4522	0.417514	1.46063	5.27082	19.8023	8.58815e-06	0.000144815	2.75228
ENSG00000137312	ENSG00000137312	FLOT1	3186	0.520088	1.16727	6.96163	19.7972	8.61098e-06	0.00014489	2.24586
ENSG00000162882	ENSG00000162882	HAAO	2726	0.530081	4.01948	2.53397	19.7962	8.61549e-06	0.00014489	16.2175
ENSG00000143320	ENSG00000143320	CRABP2	1100	0.584545	3.58813	3.70332	19.7931	8.62917e-06	0.000144991	12.0264
ENSG00000151503	ENSG00000151503	NCAPD3	9114	0.43307	1.28	5.66675	19.7795	8.69106e-06	0.000145805	2.42838
ENSG00000135324	ENSG00000135324	MRAP2	2153	0.456108	4.71703	3.19465	19.7673	8.74642e-06	0.000146572	26.3007
ENSG00000175556	ENSG00000175556	LONRF3	4041	0.531304	2.93259	3.2654	19.7605	8.77799e-06	0.000146842	7.6348
ENSG00000023892	ENSG00000023892	DEF6	2545	0.603143	3.97487	3.15916	19.7492	8.83002e-06	0.000147574	15.7237
ENSG00000131724	ENSG00000131724	IL13RA1	4372	0.42269	1.40078	4.83773	19.6829	9.14177e-06	0.000152122	2.64044
ENSG00000180354	ENSG00000180354	MTURN	6532	0.457287	1.38417	5.08525	19.6794	9.15838e-06	0.000152265	2.61021
ENSG00000163217	ENSG00000163217	BMP10	1584	0.410985	3.10676	3.2651	19.6527	9.28717e-06	0.000154271	8.61446
ENSG00000164220	ENSG00000164220	F2RL2	3429	0.398075	3.52685	8.54919	19.639	9.35415e-06	0.000155248	11.5262
ENSG00000116774	ENSG00000116774	OLFML3	2821	0.526409	2.63903	5.08233	19.55	9.80028e-06	0.000162226	6.22915
ENSG00000179104	ENSG00000179104	TMTC2	8323	0.41151	2.54354	3.65519	19.5248	9.93e-06	0.00016423	5.83017
ENSG00000033170	ENSG00000033170	FUT8	6700	0.423433	1.74348	5.85821	19.5066	1.00255e-05	0.000165665	3.34843
ENSG00000179954	ENSG00000179954	SSC5D	7314	0.639595	4.50621	1.85035	19.4985	1.00676e-05	0.000166216	22.7251
ENSG00000127423	ENSG00000127423	AUNIP	2408	0.487957	4.47879	2.03966	19.471	1.0214e-05	0.000168486	22.2972
ENSG00000007402	ENSG00000007402	CACNA2D2	6322	0.601076	3.46818	2.5497	19.4532	1.03093e-05	0.00016991	11.0669
ENSG00000132613	ENSG00000132613	MTSS1L	4999	0.588918	1.16432	6.2483	19.3642	1.08011e-05	0.000177861	2.24128
ENSG00000105281	ENSG00000105281	SLC1A5	3332	0.566627	1.23043	6.88608	19.3143	1.10873e-05	0.000182416	2.34637
ENSG00000175643	ENSG00000175643	RMI2	3632	0.517621	2.15331	3.5538	19.3109	1.1107e-05	0.000182582	4.44847
ENSG00000143878	ENSG00000143878	RHOB	2372	0.573356	1.32501	8.25113	19.286	1.1253e-05	0.000184662	2.50534
ENSG00000095637	ENSG00000095637	SORBS1	10951	0.465072	1.50514	6.94344	19.2771	1.13055e-05	0.000185363	2.83852
ENSG00000100504	ENSG00000100504	PYGL	4798	0.44727	1.39557	5.0297	19.2525	1.14518e-05	0.000187276	2.63092
ENSG00000159055	ENSG00000159055	MIS18A	1723	0.504353	2.40881	3.19804	19.2267	1.16078e-05	0.000189542	5.31037
ENSG00000253250	ENSG00000253250	C8orf88	894	0.489933	3.35998	2.27355	19.1554	1.20494e-05	0.000196372	10.2673
ENSG00000266714	ENSG00000266714	MYO15B	12761	0.643993	1.20135	6.90019	19.1416	1.2137e-05	0.00019763	2.29955
ENSG00000148175	ENSG00000148175	STOM	3198	0.465291	1.37664	4.7158	19.105	1.23723e-05	0.000201289	2.59662
ENSG00000169635	ENSG00000169635	HIC2	7219	0.597867	1.21672	5.57305	19.0814	1.25258e-05	0.000203612	2.32417
ENSG00000171940	ENSG00000171940	ZNF217	6181	0.50089	1.13376	6.76862	19.0798	1.25368e-05	0.000203615	2.19429
ENSG00000163629	ENSG00000163629	PTPN13	9496	0.432287	3.1604	4.89445	18.9559	1.33775e-05	0.000216713	8.94077
ENSG00000105655	ENSG00000105655	ISYNA1	3284	0.663216	1.73095	6.34165	18.9347	1.35267e-05	0.000218757	3.31945
ENSG00000254093	ENSG00000254093	PINX1	2802	0.48394	1.14796	6.1944	18.9218	1.36189e-05	0.000219687	2.216
ENSG00000112029	ENSG00000112029	FBXO5	3833	0.420819	2.13441	3.2759	18.9088	1.37118e-05	0.000220996	4.39057
ENSG00000100065	ENSG00000100065	CARD10	5652	0.570771	1.31333	5.38518	18.893	1.38255e-05	0.000222641	2.48515
ENSG00000020181	ENSG00000020181	ADGRA2	7061	0.627815	1.17232	7.58451	18.8702	1.3992e-05	0.000225129	2.25375
ENSG00000142621	ENSG00000142621	FHAD1	12805	0.5041	3.03346	2.40431	18.829	1.42977e-05	0.000229465	8.1877
ENSG00000088881	ENSG00000088881	EBF4	3717	0.651332	3.47787	3.18095	18.8007	1.45113e-05	0.000232694	11.1415
ENSG00000131153	ENSG00000131153	GINS2	3264	0.552696	2.51555	2.97218	18.7828	1.46484e-05	0.000234499	5.71815
ENSG00000173848	ENSG00000173848	NET1	4175	0.428743	3.50012	5.20812	18.7753	1.47062e-05	0.000235224	11.3146
ENSG00000143061	ENSG00000143061	IGSF3	7400	0.484054	3.33328	5.43369	18.7644	1.47901e-05	0.000236368	10.079
ENSG00000126803	ENSG00000126803	HSPA2	5777	0.452311	2.1314	3.59647	18.7139	1.51874e-05	0.000242105	4.38142
ENSG00000135048	ENSG00000135048	CEMIP2	9625	0.405299	1.24796	8.97277	18.6527	1.56822e-05	0.000249574	2.37505
ENSG00000169992	ENSG00000169992	NLGN2	5550	0.642523	1.38111	6.33452	18.6197	1.5956e-05	0.000253718	2.60469
ENSG00000165323	ENSG00000165323	FAT3	19280	0.449585	3.09568	3.21723	18.5787	1.63028e-05	0.000258799	8.54856
ENSG00000117461	ENSG00000117461	PIK3R3	7410	0.430094	1.6835	4.88929	18.5408	1.66305e-05	0.000263045	3.21207
ENSG00000197299	ENSG00000197299	BLM	6674	0.413096	1.90901	3.61538	18.4562	1.73852e-05	0.000274012	3.75551
ENSG00000158764	ENSG00000158764	ITLN2	1636	0.461491	5.1658	1.8195	18.4556	1.73912e-05	0.000274012	35.8972
ENSG00000092470	ENSG00000092470	WDR76	4078	0.408043	2.7949	2.87031	18.4491	1.74506e-05	0.00027472	6.93982
ENSG00000144868	ENSG00000144868	TMEM108	8425	0.486884	4.19317	2.23369	18.4285	1.76399e-05	0.00027724	18.2924
ENSG00000136492	ENSG00000136492	BRIP1	7991	0.363284	2.72673	2.48612	18.3593	1.8292e-05	0.000287251	6.61953
ENSG00000124191	ENSG00000124191	TOX2	3223	0.588272	1.37339	5.23903	18.3554	1.83294e-05	0.000287601	2.59079
ENSG00000177706	ENSG00000177706	FAM20C	4629	0.648736	2.34617	3.44788	18.3527	1.83561e-05	0.000287775	5.08474
ENSG00000176928	ENSG00000176928	GCNT4	5554	0.359741	3.04612	2.59501	18.3511	1.83709e-05	0.000287775	8.25987
ENSG00000131914	ENSG00000131914	LIN28A	4008	0.48478	4.59514	7.27899	18.3495	1.83871e-05	0.000287792	24.1698
ENSG00000159259	ENSG00000159259	CHAF1B	5118	0.484369	2.1403	3.22675	18.3328	1.85482e-05	0.000290073	4.40853
ENSG00000176974	ENSG00000176974	SHMT1	7281	0.512018	1.55462	4.07633	18.3312	1.85638e-05	0.000290078	2.93756
ENSG00000152253	ENSG00000152253	SPC25	1841	0.346551	3.47759	2.71527	18.3278	1.85976e-05	0.000290368	11.1393
ENSG00000130270	ENSG00000130270	ATP8B3	7014	0.563302	2.78024	2.47032	18.3172	1.87007e-05	0.000291738	6.86968
ENSG00000104147	ENSG00000104147	OIP5	1236	0.485437	6.61138	1.4705	18.2246	1.96325e-05	0.000304769	97.7744
ENSG00000105376	ENSG00000105376	ICAM5	3906	0.664875	5.06142	1.72552	18.2217	1.96628e-05	0.000304991	33.3918
ENSG00000135253	ENSG00000135253	KCP	8259	0.549824	3.24856	4.35497	18.2121	1.97622e-05	0.000305883	9.50418
ENSG00000173456	ENSG00000173456	RNF26	2787	0.591676	1.22657	5.47859	18.1706	2.01972e-05	0.000312003	2.3401
ENSG00000119326	ENSG00000119326	CTNNAL1	3131	0.424465	1.87887	3.99339	18.1658	2.02486e-05	0.000312314	3.67786
ENSG00000233056	ENSG00000233056	ERVH48-1	2842	0.530964	5.59819	5.61814	18.1505	2.04119e-05	0.000314552	48.4421
ENSG00000129810	ENSG00000129810	SGO1	3828	0.386364	3.13601	3.00515	18.1359	2.05685e-05	0.000316708	8.79092
ENSG00000134516	ENSG00000134516	DOCK2	13210	0.492884	2.52375	2.7568	18.1182	2.07604e-05	0.000319404	5.75075
ENSG00000149554	ENSG00000149554	CHEK1	6558	0.413236	1.68617	4.52959	18.1122	2.08259e-05	0.000319892	3.21801
ENSG00000138796	ENSG00000138796	HADH	12086	0.448122	1.48372	4.97069	18.0947	2.10183e-05	0.000322586	2.79669
ENSG00000108950	ENSG00000108950	FAM20A	6203	0.500564	3.23393	3.64643	18.0845	2.11314e-05	0.00032406	9.40824
ENSG00000141971	ENSG00000141971	MVB12A	4053	0.575376	1.20719	5.68995	18.0623	2.13795e-05	0.000327601	2.30888
ENSG00000171227	ENSG00000171227	TMEM37	2292	0.5637	1.35538	4.97127	18.0151	2.19158e-05	0.000335007	2.55865
ENSG00000121621	ENSG00000121621	KIF18A	4668	0.374893	3.26397	2.34657	18.0022	2.2065e-05	0.000336744	9.60624
ENSG00000110871	ENSG00000110871	COQ5	2523	0.445105	1.50893	4.1773	17.9956	2.21418e-05	0.000337585	2.846
ENSG00000171649	ENSG00000171649	ZIK1	5257	0.486019	1.5488	4.02209	17.9671	2.24757e-05	0.000341638	2.92574
ENSG00000130433	ENSG00000130433	CACNG6	1853	0.610901	4.53084	1.72618	17.9606	2.2553e-05	0.000342538	23.1163
ENSG00000162654	ENSG00000162654	GBP4	6127	0.404276	3.5781	4.28159	17.9556	2.26123e-05	0.000342841	11.9431
ENSG00000010610	ENSG00000010610	CD4	4583	0.552695	5.72553	1.52651	17.9458	2.27286e-05	0.000343853	52.9121
ENSG00000105610	ENSG00000105610	KLF1	1611	0.625698	6.91897	1.42165	17.9343	2.28668e-05	0.000345644	121.009
ENSG00000166965	ENSG00000166965	RCCD1	4969	0.546388	1.80647	3.52919	17.9207	2.303e-05	0.000347833	3.49785
ENSG00000196502	ENSG00000196502	SULT1A1	8909	0.488158	2.55973	3.53227	17.9154	2.30945e-05	0.00034853	5.89596
ENSG00000182899	ENSG00000182899	RPL35A	3109	0.451592	1.27223	8.26139	17.9021	2.32568e-05	0.000350423	2.41535
ENSG00000003989	ENSG00000003989	SLC7A2	7905	0.416192	2.62415	3.21108	17.8994	2.32898e-05	0.00035064	6.1652
ENSG00000187239	ENSG00000187239	FNBP1	6600	0.471061	1.16545	7.78793	17.8608	2.37662e-05	0.000357247	2.24304
ENSG00000171587	ENSG00000171587	DSCAM	8577	0.426606	2.16509	2.97983	17.8018	2.45155e-05	0.000367636	4.48496
ENSG00000160111	ENSG00000160111	CPAMD8	10199	0.515639	1.71031	4.90511	17.7949	2.46042e-05	0.000368675	3.2723
ENSG00000113810	ENSG00000113810	SMC4	8457	0.389263	1.54041	6.08738	17.7672	2.49654e-05	0.000373497	2.90878
ENSG00000155307	ENSG00000155307	SAMSN1	5185	0.377049	2.6653	5.39377	17.7477	2.52217e-05	0.000376736	6.34359
ENSG00000109113	ENSG00000109113	RAB34	3325	0.580752	1.93445	5.51484	17.7087	2.57444e-05	0.000384242	3.82233
ENSG00000125354	ENSG00000125354	SEPT6	6245	0.485188	1.57445	4.42422	17.7036	2.58133e-05	0.000384967	2.97821
ENSG00000158089	ENSG00000158089	GALNT14	4567	0.463762	2.99366	3.43151	17.6901	2.59982e-05	0.00038742	7.9649
ENSG00000157168	ENSG00000157168	NRG1	11328	0.462129	1.91843	4.25275	17.6643	2.63527e-05	0.000392087	3.78012
ENSG00000213654	ENSG00000213654	GPSM3	1854	0.480583	1.14709	5.66264	17.6486	2.65713e-05	0.000395029	2.21466
ENSG00000007047	ENSG00000007047	MARK4	6668	0.577085	1.16792	7.49042	17.5737	2.76386e-05	0.000409293	2.24688
ENSG00000167748	ENSG00000167748	KLK1	2378	0.576535	3.99275	2.1036	17.5388	2.81503e-05	0.000416524	15.9198
ENSG00000066032	ENSG00000066032	CTNNA2	7535	0.458261	6.28307	1.5485	17.5374	2.81708e-05	0.000416524	77.8742
ENSG00000163535	ENSG00000163535	SGO2	6022	0.375457	1.85527	3.57496	17.4988	2.87486e-05	0.000424406	3.61819
ENSG00000198554	ENSG00000198554	WDHD1	6385	0.410963	2.04456	3.68308	17.4553	2.94136e-05	0.000432539	4.12546
ENSG00000223865	ENSG00000223865	HLA-DPB1	2791	0.513794	6.17606	1.33173	17.4377	2.96883e-05	0.000435903	72.3066
ENSG00000164393	ENSG00000164393	ADGRF2	6395	0.421267	4.24653	2.00493	17.3998	3.0286e-05	0.000443992	18.9816
ENSG00000134830	ENSG00000134830	C5AR2	6802	0.502205	4.10591	2.43411	17.385	3.05222e-05	0.000447109	17.2187
ENSG00000184635	ENSG00000184635	ZNF93	5579	0.422836	1.79753	3.54059	17.3622	3.08904e-05	0.000451805	3.47625
ENSG00000139146	ENSG00000139146	SINHCAF	5748	0.469729	1.15591	5.41299	17.3521	3.1055e-05	0.000453513	2.22825
ENSG00000164035	ENSG00000164035	EMCN	5243	0.377837	2.28565	3.9708	17.3209	3.15703e-05	0.000460329	4.87584
ENSG00000160469	ENSG00000160469	BRSK1	3841	0.633429	2.62887	3.02873	17.3187	3.16063e-05	0.000460501	6.18542
ENSG00000121281	ENSG00000121281	ADCY7	8630	0.551912	1.43047	5.31219	17.3165	3.16421e-05	0.000460668	2.69534
ENSG00000134874	ENSG00000134874	DZIP1	8470	0.45124	1.19228	5.80803	17.3071	3.17998e-05	0.00046242	2.28513
ENSG00000174951	ENSG00000174951	FUT1	4343	0.579784	2.09212	4.73865	17.3014	3.18954e-05	0.000463289	4.26374
ENSG00000067606	ENSG00000067606	PRKCZ	7636	0.59285	3.7043	2.916	17.188	3.38563e-05	0.000488036	13.0349
ENSG00000134755	ENSG00000134755	DSC2	12495	0.401841	1.1864	6.65932	17.1488	3.45623e-05	0.000497834	2.27584
ENSG00000132359	ENSG00000132359	RAP1GAP2	7530	0.569057	3.23273	2.2891	17.1428	3.46715e-05	0.000499027	9.40047
ENSG00000100376	ENSG00000100376	FAM118A	6512	0.523802	1.57876	4.31949	17.1002	3.54578e-05	0.000509958	2.98712
ENSG00000168411	ENSG00000168411	RFWD3	6465	0.466357	1.35883	5.29513	17.086	3.57246e-05	0.000513135	2.56478
ENSG00000162676	ENSG00000162676	GFI1	3301	0.589518	3.638	2.56317	17.0813	3.58139e-05	0.00051391	12.4494
ENSG00000088756	ENSG00000088756	ARHGAP28	11910	0.402603	1.08642	6.55081	17.0776	3.58828e-05	0.00051451	2.12346
ENSG00000197093	ENSG00000197093	GAL3ST4	3397	0.557845	3.0288	3.80112	17.0695	3.60364e-05	0.000516322	8.16131
ENSG00000102287	ENSG00000102287	GABRE	9612	0.474199	1.16882	6.84715	17.0658	3.61065e-05	0.000516937	2.24828
ENSG00000178035	ENSG00000178035	IMPDH2	2773	0.553913	1.33369	6.61444	17.0637	3.61464e-05	0.000517117	2.52046
ENSG00000054282	ENSG00000054282	SDCCAG8	5322	0.417888	1.11285	5.80311	17.0486	3.64344e-05	0.000520452	2.16272
ENSG00000004777	ENSG00000004777	ARHGAP33	5260	0.646768	1.75193	3.65147	17.0282	3.68283e-05	0.000525683	3.36808
ENSG00000169851	ENSG00000169851	PCDH7	12249	0.429096	3.67462	6.33431	16.9681	3.80137e-05	0.000541788	12.7694
ENSG00000092758	ENSG00000092758	COL9A3	4841	0.633753	4.68541	1.58145	16.9616	3.81439e-05	0.000543236	25.7306
ENSG00000103522	ENSG00000103522	IL21R	5467	0.563929	4.1673	2.14543	16.953	3.83166e-05	0.000545285	17.9672
ENSG00000138326	ENSG00000138326	RPS24	7857	0.460354	1.42867	9.09828	16.9288	3.88079e-05	0.000550625	2.69199
ENSG00000076003	ENSG00000076003	MCM6	4118	0.46406	1.4362	5.54483	16.8723	3.99814e-05	0.000566852	2.70607
ENSG00000095777	ENSG00000095777	MYO3A	8599	0.409931	7.25558	1.37267	16.8673	4.00871e-05	0.000567926	152.808
ENSG00000204392	ENSG00000204392	LSM2	1077	0.54689	1.48073	5.13282	16.8304	4.0874e-05	0.00057821	2.7909
ENSG00000014257	ENSG00000014257	ACPP	4193	0.435249	7.1287	1.30021	16.8094	4.13292e-05	0.000584213	139.944
ENSG00000157456	ENSG00000157456	CCNB2	2801	0.457337	3.17081	4.82773	16.795	4.16436e-05	0.000587931	9.0055
ENSG00000150594	ENSG00000150594	ADRA2A	3745	0.592256	5.09129	4.1057	16.7695	4.22058e-05	0.000595275	34.0904
ENSG00000126453	ENSG00000126453	BCL2L12	2216	0.590253	1.30991	4.60551	16.7681	4.22374e-05	0.000595278	2.47927
ENSG00000084693	ENSG00000084693	AGBL5	5283	0.54647	1.66386	5.56871	16.7661	4.22817e-05	0.00059546	3.16864
ENSG00000142765	ENSG00000142765	SYTL1	5584	0.614792	6.03465	1.33457	16.7402	4.28628e-05	0.000602301	65.5555
ENSG00000161958	ENSG00000161958	FGF11	5565	0.572147	2.53775	2.90273	16.7124	4.34962e-05	0.000609847	5.80683
ENSG00000052126	ENSG00000052126	PLEKHA5	12558	0.422599	1.63965	4.62046	16.6825	4.41866e-05	0.000618612	3.11591
ENSG00000261052	ENSG00000261052	SULT1A3	2561	0.560718	1.37535	4.4261	16.6762	4.43337e-05	0.000620214	2.59431
ENSG00000196411	ENSG00000196411	EPHB4	6435	0.59425	1.49599	8.55899	16.6602	4.47102e-05	0.00062456	2.82057
ENSG00000118513	ENSG00000118513	MYB	5493	0.435099	4.37198	4.28783	16.6554	4.48227e-05	0.000625671	20.706
ENSG00000127946	ENSG00000127946	HIP1	8953	0.481626	1.07602	6.72434	16.6322	4.53733e-05	0.000632426	2.10821
ENSG00000069275	ENSG00000069275	NUCKS1	6546	0.434769	1.1886	7.96149	16.6307	4.54112e-05	0.000632489	2.27931
ENSG00000141448	ENSG00000141448	GATA6	3945	0.551077	3.05617	4.56218	16.6284	4.5465e-05	0.000632774	8.31763
ENSG00000160229	ENSG00000160229	ZNF66	3009	0.384513	1.78266	3.38285	16.5531	4.73066e-05	0.000656478	3.4406
ENSG00000141753	ENSG00000141753	IGFBP4	2200	0.625	1.20218	9.91829	16.5225	4.8077e-05	0.000666682	2.30087
ENSG00000138795	ENSG00000138795	LEF1	5361	0.4626	2.90635	3.57439	16.5162	4.82373e-05	0.000667929	7.49718
ENSG00000198929	ENSG00000198929	NOS1AP	7771	0.520911	1.47407	4.03528	16.498	4.87021e-05	0.000673873	2.77804
ENSG00000122707	ENSG00000122707	RECK	6045	0.436559	1.2386	5.78707	16.4864	4.89999e-05	0.000676695	2.3597
ENSG00000138780	ENSG00000138780	GSTCD	6295	0.396029	1.59024	3.9304	16.4859	4.90131e-05	0.000676695	3.01099
ENSG00000205978	ENSG00000205978	NYNRIN	7955	0.581647	1.34304	7.224	16.4344	5.03624e-05	0.000693809	2.53685
ENSG00000148303	ENSG00000148303	RPL7A	2242	0.530776	1.36803	9.21308	16.4233	5.0659e-05	0.000697389	2.58118
ENSG00000008300	ENSG00000008300	CELSR3	13873	0.608376	1.27702	5.80694	16.4068	5.11005e-05	0.000700923	2.42338
ENSG00000115107	ENSG00000115107	STEAP3	4562	0.567295	1.82005	3.62433	16.3962	5.13884e-05	0.000704285	3.53094
ENSG00000177570	ENSG00000177570	SAMD12	15378	0.435817	1.63526	4.15291	16.395	5.14199e-05	0.000704285	3.10644
ENSG00000115687	ENSG00000115687	PASK	10686	0.505615	1.52903	4.7636	16.3895	5.1571e-05	0.000705846	2.88593
ENSG00000100814	ENSG00000100814	CCNB1IP1	3680	0.39375	1.74311	4.99633	16.3764	5.19281e-05	0.00071022	3.34755
ENSG00000134363	ENSG00000134363	FST	2969	0.469518	6.39477	1.29131	16.3498	5.26616e-05	0.000719734	84.1431
ENSG00000100473	ENSG00000100473	COCH	4031	0.462416	4.51738	1.5866	16.3446	5.28065e-05	0.000721194	22.9017
ENSG00000116157	ENSG00000116157	GPX7	1691	0.509758	1.70587	4.30217	16.3339	5.31067e-05	0.000724772	3.26226
ENSG00000177732	ENSG00000177732	SOX12	4630	0.61987	1.16017	6.74842	16.3285	5.32557e-05	0.000726284	2.23485
ENSG00000164626	ENSG00000164626	KCNK5	3756	0.540469	4.00503	2.01112	16.2782	5.4691e-05	0.000744252	16.0559
ENSG00000169554	ENSG00000169554	ZEB2	25058	0.388299	1.17522	8.16067	16.2518	5.5458e-05	0.00075415	2.25827
ENSG00000182511	ENSG00000182511	FES	4237	0.627803	1.09535	6.06782	16.2372	5.58857e-05	0.000758878	2.13665
ENSG00000104903	ENSG00000104903	LYL1	3119	0.646361	1.26395	6.21317	16.2079	5.67578e-05	0.000770168	2.40153
ENSG00000172795	ENSG00000172795	DCP2	9951	0.375339	1.11366	5.9673	16.1739	5.77853e-05	0.000782991	2.16394
ENSG00000196935	ENSG00000196935	SRGAP1	26641	0.421418	1.06054	6.88799	16.1665	5.80113e-05	0.000784932	2.08571
ENSG00000272398	ENSG00000272398	CD24	3097	0.596706	1.6845	7.50665	16.1571	5.82996e-05	0.00078827	3.21428
ENSG00000143375	ENSG00000143375	CGN	6616	0.542473	4.42175	2.92977	16.1462	5.86372e-05	0.000792271	21.4328
ENSG00000085185	ENSG00000085185	BCORL1	7996	0.568284	1.17052	6.56685	16.1417	5.87741e-05	0.000793555	2.25093
ENSG00000213390	ENSG00000213390	ARHGAP19	6167	0.475434	1.30515	4.9091	16.1157	5.9587e-05	0.000802816	2.47109
ENSG00000129757	ENSG00000129757	CDKN1C	2478	0.669895	1.3413	5.7572	16.1063	5.98843e-05	0.000806249	2.5338
ENSG00000166860	ENSG00000166860	ZBTB39	6170	0.512966	1.30952	5.92461	16.0935	6.02892e-05	0.000811125	2.47858
ENSG00000101868	ENSG00000101868	POLA1	6336	0.425189	1.3034	4.79629	16.0916	6.03508e-05	0.000811379	2.46811
ENSG00000124212	ENSG00000124212	PTGIS	5579	0.480014	5.6587	1.77532	16.0896	6.0414e-05	0.000811653	50.517
ENSG00000204472	ENSG00000204472	AIF1	1276	0.529781	6.65635	1.17806	16.0751	6.08777e-05	0.000816726	100.87
ENSG00000100906	ENSG00000100906	NFKBIA	2373	0.558786	1.4405	5.22775	16.065	6.12049e-05	0.000820535	2.71416
ENSG00000151468	ENSG00000151468	CCDC3	3683	0.490633	2.43637	2.70281	16.0519	6.16287e-05	0.00082505	5.41279
ENSG00000162062	ENSG00000162062	TEDC2	2854	0.650666	2.48776	2.58173	16.0185	6.27272e-05	0.000837982	5.60906
ENSG00000147604	ENSG00000147604	RPL7	2907	0.578947	1.22126	7.80082	15.9988	6.3381e-05	0.000844932	2.3315
ENSG00000164530	ENSG00000164530	PI16	2378	0.594197	3.55935	2.24981	15.9714	6.43074e-05	0.000854472	11.7889
ENSG00000160255	ENSG00000160255	ITGB2	6797	0.531411	2.95721	2.19269	15.971	6.43219e-05	0.000854472	7.76621
ENSG00000189171	ENSG00000189171	S100A13	2216	0.458935	1.1592	5.44518	15.9683	6.44108e-05	0.000855055	2.23333
ENSG00000175455	ENSG00000175455	CCDC14	11423	0.3837	1.29712	5.47777	15.9429	6.52838e-05	0.000863622	2.45738
ENSG00000013016	ENSG00000013016	EHD3	4636	0.538827	1.898	6.70206	15.9324	6.56444e-05	0.000867786	3.72697
ENSG00000163485	ENSG00000163485	ADORA1	4191	0.599141	3.80341	2.36302	15.9193	6.61015e-05	0.000872068	13.9618
ENSG00000137103	ENSG00000137103	TMEM8B	16165	0.536591	2.93303	4.13428	15.9192	6.61062e-05	0.000872068	7.63711
ENSG00000160352	ENSG00000160352	ZNF714	8033	0.389518	1.57519	4.06397	15.8667	6.79658e-05	0.000894113	2.97975
ENSG00000156026	ENSG00000156026	MCU	4533	0.4454	1.23288	4.67783	15.8506	6.8544e-05	0.000901095	2.35036
ENSG00000112812	ENSG00000112812	PRSS16	5290	0.510019	3.41629	1.96991	15.8452	6.87422e-05	0.000903075	10.6759
ENSG00000112139	ENSG00000112139	MDGA1	14187	0.557271	2.70601	3.32507	15.8423	6.88468e-05	0.000903823	6.52513
ENSG00000104823	ENSG00000104823	ECH1	2467	0.545602	1.04249	6.18186	15.8291	6.93274e-05	0.000909502	2.05977
ENSG00000196417	ENSG00000196417	ZNF765	12344	0.447748	1.30739	4.74425	15.8261	6.94387e-05	0.000910333	2.47493
ENSG00000006638	ENSG00000006638	TBXA2R	2793	0.557823	1.29414	5.28683	15.8093	7.00572e-05	0.000917174	2.4523
ENSG00000125871	ENSG00000125871	MGME1	2336	0.453339	1.44772	4.00414	15.7862	7.09177e-05	0.000927799	2.72776
ENSG00000079819	ENSG00000079819	EPB41L2	10320	0.409593	1.1172	7.94902	15.7822	7.10678e-05	0.000929122	2.16925
ENSG00000138172	ENSG00000138172	CALHM2	3108	0.558559	2.48807	2.82239	15.7577	7.19938e-05	0.000940485	5.61027
ENSG00000092051	ENSG00000092051	JPH4	5307	0.585642	3.66498	3.01961	15.7566	7.20361e-05	0.000940485	12.6844
ENSG00000126822	ENSG00000126822	PLEKHG3	11910	0.588077	1.1046	5.51751	15.6545	7.60316e-05	0.000990604	2.15039
ENSG00000213648	ENSG00000213648	SULT1A4	1979	0.568974	1.39118	4.34887	15.6194	7.7455e-05	0.00100846	2.62292
ENSG00000099364	ENSG00000099364	FBXL19	4340	0.66659	1.00646	6.26904	15.5974	7.8363e-05	0.00101679	2.00898
ENSG00000114450	ENSG00000114450	GNB4	7035	0.41194	1.62536	5.99711	15.5832	7.89546e-05	0.00102328	3.08519
ENSG00000115109	ENSG00000115109	EPB41L5	9281	0.427325	1.27593	5.93453	15.5733	7.93686e-05	0.00102773	2.42154
ENSG00000109107	ENSG00000109107	ALDOC	2928	0.557377	2.28192	3.5313	15.56	7.99265e-05	0.00103284	4.86324
ENSG00000131459	ENSG00000131459	GFPT2	4780	0.555858	2.5293	3.37517	15.5527	8.02357e-05	0.00103613	5.7729
ENSG00000136574	ENSG00000136574	GATA4	4443	0.593068	3.75172	5.61917	15.5331	8.1071e-05	0.0010462	13.4704
ENSG00000113248	ENSG00000113248	PCDHB15	4017	0.47772	1.23138	4.9582	15.5262	8.13706e-05	0.00104935	2.34792
ENSG00000108405	ENSG00000108405	P2RX1	3970	0.570025	4.04775	1.65124	15.5056	8.22605e-05	0.00105867	16.5385
ENSG00000175390	ENSG00000175390	EIF3F	9431	0.418195	1.07531	6.80814	15.4377	8.52679e-05	0.00109441	2.10718
ENSG00000140511	ENSG00000140511	HAPLN3	3524	0.559875	2.05369	3.64954	15.4177	8.61792e-05	0.00110461	4.15165
ENSG00000136490	ENSG00000136490	LIMD2	4745	0.675237	1.03831	6.54687	15.4109	8.64882e-05	0.00110782	2.05383
ENSG00000182472	ENSG00000182472	CAPN12	5966	0.424405	3.68015	2.05486	15.3405	8.97703e-05	0.00114445	12.8184
ENSG00000171056	ENSG00000171056	SOX7	3216	0.525187	1.04292	7.24705	15.3275	9.03912e-05	0.00115159	2.06039
ENSG00000181444	ENSG00000181444	ZNF467	2734	0.660936	1.11923	6.52503	15.2596	9.36992e-05	0.00119054	2.17231
ENSG00000175866	ENSG00000175866	BAIAP2	10288	0.61596	1.04865	5.53155	15.2527	9.40435e-05	0.00119411	2.06859
ENSG00000101577	ENSG00000101577	LPIN2	6800	0.459706	1.27983	5.89746	15.2387	9.4742e-05	0.00120061	2.4281
ENSG00000109685	ENSG00000109685	NSD2	19776	0.474211	1.06127	7.72107	15.2386	9.47448e-05	0.00120061	2.08677
ENSG00000168329	ENSG00000168329	CX3CR1	3655	0.477155	4.8978	1.68124	15.2073	9.63287e-05	0.00121979	29.8116
ENSG00000163218	ENSG00000163218	PGLYRP4	2272	0.463468	6.34998	1.25057	15.1836	9.75484e-05	0.00123202	81.5709
ENSG00000158163	ENSG00000158163	DZIP1L	5045	0.439247	1.2575	4.44133	15.1608	9.87317e-05	0.00124448	2.39081
ENSG00000176619	ENSG00000176619	LMNB2	5432	0.613586	1.08748	6.78276	15.1569	9.89376e-05	0.00124625	2.12503
ENSG00000148803	ENSG00000148803	FUOM	1284	0.679907	1.73401	3.35961	15.1369	9.99883e-05	0.00125864	3.32651
ENSG00000108578	ENSG00000108578	BLMH	5127	0.450166	1.02634	5.78724	15.0942	0.000102278	0.00128576	2.03685
ENSG00000138764	ENSG00000138764	CCNG2	7471	0.422701	1.16229	4.99428	15.0631	0.000103974	0.00130449	2.23813
ENSG00000156787	ENSG00000156787	TBC1D31	8611	0.390547	2.09219	3.00388	15.0503	0.000104686	0.00131169	4.26396
ENSG00000187595	ENSG00000187595	ZNF385C	5198	0.542901	5.5929	1.18374	15.0321	0.0001057	0.00132352	48.2649
ENSG00000119397	ENSG00000119397	CNTRL	9417	0.424445	1.41964	5.42594	15.0111	0.000106883	0.001337	2.67519
ENSG00000186298	ENSG00000186298	PPP1CC	6906	0.415436	1.08536	6.61022	14.9547	0.000110122	0.00137435	2.1219
ENSG00000105722	ENSG00000105722	ERF	3295	0.665554	1.07171	6.03975	14.9479	0.000110523	0.00137754	2.10193
ENSG00000155561	ENSG00000155561	NUP205	7619	0.437328	1.00189	6.44074	14.9107	0.000112721	0.00140125	2.00263
ENSG00000168542	ENSG00000168542	COL3A1	6811	0.483776	2.2928	6.46765	14.9015	0.000113272	0.00140626	4.90007
ENSG00000085832	ENSG00000085832	EPS15	7440	0.417204	1.17605	6.71073	14.8409	0.00011697	0.00144462	2.25958
ENSG00000014914	ENSG00000014914	MTMR11	4562	0.510083	1.89717	3.10106	14.8385	0.00011712	0.00144552	3.72482
ENSG00000142089	ENSG00000142089	IFITM3	1348	0.589763	1.45986	8.32277	14.8024	0.000119385	0.00146821	2.75082
ENSG00000129007	ENSG00000129007	CALML4	5038	0.500794	2.06369	2.90637	14.7954	0.000119826	0.00146973	4.18055
ENSG00000131196	ENSG00000131196	NFATC1	9068	0.589656	1.20431	6.21284	14.795	0.000119856	0.00146973	2.30427
ENSG00000125319	ENSG00000125319	C17orf53	3005	0.566057	1.98464	3.11813	14.7782	0.000120923	0.0014795	3.95764
ENSG00000108821	ENSG00000108821	COL1A1	9819	0.581424	4.02232	8.38846	14.7776	0.000120965	0.0014795	16.2495
ENSG00000109667	ENSG00000109667	SLC2A9	6614	0.45691	1.83427	3.23236	14.7659	0.000121715	0.00148771	3.56592
ENSG00000111581	ENSG00000111581	NUP107	8320	0.394471	1.24403	4.8708	14.7586	0.000122191	0.00149257	2.3686
ENSG00000097046	ENSG00000097046	CDC7	3557	0.40849	1.78156	3.38978	14.7306	0.00012402	0.00151005	3.43797
ENSG00000105559	ENSG00000105559	PLEKHA4	3851	0.535445	3.99751	1.69958	14.7204	0.000124687	0.0015172	15.9724
ENSG00000148019	ENSG00000148019	CEP78	14355	0.375549	1.28272	4.7542	14.6961	0.000126305	0.00153295	2.43298
ENSG00000185513	ENSG00000185513	L3MBTL1	15550	0.517235	1.35729	4.66671	14.6591	0.000128812	0.00156139	2.56204
ENSG00000204421	ENSG00000204421	LY6G6C	1103	0.543064	4.47165	1.42302	14.6489	0.000129509	0.00156883	22.1871
ENSG00000121236	ENSG00000121236	TRIM6	3947	0.451989	2.50176	2.39148	14.6387	0.00013021	0.00157632	5.66377
ENSG00000163682	ENSG00000163682	RPL9	5022	0.419554	1.33021	9.04968	14.6206	0.000131469	0.00158953	2.5144
ENSG00000106415	ENSG00000106415	GLCCI1	6885	0.442556	2.30243	3.71176	14.619	0.000131583	0.00158989	4.93287
ENSG00000150637	ENSG00000150637	CD226	13638	0.396539	4.11202	1.66998	14.5601	0.000135762	0.0016383	17.2918
ENSG00000187210	ENSG00000187210	GCNT1	9251	0.411739	2.01579	3.24469	14.5535	0.000136237	0.00164299	4.04401
ENSG00000131409	ENSG00000131409	LRRC4B	3121	0.623198	3.00133	4.09652	14.5284	0.000138063	0.00166184	8.00736
ENSG00000159335	ENSG00000159335	PTMS	1475	0.631864	1.02875	7.73413	14.5098	0.000139436	0.00167624	2.04025
ENSG00000114391	ENSG00000114391	RPL24	2682	0.435123	1.45542	9.07952	14.5078	0.000139577	0.00167687	2.74236
ENSG00000138606	ENSG00000138606	SHF	4894	0.4953	1.93551	3.67544	14.5011	0.000140075	0.00168178	3.82513
ENSG00000165244	ENSG00000165244	ZNF367	3646	0.499177	3.46962	2.01377	14.4715	0.000142296	0.00170522	11.078
ENSG00000124614	ENSG00000124614	RPS10	2358	0.508906	1.18198	7.49262	14.451	0.000143851	0.00172168	2.26888
ENSG00000137507	ENSG00000137507	LRRC32	4459	0.545638	1.07765	5.63148	14.4434	0.000144434	0.001727	2.1106
ENSG00000133116	ENSG00000133116	KL	5056	0.455103	3.00451	4.35095	14.4353	0.000145055	0.0017328	8.02506
ENSG00000204569	ENSG00000204569	PPP1R10	5215	0.469799	0.977117	6.98724	14.4265	0.000145738	0.00173987	1.96853
ENSG00000183850	ENSG00000183850	ZNF730	3291	0.361896	2.12625	2.73566	14.4249	0.000145862	0.00174025	4.36581
ENSG00000111913	ENSG00000111913	RIPOR2	9536	0.418939	3.65096	2.08532	14.3939	0.000148284	0.00176803	12.5617
ENSG00000198467	ENSG00000198467	TPM2	3248	0.567118	1.27941	7.18578	14.3786	0.000149488	0.00178015	2.4274
ENSG00000102053	ENSG00000102053	ZC3H12B	7829	0.424064	3.73848	1.62367	14.3769	0.000149629	0.00178072	13.3474
ENSG00000171604	ENSG00000171604	CXXC5	3852	0.592679	0.985869	6.99121	14.3648	0.000150589	0.0017899	1.98051
ENSG00000108798	ENSG00000108798	ABI3	2456	0.611971	1.40507	5.74352	14.3629	0.000150746	0.00179064	2.64831
ENSG00000160813	ENSG00000160813	PPP1R35	1187	0.663016	1.47887	3.78944	14.3372	0.000152812	0.00181291	2.78731
ENSG00000136014	ENSG00000136014	USP44	5386	0.396212	6.02185	0.997178	14.2733	0.000158091	0.00187203	64.9767
ENSG00000092445	ENSG00000092445	TYRO3	10945	0.534217	1.04137	7.04399	14.2663	0.000158677	0.00187779	2.05819
ENSG00000146197	ENSG00000146197	SCUBE3	7356	0.50435	1.87235	3.28749	14.2405	0.000160875	0.00190024	3.66129
ENSG00000111907	ENSG00000111907	TPD52L1	7595	0.425148	2.60524	3.24588	14.2125	0.000163281	0.00192735	6.08494
ENSG00000137731	ENSG00000137731	FXYD2	5595	0.514567	5.88209	0.98518	14.2115	0.000163373	0.00192735	58.9773
ENSG00000116128	ENSG00000116128	BCL9	6420	0.535981	1.30818	5.50095	14.2078	0.000163687	0.00192986	2.47628
ENSG00000189067	ENSG00000189067	LITAF	5060	0.494071	3.02622	4.55872	14.2027	0.000164134	0.00193393	8.14672
ENSG00000116670	ENSG00000116670	MAD2L2	3324	0.530987	1.92236	3.987	14.1781	0.000166296	0.00195575	3.79044
ENSG00000103187	ENSG00000103187	COTL1	6762	0.533274	1.11223	8.33815	14.1737	0.000166687	0.00195914	2.16179
ENSG00000198830	ENSG00000198830	HMGN2	2509	0.442407	0.999466	6.09328	14.1384	0.000169837	0.00199246	1.99926
ENSG00000072195	ENSG00000072195	SPEG	17910	0.640871	4.14896	3.53316	14.1346	0.000170181	0.00199526	17.7403
ENSG00000115604	ENSG00000115604	IL18R1	4353	0.412589	4.32073	2.01809	14.1223	0.000171303	0.00200347	19.9835
ENSG00000130307	ENSG00000130307	USHBP1	5175	0.557295	1.07491	5.54833	14.1223	0.000171304	0.00200347	2.1066
ENSG00000189056	ENSG00000189056	RELN	12642	0.381743	3.53397	3.3647	14.121	0.000171422	0.00200361	11.5833
ENSG00000136504	ENSG00000136504	KAT7	11749	0.455103	1.42838	7.07418	14.095	0.000173805	0.00202897	2.69145
ENSG00000143947	ENSG00000143947	RPS27A	3130	0.464217	1.24613	8.20303	14.0917	0.000174106	0.00203124	2.37204
ENSG00000108960	ENSG00000108960	MMD	3270	0.503058	1.93978	4.47485	14.0716	0.00017598	0.00205058	3.83648
ENSG00000162931	ENSG00000162931	TRIM17	3548	0.592165	5.66573	0.971782	14.068	0.000176316	0.00205197	50.764
ENSG00000161981	ENSG00000161981	SNRNP25	3060	0.570915	1.43872	3.8806	14.0521	0.000177811	0.00206778	2.71081
ENSG00000165209	ENSG00000165209	STRBP	8097	0.392368	1.13587	4.91571	14.0513	0.000177892	0.00206778	2.19751
ENSG00000188404	ENSG00000188404	SELL	2725	0.383853	4.1222	4.12585	14.0288	0.00018003	0.00209006	17.4143
ENSG00000164754	ENSG00000164754	RAD21	6192	0.386951	0.989466	6.91614	14.0137	0.000181481	0.00210434	1.98545
ENSG00000121211	ENSG00000121211	MND1	1511	0.41959	2.97458	1.94164	13.9818	0.000184586	0.00213642	7.8603
ENSG00000092140	ENSG00000092140	G2E3	9353	0.358281	1.35503	4.5617	13.9789	0.000184869	0.0021384	2.55802
ENSG00000137575	ENSG00000137575	SDCBP	4778	0.397447	1.25648	6.28757	13.9699	0.000185759	0.00214607	2.38912
ENSG00000136161	ENSG00000136161	RCBTB2	3545	0.476446	1.13062	5.62324	13.9441	0.000188324	0.00217306	2.18953
ENSG00000049540	ENSG00000049540	ELN	6542	0.586365	4.14448	2.00038	13.8912	0.000193701	0.00223235	17.6853
ENSG00000167925	ENSG00000167925	GHDC	4019	0.590445	2.22747	2.62169	13.8901	0.000193816	0.00223235	4.68312
ENSG00000121957	ENSG00000121957	GPSM2	9130	0.420372	1.7891	3.56327	13.882	0.000194654	0.00223929	3.456
ENSG00000175183	ENSG00000175183	CSRP2	5873	0.429763	2.10779	4.70241	13.8562	0.000197341	0.00226607	4.31031
ENSG00000127952	ENSG00000127952	STYXL1	2028	0.511341	1.13149	4.93877	13.8429	0.000198744	0.00227943	2.19085
ENSG00000172020	ENSG00000172020	GAP43	2087	0.479636	2.26248	6.10423	13.834	0.000199688	0.00228887	4.79816
ENSG00000188921	ENSG00000188921	HACD4	9152	0.387784	2.04146	2.75596	13.8106	0.000202197	0.00231483	4.11661
ENSG00000100749	ENSG00000100749	VRK1	2744	0.415087	1.43921	4.35888	13.8028	0.000203031	0.00232157	2.71172
ENSG00000139083	ENSG00000139083	ETV6	7075	0.468834	0.982116	6.07086	13.7937	0.000204021	0.00233149	1.97536
ENSG00000128271	ENSG00000128271	ADORA2A	4193	0.618412	1.23363	4.34359	13.7771	0.000205827	0.0023493	2.35158
ENSG00000167525	ENSG00000167525	PROCA1	4829	0.552495	1.74635	3.43374	13.7751	0.000206049	0.00235042	3.35509
ENSG00000162337	ENSG00000162337	LRP5	6164	0.626055	2.17349	4.82479	13.7704	0.000206565	0.00235467	4.51114
ENSG00000138443	ENSG00000138443	ABI2	23331	0.41507	1.02955	6.65154	13.7694	0.00020667	0.00235467	2.04138
ENSG00000154734	ENSG00000154734	ADAMTS1	7063	0.464958	1.29422	5.71027	13.7573	0.000208014	0.00236856	2.45244
ENSG00000111145	ENSG00000111145	ELK3	4648	0.432874	1.01831	7.58506	13.7532	0.000208471	0.00237234	2.02555
ENSG00000151079	ENSG00000151079	KCNA6	4237	0.566203	1.31009	5.06944	13.744	0.000209484	0.00238244	2.47956
ENSG00000102057	ENSG00000102057	KCND1	5807	0.542277	1.83488	3.64772	13.7345	0.000210554	0.00239318	3.56742
ENSG00000138182	ENSG00000138182	KIF20B	6851	0.341264	1.97976	4.21262	13.7078	0.00021357	0.002426	3.94426
ENSG00000110917	ENSG00000110917	MLEC	6723	0.502752	0.936292	6.84222	13.6856	0.000216106	0.00245188	1.9136
ENSG00000168028	ENSG00000168028	RPSA	3936	0.456555	1.10676	8.52212	13.6766	0.000217144	0.00246218	2.15362
ENSG00000115461	ENSG00000115461	IGFBP5	6442	0.507296	1.87952	5.39697	13.666	0.000218372	0.0024718	3.67952
ENSG00000149177	ENSG00000149177	PTPRJ	9620	0.460811	3.88341	2.61065	13.6406	0.000221346	0.00250383	14.7578
ENSG00000105605	ENSG00000105605	CACNG7	2800	0.617143	2.68282	2.63698	13.6244	0.000223261	0.0025214	6.42108
ENSG00000069188	ENSG00000069188	SDK2	11607	0.528647	3.54925	1.9053	13.6241	0.000223297	0.0025214	11.7066
ENSG00000158164	ENSG00000158164	TMSB15A	685	0.562044	3.52538	1.969	13.6123	0.000224713	0.00253587	11.5145
ENSG00000137094	ENSG00000137094	DNAJB5	5891	0.554405	1.82797	3.8396	13.6005	0.000226122	0.00255026	3.55037
ENSG00000104341	ENSG00000104341	LAPTM4B	3197	0.471379	1.1791	8.56741	13.5975	0.000226486	0.00255285	2.26435
ENSG00000131944	ENSG00000131944	FAAP24	2370	0.512236	3.30893	1.94742	13.5932	0.000227005	0.00255718	9.91032
ENSG00000197471	ENSG00000197471	SPN	7382	0.522352	4.84577	1.2238	13.5848	0.000228023	0.00256712	28.7555
ENSG00000163918	ENSG00000163918	RFC4	2997	0.461461	1.84781	3.50484	13.5475	0.000232602	0.00261402	3.59954
ENSG00000255152	ENSG00000255152	MSH5-SAPCD1	4140	0.529227	1.48826	3.85493	13.5405	0.000233466	0.00262217	2.80549
ENSG00000142102	ENSG00000142102	PGGHG	5260	0.636502	1.0389	6.5648	13.5384	0.000233726	0.00262354	2.05466
ENSG00000185305	ENSG00000185305	ARL15	3797	0.408744	1.21748	4.49934	13.5231	0.00023565	0.00264357	2.32541
ENSG00000183763	ENSG00000183763	TRAIP	3263	0.498008	2.24065	2.55638	13.5158	0.000236568	0.00265073	4.72609
ENSG00000273274	ENSG00000273274	ZBTB8B	12834	0.433848	4.47072	1.26538	13.4638	0.000243212	0.00271556	22.1728
ENSG00000073849	ENSG00000073849	ST6GAL1	9151	0.489345	1.17947	6.41881	13.4573	0.000244055	0.00272337	2.26493
ENSG00000182378	ENSG00000182378	PLCXD1	6191	0.544985	0.970808	5.89452	13.4532	0.000244589	0.00272623	1.95994
ENSG00000213762	ENSG00000213762	ZNF134	5138	0.444142	1.14573	4.91777	13.4498	0.00024503	0.00272623	2.21258
ENSG00000153044	ENSG00000153044	CENPH	2244	0.389483	2.38282	2.84762	13.4485	0.000245202	0.00272655	5.21556
ENSG00000101224	ENSG00000101224	CDC25B	4314	0.594344	0.974763	6.17849	13.4436	0.00024585	0.00273214	1.96532
ENSG00000103316	ENSG00000103316	CRYM	3782	0.45505	6.16315	1.14802	13.4325	0.000247304	0.00274509	71.6629
ENSG00000155052	ENSG00000155052	CNTNAP5	5446	0.49137	4.95751	3.68608	13.4288	0.000247788	0.00274724	31.0713
ENSG00000140937	ENSG00000140937	CDH11	13381	0.471714	3.29158	6.19659	13.411	0.000250147	0.00276891	9.79185
ENSG00000154359	ENSG00000154359	LONRF1	5685	0.466315	1.17998	4.79757	13.4108	0.00025018	0.00276891	2.26574
ENSG00000131469	ENSG00000131469	RPL27	2026	0.500494	1.13922	8.23079	13.3758	0.000254895	0.00281781	2.20262
ENSG00000151702	ENSG00000151702	FLI1	8172	0.458884	1.06916	8.3249	13.3297	0.00026124	0.0028786	2.09821
ENSG00000027644	ENSG00000027644	INSRR	5101	0.557146	6.63848	0.90096	13.3218	0.000262333	0.00288658	99.628
ENSG00000114346	ENSG00000114346	ECT2	5499	0.377159	1.21852	4.62549	13.2502	0.000272552	0.00299318	2.32708
ENSG00000089692	ENSG00000089692	LAG3	3056	0.615183	2.85182	2.39092	13.2484	0.000272811	0.00299319	7.21911
ENSG00000101443	ENSG00000101443	WFDC2	1382	0.54631	6.16214	0.984283	13.219	0.000277125	0.0030335	71.6126
ENSG00000171813	ENSG00000171813	PWWP2B	2651	0.668804	1.03532	5.14871	13.1905	0.000281366	0.00307638	2.04957
ENSG00000124440	ENSG00000124440	HIF3A	8371	0.54414	1.26213	6.2006	13.1491	0.000287662	0.00314341	2.39849
ENSG00000151229	ENSG00000151229	SLC2A13	10027	0.412287	1.43543	3.69187	13.1341	0.000289969	0.00316478	2.70462
ENSG00000132326	ENSG00000132326	PER2	6877	0.542678	2.10881	2.67025	13.1336	0.000290054	0.00316478	4.31334
ENSG00000092421	ENSG00000092421	SEMA6A	10956	0.449343	1.11036	8.31276	13.1267	0.000291123	0.00317209	2.159
ENSG00000172399	ENSG00000172399	MYOZ2	2597	0.350404	5.9093	1.44013	13.1181	0.000292457	0.0031848	60.1003
ENSG00000085511	ENSG00000085511	MAP3K4	7522	0.451077	0.99719	5.69283	13.0889	0.000297043	0.00322732	1.99611
ENSG00000120708	ENSG00000120708	TGFBI	7810	0.507298	3.47033	5.30389	13.0762	0.000299069	0.00324747	11.0834
ENSG00000177045	ENSG00000177045	SIX5	3556	0.673791	1.20712	4.75535	13.0483	0.000303554	0.00329035	2.30876
ENSG00000148737	ENSG00000148737	TCF7L2	6736	0.46823	1.03931	6.45414	13.0385	0.000305152	0.00330408	2.05524
ENSG00000235162	ENSG00000235162	C12orf75	2693	0.417007	1.63511	3.28583	13.0111	0.000309651	0.0033508	3.10612
ENSG00000198951	ENSG00000198951	NAGA	3706	0.512142	1.00447	5.56465	13.0095	0.00030991	0.0033508	2.00621
ENSG00000164048	ENSG00000164048	ZNF589	5521	0.485238	1.2486	4.34667	13.009	0.000309997	0.0033508	2.37611
ENSG00000166886	ENSG00000166886	NAB2	3010	0.622259	1.13428	5.6063	12.9989	0.00031167	0.00336696	2.19508
ENSG00000105640	ENSG00000105640	RPL18A	3527	0.586618	1.06579	8.30505	12.988	0.000313488	0.00338274	2.09331
ENSG00000151849	ENSG00000151849	CENPJ	5812	0.422918	1.14613	4.60375	12.974	0.00031584	0.00340619	2.2132
ENSG00000089006	ENSG00000089006	SNX5	7953	0.451653	1.01116	5.69211	12.9629	0.000317729	0.00342267	2.01553
ENSG00000120693	ENSG00000120693	SMAD9	5723	0.470383	3.23587	3.43519	12.9575	0.000318643	0.00342932	9.42096
ENSG00000187607	ENSG00000187607	ZNF286A	6754	0.43204	1.27312	4.43581	12.9427	0.000321175	0.0034539	2.41684
ENSG00000168078	ENSG00000168078	PBK	2165	0.437875	3.45425	2.26801	12.9413	0.000321406	0.00345443	10.9606
ENSG00000140263	ENSG00000140263	SORD	6159	0.484494	2.51477	4.40144	12.9385	0.000321894	0.00345771	5.71506
ENSG00000166145	ENSG00000166145	SPINT1	3542	0.609543	3.35911	2.2996	12.9316	0.000323075	0.00346844	10.2611
ENSG00000062822	ENSG00000062822	POLD1	4932	0.648418	1.56899	5.20544	12.9226	0.000324646	0.00348333	2.96697
ENSG00000130695	ENSG00000130695	CEP85	5145	0.49932	1.27136	4.63925	12.9204	0.000325024	0.00348344	2.41389
ENSG00000170271	ENSG00000170271	FAXDC2	7222	0.493354	1.36513	5.25863	12.9164	0.000325722	0.00348896	2.57599
ENSG00000126759	ENSG00000126759	CFP	5617	0.546377	2.62401	2.49244	12.9053	0.00032765	0.00350763	6.1646
ENSG00000126016	ENSG00000126016	AMOT	8502	0.41155	1.39234	7.04098	12.8967	0.000329164	0.00352185	2.62504
ENSG00000178026	ENSG00000178026	LRRC75B	3422	0.626242	1.40292	4.57129	12.8774	0.000332582	0.00355441	2.64436
ENSG00000164692	ENSG00000164692	COL1A2	11156	0.456705	3.39394	9.08858	12.8529	0.00033696	0.00359918	10.5118
ENSG00000186532	ENSG00000186532	SMYD4	6777	0.497713	1.27949	4.46835	12.8499	0.000337499	0.0036029	2.42754
ENSG00000158578	ENSG00000158578	ALAS2	2134	0.430178	5.71377	1.14138	12.8457	0.000338259	0.00360899	52.4827
ENSG00000143376	ENSG00000143376	SNX27	16711	0.412363	0.950747	5.74096	12.8341	0.000340361	0.00362936	1.93287
ENSG00000010310	ENSG00000010310	GIPR	4736	0.56989	3.81377	3.2541	12.8286	0.000341367	0.003636	14.0624
ENSG00000178498	ENSG00000178498	DTX3	4087	0.57377	2.2427	3.63894	12.8236	0.000342275	0.00364363	4.73282
ENSG00000184445	ENSG00000184445	KNTC1	11325	0.408389	1.06394	5.24669	12.8207	0.000342798	0.00364715	2.09063
ENSG00000131435	ENSG00000131435	PDLIM4	3192	0.600251	1.77461	3.29686	12.8013	0.000346384	0.00367912	3.42145
ENSG00000077616	ENSG00000077616	NAALAD2	7254	0.345602	2.93343	3.06057	12.7908	0.000348336	0.00369778	7.63924
ENSG00000118257	ENSG00000118257	NRP2	13896	0.486975	1.27314	9.74553	12.7574	0.00035461	0.0037583	2.41688
ENSG00000128394	ENSG00000128394	APOBEC3F	3242	0.534238	2.69996	4.0573	12.7573	0.000354631	0.0037583	6.49784
ENSG00000198915	ENSG00000198915	RASGEF1A	6073	0.632966	3.2062	1.64772	12.7411	0.000357716	0.00378465	9.22915
ENSG00000110693	ENSG00000110693	SOX6	19636	0.371868	1.66495	3.66736	12.7197	0.000361824	0.00382385	3.17102
ENSG00000148408	ENSG00000148408	CACNA1B	9897	0.578559	1.80479	2.99147	12.7022	0.000365225	0.00385549	3.49378
ENSG00000008323	ENSG00000008323	PLEKHG6	4260	0.607746	4.94278	1.34229	12.6935	0.000366921	0.00387124	30.7558
ENSG00000170915	ENSG00000170915	PAQR8	5057	0.459166	1.71704	4.57265	12.6913	0.000367363	0.00387375	3.28761
ENSG00000115353	ENSG00000115353	TACR1	5308	0.45893	4.73142	1.0962	12.6762	0.000370335	0.0039018	26.5643
ENSG00000137054	ENSG00000137054	POLR1E	2512	0.519904	1.89269	2.78362	12.6747	0.00037064	0.0039018	3.71326
ENSG00000070214	ENSG00000070214	SLC44A1	12172	0.394101	1.17353	7.97485	12.6656	0.000372439	0.00391857	2.25563
ENSG00000026508	ENSG00000026508	CD44	10004	0.423131	1.06606	7.26936	12.6617	0.000373225	0.00392465	2.0937
ENSG00000246705	ENSG00000246705	H2AFJ	3356	0.441597	1.2478	4.82613	12.6446	0.000376644	0.00395841	2.37479
ENSG00000130300	ENSG00000130300	PLVAP	2305	0.550542	1.41754	10.9325	12.6067	0.000384372	0.0040307	2.67129
ENSG00000105717	ENSG00000105717	PBX4	2554	0.531323	5.76	0.916792	12.5926	0.000387285	0.00405677	54.1917
ENSG00000102271	ENSG00000102271	KLHL4	5818	0.385871	1.25319	6.35379	12.5625	0.000393555	0.00411789	2.38369
ENSG00000181450	ENSG00000181450	ZNF678	8915	0.345934	1.29789	3.9826	12.5519	0.00039581	0.00413406	2.45868
ENSG00000174442	ENSG00000174442	ZWILCH	4849	0.380697	1.63087	3.95587	12.5511	0.000395972	0.00413406	3.09699
ENSG00000166148	ENSG00000166148	AVPR1A	5963	0.384706	4.49988	1.466	12.5395	0.000398447	0.00415762	22.6256
ENSG00000165029	ENSG00000165029	ABCA1	11350	0.454273	0.966292	7.30592	12.5371	0.00039895	0.00416057	1.95381
ENSG00000267221	ENSG00000267221	C17orf113	3746	0.527496	2.82979	1.73666	12.5268	0.000401151	0.00417765	7.10971
ENSG00000265972	ENSG00000265972	TXNIP	3625	0.427586	3.16525	7.9414	12.5264	0.000401249	0.00417765	8.97089
ENSG00000184371	ENSG00000184371	CSF1	5418	0.580657	3.23133	3.60141	12.5139	0.00040394	0.00420337	9.39131
ENSG00000166128	ENSG00000166128	RAB8B	5200	0.362692	1.00427	5.58796	12.4757	0.000412288	0.00428789	2.00592
ENSG00000170820	ENSG00000170820	FSHR	3170	0.410726	6.25936	0.722546	12.4624	0.000415221	0.00431602	76.6048
ENSG00000111684	ENSG00000111684	LPCAT3	4725	0.459259	0.971475	5.41873	12.4609	0.000415558	0.00431716	1.96084
ENSG00000116062	ENSG00000116062	MSH6	10993	0.436641	1.06604	5.6256	12.4562	0.000416598	0.0043247	2.09368
ENSG00000111981	ENSG00000111981	ULBP1	3142	0.426162	2.88365	1.97498	12.4409	0.000420026	0.00435404	7.38013
ENSG00000075240	ENSG00000075240	GRAMD4	4885	0.593449	1.00483	5.18478	12.4122	0.000426528	0.0044118	2.00671
ENSG00000090097	ENSG00000090097	PCBP4	3738	0.576244	1.08764	5.20493	12.4091	0.000427249	0.00441445	2.12525
ENSG00000025434	ENSG00000025434	NR1H3	4533	0.560115	1.76353	3.76095	12.402	0.00042887	0.00442878	3.39527
ENSG00000075188	ENSG00000075188	NUP37	3492	0.385452	1.62537	3.18567	12.3994	0.000429461	0.00443246	3.08521
ENSG00000137198	ENSG00000137198	GMPR	2232	0.532258	1.52763	4.1861	12.3951	0.00043046	0.00444036	2.88312
ENSG00000217236	ENSG00000217236	SP9	2554	0.619812	2.77665	2.23247	12.3906	0.000431494	0.00444861	6.85259
ENSG00000091986	ENSG00000091986	CCDC80	13071	0.424528	2.81367	5.75881	12.3785	0.000434303	0.0044727	7.0307
ENSG00000183873	ENSG00000183873	SCN5A	10017	0.52371	2.95884	1.70177	12.3498	0.000441042	0.00453227	7.77501
ENSG00000143578	ENSG00000143578	CREB3L4	2904	0.537534	1.79399	2.904	12.3466	0.00044178	0.00453739	3.46773
ENSG00000178568	ENSG00000178568	ERBB4	13015	0.395159	4.25041	1.65948	12.3424	0.000442786	0.00454527	19.0327
ENSG00000157211	ENSG00000157211	CDCP2	3229	0.487457	6.22266	0.717024	12.3266	0.000446557	0.00457902	74.6805
ENSG00000099365	ENSG00000099365	STX1B	5229	0.567795	2.255	2.45925	12.2811	0.000457575	0.00467725	4.77333
ENSG00000122574	ENSG00000122574	WIPF3	6065	0.499588	4.86782	1.15354	12.2799	0.000457858	0.00467725	29.1985
ENSG00000135473	ENSG00000135473	PAN2	7288	0.496295	1.50842	4.66504	12.2712	0.000460014	0.00469661	2.84499
ENSG00000138092	ENSG00000138092	CENPO	5518	0.518123	1.46898	5.1629	12.2559	0.00046379	0.00472762	2.76826
ENSG00000258588	ENSG00000258588	TRIM6-TRIM34	3391	0.46476	2.70138	1.94433	12.2526	0.000464613	0.00473347	6.50425
ENSG00000141480	ENSG00000141480	ARRB2	4372	0.586459	1.23568	4.80199	12.2476	0.000465863	0.00474365	2.35492
ENSG00000198796	ENSG00000198796	ALPK2	9431	0.411091	4.41405	4.16445	12.2379	0.000468281	0.00476316	21.3187
ENSG00000181001	ENSG00000181001	OR52N1	2545	0.347348	5.79558	1.17087	12.2337	0.000469335	0.00477132	55.5449
ENSG00000101945	ENSG00000101945	SUV39H1	3368	0.584917	1.48561	3.48456	12.2155	0.00047394	0.00481298	2.80036
ENSG00000112640	ENSG00000112640	PPP2R5D	3314	0.553108	0.957312	6.47068	12.2055	0.000476496	0.00483376	1.94169
ENSG00000181009	ENSG00000181009	OR52N5	2788	0.374462	3.23174	1.67306	12.1895	0.000480597	0.00486968	9.39398
ENSG00000117602	ENSG00000117602	RCAN3	7077	0.425039	1.20736	4.23558	12.1887	0.000480807	0.00486968	2.30915
ENSG00000174469	ENSG00000174469	CNTNAP2	16666	0.433637	2.41497	3.83629	12.1716	0.000485217	0.0049091	5.3331
ENSG00000205309	ENSG00000205309	NT5M	1961	0.647119	2.05792	2.76282	12.1643	0.000487134	0.00492102	4.16386
ENSG00000276085	ENSG00000276085	CCL3L3	1469	0.535739	5.54915	1.67813	12.1559	0.000489323	0.00493485	46.8232
ENSG00000117748	ENSG00000117748	RPA2	2019	0.496285	1.15852	4.29802	12.1492	0.000491101	0.00494362	2.23229
ENSG00000089094	ENSG00000089094	KDM2B	13623	0.483814	0.977509	6.06742	12.1456	0.000492048	0.00494656	1.96906
ENSG00000106789	ENSG00000106789	CORO2A	5717	0.500787	3.89349	2.8521	12.1401	0.000493478	0.00495831	14.8613
ENSG00000087116	ENSG00000087116	ADAMTS2	8726	0.534838	3.40398	1.55772	12.1133	0.000500639	0.00502493	10.5852
ENSG00000247626	ENSG00000247626	MARS2	3019	0.483935	1.30032	4.14715	12.109	0.000501785	0.00503377	2.46283
ENSG00000100532	ENSG00000100532	CGRRF1	4564	0.36021	1.45928	3.92723	12.1002	0.000504156	0.00505488	2.7497
ENSG00000170100	ENSG00000170100	ZNF778	11273	0.487803	1.16705	5.56412	12.0956	0.000505407	0.00506475	2.24552
ENSG00000135424	ENSG00000135424	ITGA7	6373	0.533501	2.16699	2.52994	12.0825	0.000508977	0.00509783	4.49084
ENSG00000184697	ENSG00000184697	CLDN6	1739	0.528465	4.93985	1.21285	12.0773	0.000510399	0.00510924	30.6934
ENSG00000168671	ENSG00000168671	UGT3A2	2694	0.435041	5.76373	1.1641	12.0417	0.000520243	0.00519695	54.3319
ENSG00000143149	ENSG00000143149	ALDH9A1	3308	0.46705	0.938389	5.70699	12.0244	0.000525083	0.00523703	1.91639
ENSG00000140044	ENSG00000140044	JDP2	6235	0.53328	1.68225	2.97863	12.0079	0.000529755	0.00527767	3.20929
ENSG00000166501	ENSG00000166501	PRKCB	11086	0.458867	3.95814	3.97877	12.0071	0.000529992	0.00527767	15.5425
ENSG00000081479	ENSG00000081479	LRP2	16260	0.418081	4.46945	1.09574	11.9728	0.000539822	0.00536648	22.1532
ENSG00000170382	ENSG00000170382	LRRN2	5681	0.552192	2.51782	3.56158	11.972	0.000540066	0.00536648	5.72717
ENSG00000090530	ENSG00000090530	P3H2	5605	0.413738	2.93276	4.78026	11.9711	0.000540325	0.00536648	7.63572
ENSG00000100490	ENSG00000100490	CDKL1	6149	0.421532	1.35321	4.62803	11.9685	0.000541063	0.00537078	2.55479
ENSG00000100122	ENSG00000100122	CRYBB1	1213	0.474856	5.60794	0.75854	11.9564	0.000544593	0.00539192	48.7705
ENSG00000072310	ENSG00000072310	SREBF1	8030	0.549938	1.34107	6.39489	11.9435	0.000548373	0.00542369	2.53339
ENSG00000112742	ENSG00000112742	TTK	4579	0.409915	2.62193	2.9851	11.9422	0.00054877	0.00542479	6.15572
ENSG00000165480	ENSG00000165480	SKA3	3048	0.447835	3.35291	2.79448	11.93	0.000552385	0.00545484	10.2171
ENSG00000166394	ENSG00000166394	CYB5R2	8596	0.482783	5.71749	0.887462	11.9288	0.000552715	0.00545526	52.618
ENSG00000065150	ENSG00000065150	IPO5	9671	0.418571	0.934429	7.37307	11.8892	0.000564613	0.00556711	1.91113
ENSG00000157216	ENSG00000157216	SSBP3	5227	0.504305	1.02866	7.1516	11.8891	0.000564635	0.00556711	2.04014
ENSG00000198039	ENSG00000198039	ZNF273	8652	0.45608	2.17523	2.86694	11.8813	0.000566991	0.00558164	4.51657
ENSG00000011143	ENSG00000011143	MKS1	4078	0.479156	1.18954	4.15073	11.8744	0.000569121	0.0055997	2.28081
ENSG00000174482	ENSG00000174482	LINGO2	3480	0.322701	6.26003	0.721408	11.8626	0.000572727	0.00562934	76.6405
ENSG00000003436	ENSG00000003436	TFPI	11714	0.416852	1.14065	8.88142	11.8468	0.000577616	0.00567152	2.20481
ENSG00000105486	ENSG00000105486	LIG1	6576	0.50958	1.00617	5.72036	11.7942	0.00059416	0.0058159	2.00857
ENSG00000161544	ENSG00000161544	CYGB	2949	0.521194	2.80592	2.01991	11.7705	0.000601761	0.00588423	6.99306
ENSG00000160233	ENSG00000160233	LRRC3	5869	0.601806	1.24695	4.48246	11.7644	0.000603739	0.00589682	2.3734
ENSG00000167105	ENSG00000167105	TMEM92	3101	0.563367	4.03333	1.60923	11.7488	0.000608831	0.00594112	16.3739
ENSG00000273706	ENSG00000273706	LHX1	4882	0.561041	4.3601	5.00817	11.7452	0.000610006	0.00594951	20.5362
ENSG00000100479	ENSG00000100479	POLE2	2955	0.418951	2.49472	1.93765	11.7351	0.000613307	0.00597224	5.63618
ENSG00000119711	ENSG00000119711	ALDH6A1	6680	0.451796	1.32151	3.75127	11.7343	0.000613595	0.00597224	2.49927
ENSG00000174938	ENSG00000174938	SEZ6L2	4110	0.56472	1.34267	5.51944	11.7207	0.000618076	0.00600968	2.5362
ENSG00000205544	ENSG00000205544	TMEM256	707	0.592645	1.54453	4.46386	11.7037	0.000623759	0.00606184	2.91708
ENSG00000165949	ENSG00000165949	IFI27	4147	0.537979	2.34826	2.15094	11.6859	0.000629744	0.00611687	5.09211
ENSG00000166922	ENSG00000166922	SCG5	2196	0.464936	3.82028	1.45985	11.6845	0.000630222	0.00611837	14.126
ENSG00000137766	ENSG00000137766	UNC13C	14440	0.389197	4.80771	3.73753	11.6623	0.0006378	0.00618561	28.0068
ENSG00000139946	ENSG00000139946	PELI2	6278	0.432144	1.03148	5.35766	11.6449	0.000643805	0.00623429	2.04411
ENSG00000247315	ENSG00000247315	ZCCHC3	3354	0.55158	0.889439	5.73696	11.6241	0.000651028	0.0062946	1.85246
ENSG00000198346	ENSG00000198346	ZNF813	6244	0.405509	2.02538	4.13679	11.6051	0.000657705	0.00634945	4.071
ENSG00000172232	ENSG00000172232	AZU1	1783	0.63825	5.24376	0.97746	11.585	0.000664862	0.00641528	37.8903
ENSG00000213445	ENSG00000213445	SIPA1	4668	0.660668	1.0584	6.76751	11.571	0.000669884	0.00646045	2.08262
ENSG00000251287	ENSG00000251287	ALG1L2	1499	0.523682	5.01892	0.947012	11.5646	0.000672197	0.00647617	32.4224
ENSG00000167676	ENSG00000167676	PLIN4	6502	0.587665	5.04029	0.929905	11.5325	0.000683882	0.00658205	32.9063
ENSG00000166676	ENSG00000166676	TVP23A	5771	0.492982	5.38058	1.1255	11.5256	0.000686447	0.00659965	41.6596
ENSG00000109832	ENSG00000109832	DDX25	11167	0.46915	4.47108	1.08032	11.5096	0.000692388	0.00664706	22.1784
ENSG00000014138	ENSG00000014138	POLA2	5726	0.518337	1.22966	4.28135	11.503	0.000694853	0.00665726	2.34511
ENSG00000126583	ENSG00000126583	PRKCG	3381	0.610766	4.09605	1.13712	11.4746	0.00070553	0.00675273	17.1015
ENSG00000174547	ENSG00000174547	MRPL11	2539	0.489563	1.12728	4.34495	11.4626	0.000710112	0.00679316	2.18447
ENSG00000239282	ENSG00000239282	CASTOR1	2746	0.617261	1.57058	3.2644	11.458	0.000711853	0.00680392	2.97025
ENSG00000136826	ENSG00000136826	KLF4	3659	0.593605	3.00117	2.09295	11.4512	0.000714461	0.00682147	8.00649
ENSG00000170448	ENSG00000170448	NFXL1	4484	0.413693	1.13427	4.61152	11.4494	0.000715155	0.00682225	2.19507
ENSG00000146005	ENSG00000146005	PSD2	4513	0.549524	5.07018	0.867923	11.4487	0.000715444	0.00682225	33.5952
ENSG00000184117	ENSG00000184117	NIPSNAP1	3067	0.542876	1.33218	5.60813	11.4481	0.000715671	0.00682225	2.51783
ENSG00000166441	ENSG00000166441	RPL27A	7193	0.483526	1.0355	8.48319	11.4406	0.000718574	0.00684648	2.04982
ENSG00000128596	ENSG00000128596	CCDC136	6188	0.550743	1.62889	3.36415	11.4307	0.000722394	0.00687597	3.09275
ENSG00000167654	ENSG00000167654	ATCAY	5403	0.559874	3.09504	1.75129	11.4228	0.000725464	0.00690173	8.54478
ENSG00000188177	ENSG00000188177	ZC3H6	11803	0.386597	1.38124	4.23677	11.4199	0.000726634	0.00690248	2.60492
ENSG00000157617	ENSG00000157617	C2CD2	8602	0.513485	1.10706	4.72234	11.4181	0.000727333	0.00690566	2.15406
ENSG00000095015	ENSG00000095015	MAP3K1	7716	0.418351	0.963868	5.51134	11.3949	0.000736442	0.00698166	1.95053
ENSG00000139211	ENSG00000139211	AMIGO2	3956	0.453236	2.43862	4.21555	11.3896	0.000738557	0.00699472	5.42122
ENSG00000150556	ENSG00000150556	LYPD6B	3771	0.481835	3.47976	2.10872	11.3855	0.000740191	0.0070067	11.1561
ENSG00000186716	ENSG00000186716	BCR	12389	0.590685	0.913869	7.46815	11.3836	0.000740947	0.00701035	1.88409
ENSG00000121743	ENSG00000121743	GJA3	5211	0.411629	4.5213	1.51272	11.3771	0.000743533	0.00703131	22.9639
ENSG00000068078	ENSG00000068078	FGFR3	4848	0.623762	4.50846	3.62488	11.3751	0.000744357	0.00703343	22.7605
ENSG00000100147	ENSG00000100147	CCDC134	1270	0.581102	1.23759	3.91507	11.3737	0.000744926	0.00703397	2.35804
ENSG00000197406	ENSG00000197406	DIO3	2102	0.607992	4.71382	1.23867	11.3662	0.000747922	0.00705875	26.2422
ENSG00000134594	ENSG00000134594	RAB33A	1258	0.574722	1.7289	2.92865	11.3619	0.000749648	0.00707152	3.31474
ENSG00000179588	ENSG00000179588	ZFPM1	6110	0.680524	1.30301	3.84712	11.3609	0.000750055	0.00707185	2.46742
ENSG00000139910	ENSG00000139910	NOVA1	10046	0.345909	1.24861	3.89848	11.3534	0.000753082	0.00709685	2.37612
ENSG00000005022	ENSG00000005022	SLC25A5	1500	0.498	0.933237	6.90494	11.3279	0.000763523	0.00718811	1.90956
ENSG00000119673	ENSG00000119673	ACOT2	2393	0.546176	2.30863	2.41391	11.3037	0.000773522	0.00727862	4.95412
ENSG00000135486	ENSG00000135486	HNRNPA1	5093	0.427646	1.21546	9.47308	11.2909	0.000778894	0.00732325	2.32214
ENSG00000046604	ENSG00000046604	DSG2	6190	0.413247	1.89471	5.34198	11.2905	0.000779039	0.00732325	3.71848
ENSG00000158793	ENSG00000158793	NIT1	3793	0.513841	1.09097	4.6195	11.2896	0.000779423	0.00732325	2.13018
ENSG00000128268	ENSG00000128268	MGAT3	5457	0.603262	3.49016	3.55737	11.2809	0.000783065	0.00734656	11.2368
ENSG00000110492	ENSG00000110492	MDK	2196	0.649362	1.84907	8.08302	11.272	0.000786838	0.00737467	3.60268
ENSG00000171161	ENSG00000171161	ZNF672	3741	0.616145	1.02665	4.79883	11.2705	0.000787466	0.0073769	2.03729
ENSG00000110876	ENSG00000110876	SELPLG	2494	0.532478	2.8463	2.05255	11.2682	0.000788449	0.00738246	7.19156
ENSG00000131470	ENSG00000131470	PSMC3IP	2573	0.504469	1.60543	3.13174	11.2506	0.000795953	0.00744538	3.04286
ENSG00000070759	ENSG00000070759	TESK2	3322	0.48525	2.28485	2.2377	11.2487	0.000796808	0.0074497	4.87312
ENSG00000147130	ENSG00000147130	ZMYM3	6916	0.545691	1.0331	7.22727	11.2182	0.000809996	0.00756182	2.04642
ENSG00000168772	ENSG00000168772	CXXC4	5819	0.434267	2.02049	2.66986	11.2142	0.000811734	0.00757432	4.05721
ENSG00000131873	ENSG00000131873	CHSY1	5555	0.488749	0.858669	6.57897	11.2072	0.00081481	0.00759555	1.81336
ENSG00000139178	ENSG00000139178	C1RL	5014	0.50698	1.14988	4.33972	11.2039	0.000816243	0.00760517	2.21895
ENSG00000154310	ENSG00000154310	TNIK	8523	0.439986	1.24419	7.02554	11.2007	0.00081767	0.00761099	2.36885
ENSG00000250709	ENSG00000250709	CCDC169-SOHLH2	2051	0.416382	5.46015	0.651347	11.1996	0.000818171	0.00761192	44.022
ENSG00000176428	ENSG00000176428	VPS37D	1626	0.686347	3.28938	1.58666	11.1825	0.000825703	0.00766695	9.7769
ENSG00000123374	ENSG00000123374	CDK2	3894	0.496148	1.0563	4.91599	11.1721	0.000830355	0.00770638	2.07959
ENSG00000124171	ENSG00000124171	PARD6B	4726	0.399281	3.33603	1.78372	11.1705	0.000831098	0.0077095	10.0982
ENSG00000156876	ENSG00000156876	SASS6	3972	0.385952	1.97752	2.45947	11.1687	0.000831904	0.0077132	3.93817
ENSG00000140464	ENSG00000140464	PML	12657	0.546259	0.867846	6.78356	11.1676	0.000832386	0.0077139	1.82494
ENSG00000043355	ENSG00000043355	ZIC2	3310	0.585801	2.66717	1.76127	11.1661	0.000833075	0.00771479	6.35184
ENSG00000134698	ENSG00000134698	AGO4	7267	0.43842	0.852613	6.22782	11.1656	0.000833295	0.00771479	1.80577
ENSG00000138180	ENSG00000138180	CEP55	3271	0.412718	2.09934	3.14655	11.1537	0.000838623	0.00775655	4.28514
ENSG00000148357	ENSG00000148357	HMCN2	20363	0.634828	1.59821	4.73739	11.1521	0.000839347	0.00775946	3.02767
ENSG00000101230	ENSG00000101230	ISM1	2593	0.496336	4.06315	1.6764	11.1313	0.000848824	0.00784325	16.716
ENSG00000118620	ENSG00000118620	ZNF430	6845	0.369905	1.43829	3.29101	11.1302	0.000849341	0.00784421	2.71
ENSG00000135119	ENSG00000135119	RNFT2	6487	0.527208	1.05746	4.4985	11.1041	0.000861387	0.00794772	2.08126
ENSG00000148488	ENSG00000148488	ST8SIA6	2696	0.432864	3.34652	1.65727	11.0976	0.000864372	0.00796985	10.1719
ENSG00000198743	ENSG00000198743	SLC5A3	11576	0.383293	1.3955	5.25159	11.0865	0.000869582	0.00801164	2.63079
ENSG00000197372	ENSG00000197372	ZNF675	6785	0.447458	1.43785	3.31259	11.0707	0.000877035	0.00806855	2.70916
ENSG00000121361	ENSG00000121361	KCNJ8	2484	0.442029	5.84655	0.76198	11.0638	0.000880317	0.00809482	57.5423
ENSG00000138658	ENSG00000138658	ZGRF1	9103	0.381413	1.43589	3.53205	11.0626	0.000880886	0.00809613	2.70548
ENSG00000224389	ENSG00000224389	C4B	7174	0.592556	1.44477	3.41049	11.0454	0.000889059	0.00816728	2.7222
ENSG00000107779	ENSG00000107779	BMPR1A	11412	0.408342	3.57363	5.07489	11.0437	0.000889913	0.00817118	11.9061
ENSG00000114115	ENSG00000114115	RBP1	3905	0.473752	1.34345	3.75364	11.0383	0.000892499	0.00817967	2.53758
ENSG00000151572	ENSG00000151572	ANO4	4997	0.446668	2.06462	3.00955	11.0381	0.000892563	0.00817967	4.18325
ENSG00000181544	ENSG00000181544	FANCB	3593	0.374061	3.11991	1.74744	11.0329	0.000895068	0.00819867	8.69336
ENSG00000154134	ENSG00000154134	ROBO3	7026	0.615713	1.48124	3.53824	11.0297	0.000896628	0.008209	2.79189
ENSG00000051825	ENSG00000051825	MPHOSPH9	10304	0.464383	1.09065	4.48389	11.0233	0.000899735	0.00822821	2.1297
ENSG00000145687	ENSG00000145687	SSBP2	11284	0.410227	1.3832	5.45278	11.0227	0.000900029	0.00822821	2.60847
ENSG00000102575	ENSG00000102575	ACP5	2919	0.593011	3.16208	1.92936	11.0183	0.000902189	0.008244	8.95121
ENSG00000261150	ENSG00000261150	EPPK1	16002	0.669041	2.72046	1.8309	10.9878	0.00091713	0.00835652	6.59083
ENSG00000137502	ENSG00000137502	RAB30	11832	0.414976	1.79948	4.79262	10.9878	0.000917146	0.00835652	3.48095
ENSG00000204305	ENSG00000204305	AGER	2077	0.571497	1.0256	4.96241	10.9785	0.000921734	0.00839025	2.0358
ENSG00000004487	ENSG00000004487	KDM1A	5440	0.466728	0.862811	6.66655	10.9733	0.000924324	0.0084064	1.81858
ENSG00000143621	ENSG00000143621	ILF2	2281	0.465585	0.879138	7.12641	10.9732	0.000924394	0.0084064	1.83928
ENSG00000122986	ENSG00000122986	HVCN1	3688	0.471258	1.49519	4.59993	10.9689	0.000926559	0.00842206	2.81901
ENSG00000106018	ENSG00000106018	VIPR2	5222	0.526427	4.6054	0.913645	10.9585	0.000931768	0.00845724	24.3424
ENSG00000075275	ENSG00000075275	CELSR1	12806	0.570592	2.51408	3.68719	10.936	0.000943144	0.00855231	5.71232
ENSG00000213551	ENSG00000213551	DNAJC9	3955	0.342857	0.980924	5.2242	10.9309	0.000945713	0.00857151	1.97373
ENSG00000167528	ENSG00000167528	ZNF641	8474	0.47156	1.36561	3.85164	10.9201	0.000951258	0.00861765	2.57685
ENSG00000185100	ENSG00000185100	ADSSL1	5775	0.557229	2.11635	3.21039	10.9159	0.00095342	0.00862976	4.33595
ENSG00000092621	ENSG00000092621	PHGDH	9217	0.51763	2.55264	3.69417	10.9127	0.000955051	0.0086314	5.86709
ENSG00000122711	ENSG00000122711	SPINK4	654	0.545872	5.16086	0.814533	10.907	0.000958011	0.00865403	35.7745
ENSG00000106003	ENSG00000106003	LFNG	3418	0.627853	0.997211	6.16755	10.8958	0.000963809	0.00870226	1.99614
ENSG00000111642	ENSG00000111642	CHD4	12713	0.511209	0.939835	8.33233	10.8837	0.000970118	0.00874673	1.91831
ENSG00000162722	ENSG00000162722	TRIM58	3225	0.493643	3.15118	1.58852	10.8802	0.000971997	0.00875952	8.88379
ENSG00000138964	ENSG00000138964	PARVG	8656	0.574861	3.24831	1.50674	10.8606	0.000982332	0.00884425	9.50252
ENSG00000175518	ENSG00000175518	UBQLNL	2313	0.507566	5.12234	1.00846	10.7952	0.00101761	0.00914018	34.8319
ENSG00000102302	ENSG00000102302	FGD1	4275	0.582222	1.47405	5.33001	10.7928	0.00101893	0.0091434	2.778
ENSG00000176531	ENSG00000176531	PHLDB3	4553	0.495058	2.00568	2.75931	10.7916	0.00101959	0.00914502	4.01577
ENSG00000198682	ENSG00000198682	PAPSS2	4083	0.46363	0.868103	5.65744	10.7863	0.00102252	0.00916688	1.82526
ENSG00000149636	ENSG00000149636	DSN1	2739	0.464768	1.3503	4.06603	10.7836	0.00102402	0.00917603	2.54965
ENSG00000196208	ENSG00000196208	GREB1	12361	0.528355	1.03796	5.53899	10.761	0.00103663	0.00928448	2.05332
ENSG00000174444	ENSG00000174444	RPL4	5637	0.402164	1.06354	9.29558	10.758	0.0010383	0.00928946	2.09005
ENSG00000149273	ENSG00000149273	RPS3	5894	0.445538	1.1445	9.65173	10.7544	0.00104031	0.00930007	2.21069
ENSG00000168961	ENSG00000168961	LGALS9	5714	0.550228	1.63147	3.03394	10.7442	0.00104604	0.00933852	3.09829
ENSG00000221869	ENSG00000221869	CEBPD	2178	0.700184	2.26158	2.15574	10.7442	0.00104609	0.00933852	4.79516
ENSG00000112394	ENSG00000112394	SLC16A10	11237	0.39895	5.18069	0.664825	10.7386	0.00104925	0.00935355	36.2696
ENSG00000157343	ENSG00000157343	ARMC12	1418	0.551481	6.12193	0.550017	10.7313	0.00105339	0.00938599	69.644
ENSG00000160336	ENSG00000160336	ZNF761	4714	0.409631	1.1911	4.22021	10.7288	0.0010548	0.00939414	2.28327
ENSG00000103495	ENSG00000103495	MAZ	3504	0.659817	0.871791	7.37913	10.7234	0.00105788	0.00941632	1.82993
ENSG00000196431	ENSG00000196431	CRYBA4	811	0.580764	5.90859	0.526547	10.7227	0.00105828	0.00941632	60.0708
ENSG00000108039	ENSG00000108039	XPNPEP1	6691	0.438948	0.982937	7.46093	10.7188	0.00106054	0.00942974	1.97648
ENSG00000183166	ENSG00000183166	CALN1	10032	0.449462	4.28015	0.902267	10.7126	0.00106409	0.00945471	19.4292
ENSG00000163041	ENSG00000163041	H3F3A	3146	0.415448	0.856651	6.63545	10.671	0.00108827	0.00963724	1.81083
ENSG00000142676	ENSG00000142676	RPL11	2659	0.482888	1.03558	8.87386	10.6703	0.0010887	0.00963724	2.04993
ENSG00000104884	ENSG00000104884	ERCC2	6450	0.557364	0.908948	5.91875	10.6593	0.00109519	0.00968119	1.87768
ENSG00000127578	ENSG00000127578	WFIKKN1	4878	0.669947	2.01027	2.62435	10.6483	0.0011017	0.00973235	4.02857
ENSG00000168393	ENSG00000168393	DTYMK	2451	0.565891	0.938212	5.1614	10.6401	0.00110661	0.00976475	1.91615
ENSG00000160801	ENSG00000160801	PTH1R	2758	0.634518	3.43388	2.16329	10.64	0.00110671	0.00976475	10.8069
ENSG00000172167	ENSG00000172167	MTBP	8326	0.366442	1.65172	2.85842	10.6341	0.00111024	0.00978681	3.14208
ENSG00000170425	ENSG00000170425	ADORA2B	2551	0.509996	3.44484	1.60722	10.6203	0.00111855	0.00985093	10.8893
ENSG00000099617	ENSG00000099617	EFNA2	949	0.711275	1.62048	3.34486	10.608	0.00112601	0.00991205	3.07477
ENSG00000170954	ENSG00000170954	ZNF415	3780	0.475397	2.1945	2.04341	10.6071	0.00112654	0.00991208	4.57731
ENSG00000134184	ENSG00000134184	GSTM1	2512	0.522691	2.52296	2.21635	10.6031	0.00112899	0.00992907	5.7476
ENSG00000178662	ENSG00000178662	CSRNP3	12565	0.37684	1.67987	3.7767	10.5981	0.00113205	0.00995135	3.20399
ENSG00000168303	ENSG00000168303	MPLKIP	7661	0.395771	1.17308	4.01261	10.5899	0.00113708	0.00998937	2.25493
ENSG00000136274	ENSG00000136274	NACAD	4917	0.621314	1.97975	2.45149	10.5893	0.00113743	0.00998937	3.94426
ENSG00000171960	ENSG00000171960	PPIH	1444	0.511773	1.07886	4.82179	10.5734	0.00114726	0.0100571	2.11236
ENSG00000149485	ENSG00000149485	FADS1	10230	0.527664	0.919864	7.72512	10.5668	0.00115135	0.0100874	1.89194
ENSG00000158321	ENSG00000158321	AUTS2	24197	0.479853	0.925345	6.79303	10.5613	0.00115478	0.010095	1.89914
ENSG00000204536	ENSG00000204536	CCHCR1	5086	0.52792	1.11015	4.41453	10.5513	0.00116104	0.0101325	2.15869
ENSG00000112200	ENSG00000112200	ZNF451	16416	0.373782	0.88068	6.66596	10.5511	0.0011612	0.0101325	1.84124
ENSG00000164118	ENSG00000164118	CEP44	7132	0.36203	1.12483	4.12474	10.5465	0.00116406	0.0101481	2.18077
ENSG00000181856	ENSG00000181856	SLC2A4	4046	0.576125	3.99492	1.08959	10.5336	0.00117222	0.0102098	15.9437
ENSG00000173218	ENSG00000173218	VANGL1	9062	0.456853	0.924252	6.28942	10.511	0.00118668	0.0103165	1.8977
ENSG00000128602	ENSG00000128602	SMO	4311	0.609603	1.77189	4.78315	10.5105	0.00118696	0.0103165	3.41502
ENSG00000075213	ENSG00000075213	SEMA3A	9371	0.345854	1.83056	2.84449	10.5102	0.00118719	0.0103165	3.55675
ENSG00000147421	ENSG00000147421	HMBOX1	6634	0.465481	0.816011	6.50316	10.5021	0.00119237	0.0103521	1.76053
ENSG00000126602	ENSG00000126602	TRAP1	5227	0.515401	0.925807	6.41608	10.4861	0.00120277	0.0104376	1.89975
ENSG00000146263	ENSG00000146263	MMS22L	21793	0.365393	1.107	4.20635	10.4825	0.00120511	0.0104483	2.15397
ENSG00000179178	ENSG00000179178	TMEM125	2127	0.606958	3.33764	1.5854	10.4802	0.00120664	0.0104568	10.1095
ENSG00000084636	ENSG00000084636	COL16A1	9269	0.56608	3.39867	1.25266	10.4781	0.00120797	0.0104636	10.5464
ENSG00000165682	ENSG00000165682	CLEC1B	3670	0.373025	2.93322	2.10735	10.4658	0.00121608	0.0105242	7.63812
ENSG00000109929	ENSG00000109929	SC5D	5566	0.378189	1.44717	7.51865	10.4628	0.00121803	0.0105316	2.72672
ENSG00000138193	ENSG00000138193	PLCE1	12930	0.431168	2.47822	1.81598	10.4566	0.00122212	0.010562	5.57211
ENSG00000125895	ENSG00000125895	TMEM74B	2210	0.604525	1.05445	5.41574	10.4381	0.0012344	0.0106585	2.07692
ENSG00000134824	ENSG00000134824	FADS2	11026	0.580174	0.971252	9.61675	10.4324	0.00123822	0.0106859	1.96054
ENSG00000116147	ENSG00000116147	TNR	12960	0.441898	2.52592	2.29457	10.4309	0.00123928	0.0106859	5.75942
ENSG00000275591	ENSG00000275591	XKR5	5031	0.553965	3.94806	1.02754	10.4211	0.00124585	0.0107334	15.4342
ENSG00000167088	ENSG00000167088	SNRPD1	4909	0.405174	0.829971	5.981	10.421	0.00124592	0.0107334	1.77765
ENSG00000130176	ENSG00000130176	CNN1	2887	0.590578	3.42191	2.44351	10.4142	0.00125049	0.0107631	10.7176
ENSG00000124602	ENSG00000124602	UNC5CL	3136	0.521365	2.98736	1.41683	10.3938	0.00126441	0.0108698	7.93021
ENSG00000111052	ENSG00000111052	LIN7A	6795	0.427226	2.13392	2.95913	10.3914	0.00126602	0.010877	4.38909
ENSG00000163755	ENSG00000163755	HPS3	6256	0.402494	1.21342	5.31118	10.3882	0.0012682	0.0108908	2.31887
ENSG00000011347	ENSG00000011347	SYT7	5953	0.595834	2.31585	2.10494	10.3759	0.00127672	0.0109477	4.97899
ENSG00000132749	ENSG00000132749	TESMIN	5833	0.478999	3.49835	1.7275	10.3602	0.00128759	0.0110273	11.3008
ENSG00000120868	ENSG00000120868	APAF1	7908	0.42084	0.963817	5.86264	10.359	0.00128847	0.0110299	1.95046
ENSG00000197977	ENSG00000197977	ELOVL2	3997	0.469352	3.7571	1.27978	10.3529	0.00129269	0.011056	13.5207
ENSG00000169860	ENSG00000169860	P2RY1	6747	0.423003	1.09504	4.43403	10.3499	0.00129482	0.0110647	2.1362
ENSG00000187824	ENSG00000187824	TMEM220	3508	0.354618	5.91066	0.549625	10.3498	0.00129486	0.0110647	60.1568
ENSG00000229859	ENSG00000229859	PGA3	5039	0.545942	5.16538	0.657966	10.342	0.00130036	0.0111067	35.8867
ENSG00000105193	ENSG00000105193	RPS16	2603	0.507876	0.971361	8.50542	10.3359	0.00130465	0.0111383	1.96069
ENSG00000088826	ENSG00000088826	SMOX	2946	0.589613	1.32265	5.56551	10.3308	0.00130829	0.0111643	2.50126
ENSG00000132780	ENSG00000132780	NASP	8304	0.447736	0.90004	7.37788	10.3291	0.00130948	0.0111687	1.86612
ENSG00000138031	ENSG00000138031	ADCY3	6058	0.536316	1.09418	4.2624	10.3284	0.00130998	0.0111687	2.13492
ENSG00000104626	ENSG00000104626	ERI1	6385	0.410493	1.58663	2.96953	10.3254	0.00131213	0.011182	3.00347
ENSG00000148834	ENSG00000148834	GSTO1	1691	0.525133	0.983553	6.88235	10.3147	0.00131978	0.0112421	1.97733
ENSG00000142227	ENSG00000142227	EMP3	1667	0.605279	1.40135	5.25211	10.31	0.00132308	0.0112601	2.64148
ENSG00000144619	ENSG00000144619	CNTN4	9120	0.420943	5.26211	0.705031	10.2946	0.00133422	0.0113447	38.3754
ENSG00000172175	ENSG00000172175	MALT1	11527	0.388739	1.30532	4.54289	10.2929	0.00133545	0.0113502	2.47138
ENSG00000063127	ENSG00000063127	SLC6A16	3599	0.465685	1.82483	3.81954	10.281	0.00134407	0.0114183	3.54264
ENSG00000130956	ENSG00000130956	HABP4	4056	0.478057	0.913884	5.05553	10.2718	0.00135082	0.0114685	1.88411
ENSG00000167642	ENSG00000167642	SPINT2	5199	0.567994	2.53683	3.16144	10.2702	0.00135193	0.0114696	5.80313
ENSG00000244067	ENSG00000244067	GSTA2	1313	0.376238	5.73441	0.523383	10.2606	0.00135903	0.0115195	53.2388
ENSG00000184867	ENSG00000184867	ARMCX2	3589	0.530231	0.84977	5.61844	10.2547	0.00136339	0.011543	1.80221
ENSG00000163492	ENSG00000163492	CCDC141	15446	0.378156	3.13605	3.01054	10.2544	0.00136362	0.011543	8.79115
ENSG00000189362	ENSG00000189362	NEMP2	6521	0.428462	2.14205	2.1992	10.2296	0.00138201	0.0116935	4.41389
ENSG00000162373	ENSG00000162373	BEND5	2138	0.514967	2.5963	1.66704	10.2242	0.00138608	0.0117226	6.04733
ENSG00000159708	ENSG00000159708	LRRC36	4017	0.470998	3.55579	1.54883	10.2081	0.00139822	0.0118148	11.7598
ENSG00000137203	ENSG00000137203	TFAP2A	8274	0.444162	2.53088	2.18026	10.194	0.00140899	0.0118861	5.77926
ENSG00000197620	ENSG00000197620	CXorf40A	4104	0.553363	1.00915	4.77012	10.1938	0.00140917	0.0118861	2.01273
ENSG00000123219	ENSG00000123219	CENPK	4312	0.374072	1.56891	3.22384	10.1926	0.00141004	0.0118882	2.96681
ENSG00000100350	ENSG00000100350	FOXRED2	5577	0.559082	1.06352	4.52323	10.1909	0.00141134	0.0118939	2.09002
ENSG00000175029	ENSG00000175029	CTBP2	10946	0.51818	1.04875	6.15171	10.187	0.00141438	0.0119142	2.06874
ENSG00000153707	ENSG00000153707	PTPRD	11165	0.334796	0.9311	5.1891	10.1856	0.00141541	0.0119176	1.90673
ENSG00000115257	ENSG00000115257	PCSK4	3792	0.623418	1.94792	2.2402	10.1846	0.00141617	0.0119187	3.85817
ENSG00000000971	ENSG00000000971	CFH	8145	0.361449	4.57625	1.09796	10.1788	0.00142063	0.0119509	23.8555
ENSG00000175538	ENSG00000175538	KCNE3	3677	0.508839	2.02927	2.96123	10.1634	0.00143258	0.0120408	4.082
ENSG00000026559	ENSG00000026559	KCNG1	5437	0.540923	1.73274	3.22596	10.1561	0.00143826	0.0120778	3.32359
ENSG00000095932	ENSG00000095932	SMIM24	1498	0.589453	6.13892	0.550887	10.152	0.00144144	0.0120991	70.4693
ENSG00000198755	ENSG00000198755	RPL10A	1501	0.604264	1.06107	8.11581	10.1332	0.00145626	0.0122128	2.08648
ENSG00000164167	ENSG00000164167	LSM6	3993	0.427999	1.31905	3.64082	10.1265	0.00146153	0.0122515	2.49502
ENSG00000165629	ENSG00000165629	ATP5F1C	2326	0.413586	0.892477	5.87187	10.0962	0.00148574	0.0124344	1.85636
ENSG00000180998	ENSG00000180998	GPR137C	6193	0.372033	1.62736	3.06491	10.0959	0.00148596	0.0124344	3.08947
ENSG00000077063	ENSG00000077063	CTTNBP2	7035	0.424307	1.58958	4.40054	10.0949	0.00148679	0.0124358	3.00963
ENSG00000162714	ENSG00000162714	ZNF496	10531	0.495679	0.844322	6.33633	10.09	0.00149078	0.0124527	1.79542
ENSG00000125743	ENSG00000125743	SNRPD2	1608	0.53296	0.880667	7.45282	10.0886	0.00149191	0.0124567	1.84123
ENSG00000100003	ENSG00000100003	SEC14L2	5985	0.546867	1.36874	3.35257	10.0844	0.00149534	0.0124743	2.58244
ENSG00000125744	ENSG00000125744	RTN2	3238	0.567634	0.911634	5.42771	10.0757	0.00150235	0.0125217	1.88117
ENSG00000115271	ENSG00000115271	GCA	3664	0.388646	1.16239	4.0046	10.0624	0.00151322	0.0125958	2.23829
ENSG00000129219	ENSG00000129219	PLD2	4888	0.579583	0.814588	6.36249	10.0613	0.00151417	0.0125981	1.7588
ENSG00000109881	ENSG00000109881	CCDC34	3733	0.367265	1.13747	3.95234	10.0579	0.00151697	0.0126159	2.19995
ENSG00000130035	ENSG00000130035	GALNT8	9651	0.531862	1.19263	4.05625	10.0462	0.00152659	0.0126904	2.28569
ENSG00000141736	ENSG00000141736	ERBB2	10321	0.576398	2.1203	3.93853	10.0408	0.00153114	0.0127171	4.34784
ENSG00000170667	ENSG00000170667	RASA4B	4840	0.592355	1.33448	4.759	10.0305	0.0015397	0.0127658	2.52185
ENSG00000170961	ENSG00000170961	HAS2	4190	0.451313	4.27724	3.23689	10.0148	0.00155286	0.0128468	19.39
ENSG00000005471	ENSG00000005471	ABCB4	7727	0.399249	3.29465	1.5354	10.002	0.00156369	0.0129241	9.81267
ENSG00000149136	ENSG00000149136	SSRP1	6323	0.510043	0.924513	7.66173	10.0014	0.00156424	0.0129241	1.89804
ENSG00000136100	ENSG00000136100	VPS36	7293	0.431921	0.941051	5.61	9.99949	0.00156584	0.0129316	1.91993
ENSG00000168077	ENSG00000168077	SCARA3	4031	0.590176	2.85043	1.87114	9.9871	0.0015764	0.0130075	7.21216
ENSG00000107882	ENSG00000107882	SUFU	6865	0.555135	0.822456	6.39707	9.98455	0.00157859	0.0130143	1.76841
ENSG00000197903	ENSG00000197903	HIST1H2BK	381	0.611549	1.23783	5.50009	9.977	0.00158508	0.0130564	2.35844
ENSG00000164086	ENSG00000164086	DUSP7	5648	0.602868	1.04473	6.39946	9.97267	0.00158881	0.0130758	2.06298
ENSG00000110514	ENSG00000110514	MADD	8366	0.550562	0.866219	7.08183	9.96448	0.00159589	0.013117	1.82288
ENSG00000151150	ENSG00000151150	ANK3	25614	0.387835	1.3212	4.72756	9.9627	0.00159744	0.013124	2.49874
ENSG00000120253	ENSG00000120253	NUP43	4432	0.462094	1.13336	5.02034	9.96161	0.00159838	0.0131261	2.1937
ENSG00000164300	ENSG00000164300	SERINC5	9570	0.451097	0.84445	6.13115	9.9607	0.00159917	0.0131269	1.79558
ENSG00000105699	ENSG00000105699	LSR	2916	0.634088	3.51963	1.32578	9.94564	0.00161231	0.0132176	11.4687
ENSG00000169174	ENSG00000169174	PCSK9	4981	0.596266	5.43911	0.882361	9.92572	0.00162985	0.0133383	43.3846
ENSG00000142235	ENSG00000142235	LMTK3	5667	0.608788	3.09587	1.46656	9.91501	0.00163936	0.0134104	8.5497
ENSG00000078246	ENSG00000078246	TULP3	3181	0.489783	0.836921	5.90746	9.91139	0.00164259	0.013431	1.78623
ENSG00000164292	ENSG00000164292	RHOBTB3	8833	0.421714	1.27693	6.39095	9.87852	0.00167219	0.0136554	2.42322
ENSG00000166002	ENSG00000166002	SMCO4	1223	0.654947	1.61941	3.01563	9.87262	0.00167756	0.0136933	3.0725
ENSG00000165912	ENSG00000165912	PACSIN3	2752	0.617006	3.29925	3.28545	9.86851	0.00168132	0.0137181	9.84406
ENSG00000180340	ENSG00000180340	FZD2	2112	0.649148	3.32167	4.59525	9.86495	0.00168458	0.0137388	9.99823
ENSG00000137309	ENSG00000137309	HMGA1	2327	0.615385	2.16251	8.03769	9.85659	0.00169225	0.0137779	4.47694
ENSG00000182568	ENSG00000182568	SATB1	13409	0.405101	1.06408	6.01784	9.84246	0.00170529	0.01386	2.09084
ENSG00000140795	ENSG00000140795	MYLK3	9522	0.438878	3.40259	1.72163	9.82505	0.00172151	0.0139799	10.575
ENSG00000184374	ENSG00000184374	COLEC10	1670	0.453892	2.24205	5.09158	9.80648	0.00173898	0.0141097	4.7307
ENSG00000102048	ENSG00000102048	ASB9	2363	0.422344	2.24391	2.51041	9.80026	0.00174487	0.0141464	4.73681
ENSG00000136942	ENSG00000136942	RPL35	1535	0.601954	0.869366	7.20882	9.78713	0.00175737	0.0142285	1.82686
ENSG00000141404	ENSG00000141404	GNAL	8445	0.493665	2.21717	2.61274	9.76732	0.00177641	0.0143642	4.6498
ENSG00000154548	ENSG00000154548	SRSF12	4548	0.462181	2.6225	1.92744	9.74419	0.0017989	0.0145213	6.15817
ENSG00000169071	ENSG00000169071	ROR2	5818	0.422138	3.89906	3.12862	9.73547	0.00180746	0.0145804	14.9188
ENSG00000144381	ENSG00000144381	HSPD1	4245	0.444287	0.820853	7.22101	9.72256	0.0018202	0.0146745	1.76645
ENSG00000134748	ENSG00000134748	PRPF38A	5658	0.402969	1.13705	4.67493	9.70242	0.00184026	0.0147985	2.19931
ENSG00000159388	ENSG00000159388	BTG2	2757	0.506347	0.843738	6.18913	9.69918	0.0018435	0.0148183	1.79469
ENSG00000012048	ENSG00000012048	BRCA1	9187	0.46076	1.35566	3.31879	9.69301	0.0018497	0.0148619	2.55915
ENSG00000162881	ENSG00000162881	OXER1	1781	0.615385	3.09456	1.77404	9.68648	0.00185629	0.0149085	8.54191
ENSG00000007255	ENSG00000007255	TRAPPC6A	933	0.587353	1.33567	3.92787	9.68221	0.00186061	0.0149305	2.52392
ENSG00000102384	ENSG00000102384	CENPI	4321	0.41009	1.62894	4.04405	9.68077	0.00186207	0.0149359	3.09287
ENSG00000101417	ENSG00000101417	PXMP4	5723	0.494845	1.85904	2.73044	9.67857	0.00186429	0.0149475	3.62767
ENSG00000143119	ENSG00000143119	CD53	2152	0.442844	5.22176	1.41155	9.66161	0.00188159	0.0150732	37.3168
ENSG00000122483	ENSG00000122483	CCDC18	5633	0.402982	1.38711	3.2897	9.64812	0.00189545	0.0151588	2.61554
ENSG00000122176	ENSG00000122176	FMOD	3401	0.501617	4.95085	0.726785	9.64522	0.00189845	0.0151764	30.9282
ENSG00000240771	ENSG00000240771	ARHGEF25	3503	0.594062	3.48728	2.90448	9.62894	0.00191535	0.0152986	11.2144
ENSG00000091972	ENSG00000091972	CD200	2991	0.450017	2.67501	2.46437	9.62648	0.00191791	0.0153126	6.38643
ENSG00000174740	ENSG00000174740	PABPC5	3450	0.393623	1.83218	2.87661	9.62547	0.00191897	0.0153146	3.56074
ENSG00000109762	ENSG00000109762	SNX25	4567	0.410116	0.986389	4.45419	9.59972	0.00194607	0.0154918	1.98122
ENSG00000110700	ENSG00000110700	RPS13	2186	0.450137	0.896922	7.67101	9.59644	0.00194955	0.015513	1.86209
ENSG00000132535	ENSG00000132535	DLG4	10317	0.523602	0.899802	6.43021	9.59001	0.00195639	0.0155609	1.86581
ENSG00000135821	ENSG00000135821	GLUL	9032	0.476639	1.01663	7.582	9.5792	0.00196794	0.0156396	2.02319
ENSG00000175322	ENSG00000175322	ZNF519	15787	0.395072	1.80181	3.45297	9.57674	0.00197058	0.0156526	3.48657
ENSG00000121417	ENSG00000121417	ZNF211	3300	0.486364	1.26764	4.32971	9.57614	0.00197123	0.0156526	2.40768
ENSG00000170545	ENSG00000170545	SMAGP	3558	0.547499	0.984929	5.15823	9.57315	0.00197443	0.0156716	1.97922
ENSG00000175093	ENSG00000175093	SPSB4	3740	0.60107	2.50025	1.85905	9.56424	0.00198404	0.0157346	5.65782
ENSG00000181031	ENSG00000181031	RPH3AL	6066	0.574184	1.69224	2.65078	9.55218	0.00199712	0.0158119	3.23159
ENSG00000138629	ENSG00000138629	UBL7	1885	0.489655	1.19041	4.49333	9.5351	0.00201579	0.0159421	2.28218
ENSG00000171314	ENSG00000171314	PGAM1	2568	0.525312	0.78371	6.81062	9.53483	0.00201608	0.0159421	1.72155
ENSG00000106392	ENSG00000106392	C1GALT1	7805	0.359769	1.97823	5.47931	9.52916	0.00202233	0.0159848	3.94008
ENSG00000170608	ENSG00000170608	FOXA3	2192	0.61177	5.98103	0.42877	9.52414	0.00202786	0.0160152	63.164
ENSG00000198286	ENSG00000198286	CARD11	4707	0.505205	3.97493	1.16323	9.50895	0.00204472	0.0161416	15.7244
ENSG00000188778	ENSG00000188778	ADRB3	3241	0.573588	4.12813	1.73557	9.48326	0.00207355	0.0163483	17.486
ENSG00000114698	ENSG00000114698	PLSCR4	4227	0.357227	2.18983	3.22686	9.48256	0.00207435	0.0163483	4.56251
ENSG00000185480	ENSG00000185480	PARPBP	4745	0.372181	1.76582	3.08127	9.47063	0.00208788	0.0164345	3.40068
ENSG00000105737	ENSG00000105737	GRIK5	5014	0.551256	3.48357	3.18244	9.46723	0.00209175	0.0164581	11.1856
ENSG00000117598	ENSG00000117598	PLPPR5	4571	0.431197	3.66426	1.30859	9.44731	0.00211459	0.016624	12.678
ENSG00000189079	ENSG00000189079	ARID2	12127	0.39177	0.804683	6.18864	9.43508	0.00212874	0.0167272	1.74676
ENSG00000007516	ENSG00000007516	BAIAP3	6146	0.653759	1.561	5.21507	9.43368	0.00213036	0.0167272	2.95057
ENSG00000163689	ENSG00000163689	C3orf67	9455	0.376203	2.2692	2.02648	9.43156	0.00213282	0.0167396	4.82057
ENSG00000179348	ENSG00000179348	GATA2	4459	0.603947	0.826796	6.06681	9.42933	0.00213542	0.0167531	1.77374
ENSG00000140350	ENSG00000140350	ANP32A	7544	0.54666	0.813362	7.3298	9.42791	0.00213708	0.0167591	1.7573
ENSG00000117543	ENSG00000117543	DPH5	2970	0.425589	1.21915	4.21248	9.41956	0.00214683	0.0168217	2.32809
ENSG00000111906	ENSG00000111906	HDDC2	5888	0.423573	1.96352	3.28574	9.41771	0.00214899	0.0168278	3.90014
ENSG00000176842	ENSG00000176842	IRX5	2845	0.599649	3.71978	1.74093	9.41738	0.00214939	0.0168278	13.1754
ENSG00000110079	ENSG00000110079	MS4A4A	2948	0.408752	3.49927	1.67472	9.41299	0.00215454	0.0168473	11.308
ENSG00000132256	ENSG00000132256	TRIM5	4804	0.445254	0.935792	5.54402	9.40348	0.00216575	0.016928	1.91294
ENSG00000135124	ENSG00000135124	P2RX4	8159	0.512073	2.54099	4.15701	9.40072	0.00216901	0.0169465	5.8199
ENSG00000155858	ENSG00000155858	LSM11	6584	0.443348	1.23605	3.92657	9.3969	0.00217352	0.0169748	2.35553
ENSG00000151422	ENSG00000151422	FER	13614	0.385265	0.950973	4.56363	9.39578	0.00217485	0.0169782	1.93318
ENSG00000126215	ENSG00000126215	XRCC3	7507	0.584388	1.49256	3.19144	9.38966	0.00218212	0.0170209	2.81388
ENSG00000143924	ENSG00000143924	EML4	8357	0.391648	1.04247	6.77813	9.38821	0.00218386	0.0170274	2.05975
ENSG00000129450	ENSG00000129450	SIGLEC9	2539	0.536038	4.80541	1.07944	9.38251	0.00219066	0.0170735	27.9624
ENSG00000131269	ENSG00000131269	ABCB7	4671	0.405909	1.20692	4.67211	9.3752	0.0021994	0.0171275	2.30844
ENSG00000161647	ENSG00000161647	MPP3	4491	0.510354	1.49898	3.32443	9.37229	0.0022029	0.0171413	2.82644
ENSG00000196081	ENSG00000196081	ZNF724	3322	0.481638	2.44781	2.19604	9.37217	0.00220304	0.0171413	5.45588
ENSG00000116396	ENSG00000116396	KCNC4	25042	0.520166	1.12868	7.06372	9.37147	0.00220389	0.0171413	2.18658
ENSG00000154545	ENSG00000154545	MAGED4	4809	0.597006	0.999132	4.76535	9.36715	0.00220909	0.0171747	1.9988
ENSG00000139880	ENSG00000139880	CDH24	3748	0.575507	0.9768	4.55687	9.34142	0.00224032	0.0173891	1.9681
ENSG00000206535	ENSG00000206535	LNP1	2249	0.458426	2.63737	1.46678	9.32574	0.00225957	0.0175313	6.22195
ENSG00000164082	ENSG00000164082	GRM2	7096	0.56102	1.74315	3.22937	9.31812	0.00226899	0.0175972	3.34765
ENSG00000065361	ENSG00000065361	ERBB3	9039	0.50271	3.03013	1.69748	9.31062	0.00227829	0.0176621	8.16883
ENSG00000176340	ENSG00000176340	COX8A	507	0.585799	0.869223	5.93005	9.30843	0.00228102	0.017676	1.82668
ENSG00000118298	ENSG00000118298	CA14	3833	0.510566	3.56294	1.48451	9.3063	0.00228367	0.0176893	11.8183
ENSG00000269113	ENSG00000269113	TRABD2B	7034	0.508814	3.04233	1.47622	9.30402	0.00228652	0.0177042	8.23818
ENSG00000196440	ENSG00000196440	ARMCX4	13351	0.484084	0.882631	5.42284	9.28563	0.00230958	0.0178755	1.84373
ENSG00000128052	ENSG00000128052	KDR	6563	0.4341	0.937955	12.0852	9.2782	0.00231897	0.0179408	1.91581
ENSG00000022267	ENSG00000022267	FHL1	5997	0.50075	1.36884	3.23672	9.27595	0.00232183	0.0179556	2.58262
ENSG00000100290	ENSG00000100290	BIK	953	0.560336	3.88101	1.06062	9.27452	0.00232363	0.0179622	14.7333
ENSG00000153048	ENSG00000153048	CARHSP1	5577	0.591895	0.798936	6.75899	9.27324	0.00232526	0.0179675	1.73982
ENSG00000185669	ENSG00000185669	SNAI3	1732	0.58776	3.33969	0.981053	9.26871	0.00233102	0.0180024	10.1239
ENSG00000122406	ENSG00000122406	RPL5	3717	0.400592	1.04899	8.91465	9.25481	0.00234877	0.0181123	2.06908
ENSG00000172059	ENSG00000172059	KLF11	4589	0.494443	0.936963	5.21381	9.25324	0.00235079	0.0181205	1.91449
ENSG00000134138	ENSG00000134138	MEIS2	10798	0.433414	0.790659	6.38476	9.23485	0.00237452	0.0182816	1.72986
ENSG00000163449	ENSG00000163449	TMEM169	3628	0.461136	3.0911	1.84143	9.23138	0.00237902	0.0183084	8.52143
ENSG00000131069	ENSG00000131069	ACSS2	5385	0.522377	0.978944	6.10191	9.22342	0.00238939	0.0183807	1.97102
ENSG00000113790	ENSG00000113790	EHHADH	4700	0.386809	1.56981	2.83782	9.18982	0.00243365	0.0186909	2.96866
ENSG00000105221	ENSG00000105221	AKT2	15035	0.549252	0.808119	6.55644	9.17141	0.00245825	0.0188645	1.75093
ENSG00000065675	ENSG00000065675	PRKCQ	3295	0.475266	2.8955	1.35881	9.15853	0.00247561	0.01899	7.44102
ENSG00000185274	ENSG00000185274	GALNT17	4870	0.583573	3.98646	1.01955	9.13796	0.00250361	0.019166	15.8506
ENSG00000148308	ENSG00000148308	GTF3C5	3592	0.590757	0.78614	6.23146	9.12999	0.00251454	0.0192419	1.72445
ENSG00000128656	ENSG00000128656	CHN1	4971	0.436934	1.27712	3.54215	9.12646	0.00251939	0.0192713	2.42355
ENSG00000110880	ENSG00000110880	CORO1C	6532	0.456369	0.925792	8.82128	9.12185	0.00252575	0.0193046	1.89973
ENSG00000187243	ENSG00000187243	MAGED4B	4947	0.600566	0.990322	4.77033	9.12182	0.00252578	0.0193046	1.98663
ENSG00000147274	ENSG00000147274	RBMX	5882	0.446957	1.0857	7.75135	9.12007	0.0025282	0.0193076	2.1224
ENSG00000090661	ENSG00000090661	CERS4	4059	0.601872	1.20844	4.45548	9.11646	0.0025332	0.019338	2.31088
ENSG00000228716	ENSG00000228716	DHFR	4409	0.455205	1.49974	4.92714	9.10753	0.00254559	0.0194247	2.82793
ENSG00000163655	ENSG00000163655	GMPS	8885	0.41058	0.88896	5.23404	9.10281	0.00255217	0.0194671	1.85184
ENSG00000130413	ENSG00000130413	STK33	7599	0.404395	1.9821	2.13587	9.09876	0.00255782	0.0194945	3.95067
ENSG00000110324	ENSG00000110324	IL10RA	8102	0.526043	3.7178	1.00887	9.09001	0.00257009	0.0195723	13.1574
ENSG00000168137	ENSG00000168137	SETD5	10808	0.471132	0.864233	8.12182	9.06499	0.0026055	0.0198181	1.82037
ENSG00000063177	ENSG00000063177	RPL18	4209	0.568306	1.05978	8.6269	9.06421	0.00260661	0.0198186	2.08462
ENSG00000066248	ENSG00000066248	NGEF	4678	0.48354	4.80935	0.760457	9.05347	0.00262197	0.0199115	28.0388
ENSG00000265817	ENSG00000265817	FSBP	3597	0.337503	1.43249	3.73435	9.03411	0.00264988	0.0201154	2.69912
ENSG00000019582	ENSG00000019582	CD74	3184	0.542714	3.66638	1.01699	9.03064	0.00265492	0.0201455	12.6967
ENSG00000187325	ENSG00000187325	TAF9B	2791	0.441419	1.18556	3.70872	9.0299	0.00265599	0.0201456	2.27451
ENSG00000170540	ENSG00000170540	ARL6IP1	3666	0.428805	0.755478	6.44697	9.02156	0.00266813	0.0202232	1.68819
ENSG00000132386	ENSG00000132386	SERPINF1	3069	0.545455	4.33436	1.9477	9.01926	0.00267149	0.0202258	20.1731
ENSG00000149516	ENSG00000149516	MS4A3	2095	0.408115	4.97999	0.409148	9.0185	0.0026726	0.0202258	31.5593
ENSG00000165349	ENSG00000165349	SLC7A3	2265	0.513466	4.33429	0.662847	9.01013	0.00268488	0.0203079	20.1722
ENSG00000167005	ENSG00000167005	NUDT21	5954	0.412496	0.895174	5.9824	9.00768	0.00268847	0.0203269	1.85983
ENSG00000148300	ENSG00000148300	REXO4	2654	0.533911	0.965223	5.18366	8.98442	0.00272292	0.0205383	1.95236
ENSG00000105939	ENSG00000105939	ZC3HAV1	8235	0.453795	0.886461	7.30862	8.97892	0.00273112	0.0205756	1.84864
ENSG00000269556	ENSG00000269556	TMEM185A	5158	0.48798	0.904082	5.35364	8.96734	0.00274848	0.0206982	1.87135
ENSG00000189409	ENSG00000189409	MMP23B	2273	0.703036	3.28646	2.03224	8.96626	0.00275011	0.0207022	9.75717
ENSG00000165702	ENSG00000165702	GFI1B	6104	0.506717	2.80297	1.491	8.96157	0.00275718	0.0207472	6.97876
ENSG00000164591	ENSG00000164591	MYOZ3	6037	0.528408	1.25877	3.35482	8.96022	0.00275922	0.0207543	2.39292
ENSG00000089916	ENSG00000089916	GPATCH2L	21987	0.405194	0.988164	7.216	8.95499	0.00276712	0.0207973	1.98366
ENSG00000146700	ENSG00000146700	SSC4D	2819	0.512948	3.88415	3.59291	8.93706	0.00279443	0.0209942	14.7654
ENSG00000243811	ENSG00000243811	APOBEC3D	2528	0.515427	2.97864	2.40289	8.92913	0.00280659	0.0210772	7.8824
ENSG00000173930	ENSG00000173930	SLCO4C1	5334	0.405512	2.28355	2.39741	8.91365	0.00283047	0.0212314	4.86875
ENSG00000163565	ENSG00000163565	IFI16	5294	0.39762	0.888638	7.74508	8.90716	0.00284054	0.02129	1.85143
ENSG00000143190	ENSG00000143190	POU2F1	16078	0.41647	0.82917	6.24039	8.90158	0.00284923	0.0213468	1.77666
ENSG00000185885	ENSG00000185885	IFITM1	1080	0.541667	2.4509	5.14609	8.89852	0.00285403	0.0213742	5.46758
ENSG00000179750	ENSG00000179750	APOBEC3B	1896	0.516878	3.576	1.09039	8.89697	0.00285644	0.0213838	11.9257
ENSG00000204420	ENSG00000204420	MPIG6B	2937	0.534219	4.02539	0.811158	8.89099	0.00286582	0.0214371	16.2841
ENSG00000102409	ENSG00000102409	BEX4	1328	0.439006	0.815646	5.78417	8.88907	0.00286883	0.0214512	1.76009
ENSG00000152147	ENSG00000152147	GEMIN6	4361	0.473974	1.56708	3.08013	8.88064	0.0028821	0.0215323	2.96304
ENSG00000081913	ENSG00000081913	PHLPP1	9142	0.512251	0.834702	5.5378	8.87855	0.00288541	0.0215412	1.78349
ENSG00000138759	ENSG00000138759	FRAS1	18960	0.475105	0.85474	6.07489	8.87604	0.00288938	0.0215559	1.80843
ENSG00000187772	ENSG00000187772	LIN28B	6002	0.3997	1.98083	4.98849	8.87586	0.00288965	0.0215559	3.94721
ENSG00000054654	ENSG00000054654	SYNE2	31374	0.430356	0.974651	5.93062	8.86238	0.00291108	0.0217072	1.96517
ENSG00000105750	ENSG00000105750	ZNF85	4668	0.388603	1.22212	3.48002	8.85728	0.00291922	0.0217594	2.33289
ENSG00000133678	ENSG00000133678	TMEM254	2996	0.457276	1.32406	3.21637	8.85482	0.00292315	0.0217801	2.5037
ENSG00000184557	ENSG00000184557	SOCS3	2734	0.631309	0.931789	6.12833	8.81878	0.00298145	0.022171	1.90764
ENSG00000213585	ENSG00000213585	VDAC1	3163	0.541891	0.785675	6.66908	8.81534	0.00298709	0.0222042	1.7239
ENSG00000174669	ENSG00000174669	SLC29A2	2720	0.619485	1.38287	4.57538	8.81179	0.0029929	0.02223	2.60787
ENSG00000175287	ENSG00000175287	PHYHD1	2915	0.571527	1.67948	2.72812	8.79557	0.00301962	0.0223934	3.20312
ENSG00000198624	ENSG00000198624	CCDC69	4993	0.502904	1.79959	4.21536	8.78985	0.00302912	0.022455	3.48122
ENSG00000138821	ENSG00000138821	SLC39A8	6480	0.374383	1.36954	3.63967	8.77307	0.0030571	0.0226536	2.58388
ENSG00000006128	ENSG00000006128	TAC1	1888	0.46822	2.82287	1.8805	8.77125	0.00306016	0.0226658	7.07569
ENSG00000067445	ENSG00000067445	TRO	6716	0.529333	0.900848	7.00767	8.7426	0.00310861	0.0229552	1.86716
ENSG00000166025	ENSG00000166025	AMOTL1	10035	0.490882	0.781829	7.55034	8.74255	0.00310869	0.0229552	1.71931
ENSG00000105048	ENSG00000105048	TNNT1	2171	0.53708	5.24507	0.3293	8.73058	0.00312917	0.0230974	37.9247
ENSG00000143382	ENSG00000143382	ADAMTSL4	6432	0.609764	3.15656	1.96622	8.72686	0.00313557	0.0231356	8.917
ENSG00000110665	ENSG00000110665	C11orf21	4199	0.60562	5.16262	0.462381	8.72481	0.00313908	0.0231526	35.8182
ENSG00000101310	ENSG00000101310	SEC23B	4385	0.47366	0.854362	5.22094	8.7102	0.00316435	0.0233027	1.80796
ENSG00000169855	ENSG00000169855	ROBO1	10875	0.355218	0.986018	8.6564	8.70722	0.00316952	0.0233297	1.98071
ENSG00000165568	ENSG00000165568	AKR1E2	2417	0.521721	2.1471	2.33126	8.70441	0.00317441	0.0233432	4.42937
ENSG00000147874	ENSG00000147874	HAUS6	7932	0.429904	1.04717	4.3006	8.69399	0.00319261	0.0234653	2.06647
ENSG00000153294	ENSG00000153294	ADGRF4	3391	0.44972	5.20845	1.10442	8.67701	0.00322249	0.0236521	36.9744
ENSG00000128285	ENSG00000128285	MCHR1	2961	0.5667	5.32955	0.475556	8.67671	0.00322302	0.0236521	40.2118
ENSG00000133169	ENSG00000133169	BEX1	864	0.609954	3.01345	5.52928	8.66598	0.00324205	0.0237721	8.07496
ENSG00000183150	ENSG00000183150	GPR19	2623	0.40183	2.63078	1.62444	8.66538	0.00324313	0.0237721	6.1936
ENSG00000198034	ENSG00000198034	RPS4X	2982	0.509725	1.00749	8.65263	8.66137	0.00325026	0.0238152	2.01041
ENSG00000100802	ENSG00000100802	C14orf93	4243	0.441433	1.39473	3.06241	8.65281	0.00326558	0.0238997	2.6294
ENSG00000165646	ENSG00000165646	SLC18A2	4145	0.429433	3.85565	1.54056	8.64862	0.0032731	0.0239455	14.4766
ENSG00000177105	ENSG00000177105	RHOG	1782	0.590909	0.759289	7.08514	8.63221	0.0033027	0.0241342	1.69266
ENSG00000135926	ENSG00000135926	TMBIM1	5098	0.557277	0.759768	6.90417	8.62951	0.00330761	0.0241588	1.69322
ENSG00000141052	ENSG00000141052	MYOCD	8875	0.448676	3.49366	2.26901	8.62895	0.00330863	0.0241588	11.2641
ENSG00000142156	ENSG00000142156	COL6A1	5343	0.641213	0.867403	8.10002	8.62559	0.00331473	0.0241928	1.82438
ENSG00000141068	ENSG00000141068	KSR1	12178	0.555428	0.744713	6.1346	8.62499	0.00331583	0.0241928	1.67564
ENSG00000132031	ENSG00000132031	MATN3	3118	0.506414	3.45797	1.05975	8.61143	0.00334061	0.0243268	10.9888
ENSG00000104447	ENSG00000104447	TRPS1	11072	0.344924	1.07246	3.98944	8.60417	0.00335394	0.0243894	2.10302
ENSG00000161970	ENSG00000161970	RPL26	2513	0.43852	1.06437	7.564	8.60395	0.00335434	0.0243894	2.09125
ENSG00000205307	ENSG00000205307	SAP25	1388	0.674352	2.33923	1.72484	8.60099	0.00335981	0.0244198	5.06032
ENSG00000023697	ENSG00000023697	DERA	2844	0.428973	1.04262	5.06764	8.60011	0.00336143	0.0244222	2.05996
ENSG00000133119	ENSG00000133119	RFC3	2874	0.39318	1.16808	3.72071	8.59874	0.00336395	0.0244311	2.24713
ENSG00000102572	ENSG00000102572	STK24	12077	0.504016	0.756487	6.56442	8.59734	0.00336655	0.0244407	1.68937
ENSG00000148948	ENSG00000148948	LRRC4C	5356	0.367252	3.81548	1.56627	8.5941	0.00337255	0.0244748	14.0791
ENSG00000084444	ENSG00000084444	FAM234B	6807	0.469076	1.00491	4.8247	8.5927	0.00337514	0.0244843	2.00682
ENSG00000165821	ENSG00000165821	SALL2	5382	0.450019	1.81224	4.87519	8.58682	0.00338605	0.0245196	3.51186
ENSG00000054598	ENSG00000054598	FOXC1	3926	0.563169	0.916052	5.03867	8.58659	0.00338648	0.0245196	1.88694
ENSG00000241343	ENSG00000241343	RPL36A	3964	0.42003	1.26168	7.60851	8.57881	0.00340098	0.0246014	2.39775
ENSG00000182749	ENSG00000182749	PAQR7	3297	0.492872	1.20505	3.99741	8.57507	0.00340797	0.0246376	2.30545
ENSG00000145335	ENSG00000145335	SNCA	4014	0.462382	1.07145	4.16438	8.56838	0.00342051	0.0247001	2.10154
ENSG00000137841	ENSG00000137841	PLCB2	7350	0.58517	0.816232	7.26598	8.54146	0.00347148	0.0250395	1.7608
ENSG00000105246	ENSG00000105246	EBI3	1284	0.603583	4.32252	1.42125	8.53906	0.00347604	0.025054	20.0082
ENSG00000126756	ENSG00000126756	UXT	1243	0.463395	0.94155	5.25652	8.53417	0.00348541	0.0251114	1.92059
ENSG00000270800	ENSG00000270800	RPS10-NUDT3	5231	0.482126	0.883678	7.77594	8.52988	0.00349362	0.025161	1.84507
ENSG00000166924	ENSG00000166924	NYAP1	3586	0.658394	2.06384	1.79519	8.52713	0.00349891	0.02518	4.18097
ENSG00000124608	ENSG00000124608	AARS2	4298	0.522801	0.830919	5.28176	8.52506	0.00350289	0.0251895	1.77882
ENSG00000140988	ENSG00000140988	RPS2	2413	0.583506	1.0388	10.4264	8.52317	0.00350654	0.0252061	2.05452
ENSG00000136449	ENSG00000136449	MYCBPAP	6515	0.529394	2.32112	1.96392	8.5087	0.00353452	0.0253976	4.9972
ENSG00000213967	ENSG00000213967	ZNF726	6289	0.378439	2.75492	1.39976	8.50374	0.00354417	0.0254477	6.75017
ENSG00000163702	ENSG00000163702	IL17RC	4540	0.59163	1.677	2.98434	8.49591	0.00355945	0.0255297	3.19762
ENSG00000171723	ENSG00000171723	GPHN	6007	0.486932	0.956945	4.57444	8.49583	0.00355962	0.0255297	1.94119
ENSG00000235568	ENSG00000235568	NFAM1	5817	0.555785	5.42402	0.350677	8.49502	0.00356121	0.0255314	42.9331
ENSG00000123338	ENSG00000123338	NCKAP1L	10596	0.459419	1.70437	2.40568	8.48372	0.00358339	0.0256792	3.25887
ENSG00000135298	ENSG00000135298	ADGRB3	6490	0.435439	5.18644	0.286773	8.42938	0.00369206	0.0263401	36.4145
ENSG00000087299	ENSG00000087299	L2HGDH	6879	0.426952	1.76812	2.68015	8.42337	0.00370428	0.0264173	3.40609
ENSG00000115738	ENSG00000115738	ID2	2205	0.526531	1.79168	5.73132	8.39809	0.00375615	0.026737	3.46218
ENSG00000278845	ENSG00000278845	MRPL45	1705	0.466276	0.914646	4.54987	8.39555	0.00376141	0.0267644	1.88511
ENSG00000196290	ENSG00000196290	NIF3L1	1985	0.460957	1.20715	3.34168	8.38286	0.00378775	0.0269418	2.30882
ENSG00000152784	ENSG00000152784	PRDM8	4588	0.572363	2.40555	1.69062	8.37715	0.00379967	0.0270063	5.29839
ENSG00000128250	ENSG00000128250	RFPL1	1496	0.469251	3.35253	1.19116	8.36886	0.00381706	0.0271096	10.2144
ENSG00000110042	ENSG00000110042	DTX4	6072	0.531291	0.946352	4.2799	8.3663	0.00382243	0.0271375	1.92699
ENSG00000100979	ENSG00000100979	PLTP	2541	0.5427	2.05147	5.79991	8.36362	0.00382807	0.0271674	4.14528
ENSG00000256229	ENSG00000256229	ZNF486	4261	0.398967	1.72595	2.82886	8.35857	0.00383873	0.0272329	3.30798
ENSG00000124143	ENSG00000124143	ARHGAP40	3195	0.56964	3.3284	1.10524	8.35611	0.00384393	0.0272596	10.0449
ENSG00000102738	ENSG00000102738	MRPS31	2124	0.350753	1.03573	4.07399	8.35197	0.00385269	0.0272911	2.05016
ENSG00000170426	ENSG00000170426	SDR9C7	1765	0.465156	4.47506	0.521841	8.34612	0.00386511	0.0273486	22.2397
ENSG00000183807	ENSG00000183807	FAM162B	1036	0.519305	2.62854	2.05263	8.34456	0.00386843	0.0273486	6.18399
ENSG00000134007	ENSG00000134007	ADAM20	2795	0.37102	3.45546	0.976574	8.34408	0.00386945	0.0273486	10.9697
ENSG00000091513	ENSG00000091513	TF	26199	0.426963	2.76316	1.8034	8.3362	0.00388628	0.027447	6.78883
ENSG00000100060	ENSG00000100060	MFNG	3042	0.591387	1.07249	5.60551	8.33452	0.00388987	0.0274622	2.10306
ENSG00000206384	ENSG00000206384	COL6A6	9720	0.446708	3.49689	1.27617	8.33271	0.00389376	0.0274794	11.2894
ENSG00000164088	ENSG00000164088	PPM1M	3571	0.579109	1.84465	2.92556	8.31087	0.00394084	0.0277362	3.59165
ENSG00000108107	ENSG00000108107	RPL28	6933	0.556758	0.904237	9.5064	8.30371	0.00395642	0.0278181	1.87155
ENSG00000025293	ENSG00000025293	PHF20	8383	0.449243	0.721888	6.36616	8.30063	0.00396313	0.0278446	1.64934
ENSG00000196172	ENSG00000196172	ZNF681	6497	0.397414	1.60386	2.44638	8.276	0.00401726	0.0281937	3.03956
ENSG00000126895	ENSG00000126895	AVPR2	2252	0.638544	5.21298	0.387237	8.2638	0.00404434	0.0283627	37.0906
ENSG00000116017	ENSG00000116017	ARID3A	7210	0.592372	0.786935	7.67375	8.25955	0.00405381	0.0283973	1.7254
ENSG00000170037	ENSG00000170037	CNTROB	6234	0.532243	0.881914	5.85454	8.25947	0.004054	0.0283973	1.84282
ENSG00000132017	ENSG00000132017	DCAF15	2961	0.632219	0.745978	6.01422	8.2589	0.00405527	0.0283973	1.67711
ENSG00000141655	ENSG00000141655	TNFRSF11A	8999	0.489388	1.84022	5.63166	8.24719	0.00408152	0.0285601	3.58065
ENSG00000256713	ENSG00000256713	PGA5	2913	0.560934	4.27449	0.602448	8.24394	0.00408884	0.0286008	19.3531
ENSG00000100207	ENSG00000100207	TCF20	7548	0.574589	0.738794	6.60116	8.24078	0.00409596	0.02864	1.66878
ENSG00000060688	ENSG00000060688	SNRNP40	3881	0.427467	0.8452	5.05411	8.23672	0.00410512	0.0286829	1.79651
ENSG00000171962	ENSG00000171962	DRC3	7332	0.535188	1.87764	2.02885	8.23398	0.00411134	0.0287052	3.67474
ENSG00000142538	ENSG00000142538	PTH2	459	0.712418	5.28016	0.291027	8.20735	0.00417211	0.0290546	38.8584
ENSG00000204262	ENSG00000204262	COL5A2	7453	0.344023	0.842792	9.19041	8.20586	0.00417553	0.0290678	1.79352
ENSG00000198837	ENSG00000198837	DENND4B	7584	0.584916	0.726136	6.45957	8.19619	0.00419785	0.0291957	1.6542
ENSG00000185561	ENSG00000185561	TLCD2	5971	0.535254	1.50893	3.61518	8.1959	0.00419852	0.0291957	2.84598
ENSG00000051596	ENSG00000051596	THOC3	3453	0.426875	0.915856	4.57195	8.1939	0.00420314	0.0292065	1.88669
ENSG00000053524	ENSG00000053524	MCF2L2	20568	0.429065	1.1141	4.52472	8.17435	0.00424869	0.0295013	2.16461
ENSG00000089902	ENSG00000089902	RCOR1	6202	0.44534	0.718102	6.83725	8.17007	0.00425872	0.0295601	1.64502
ENSG00000127955	ENSG00000127955	GNAI1	24206	0.376725	0.750311	6.29971	8.16268	0.00427612	0.0296592	1.68216
ENSG00000064300	ENSG00000064300	NGFR	4150	0.635181	1.80636	2.85447	8.15986	0.00428276	0.0296783	3.4976
ENSG00000118816	ENSG00000118816	CCNI	3741	0.476611	1.01893	7.64956	8.15952	0.00428357	0.0296783	2.02642
ENSG00000198182	ENSG00000198182	ZNF607	4740	0.453376	1.38979	3.27537	8.15771	0.00428786	0.0296972	2.6204
ENSG00000135045	ENSG00000135045	C9orf40	2327	0.543189	1.41994	2.81862	8.15314	0.00429866	0.0297611	2.67574
ENSG00000175970	ENSG00000175970	UNC119B	5195	0.521078	0.907618	5.53802	8.15163	0.00430224	0.0297751	1.87595
ENSG00000182902	ENSG00000182902	SLC25A18	4741	0.55347	4.34546	0.769979	8.13628	0.00433883	0.0299955	20.329
ENSG00000111716	ENSG00000111716	LDHB	2983	0.376802	0.763386	7.13297	8.12229	0.00437243	0.0301948	1.69747
ENSG00000123080	ENSG00000123080	CDKN2C	3318	0.568716	3.2786	0.957719	8.11837	0.00438189	0.030249	9.70412
ENSG00000177600	ENSG00000177600	RPLP2	1955	0.595396	0.99751	9.71689	8.09431	0.00444045	0.0305977	1.99655
ENSG00000236609	ENSG00000236609	ZNF853	3857	0.638838	1.52536	3.30139	8.07302	0.00449293	0.0309441	2.87858
ENSG00000155090	ENSG00000155090	KLF10	4003	0.49313	1.25437	5.92085	8.07259	0.00449399	0.0309441	2.38562
ENSG00000089157	ENSG00000089157	RPLP0	4001	0.502874	0.892205	10.2238	8.06918	0.00450246	0.0309912	1.85601
ENSG00000187792	ENSG00000187792	ZNF70	6924	0.496678	0.973874	4.54683	8.06808	0.00450519	0.0309987	1.96411
ENSG00000087301	ENSG00000087301	TXNDC16	4739	0.408314	1.39047	3.38968	8.06362	0.00451628	0.0310525	2.62164
ENSG00000196584	ENSG00000196584	XRCC2	4853	0.429631	2.02837	2.65148	8.06078	0.00452336	0.0310899	4.07944
ENSG00000132423	ENSG00000132423	COQ3	1458	0.410837	2.13967	1.7313	8.05232	0.00454455	0.0312068	4.40661
ENSG00000173826	ENSG00000173826	KCNH6	4211	0.592733	3.66745	0.711154	8.05202	0.0045453	0.0312068	12.7061
ENSG00000100316	ENSG00000100316	RPL3	4787	0.542093	1.01574	9.75327	8.04414	0.0045651	0.0313087	2.02193
ENSG00000163710	ENSG00000163710	PCOLCE2	3538	0.423968	3.86953	0.695996	8.03654	0.0045843	0.0313837	14.6165
ENSG00000129244	ENSG00000129244	ATP1B2	3276	0.529609	3.60072	4.39254	8.03001	0.00460085	0.0314629	12.1318
ENSG00000117450	ENSG00000117450	PRDX1	1522	0.488173	0.768723	7.91985	8.02432	0.00461533	0.0315392	1.70376
ENSG00000137133	ENSG00000137133	HINT2	2395	0.546555	1.17808	3.33528	8.02337	0.00461776	0.0315444	2.26275
ENSG00000152527	ENSG00000152527	PLEKHH2	9835	0.402949	2.6233	1.88447	8.02011	0.00462606	0.0315898	6.16157
ENSG00000118181	ENSG00000118181	RPS25	1477	0.468517	1.10807	9.17872	8.01337	0.00464332	0.0316848	2.15558
ENSG00000137177	ENSG00000137177	KIF13A	11126	0.448769	0.742987	6.67899	8.00741	0.00465863	0.0317664	1.67364
ENSG00000196369	ENSG00000196369	SRGAP2B	7230	0.507607	0.718955	6.40611	7.99891	0.00468054	0.0319023	1.64599
ENSG00000167193	ENSG00000167193	CRK	4090	0.494621	0.715438	6.92581	7.99838	0.00468191	0.0319023	1.64198
ENSG00000149256	ENSG00000149256	TENM4	16330	0.480404	2.79604	1.94873	7.98814	0.00470848	0.0320488	6.94533
ENSG00000166106	ENSG00000166106	ADAMTS15	5673	0.59792	4.35863	0.587815	7.96777	0.00476175	0.0323765	20.5154
ENSG00000186314	ENSG00000186314	PRELID2	5375	0.409116	2.17181	1.97148	7.9508	0.00480662	0.0326348	4.5059
ENSG00000188312	ENSG00000188312	CENPP	9794	0.508372	1.60532	2.85068	7.93779	0.00484129	0.0328377	3.04264
ENSG00000204922	ENSG00000204922	UQCC3	2398	0.549208	0.874198	5.51195	7.936	0.00484608	0.0328557	1.83299
ENSG00000154040	ENSG00000154040	CABYR	3518	0.474417	1.94529	2.31571	7.9334	0.00485305	0.0328912	3.85115
ENSG00000171320	ENSG00000171320	ESCO2	7973	0.399599	2.43962	1.9425	7.93052	0.00486078	0.0329318	5.42498
ENSG00000168496	ENSG00000168496	FEN1	2478	0.546005	1.40692	4.06255	7.92662	0.00487127	0.0329911	2.6517
ENSG00000108423	ENSG00000108423	TUBD1	3330	0.430931	1.51817	2.75448	7.9185	0.00489318	0.0331276	2.86428
ENSG00000139547	ENSG00000139547	RDH16	3464	0.503464	2.69044	1.57862	7.91729	0.00489647	0.0331357	6.45512
ENSG00000174175	ENSG00000174175	SELP	3490	0.412321	3.50954	2.77096	7.90356	0.00493377	0.0333192	11.3887
ENSG00000105467	ENSG00000105467	SYNGR4	1240	0.610484	4.5606	0.60891	7.89455	0.00495839	0.0334497	23.5981
ENSG00000281406	ENSG00000281406	BLACAT1	2994	0.508684	4.726	0.424836	7.89281	0.00496318	0.0334702	26.4648
ENSG00000257529	ENSG00000257529	RPL36A-HNRNPH2	695	0.476259	1.1793	7.71497	7.88939	0.00497257	0.0335097	2.26467
ENSG00000224383	ENSG00000224383	PRR29	4142	0.616852	1.445	3.38369	7.88482	0.00498514	0.0335824	2.72263
ENSG00000183814	ENSG00000183814	LIN9	4442	0.46398	1.53398	2.52217	7.87239	0.00501951	0.033778	2.89584
ENSG00000152413	ENSG00000152413	HOMER1	6154	0.429314	1.09126	4.37772	7.8689	0.00502922	0.0338194	2.13061
ENSG00000172057	ENSG00000172057	ORMDL3	3752	0.57436	0.958394	4.55217	7.86713	0.00503415	0.0338405	1.94315
ENSG00000162244	ENSG00000162244	RPL29	2058	0.542274	0.991795	8.16064	7.86455	0.00504133	0.0338647	1.98866
ENSG00000130383	ENSG00000130383	FUT5	1992	0.445783	5.27741	0.160102	7.8559	0.00506552	0.0340152	38.7847
ENSG00000172292	ENSG00000172292	CERS6	7241	0.416379	0.882555	5.58441	7.85262	0.00507471	0.0340648	1.84364
ENSG00000100129	ENSG00000100129	EIF3L	4296	0.509544	0.860195	7.14105	7.84936	0.00508387	0.0340869	1.81528
ENSG00000130669	ENSG00000130669	PAK4	7115	0.5948	0.786674	5.28529	7.84274	0.00510253	0.0341911	1.72509
ENSG00000185008	ENSG00000185008	ROBO2	16663	0.395967	2.46955	2.71084	7.83579	0.00512218	0.0343106	5.53872
ENSG00000242114	ENSG00000242114	MTFP1	1696	0.597288	1.70295	2.64827	7.83345	0.00512882	0.034343	3.25566
ENSG00000204580	ENSG00000204580	DDR1	9122	0.59077	2.151	3.76624	7.83129	0.00513495	0.0343719	4.44136
ENSG00000173040	ENSG00000173040	EVC2	5509	0.471773	1.26332	4.19035	7.82445	0.0051544	0.0344899	2.40047
ENSG00000204882	ENSG00000204882	GPR20	1515	0.624422	5.31955	0.254547	7.81966	0.00516809	0.0345693	39.9342
ENSG00000183654	ENSG00000183654	MARCH11	1861	0.44331	4.56062	0.604331	7.81185	0.00519048	0.0346947	23.5985
ENSG00000175548	ENSG00000175548	ALG10B	11449	0.339942	1.21873	3.5825	7.80079	0.00522234	0.0348707	2.32742
ENSG00000213996	ENSG00000213996	TM6SF2	2188	0.59415	4.86248	0.383094	7.79576	0.00523688	0.0349539	29.0906
ENSG00000269891	ENSG00000269891	ARHGAP19-SLIT1	4089	0.524823	1.43204	2.71942	7.79222	0.00524716	0.0349872	2.69828
ENSG00000147257	ENSG00000147257	GPC3	2711	0.493176	2.81578	1.29016	7.79084	0.00525117	0.0350017	7.04098
ENSG00000239887	ENSG00000239887	C1orf226	4495	0.550167	1.37303	3.28596	7.785	0.00526818	0.0350904	2.59014
ENSG00000174950	ENSG00000174950	CD164L2	2041	0.632533	4.27312	0.416038	7.77905	0.00528556	0.0351703	19.3347
ENSG00000165379	ENSG00000165379	LRFN5	6140	0.416124	2.61891	2.98028	7.77772	0.00528946	0.0351827	6.14288
ENSG00000172809	ENSG00000172809	RPL38	3829	0.503526	0.946874	8.65977	7.77194	0.00530641	0.0352831	1.92769
ENSG00000100577	ENSG00000100577	GSTZ1	8477	0.547953	1.04759	3.82827	7.76836	0.00531694	0.0353407	2.06707
ENSG00000198547	ENSG00000198547	C20orf203	5076	0.482467	3.72698	0.621857	7.7652	0.00532624	0.0353901	13.2414
ENSG00000148344	ENSG00000148344	PTGES	1896	0.561709	5.43711	0.129736	7.76084	0.0053391	0.0354631	43.3245
ENSG00000163359	ENSG00000163359	COL6A3	19633	0.441807	1.37898	3.60722	7.75708	0.00535024	0.0354999	2.60085
ENSG00000104738	ENSG00000104738	MCM4	6973	0.481142	1.10066	5.36454	7.75592	0.00535368	0.0355103	2.14453
ENSG00000137710	ENSG00000137710	RDX	8528	0.414634	0.831566	8.50025	7.75119	0.00536773	0.0355785	1.77962
ENSG00000171643	ENSG00000171643	S100Z	1954	0.372057	5.25884	0.335082	7.74872	0.00537506	0.0356147	38.2885
ENSG00000172590	ENSG00000172590	MRPL52	3213	0.466231	1.00107	5.43054	7.74681	0.00538075	0.03564	2.00148
ENSG00000139200	ENSG00000139200	PIANP	3266	0.588487	3.71955	0.781386	7.74179	0.00539573	0.0357267	13.1733
ENSG00000176386	ENSG00000176386	CDC26	1175	0.49617	1.08857	3.51322	7.73761	0.00540822	0.0357969	2.12663
ENSG00000125107	ENSG00000125107	CNOT1	10852	0.431073	0.770239	8.06184	7.73666	0.00541107	0.0358033	1.70555
ENSG00000119042	ENSG00000119042	SATB2	10958	0.439953	1.15422	4.05239	7.72244	0.00545385	0.0360612	2.22563
ENSG00000142541	ENSG00000142541	RPL13A	2369	0.556775	1.00118	9.50836	7.71917	0.00546374	0.036114	2.00164
ENSG00000141449	ENSG00000141449	GREB1L	10572	0.449678	2.02429	4.42456	7.71625	0.0054726	0.03616	4.06793
ENSG00000229183	ENSG00000229183	PGA4	5148	0.545066	3.50175	0.787708	7.7107	0.00548944	0.036246	11.3274
ENSG00000164587	ENSG00000164587	RPS14	5099	0.483232	0.947901	9.42278	7.70797	0.00549776	0.0362883	1.92906
ENSG00000138670	ENSG00000138670	RASGEF1B	10183	0.400177	2.34058	4.30912	7.70233	0.00551496	0.0363891	5.06505
ENSG00000178163	ENSG00000178163	ZNF518B	10905	0.428152	0.713818	5.96297	7.69958	0.00552337	0.0364193	1.64014
ENSG00000229117	ENSG00000229117	RPL41	1088	0.470588	0.957332	8.04925	7.69722	0.00553059	0.0364542	1.94172
ENSG00000115484	ENSG00000115484	CCT4	2830	0.455124	0.744627	7.10892	7.69415	0.00554	0.0365035	1.67554
ENSG00000104237	ENSG00000104237	RP1	15273	0.41079	1.35579	4.00098	7.68844	0.00555757	0.0366066	2.55937
ENSG00000081026	ENSG00000081026	MAGI3	8180	0.428606	0.937175	4.9955	7.66672	0.00562485	0.0370112	1.91478
ENSG00000237190	ENSG00000237190	CDKN2AIPNL	1757	0.464997	1.13701	3.46058	7.64641	0.00568853	0.0374043	2.19924
ENSG00000115042	ENSG00000115042	FAHD2A	5665	0.53451	0.799968	5.03301	7.64129	0.0057047	0.0374976	1.74106
ENSG00000105202	ENSG00000105202	FBL	2173	0.503912	0.747971	6.82626	7.6373	0.00571734	0.0375595	1.67943
ENSG00000108379	ENSG00000108379	WNT3	4334	0.535302	2.5521	3.11965	7.63024	0.00573976	0.0376889	5.86488
ENSG00000049323	ENSG00000049323	LTBP1	7329	0.506481	0.879547	7.69034	7.62917	0.00574319	0.0376984	1.8398
ENSG00000152240	ENSG00000152240	HAUS1	2165	0.414319	0.989476	3.94348	7.62076	0.00577001	0.0378351	1.98546
ENSG00000253304	ENSG00000253304	TMEM200B	2639	0.712391	3.77721	3.86215	7.61255	0.00579636	0.037986	13.7105
ENSG00000150893	ENSG00000150893	FREM2	16223	0.445848	3.93815	5.64337	7.61234	0.00579702	0.037986	15.3285
ENSG00000132016	ENSG00000132016	C19orf57	3840	0.545573	1.80131	2.01978	7.60571	0.00581839	0.0381129	3.48538
ENSG00000158246	ENSG00000158246	TENT5B	2368	0.584037	1.64021	3.13161	7.59669	0.00584754	0.0382897	3.11711
ENSG00000214435	ENSG00000214435	AS3MT	2404	0.446339	2.39379	1.39395	7.59456	0.00585448	0.0382897	5.25538
ENSG00000170412	ENSG00000170412	GPRC5C	8005	0.610993	1.21486	3.37699	7.59437	0.00585508	0.0382897	2.32118
ENSG00000140807	ENSG00000140807	NKD1	17425	0.518049	2.43179	3.37232	7.55544	0.00598293	0.0389793	5.39562
ENSG00000067560	ENSG00000067560	RHOA	2582	0.5244	0.806052	9.11568	7.55525	0.00598354	0.0389793	1.74842
ENSG00000186815	ENSG00000186815	TPCN1	8728	0.567026	0.775405	5.27769	7.55361	0.005989	0.0390015	1.71167
ENSG00000180992	ENSG00000180992	MRPL14	959	0.601668	1.18754	3.77219	7.55051	0.00599931	0.0390552	2.27764
ENSG00000162493	ENSG00000162493	PDPN	3707	0.485838	4.68662	0.249595	7.54111	0.00603068	0.0391922	25.752
ENSG00000136122	ENSG00000136122	BORA	3189	0.421135	1.6639	2.19679	7.53866	0.0060389	0.0392322	3.16873
ENSG00000148950	ENSG00000148950	IMMP1L	3901	0.38426	1.49846	2.904	7.5111	0.006132	0.0397553	2.82541
ENSG00000164465	ENSG00000164465	DCBLD1	6819	0.445373	0.812306	6.19708	7.50709	0.00614567	0.0398167	1.75602
ENSG00000141858	ENSG00000141858	SAMD1	2263	0.642068	0.707081	6.15576	7.49827	0.00617583	0.0399848	1.6325
ENSG00000127507	ENSG00000127507	ADGRE2	8622	0.495129	2.26523	1.7354	7.49435	0.00618927	0.0400445	4.80732
ENSG00000186642	ENSG00000186642	PDE2A	7182	0.53105	0.941991	5.7236	7.47948	0.00624059	0.0403193	1.92118
ENSG00000137936	ENSG00000137936	BCAR3	6866	0.46155	0.715611	5.78915	7.47897	0.00624237	0.0403193	1.64218
ENSG00000183971	ENSG00000183971	NPW	1168	0.718322	3.43316	1.2193	7.4757	0.00625372	0.0403353	10.8015
ENSG00000198648	ENSG00000198648	STK39	4247	0.489993	1.14539	4.08671	7.47545	0.00625458	0.0403353	2.21205
ENSG00000165637	ENSG00000165637	VDAC2	2827	0.450654	0.693882	6.22514	7.47519	0.00625549	0.0403353	1.61763
ENSG00000105612	ENSG00000105612	DNASE2	2389	0.543324	1.66672	3.13929	7.46894	0.00627724	0.0404207	3.17492
ENSG00000186510	ENSG00000186510	CLCNKA	3476	0.59206	4.37386	0.606739	7.45315	0.00633257	0.040694	20.7331
ENSG00000180574	ENSG00000180574	EIF2S3B	2423	0.421791	1.20968	3.24487	7.44828	0.0063497	0.0407489	2.31286
ENSG00000132475	ENSG00000132475	H3F3B	6134	0.470003	0.796825	7.66386	7.44516	0.00636072	0.0408059	1.73727
ENSG00000149212	ENSG00000149212	SESN3	10573	0.390428	1.86708	5.82637	7.41681	0.00646172	0.0413838	3.64793
ENSG00000108352	ENSG00000108352	RAPGEFL1	5711	0.580459	0.916113	4.26889	7.41254	0.00647707	0.0414681	1.88702
ENSG00000021300	ENSG00000021300	PLEKHB1	4933	0.565984	2.35846	2.14023	7.40383	0.0065085	0.0416272	5.12821
ENSG00000108823	ENSG00000108823	SGCA	2452	0.595024	5.00106	0.256692	7.3986	0.00652747	0.0417345	32.0235
ENSG00000135390	ENSG00000135390	ATP5MC2	3991	0.456026	0.801426	7.47157	7.39731	0.00653216	0.0417503	1.74282
ENSG00000136040	ENSG00000136040	PLXNC1	9887	0.465359	2.85561	1.62143	7.36433	0.00665305	0.042423	7.23812
ENSG00000107833	ENSG00000107833	NPM3	928	0.575431	0.915504	4.13695	7.36154	0.00666336	0.0424601	1.88623
ENSG00000143256	ENSG00000143256	PFDN2	677	0.519941	0.759529	5.5272	7.35824	0.00667561	0.0425097	1.69294
ENSG00000171425	ENSG00000171425	ZNF581	1736	0.633641	1.22697	4.59775	7.35736	0.00667888	0.0425162	2.34074
ENSG00000166483	ENSG00000166483	WEE1	9239	0.4205	0.908985	5.04939	7.351	0.00670255	0.0426188	1.87772
ENSG00000123983	ENSG00000123983	ACSL3	7240	0.387569	0.726901	6.93887	7.3499	0.00670666	0.0426188	1.65508
ENSG00000213918	ENSG00000213918	DNASE1	13801	0.545975	0.867056	5.48076	7.34927	0.00670899	0.0426188	1.82394
ENSG00000180198	ENSG00000180198	RCC1	3888	0.536008	0.792747	5.10265	7.34881	0.00671071	0.0426188	1.73237
ENSG00000159307	ENSG00000159307	SCUBE1	12135	0.561022	1.7151	3.3344	7.3472	0.00671671	0.0426426	3.2832
ENSG00000184730	ENSG00000184730	APOBR	3792	0.630538	4.84569	0.700889	7.33432	0.00676503	0.0429183	28.7539
ENSG00000171863	ENSG00000171863	RPS7	5584	0.440903	0.783434	8.04025	7.33334	0.00676873	0.0429183	1.72122
ENSG00000144712	ENSG00000144712	CAND2	5587	0.601396	1.28143	3.36664	7.33321	0.00676919	0.0429183	2.4308
ENSG00000196104	ENSG00000196104	SPOCK3	4482	0.421464	2.80535	1.95014	7.33183	0.0067744	0.042937	6.99026
ENSG00000179344	ENSG00000179344	HLA-DQB1	4904	0.455954	3.064	2.84615	7.3275	0.00679076	0.0430263	8.36288
ENSG00000124243	ENSG00000124243	BCAS4	7583	0.504154	1.78184	2.27407	7.32338	0.00680632	0.0430961	3.43865
ENSG00000150275	ENSG00000150275	PCDH15	15423	0.349154	5.0311	0.277384	7.31823	0.00682586	0.043191	32.6972
ENSG00000108515	ENSG00000108515	ENO3	4292	0.570829	1.3764	3.22468	7.31511	0.0068377	0.0432515	2.59619
ENSG00000138376	ENSG00000138376	BARD1	6067	0.408109	1.10287	3.62664	7.30961	0.00685869	0.0433218	2.14781
ENSG00000146463	ENSG00000146463	ZMYM4	7647	0.402118	0.685606	6.40419	7.30938	0.00685956	0.0433218	1.60838
ENSG00000113384	ENSG00000113384	GOLPH3	2785	0.503052	0.688437	6.60283	7.30929	0.00685989	0.0433218	1.61154
ENSG00000107890	ENSG00000107890	ANKRD26	7941	0.37489	0.882171	4.79085	7.30163	0.0068892	0.0434758	1.84315
ENSG00000183309	ENSG00000183309	ZNF623	7146	0.45354	0.800812	5.10722	7.30095	0.00689182	0.0434778	1.74208
ENSG00000174748	ENSG00000174748	RPL15	7222	0.461091	0.868133	9.27983	7.28969	0.00693516	0.0437076	1.8253
ENSG00000241837	ENSG00000241837	ATP5PO	3336	0.422062	0.825793	5.18068	7.27931	0.00697534	0.0439171	1.77251
ENSG00000172197	ENSG00000172197	MBOAT1	1794	0.491081	1.69447	2.4378	7.2787	0.00697769	0.0439173	3.23657
ENSG00000111879	ENSG00000111879	FAM184A	7791	0.416378	1.83146	3.00852	7.27679	0.00698513	0.0439495	3.55896
ENSG00000203867	ENSG00000203867	RBM20	8162	0.505268	2.15606	3.52732	7.26882	0.00701617	0.044101	4.45697
ENSG00000171467	ENSG00000171467	ZNF318	9559	0.449315	0.729021	6.48416	7.26735	0.00702193	0.044108	1.65751
ENSG00000125531	ENSG00000125531	FNDC11	3625	0.643586	2.74486	1.22399	7.26624	0.00702629	0.0441207	6.70325
ENSG00000106603	ENSG00000106603	COA1	11820	0.418528	0.902274	4.94725	7.25979	0.00705156	0.0442501	1.86901
ENSG00000276045	ENSG00000276045	ORAI1	2262	0.625111	0.919893	5.19642	7.25728	0.00706141	0.0442973	1.89198
ENSG00000164062	ENSG00000164062	APEH	4669	0.593061	0.697339	5.99272	7.24885	0.00709464	0.0444616	1.62151
ENSG00000170893	ENSG00000170893	TRH	1978	0.613751	3.73567	0.64752	7.24816	0.00709735	0.0444639	13.3214
ENSG00000160323	ENSG00000160323	ADAMTS13	5708	0.635599	1.06179	3.96008	7.245	0.00710986	0.0445088	2.08752
ENSG00000120756	ENSG00000120756	PLS1	5294	0.376275	4.91108	0.406782	7.24477	0.00711078	0.0445088	30.0873
ENSG00000147465	ENSG00000147465	STAR	3767	0.512875	4.58114	0.215062	7.24457	0.00711156	0.0445088	23.9366
ENSG00000107317	ENSG00000107317	PTGDS	2711	0.647731	4.75906	0.265707	7.23406	0.00715332	0.0447555	27.0782
ENSG00000101282	ENSG00000101282	RSPO4	2710	0.550185	1.82513	1.94154	7.23094	0.00716577	0.0448186	3.5434
ENSG00000169241	ENSG00000169241	SLC50A1	2340	0.55	0.898596	4.37186	7.22856	0.00717527	0.0448632	1.86425
ENSG00000119535	ENSG00000119535	CSF3R	8429	0.536244	4.02629	0.396727	7.20317	0.0072775	0.0454395	16.2942
ENSG00000100216	ENSG00000100216	TOMM22	2191	0.483341	0.771852	5.41645	7.19779	0.00729934	0.0455489	1.70746
ENSG00000136104	ENSG00000136104	RNASEH2B	26291	0.404815	1.04326	3.64798	7.19401	0.00731472	0.0456294	2.06087
ENSG00000159212	ENSG00000159212	CLIC6	3860	0.545855	2.52889	1.42044	7.19344	0.00731706	0.0456294	5.77129
ENSG00000167414	ENSG00000167414	GNG8	216	0.611111	5.37221	0.0638705	7.1894	0.00733354	0.0457171	41.4186
ENSG00000137513	ENSG00000137513	NARS2	3153	0.431652	1.17346	3.33159	7.18091	0.00736834	0.0458704	2.25552
ENSG00000162849	ENSG00000162849	KIF26B	14403	0.537666	1.35183	4.35201	7.17123	0.00740819	0.0460765	2.55235
ENSG00000197134	ENSG00000197134	ZNF257	5029	0.381984	2.47818	1.37968	7.16924	0.00741641	0.0461125	5.57193
ENSG00000213213	ENSG00000213213	CCDC183	2964	0.615047	2.12913	2.70265	7.16751	0.00742358	0.046142	4.37454
ENSG00000106537	ENSG00000106537	TSPAN13	2224	0.444245	1.09834	6.67157	7.15546	0.0074736	0.0463769	2.14108
ENSG00000197444	ENSG00000197444	OGDHL	5724	0.550664	1.8144	2.22432	7.14988	0.00749692	0.0465064	3.51712
ENSG00000170085	ENSG00000170085	SIMC1	5536	0.49729	1.04153	4.01355	7.14741	0.00750721	0.0465398	2.05841
ENSG00000159596	ENSG00000159596	TMEM69	2439	0.447314	0.912763	4.40328	7.14077	0.00753507	0.046686	1.88265
ENSG00000105173	ENSG00000105173	CCNE1	2550	0.531373	1.56791	2.62561	7.13013	0.00757992	0.046915	2.96474
ENSG00000069956	ENSG00000069956	MAPK6	6388	0.390576	0.881771	6.0187	7.12968	0.00758183	0.046915	1.84264
ENSG00000141469	ENSG00000141469	SLC14A1	7182	0.444862	3.37586	1.01943	7.1295	0.00758257	0.046915	10.3809
ENSG00000011405	ENSG00000011405	PIK3C2A	9204	0.410365	0.707134	7.23679	7.12837	0.00758737	0.0469294	1.63256
ENSG00000123384	ENSG00000123384	LRP1	20839	0.586161	1.35954	7.96856	7.12583	0.00759814	0.0469807	2.56603
ENSG00000198719	ENSG00000198719	DLL1	3226	0.449473	1.57328	2.29816	7.12429	0.00760464	0.0470055	2.97581
ENSG00000188612	ENSG00000188612	SUMO2	3372	0.488138	0.885862	7.12423	7.1217	0.00761564	0.0470582	1.84787
ENSG00000105426	ENSG00000105426	PTPRS	8565	0.54606	1.04527	6.93963	7.10789	0.00767452	0.0473603	2.06375
ENSG00000162607	ENSG00000162607	USP1	4263	0.420361	0.838603	4.49116	7.10476	0.00768795	0.0473969	1.78832
ENSG00000130520	ENSG00000130520	LSM4	3029	0.549356	0.718069	5.78813	7.10267	0.00769694	0.0474269	1.64498
ENSG00000075415	ENSG00000075415	SLC25A3	8896	0.431992	0.749945	8.53836	7.10208	0.00769947	0.0474269	1.68173
ENSG00000108561	ENSG00000108561	C1QBP	2335	0.422698	0.699832	6.31057	7.1013	0.00770281	0.0474269	1.62432
ENSG00000205268	ENSG00000205268	PDE7A	7425	0.431246	0.860397	4.47842	7.09934	0.00771122	0.0474633	1.81554
ENSG00000111752	ENSG00000111752	PHC1	6090	0.506404	0.728281	5.59935	7.09405	0.00773402	0.0475882	1.65666
ENSG00000169252	ENSG00000169252	ADRB2	3443	0.511763	3.17286	0.77939	7.0847	0.00777448	0.0477906	9.01832
ENSG00000243989	ENSG00000243989	ACY1	4794	0.580935	1.62861	2.16394	7.07368	0.00782243	0.0480542	3.09216
ENSG00000064999	ENSG00000064999	ANKS1A	8495	0.56186	0.680626	6.42789	7.06887	0.00784345	0.0481678	1.60283
ENSG00000171357	ENSG00000171357	LURAP1	1854	0.540453	3.27474	0.778856	7.06137	0.00787636	0.0483542	9.67821
ENSG00000049089	ENSG00000049089	COL9A2	4217	0.585487	2.81995	2.27486	7.0592	0.00788594	0.0483974	7.06139
ENSG00000168710	ENSG00000168710	AHCYL1	5113	0.483473	0.684584	6.58794	7.04921	0.00793003	0.0486051	1.60724
ENSG00000099337	ENSG00000099337	KCNK6	6169	0.536878	0.854316	4.99717	7.04305	0.00795736	0.0487411	1.8079
ENSG00000171943	ENSG00000171943	SRGAP2C	7311	0.419642	0.670728	6.60695	7.02677	0.00803001	0.0491543	1.59188
ENSG00000181804	ENSG00000181804	SLC9A9	4087	0.408368	1.08553	4.35489	7.02533	0.00803646	0.049178	2.12215
ENSG00000113838	ENSG00000113838	TBCCD1	3405	0.410279	0.960536	3.88147	7.01561	0.0080802	0.0494297	1.94603
ENSG00000166575	ENSG00000166575	TMEM135	5030	0.373956	1.04746	5.1419	7.01125	0.0080999	0.0495023	2.06689
ENSG00000105894	ENSG00000105894	PTN	1713	0.437828	2.99148	1.91472	7.00695	0.00811938	0.0495734	7.95289
ENSG00000198056	ENSG00000198056	PRIM1	2437	0.431268	1.95318	1.63882	6.99315	0.00818222	0.0498833	3.87227
ENSG00000198576	ENSG00000198576	ARC	2991	0.668673	1.95048	1.71532	6.99292	0.00818327	0.0498833	3.86504
ENSG00000094916	ENSG00000094916	CBX5	15040	0.417487	0.762728	8.11838	6.99181	0.00818835	0.0498982	1.6967

## Sheet: ST9B
	ensembl_gene_id	hgnc_symbol	length	GC	logFC	logCPM	LR	PValue	FDR	fc
ENSG00000275896	ENSG00000275896	PRSS2	1259	0.532963	-7.71218	6.23323	347.309	1.63321e-77	3.0982e-73	-209.7
ENSG00000119630	ENSG00000119630	PGF	5962	0.581181	-5.22384	8.41661	216.542	5.13786e-49	4.87326e-45	-37.3707
ENSG00000137809	ENSG00000137809	ITGA11	10864	0.501473	-4.80864	7.77279	205.22	1.51642e-46	9.58883e-43	-28.025
ENSG00000110090	ENSG00000110090	CPT1A	6565	0.555674	-4.66602	5.68993	193.313	6.0136e-44	2.85195e-40	-25.3871
ENSG00000073737	ENSG00000073737	DHRS9	3750	0.411467	-11.6974	6.11969	180.939	3.02247e-41	1.14672e-37	-3321.07
ENSG00000130294	ENSG00000130294	KIF1A	16695	0.57658	-4.87629	8.75274	165.767	6.21959e-38	1.71858e-34	-29.3705
ENSG00000234745	ENSG00000234745	HLA-B	3051	0.597509	-3.86143	5.65688	165.728	6.34162e-38	1.71858e-34	-14.5347
ENSG00000214944	ENSG00000214944	ARHGEF28	15617	0.433438	-4.60861	7.11779	165.115	8.6345e-38	2.04746e-34	-24.3966
ENSG00000080573	ENSG00000080573	COL5A3	6750	0.540741	-6.493	4.94162	164.134	1.41414e-37	2.9807e-34	-90.0716
ENSG00000196611	ENSG00000196611	MMP1	1970	0.4	-5.03796	11.141	159.722	1.30122e-36	2.46841e-33	-32.8531
ENSG00000140853	ENSG00000140853	NLRC5	12386	0.559906	-6.36739	4.57514	150.916	1.0932e-34	1.72816e-31	-82.561
ENSG00000147852	ENSG00000147852	VLDLR	9339	0.425956	-3.87366	5.14556	147.383	6.47186e-34	9.07126e-31	-14.6584
ENSG00000221968	ENSG00000221968	FADS3	6283	0.563743	-3.3545	6.66671	147.224	7.01244e-34	9.07126e-31	-10.2283
ENSG00000184792	ENSG00000184792	OSBP2	6700	0.569104	-4.38556	4.85265	147.179	7.17285e-34	9.07126e-31	-20.9019
ENSG00000221866	ENSG00000221866	PLXNA4	16372	0.437332	-4.47104	4.8718	145.437	1.72341e-33	1.96079e-30	-22.1777
ENSG00000114812	ENSG00000114812	VIPR1	7384	0.563651	-3.75017	5.55321	142.462	7.70682e-33	8.12213e-30	-13.4559
ENSG00000134508	ENSG00000134508	CABLES1	6654	0.540878	-3.29716	6.0719	129.854	4.4115e-30	3.98506e-27	-9.82981
ENSG00000166670	ENSG00000166670	MMP10	1758	0.37372	-5.69526	4.87792	129.348	5.69244e-30	4.69503e-27	-51.8138
ENSG00000158258	ENSG00000158258	CLSTN2	14596	0.474582	-3.7931	4.90575	128.973	6.87361e-30	5.43302e-27	-13.8624
ENSG00000102007	ENSG00000102007	PLP2	1279	0.506646	-4.30031	5.21284	128.339	9.46199e-30	7.17976e-27	-19.7026
ENSG00000137801	ENSG00000137801	THBS1	9158	0.456868	-4.43396	11.868	127.244	1.64288e-29	1.19867e-26	-21.615
ENSG00000170801	ENSG00000170801	HTRA3	3321	0.616079	-3.63253	6.70924	125.005	5.07699e-29	3.43966e-26	-12.4023
ENSG00000128833	ENSG00000128833	MYO5C	10045	0.482529	-4.50622	5.09816	119.541	7.97396e-28	4.72706e-25	-22.7252
ENSG00000144063	ENSG00000144063	MALL	3167	0.542153	-3.53832	4.93141	116.357	3.97096e-27	2.21556e-24	-11.6183
ENSG00000120885	ENSG00000120885	CLU	6616	0.495919	-3.20458	5.58708	112.704	2.50563e-26	1.21877e-23	-9.21883
ENSG00000162894	ENSG00000162894	FCMR	2348	0.494889	-6.50682	3.45853	109.772	1.09929e-25	4.84964e-23	-90.9385
ENSG00000046653	ENSG00000046653	GPM6B	5675	0.448811	-2.88605	5.19003	108.271	2.34429e-25	9.46194e-23	-7.39243
ENSG00000204525	ENSG00000204525	HLA-C	2507	0.589549	-2.96678	6.60486	107.374	3.68563e-25	1.45659e-22	-7.81792
ENSG00000178695	ENSG00000178695	KCTD12	6225	0.435663	-3.12562	7.19134	107.115	4.20022e-25	1.59356e-22	-8.72782
ENSG00000133800	ENSG00000133800	LYVE1	3515	0.418777	-5.39063	8.68536	106.88	4.73035e-25	1.7595e-22	-41.951
ENSG00000069667	ENSG00000069667	RORA	17040	0.440317	-4.45358	7.68028	106.621	5.39077e-25	1.96659e-22	-21.9109
ENSG00000277586	ENSG00000277586	NEFL	4329	0.478632	-3.90555	4.21829	105.816	8.08941e-25	2.8954e-22	-14.9861
ENSG00000163092	ENSG00000163092	XIRP2	13031	0.394674	-4.4438	3.66449	105.085	1.16999e-24	4.03541e-22	-21.7629
ENSG00000152785	ENSG00000152785	BMP3	5734	0.392222	-4.42259	4.10744	102.068	5.36454e-24	1.75458e-21	-21.4453
ENSG00000168528	ENSG00000168528	SERINC2	3549	0.608904	-3.12774	5.34891	96.5432	8.73192e-23	2.33302e-20	-8.74065
ENSG00000125845	ENSG00000125845	BMP2	3601	0.520966	-3.1231	4.97938	95.4255	1.53567e-22	3.99063e-20	-8.71259
ENSG00000144057	ENSG00000144057	ST6GAL2	7708	0.442657	-3.99559	3.96646	95.0046	1.89946e-22	4.86929e-20	-15.9511
ENSG00000164330	ENSG00000164330	EBF1	6178	0.462933	-3.75751	4.0614	88.1841	5.96383e-21	1.36306e-18	-13.5245
ENSG00000109501	ENSG00000109501	WFS1	4513	0.61068	-2.832	7.78742	87.8898	6.92061e-21	1.54452e-18	-7.12062
ENSG00000101825	ENSG00000101825	MXRA5	9793	0.458491	-3.54783	4.72733	87.7553	7.40749e-21	1.63395e-18	-11.6951
ENSG00000179542	ENSG00000179542	SLITRK4	8914	0.448059	-2.87618	7.91796	86.6866	1.27156e-20	2.69742e-18	-7.34202
ENSG00000105974	ENSG00000105974	CAV1	4082	0.488731	-3.02184	8.19561	85.5024	2.31419e-20	4.77175e-18	-8.122
ENSG00000178404	ENSG00000178404	CEP295NL	2758	0.54351	-2.70332	5.4391	84.7668	3.35715e-20	6.84786e-18	-6.513
ENSG00000152953	ENSG00000152953	STK32B	5324	0.503381	-4.99068	4.07568	83.2803	7.12061e-20	1.33741e-17	-31.7939
ENSG00000186907	ENSG00000186907	RTN4RL2	2387	0.669879	-4.237	3.66496	82.9199	8.54464e-20	1.55858e-17	-18.8567
ENSG00000165186	ENSG00000165186	PTCHD1	13714	0.43802	-4.79227	5.64197	82.1962	1.23224e-19	2.14456e-17	-27.7088
ENSG00000205363	ENSG00000205363	INSYN1	6573	0.567473	-4.01199	3.46224	80.2251	3.34094e-19	5.60865e-17	-16.1335
ENSG00000171388	ENSG00000171388	APLN	3205	0.582839	-3.95515	10.7007	79.9918	3.75962e-19	6.20174e-17	-15.5102
ENSG00000156011	ENSG00000156011	PSD3	15213	0.421482	-2.49042	4.96794	78.7194	7.15886e-19	1.15088e-16	-5.61941
ENSG00000102109	ENSG00000102109	PCSK1N	1363	0.674982	-4.7177	2.932	78.0991	9.80006e-19	1.54779e-16	-26.313
ENSG00000197535	ENSG00000197535	MYO5A	12988	0.42162	-2.63403	6.98462	77.4084	1.39022e-18	2.16168e-16	-6.20757
ENSG00000182240	ENSG00000182240	BACE2	9619	0.475517	-2.70709	5.81592	76.8848	1.81231e-18	2.76101e-16	-6.53001
ENSG00000143816	ENSG00000143816	WNT9A	3971	0.644674	-4.65558	2.99421	76.8771	1.81933e-18	2.76101e-16	-25.204
ENSG00000028277	ENSG00000028277	POU2F2	9072	0.482804	-2.19364	5.88879	76.4422	2.26759e-18	3.41399e-16	-4.57457
ENSG00000005187	ENSG00000005187	ACSM3	7822	0.422654	-3.56733	4.95393	76.0861	2.71563e-18	4.05634e-16	-11.8542
ENSG00000159433	ENSG00000159433	STARD9	20706	0.497778	-2.5406	7.72444	75.6547	3.37866e-18	4.96846e-16	-5.8183
ENSG00000099260	ENSG00000099260	PALMD	8244	0.404294	-3.62844	4.64498	74.5499	5.91246e-18	8.49692e-16	-12.3671
ENSG00000185112	ENSG00000185112	FAM43A	2494	0.609864	-2.77223	7.79334	74.5215	5.9982e-18	8.55533e-16	-6.83164
ENSG00000215012	ENSG00000215012	RTL10	6803	0.569014	-2.38931	6.7938	74.1419	7.27003e-18	1.02157e-15	-5.23906
ENSG00000096433	ENSG00000096433	ITPR3	9870	0.59078	-2.43065	7.66684	73.4841	1.01452e-17	1.40478e-15	-5.39138
ENSG00000050165	ENSG00000050165	DKK3	5059	0.5254	-2.68456	6.35323	72.9711	1.31561e-17	1.80848e-15	-6.42886
ENSG00000166963	ENSG00000166963	MAP1A	10629	0.554144	-2.73599	8.27996	72.0898	2.05619e-17	2.70875e-15	-6.66217
ENSG00000158106	ENSG00000158106	RHPN1	4172	0.669942	-2.49912	5.14655	71.5894	2.64982e-17	3.46669e-15	-5.65341
ENSG00000145794	ENSG00000145794	MEGF10	9007	0.429222	-3.06881	3.91555	70.7535	4.04761e-17	5.08497e-15	-8.3908
ENSG00000170365	ENSG00000170365	SMAD1	6058	0.450314	-2.76908	7.23634	69.8485	6.40385e-17	7.88837e-15	-6.81672
ENSG00000060656	ENSG00000060656	PTPRU	6682	0.616881	-2.38559	6.21969	69.3261	8.34585e-17	1.01488e-14	-5.22558
ENSG00000136378	ENSG00000136378	ADAMTS7	7730	0.530789	-2.78658	8.78588	68.9468	1.01153e-16	1.22221e-14	-6.89991
ENSG00000113763	ENSG00000113763	UNC5A	4359	0.645331	-5.41124	2.89984	68.7252	1.13183e-16	1.35037e-14	-42.5544
ENSG00000107099	ENSG00000107099	DOCK8	13784	0.480702	-2.99197	4.52405	68.0811	1.56909e-16	1.80398e-14	-7.9556
ENSG00000165507	ENSG00000165507	DEPP1	2979	0.557234	-3.27538	6.35077	67.9097	1.71157e-16	1.95593e-14	-9.68251
ENSG00000170891	ENSG00000170891	CYTL1	1003	0.475573	-4.71411	2.89754	67.675	1.92792e-16	2.17694e-14	-26.2476
ENSG00000187720	ENSG00000187720	THSD4	15837	0.485572	-3.44839	4.88683	67.6416	1.96087e-16	2.20105e-14	-10.9161
ENSG00000115380	ENSG00000115380	EFEMP1	3962	0.447501	-2.79998	6.34531	67.3414	2.2834e-16	2.53311e-14	-6.96431
ENSG00000136158	ENSG00000136158	SPRY2	3038	0.506912	-2.05223	6.48724	67.1917	2.46344e-16	2.71695e-14	-4.14746
ENSG00000115525	ENSG00000115525	ST3GAL5	16318	0.483638	-2.37491	6.83797	66.8126	2.98577e-16	3.25517e-14	-5.18704
ENSG00000103489	ENSG00000103489	XYLT1	11004	0.474282	-2.26665	6.0071	64.9753	7.58413e-16	7.94867e-14	-4.81205
ENSG00000171522	ENSG00000171522	PTGER4	3961	0.513254	-4.76017	2.84718	64.8534	8.06813e-16	8.40742e-14	-27.099
ENSG00000154928	ENSG00000154928	EPHB1	6956	0.523433	-3.5392	5.66029	64.3385	1.04779e-15	1.08025e-13	-11.6253
ENSG00000035862	ENSG00000035862	TIMP2	5633	0.569679	-2.54201	8.1638	62.7019	2.40481e-15	2.38844e-13	-5.82401
ENSG00000139629	ENSG00000139629	GALNT6	7347	0.536001	-2.77772	4.88246	62.4073	2.79289e-15	2.74513e-13	-6.85769
ENSG00000118523	ENSG00000118523	CTGF	2339	0.55451	-2.41231	8.38301	62.1101	3.24774e-15	3.14335e-13	-5.32327
ENSG00000111261	ENSG00000111261	MANSC1	6015	0.434414	-2.55773	5.25577	61.9956	3.4423e-15	3.31474e-13	-5.88781
ENSG00000168994	ENSG00000168994	PXDC1	2474	0.607518	-2.5748	6.81253	61.5814	4.24808e-15	4.07e-13	-5.95789
ENSG00000184156	ENSG00000184156	KCNQ3	12646	0.465444	-5.31418	5.14017	61.2155	5.11574e-15	4.87667e-13	-39.7857
ENSG00000134070	ENSG00000134070	IRAK2	3483	0.518519	-2.7096	3.78206	61.0864	5.46229e-15	5.18098e-13	-6.5414
ENSG00000137393	ENSG00000137393	RNF144B	5175	0.421063	-3.13816	4.00776	60.4763	7.44712e-15	6.99365e-13	-8.80402
ENSG00000105520	ENSG00000105520	PLPPR2	3273	0.626948	-1.98941	5.77007	60.2961	8.16072e-15	7.58867e-13	-3.97074
ENSG00000139970	ENSG00000139970	RTN1	6209	0.457078	-3.09387	3.23767	59.2554	1.3848e-14	1.25692e-12	-8.53781
ENSG00000108622	ENSG00000108622	ICAM2	3243	0.44465	-2.299	7.86114	59.1208	1.48281e-14	1.33947e-12	-4.92117
ENSG00000140479	ENSG00000140479	PCSK6	13239	0.454868	-3.84315	9.2867	59.0454	1.54072e-14	1.37865e-12	-14.3517
ENSG00000119681	ENSG00000119681	LTBP2	9091	0.521835	-2.94355	7.79824	58.519	2.01333e-14	1.77641e-12	-7.69302
ENSG00000174136	ENSG00000174136	RGMB	6671	0.473392	-2.15493	5.9544	58.4452	2.09034e-14	1.83582e-12	-4.45348
ENSG00000038945	ENSG00000038945	MSR1	7812	0.325781	-4.1368	2.66324	58.3318	2.21438e-14	1.9358e-12	-17.5915
ENSG00000180537	ENSG00000180537	RNF182	4090	0.426406	-4.15773	2.83468	57.4462	3.47353e-14	2.98157e-12	-17.8485
ENSG00000162981	ENSG00000162981	FAM84A	8384	0.443344	-2.61077	4.9005	57.3787	3.59485e-14	3.07181e-12	-6.10828
ENSG00000188211	ENSG00000188211	NCR3LG1	6438	0.468468	-3.22144	3.53499	56.4296	5.8247e-14	4.82509e-12	-9.32719
ENSG00000143469	ENSG00000143469	SYT14	13926	0.348916	-3.17136	3.15276	56.2462	6.39424e-14	5.27385e-12	-9.00895
ENSG00000165886	ENSG00000165886	UBTD1	1706	0.664713	-1.87505	5.80099	56.0597	7.03046e-14	5.7735e-12	-3.66813
ENSG00000100364	ENSG00000100364	KIAA0930	10019	0.556543	-2.2853	6.59141	55.8345	7.88371e-14	6.41863e-12	-4.87465
ENSG00000179163	ENSG00000179163	FUCA1	2047	0.548119	-3.36036	2.96209	55.8085	7.98854e-14	6.47618e-12	-10.27
ENSG00000136999	ENSG00000136999	NOV	2673	0.466517	-5.53638	2.41202	54.1752	1.83382e-13	1.43159e-11	-46.4105
ENSG00000145990	ENSG00000145990	GFOD1	10686	0.469118	-1.96151	7.50839	54.1286	1.87787e-13	1.45997e-11	-3.89469
ENSG00000111371	ENSG00000111371	SLC38A1	10015	0.45312	-2.38049	7.57727	54.0984	1.90697e-13	1.47654e-11	-5.20714
ENSG00000171867	ENSG00000171867	PRNP	2851	0.49281	-1.82788	6.17556	53.4689	2.62713e-13	1.97765e-11	-3.55016
ENSG00000048052	ENSG00000048052	HDAC9	16827	0.394604	-3.02909	4.58271	52.9014	3.50722e-13	2.59891e-11	-8.16295
ENSG00000105499	ENSG00000105499	PLA2G4C	6613	0.502646	-3.42611	5.02261	52.8567	3.58801e-13	2.64842e-11	-10.7488
ENSG00000178922	ENSG00000178922	HYI	2740	0.59854	-1.84937	6.4021	52.6953	3.8952e-13	2.86403e-11	-3.60342
ENSG00000152128	ENSG00000152128	TMEM163	6804	0.519547	-2.86027	3.79812	52.5982	4.09265e-13	2.99759e-11	-7.2615
ENSG00000162645	ENSG00000162645	GBP2	6276	0.364882	-2.56255	4.34918	52.1573	5.12277e-13	3.65817e-11	-5.90752
ENSG00000120251	ENSG00000120251	GRIA2	8941	0.38933	-4.93817	2.53321	52.0838	5.3183e-13	3.76448e-11	-30.6576
ENSG00000159733	ENSG00000159733	ZFYVE28	9624	0.543121	-3.19723	3.18444	51.6812	6.5284e-13	4.56988e-11	-9.17197
ENSG00000132274	ENSG00000132274	TRIM22	6020	0.421595	-3.18496	3.84849	51.5237	7.07378e-13	4.93344e-11	-9.09431
ENSG00000261371	ENSG00000261371	PECAM1	7759	0.4971	-2.35677	11.3389	51.1514	8.55092e-13	5.89858e-11	-5.12223
ENSG00000162552	ENSG00000162552	WNT4	4527	0.648553	-5.60717	2.01519	51.1006	8.77509e-13	6.03128e-11	-48.7446
ENSG00000175344	ENSG00000175344	CHRNA7	20978	0.450663	-4.05346	4.04978	50.369	1.27389e-12	8.63062e-11	-16.604
ENSG00000142871	ENSG00000142871	CYR61	2455	0.516497	-2.30052	7.32765	50.0127	1.52755e-12	1.02034e-10	-4.92636
ENSG00000104722	ENSG00000104722	NEFM	4381	0.541201	-3.99892	2.77266	49.8654	1.6466e-12	1.096e-10	-15.988
ENSG00000067066	ENSG00000067066	SP100	12618	0.425345	-2.55299	4.34308	49.3129	2.1822e-12	1.42746e-10	-5.86849
ENSG00000034677	ENSG00000034677	RNF19A	6031	0.403913	-2.2405	7.69376	49.153	2.36757e-12	1.53811e-10	-4.72561
ENSG00000164930	ENSG00000164930	FZD6	4065	0.387946	-2.47479	5.71696	49.0787	2.45893e-12	1.58121e-10	-5.55888
ENSG00000242265	ENSG00000242265	PEG10	6689	0.448199	-2.48515	6.45215	49.0637	2.47782e-12	1.58798e-10	-5.59892
ENSG00000114200	ENSG00000114200	BCHE	3082	0.340039	-3.32277	3.00773	48.9446	2.63297e-12	1.67609e-10	-10.0058
ENSG00000147234	ENSG00000147234	FRMPD3	9158	0.542695	-6.67517	3.28021	48.887	2.71141e-12	1.72025e-10	-102.194
ENSG00000184226	ENSG00000184226	PCDH9	30944	0.357872	-2.34453	3.85621	48.8661	2.74044e-12	1.73287e-10	-5.07896
ENSG00000074416	ENSG00000074416	MGLL	11849	0.446451	-3.73768	4.17729	48.4491	3.38974e-12	2.11524e-10	-13.3399
ENSG00000169604	ENSG00000169604	ANTXR1	8185	0.452535	-2.12108	6.8558	48.1234	4.00222e-12	2.48111e-10	-4.3502
ENSG00000111799	ENSG00000111799	COL12A1	12481	0.411345	-2.9551	3.79812	47.8722	4.54924e-12	2.77489e-10	-7.75483
ENSG00000134107	ENSG00000134107	BHLHE40	3837	0.523586	-1.68178	5.76539	47.8449	4.61298e-12	2.80475e-10	-3.20823
ENSG00000139874	ENSG00000139874	SSTR1	4295	0.538999	-3.12915	4.40339	47.4854	5.54157e-12	3.3162e-10	-8.74918
ENSG00000079257	ENSG00000079257	LXN	1504	0.412899	-2.54594	5.20759	47.4353	5.68506e-12	3.39137e-10	-5.83987
ENSG00000181381	ENSG00000181381	DDX60L	12156	0.376357	-2.60795	3.94161	47.28	6.15379e-12	3.65948e-10	-6.09637
ENSG00000204267	ENSG00000204267	TAP2	6390	0.440689	-2.92504	3.33478	47.2362	6.29259e-12	3.72134e-10	-7.59495
ENSG00000137965	ENSG00000137965	IFI44	2038	0.381747	-5.01367	2.28725	46.9478	7.29012e-12	4.29483e-10	-32.3047
ENSG00000167680	ENSG00000167680	SEMA6B	4412	0.584769	-3.0867	8.22461	46.6651	8.42142e-12	4.91552e-10	-8.4955
ENSG00000137941	ENSG00000137941	TTLL7	10543	0.401688	-2.47986	4.07575	46.5178	9.07911e-12	5.26699e-10	-5.57843
ENSG00000198722	ENSG00000198722	UNC13B	17916	0.454454	-1.91922	7.90426	46.4641	9.33108e-12	5.39666e-10	-3.78218
ENSG00000173898	ENSG00000173898	SPTBN2	9642	0.554242	-2.00281	5.6634	45.799	1.3103e-11	7.41982e-10	-4.0078
ENSG00000082126	ENSG00000082126	MPP4	4924	0.411657	-4.40535	2.46395	45.7559	1.33942e-11	7.53971e-10	-21.1905
ENSG00000196954	ENSG00000196954	CASP4	7256	0.394294	-4.48735	2.20077	45.6518	1.41256e-11	7.92788e-10	-22.43
ENSG00000198513	ENSG00000198513	ATL1	4360	0.447248	-2.74406	3.49979	45.4737	1.54702e-11	8.60615e-10	-6.69953
ENSG00000166257	ENSG00000166257	SCN3B	9464	0.479501	-2.56947	8.29916	45.1576	1.81797e-11	9.9673e-10	-5.93592
ENSG00000107249	ENSG00000107249	GLIS3	11826	0.404025	-2.3633	4.83673	44.7471	2.24196e-11	1.20824e-09	-5.14547
ENSG00000176887	ENSG00000176887	SOX11	8719	0.477463	-2.06495	7.17981	44.3667	2.72274e-11	1.44679e-09	-4.1842
ENSG00000175264	ENSG00000175264	CHST1	3478	0.622484	-4.04584	8.73707	43.8486	3.54778e-11	1.85916e-09	-16.5166
ENSG00000082996	ENSG00000082996	RNF13	3635	0.423384	-1.91646	4.82498	43.2543	4.80692e-11	2.49145e-09	-3.77496
ENSG00000148053	ENSG00000148053	NTRK2	20363	0.426705	-3.68111	3.9142	43.1706	5.01693e-11	2.59322e-09	-12.827
ENSG00000163346	ENSG00000163346	PBXIP1	3851	0.531291	-1.71464	7.17369	42.8453	5.92437e-11	3.01301e-09	-3.28216
ENSG00000197646	ENSG00000197646	PDCD1LG2	2365	0.418605	-4.57107	1.63632	42.8269	5.9803e-11	3.03332e-09	-23.7699
ENSG00000127824	ENSG00000127824	TUBA4A	4079	0.457955	-3.47701	4.77919	42.7631	6.17873e-11	3.10497e-09	-11.1349
ENSG00000145284	ENSG00000145284	SCD5	4292	0.487651	-3.04137	3.9252	42.6581	6.51946e-11	3.25458e-09	-8.2327
ENSG00000135916	ENSG00000135916	ITM2C	2611	0.587131	-1.93757	9.61405	42.2608	7.98792e-11	3.92567e-09	-3.83059
ENSG00000152154	ENSG00000152154	TMEM178A	2470	0.521457	-3.01869	4.34472	41.985	9.19768e-11	4.48535e-09	-8.10434
ENSG00000134243	ENSG00000134243	SORT1	9160	0.429913	-1.89395	7.72235	41.9603	9.31433e-11	4.519e-09	-3.71652
ENSG00000112852	ENSG00000112852	PCDHB2	4126	0.483762	-1.78859	6.49257	41.9262	9.47829e-11	4.58682e-09	-3.45476
ENSG00000203908	ENSG00000203908	KHDC3L	1018	0.56778	-8.25752	2.27124	41.7692	1.02709e-10	4.94515e-09	-306.029
ENSG00000106366	ENSG00000106366	SERPINE1	3190	0.515674	-2.94133	7.28602	41.7616	1.03107e-10	4.95173e-09	-7.6812
ENSG00000171791	ENSG00000171791	BCL2	11765	0.432724	-3.24649	5.96367	41.6555	1.08856e-10	5.21464e-09	-9.49056
ENSG00000176956	ENSG00000176956	LY6H	1881	0.701223	-6.10513	1.77791	41.6392	1.09772e-10	5.24526e-09	-68.8376
ENSG00000064225	ENSG00000064225	ST3GAL6	6288	0.433047	-2.01464	5.21333	41.5025	1.17723e-10	5.59698e-09	-4.0408
ENSG00000134802	ENSG00000134802	SLC43A3	4517	0.516715	-2.77898	7.65287	41.3991	1.24114e-10	5.87143e-09	-6.86369
ENSG00000100292	ENSG00000100292	HMOX1	2405	0.579626	-2.01217	5.18272	41.2799	1.31916e-10	6.22501e-09	-4.03389
ENSG00000142178	ENSG00000142178	SIK1	5268	0.533979	-2.86998	3.92627	41.1303	1.42411e-10	6.68695e-09	-7.31054
ENSG00000130813	ENSG00000130813	C19orf66	4341	0.588804	-3.23031	3.01826	41.0643	1.473e-10	6.86554e-09	-9.38473
ENSG00000099889	ENSG00000099889	ARVCF	5621	0.544743	-2.07729	6.59833	41.03	1.49909e-10	6.97001e-09	-4.22013
ENSG00000073150	ENSG00000073150	PANX2	3102	0.660864	-2.64546	3.27465	41.0107	1.51397e-10	7.02202e-09	-6.25693
ENSG00000099814	ENSG00000099814	CEP170B	7199	0.661759	-2.07102	6.25094	40.8984	1.60353e-10	7.41925e-09	-4.20185
ENSG00000137842	ENSG00000137842	TMEM62	4810	0.441372	-2.35121	3.63604	40.57	1.89699e-10	8.67129e-09	-5.10251
ENSG00000170011	ENSG00000170011	MYRIP	5872	0.491996	-4.83273	2.19385	40.3838	2.08662e-10	9.49239e-09	-28.4969
ENSG00000166664	ENSG00000166664	CHRFAM7A	6837	0.44581	-4.24537	2.95311	40.1268	2.38002e-10	1.06988e-08	-18.9664
ENSG00000183111	ENSG00000183111	ARHGEF37	5324	0.532307	-2.89115	3.62511	39.9608	2.59116e-10	1.1593e-08	-7.41862
ENSG00000136859	ENSG00000136859	ANGPTL2	3889	0.514014	-2.59013	6.69589	39.9414	2.61693e-10	1.16807e-08	-6.02153
ENSG00000141429	ENSG00000141429	GALNT1	5126	0.379633	-1.73902	7.69777	39.8542	2.73652e-10	1.21859e-08	-3.33809
ENSG00000006327	ENSG00000006327	TNFRSF12A	1848	0.641234	-2.899	3.01366	39.7473	2.89036e-10	1.28108e-08	-7.45909
ENSG00000059728	ENSG00000059728	MXD1	6351	0.427019	-1.82714	4.59772	39.5992	3.11817e-10	1.37243e-08	-3.54833
ENSG00000004139	ENSG00000004139	SARM1	11137	0.555625	-2.595	5.544	39.3596	3.52509e-10	1.53726e-08	-6.04189
ENSG00000153391	ENSG00000153391	INO80C	5085	0.453294	-1.77587	5.05494	39.206	3.81375e-10	1.65933e-08	-3.42444
ENSG00000166710	ENSG00000166710	B2M	6079	0.406152	-1.64256	6.46673	38.8918	4.4795e-10	1.91388e-08	-3.1222
ENSG00000179981	ENSG00000179981	TSHZ1	8281	0.53025	-2.91945	6.42767	38.7843	4.73329e-10	2.01324e-08	-7.56556
ENSG00000175592	ENSG00000175592	FOSL1	1887	0.649179	-2.35867	4.87244	38.6767	5.00151e-10	2.12257e-08	-5.12896
ENSG00000135604	ENSG00000135604	STX11	1926	0.529076	-3.26567	2.83875	38.5631	5.30116e-10	2.23473e-08	-9.61757
ENSG00000112297	ENSG00000112297	CRYBG1	10374	0.466937	-4.73681	1.85678	38.4241	5.69253e-10	2.36814e-08	-26.6637
ENSG00000120129	ENSG00000120129	DUSP1	2019	0.541357	-1.92597	6.45637	38.3068	6.0452e-10	2.49842e-08	-3.79993
ENSG00000076351	ENSG00000076351	SLC46A1	7838	0.526027	-1.74098	4.70777	38.1267	6.62962e-10	2.734e-08	-3.34263
ENSG00000153904	ENSG00000153904	DDAH1	4568	0.492776	-1.84004	5.56457	38.1089	6.6904e-10	2.74712e-08	-3.5802
ENSG00000188522	ENSG00000188522	FAM83G	7876	0.550787	-2.49966	3.17862	38.0011	7.0705e-10	2.87981e-08	-5.65553
ENSG00000198753	ENSG00000198753	PLXNB3	7007	0.651777	-1.66061	5.14059	37.9025	7.43714e-10	3.02104e-08	-3.1615
ENSG00000056291	ENSG00000056291	NPFFR2	2359	0.451039	-2.8894	2.65681	37.8041	7.82179e-10	3.16166e-08	-7.4096
ENSG00000148926	ENSG00000148926	ADM	2718	0.600074	-2.87582	5.1501	37.8012	7.83332e-10	3.16166e-08	-7.34021
ENSG00000144476	ENSG00000144476	ACKR3	2258	0.499557	-4.35421	7.14707	37.7686	7.96539e-10	3.20814e-08	-20.4526
ENSG00000107282	ENSG00000107282	APBA1	11384	0.413914	-2.70256	4.2446	37.6551	8.44276e-10	3.3932e-08	-6.50955
ENSG00000049130	ENSG00000049130	KITLG	6205	0.412248	-2.42862	6.8506	37.4293	9.47879e-10	3.76966e-08	-5.38379
ENSG00000135905	ENSG00000135905	DOCK10	11265	0.406391	-3.66678	4.28869	37.3836	9.70359e-10	3.84295e-08	-12.7002
ENSG00000070882	ENSG00000070882	OSBPL3	8100	0.459877	-2.88335	5.87142	37.3232	1.00086e-09	3.95549e-08	-7.37862
ENSG00000042286	ENSG00000042286	AIFM2	5135	0.546446	-2.54162	4.4342	37.0326	1.16169e-09	4.54378e-08	-5.82242
ENSG00000100234	ENSG00000100234	TIMP3	4603	0.487074	-1.84242	9.29543	36.5612	1.4795e-09	5.72303e-08	-3.5861
ENSG00000065717	ENSG00000065717	TLE2	4038	0.575037	-1.96834	5.87233	36.5588	1.48129e-09	5.72303e-08	-3.91318
ENSG00000163513	ENSG00000163513	TGFBR2	4704	0.473427	-2.4604	9.04734	36.5328	1.50118e-09	5.78808e-08	-5.50371
ENSG00000175352	ENSG00000175352	NRIP3	4123	0.458647	-2.54711	3.44602	36.5189	1.51194e-09	5.80595e-08	-5.84464
ENSG00000173530	ENSG00000173530	TNFRSF10D	3538	0.475692	-1.6226	7.74452	36.4314	1.58138e-09	6.06034e-08	-3.0793
ENSG00000173535	ENSG00000173535	TNFRSF10C	1868	0.570664	-1.77992	5.29578	36.3203	1.67415e-09	6.40294e-08	-3.43407
ENSG00000184058	ENSG00000184058	TBX1	3580	0.667318	-2.55037	3.96834	35.9901	1.9832e-09	7.49428e-08	-5.85786
ENSG00000189013	ENSG00000189013	KIR2DL4	1724	0.529582	-7.38565	2.16579	35.94	2.03493e-09	7.67447e-08	-167.225
ENSG00000162413	ENSG00000162413	KLHL21	6901	0.589045	-1.75509	5.44211	35.7907	2.19691e-09	8.23626e-08	-3.37547
ENSG00000124762	ENSG00000124762	CDKN1A	3050	0.578033	-1.76775	9.18461	35.5015	2.54851e-09	9.47944e-08	-3.40522
ENSG00000110852	ENSG00000110852	CLEC2B	2638	0.352161	-3.72613	2.02687	35.4224	2.65414e-09	9.81461e-08	-13.2335
ENSG00000107719	ENSG00000107719	PALD1	4555	0.605928	-1.57155	6.59895	35.3899	2.69876e-09	9.96021e-08	-2.97223
ENSG00000119508	ENSG00000119508	NR4A3	6314	0.463256	-4.14236	2.03092	35.3381	2.77163e-09	1.0185e-07	-17.6594
ENSG00000110218	ENSG00000110218	PANX1	2769	0.488624	-1.95879	3.86253	35.3314	2.78115e-09	1.0185e-07	-3.88735
ENSG00000205336	ENSG00000205336	ADGRG1	8659	0.591639	-2.7306	4.87872	35.2906	2.83994e-09	1.03603e-07	-6.63733
ENSG00000177374	ENSG00000177374	HIC1	8108	0.639122	-3.77618	2.10359	35.2564	2.89024e-09	1.05034e-07	-13.7008
ENSG00000185442	ENSG00000185442	FAM174B	4657	0.524801	-2.82691	6.72793	34.989	3.3158e-09	1.19356e-07	-7.09553
ENSG00000137449	ENSG00000137449	CPEB2	7177	0.435279	-1.53171	6.30023	34.9531	3.37739e-09	1.21343e-07	-2.89129
ENSG00000108001	ENSG00000108001	EBF3	4623	0.475665	-2.3052	4.0993	34.5914	4.06692e-09	1.45018e-07	-4.94237
ENSG00000114251	ENSG00000114251	WNT5A	7397	0.518589	-2.64328	4.47689	34.5521	4.1499e-09	1.47422e-07	-6.24751
ENSG00000138162	ENSG00000138162	TACC2	18844	0.541552	-2.16006	6.62388	34.3838	4.52469e-09	1.60137e-07	-4.46934
ENSG00000185022	ENSG00000185022	MAFF	5615	0.601069	-2.65436	5.46965	34.3749	4.54546e-09	1.60572e-07	-6.29568
ENSG00000110660	ENSG00000110660	SLC35F2	3717	0.475383	-1.93011	3.99677	34.2599	4.82222e-09	1.69717e-07	-3.81085
ENSG00000112769	ENSG00000112769	LAMA4	11575	0.400778	-4.11762	10.1835	34.2153	4.93398e-09	1.72689e-07	-17.3591
ENSG00000172031	ENSG00000172031	EPHX4	2251	0.424256	-4.291	2.28083	34.0467	5.38055e-09	1.87972e-07	-19.5758
ENSG00000164484	ENSG00000164484	TMEM200A	6137	0.429363	-2.96099	3.10321	34.0001	5.51082e-09	1.92169e-07	-7.78656
ENSG00000135454	ENSG00000135454	B4GALNT1	8003	0.58778	-4.76235	2.98783	33.8483	5.95823e-09	2.06841e-07	-27.1399
ENSG00000154102	ENSG00000154102	C16orf74	2181	0.563044	-3.45451	2.32681	33.8463	5.96425e-09	2.06841e-07	-10.9625
ENSG00000071073	ENSG00000071073	MGAT4A	9630	0.421599	-1.91614	4.27707	33.6393	6.63378e-09	2.27976e-07	-3.77413
ENSG00000197852	ENSG00000197852	INKA2	6290	0.364388	-1.66557	4.70311	33.473	7.22596e-09	2.46098e-07	-3.17239
ENSG00000176978	ENSG00000176978	DPP7	2820	0.67234	-1.62224	4.99882	33.2786	7.98575e-09	2.71001e-07	-3.07852
ENSG00000120457	ENSG00000120457	KCNJ5	6109	0.551972	-3.58781	1.75427	33.2697	8.02219e-09	2.71458e-07	-12.0237
ENSG00000138604	ENSG00000138604	GLCE	6630	0.393816	-2.33502	5.32031	33.2443	8.12796e-09	2.74355e-07	-5.04559
ENSG00000171004	ENSG00000171004	HS6ST2	5002	0.488605	-3.36612	3.27224	33.1547	8.51111e-09	2.86778e-07	-10.3111
ENSG00000185909	ENSG00000185909	KLHDC8B	2158	0.595922	-1.50313	6.54971	32.8748	9.82882e-09	3.3059e-07	-2.83457
ENSG00000063660	ENSG00000063660	GPC1	6516	0.64733	-2.08674	5.42255	32.8418	9.99725e-09	3.35067e-07	-4.24786
ENSG00000105613	ENSG00000105613	MAST1	6533	0.625899	-2.13694	3.84338	32.75	1.04805e-08	3.49446e-07	-4.39828
ENSG00000066697	ENSG00000066697	MSANTD3	3253	0.475254	-1.62096	5.48234	32.6858	1.08327e-08	3.59889e-07	-3.0758
ENSG00000129667	ENSG00000129667	RHBDF2	6924	0.601531	-1.47864	5.52493	32.4737	1.20819e-08	3.98599e-07	-2.78685
ENSG00000206560	ENSG00000206560	ANKRD28	11276	0.402359	-1.55454	5.43388	32.1228	1.44727e-08	4.70115e-07	-2.9374
ENSG00000164687	ENSG00000164687	FABP5	2077	0.473279	-1.74626	5.0225	32.0731	1.48481e-08	4.81484e-07	-3.35489
ENSG00000138119	ENSG00000138119	MYOF	8473	0.437035	-1.71983	6.69561	31.9571	1.57612e-08	5.09352e-07	-3.29398
ENSG00000117114	ENSG00000117114	ADGRL2	7754	0.403921	-1.86859	8.06215	31.6749	1.82264e-08	5.81102e-07	-3.65175
ENSG00000078018	ENSG00000078018	MAP2	11559	0.422009	-3.20954	2.96634	31.6254	1.86969e-08	5.93111e-07	-9.25058
ENSG00000169908	ENSG00000169908	TM4SF1	3668	0.400218	-1.75641	8.99362	31.5382	1.95556e-08	6.19314e-07	-3.37857
ENSG00000175874	ENSG00000175874	CREG2	7150	0.470909	-2.74049	3.84555	31.2558	2.26173e-08	7.08005e-07	-6.68296
ENSG00000134030	ENSG00000134030	CTIF	8100	0.581481	-1.48136	6.9771	31.2158	2.30875e-08	7.20346e-07	-2.79211
ENSG00000185404	ENSG00000185404	SP140L	5650	0.467788	-3.3417	2.10709	31.2073	2.31896e-08	7.22342e-07	-10.138
ENSG00000179862	ENSG00000179862	CITED4	1316	0.734802	-2.84052	3.11708	31.125	2.41941e-08	7.52395e-07	-7.16277
ENSG00000136153	ENSG00000136153	LMO7	14367	0.404469	-2.4016	3.75428	30.9507	2.6467e-08	8.20391e-07	-5.2839
ENSG00000065308	ENSG00000065308	TRAM2	6908	0.492038	-1.6607	7.46577	30.7933	2.8702e-08	8.83892e-07	-3.16169
ENSG00000110436	ENSG00000110436	SLC1A2	22835	0.433633	-6.67117	0.943301	30.5016	3.33594e-08	1.00609e-06	-101.911
ENSG00000101638	ENSG00000101638	ST8SIA5	15789	0.469821	-3.75373	3.09671	30.4611	3.40626e-08	1.02404e-06	-13.4891
ENSG00000188596	ENSG00000188596	CFAP54	12914	0.387874	-2.53624	2.37907	30.3595	3.58947e-08	1.07741e-06	-5.80076
ENSG00000105928	ENSG00000105928	GSDME	8843	0.438652	-2.46894	4.24048	30.3468	3.61293e-08	1.08274e-06	-5.53637
ENSG00000186652	ENSG00000186652	PRG2	1838	0.491839	-3.41469	1.7541	29.977	4.37191e-08	1.29992e-06	-10.6641
ENSG00000005249	ENSG00000005249	PRKAR2B	4318	0.400417	-1.39719	5.56905	29.95	4.43343e-08	1.31439e-06	-2.63387
ENSG00000164284	ENSG00000164284	GRPEL2	4419	0.401222	-2.2318	6.78334	29.9272	4.48585e-08	1.32756e-06	-4.69721
ENSG00000147862	ENSG00000147862	NFIB	12765	0.3783	-1.78212	6.83722	29.8791	4.59835e-08	1.35873e-06	-3.43932
ENSG00000120217	ENSG00000120217	CD274	4108	0.412853	-3.34615	2.1501	29.84	4.69207e-08	1.38427e-06	-10.1693
ENSG00000137571	ENSG00000137571	SLCO5A1	9992	0.459668	-3.68577	1.56926	29.6028	5.3027e-08	1.55235e-06	-12.8685
ENSG00000101557	ENSG00000101557	USP14	5987	0.396025	-1.30107	6.35918	29.5238	5.52355e-08	1.60955e-06	-2.46411
ENSG00000100284	ENSG00000100284	TOM1	5871	0.597343	-1.31618	6.11366	29.4859	5.63263e-08	1.63147e-06	-2.49006
ENSG00000153094	ENSG00000153094	BCL2L11	6658	0.468459	-1.49266	6.6353	29.4857	5.63318e-08	1.63147e-06	-2.81407
ENSG00000117984	ENSG00000117984	CTSD	3126	0.663468	-1.56109	7.92969	29.4221	5.82097e-08	1.67998e-06	-2.95076
ENSG00000138772	ENSG00000138772	ANXA3	5123	0.444466	-2.50683	3.2959	29.3832	5.93895e-08	1.707e-06	-5.68371
ENSG00000184408	ENSG00000184408	KCND2	5555	0.429703	-3.2361	3.28276	29.2418	6.38867e-08	1.82245e-06	-9.42246
ENSG00000135966	ENSG00000135966	TGFBRAP1	6005	0.487594	-1.44522	6.55655	29.1703	6.62862e-08	1.87959e-06	-2.72304
ENSG00000168394	ENSG00000168394	TAP1	4805	0.504891	-3.55236	2.30131	29.1648	6.64775e-08	1.88221e-06	-11.7319
ENSG00000167617	ENSG00000167617	CDC42EP5	903	0.596899	-3.35437	4.20618	28.9896	7.27687e-08	2.0542e-06	-10.2274
ENSG00000136147	ENSG00000136147	PHF11	4841	0.42863	-1.85602	4.29168	28.9734	7.33787e-08	2.06527e-06	-3.62007
ENSG00000140557	ENSG00000140557	ST8SIA2	5903	0.522107	-2.69316	3.98782	28.9118	7.57518e-08	2.12891e-06	-6.4673
ENSG00000143195	ENSG00000143195	ILDR2	13884	0.415442	-1.75684	3.8249	28.8722	7.73165e-08	2.16646e-06	-3.37957
ENSG00000064601	ENSG00000064601	CTSA	5856	0.582138	-1.50473	7.17541	28.7714	8.14443e-08	2.27876e-06	-2.83771
ENSG00000154639	ENSG00000154639	CXADR	6682	0.390901	-2.50588	3.82294	28.6562	8.64356e-08	2.41053e-06	-5.67994
ENSG00000112379	ENSG00000112379	ARFGEF3	14877	0.45809	-2.41797	4.28793	28.654	8.65351e-08	2.41053e-06	-5.34417
ENSG00000117226	ENSG00000117226	GBP3	4297	0.406097	-4.07377	1.47586	28.6025	8.88695e-08	2.46149e-06	-16.8394
ENSG00000150457	ENSG00000150457	LATS2	5578	0.555575	-1.30429	6.50093	28.572	9.02787e-08	2.49285e-06	-2.46962
ENSG00000124785	ENSG00000124785	NRN1	2328	0.515893	-3.27394	2.65587	28.5137	9.30364e-08	2.56154e-06	-9.67282
ENSG00000185361	ENSG00000185361	TNFAIP8L1	6667	0.572821	-1.64037	7.36236	28.5023	9.35859e-08	2.57293e-06	-3.11746
ENSG00000130517	ENSG00000130517	PGPEP1	7520	0.532048	-1.36103	6.95558	28.4091	9.82032e-08	2.69597e-06	-2.56868
ENSG00000180628	ENSG00000180628	PCGF5	8306	0.367204	-1.8265	3.78618	28.3645	1.00492e-07	2.75085e-06	-3.54674
ENSG00000183741	ENSG00000183741	CBX6	8030	0.581694	-1.70975	6.69743	28.3305	1.02274e-07	2.79156e-06	-3.27104
ENSG00000075223	ENSG00000075223	SEMA3C	6268	0.374761	-3.92852	2.94061	28.3181	1.02927e-07	2.80534e-06	-15.2266
ENSG00000076706	ENSG00000076706	MCAM	7422	0.606979	-2.80936	10.2288	28.2284	1.07811e-07	2.93006e-06	-7.00971
ENSG00000163554	ENSG00000163554	SPTA1	10106	0.371364	-3.74104	3.00461	28.0103	1.2067e-07	3.25157e-06	-13.3711
ENSG00000158528	ENSG00000158528	PPP1R9A	11151	0.414851	-1.81211	3.90091	27.9668	1.23413e-07	3.31607e-06	-3.51156
ENSG00000105854	ENSG00000105854	PON2	3843	0.446786	-1.45288	6.07736	27.9326	1.25617e-07	3.36102e-06	-2.73753
ENSG00000197746	ENSG00000197746	PSAP	3239	0.50602	-1.60563	10.7713	27.903	1.27549e-07	3.4079e-06	-3.04328
ENSG00000154229	ENSG00000154229	PRKCA	11152	0.475161	-1.87298	4.99206	27.8782	1.29194e-07	3.44699e-06	-3.66289
ENSG00000078401	ENSG00000078401	EDN1	2033	0.450566	-1.5252	7.55618	27.8606	1.30375e-07	3.47362e-06	-2.87827
ENSG00000156711	ENSG00000156711	MAPK13	7197	0.537168	-1.56256	5.34452	27.8151	1.3348e-07	3.55137e-06	-2.95378
ENSG00000008517	ENSG00000008517	IL32	3209	0.582736	-1.59753	4.78408	27.6325	1.46694e-07	3.88115e-06	-3.02624
ENSG00000138435	ENSG00000138435	CHRNA1	4855	0.467353	-5.88102	1.17147	27.5623	1.52115e-07	4.0078e-06	-58.9335
ENSG00000115963	ENSG00000115963	RND3	3594	0.38286	-3.28324	3.60716	27.5579	1.52465e-07	4.01146e-06	-9.7354
ENSG00000105767	ENSG00000105767	CADM4	2246	0.596171	-1.53942	5.0884	27.4241	1.6338e-07	4.26317e-06	-2.90677
ENSG00000196549	ENSG00000196549	MME	9620	0.400728	-2.16992	2.84107	27.3814	1.67027e-07	4.35235e-06	-4.49998
ENSG00000144583	ENSG00000144583	MARCH4	4447	0.553857	-1.79974	6.02183	27.3561	1.69226e-07	4.4036e-06	-3.48157
ENSG00000136997	ENSG00000136997	MYC	3001	0.543486	-1.82322	4.07787	27.3441	1.70283e-07	4.42503e-06	-3.53871
ENSG00000128805	ENSG00000128805	ARHGAP22	6783	0.510688	-2.4908	3.49717	27.2887	1.75228e-07	4.5349e-06	-5.6209
ENSG00000182534	ENSG00000182534	MXRA7	9257	0.530625	-1.30072	6.69402	27.2695	1.76982e-07	4.56162e-06	-2.46353
ENSG00000177606	ENSG00000177606	JUN	3540	0.566667	-1.38436	7.3403	27.2349	1.8018e-07	4.63146e-06	-2.61056
ENSG00000150938	ENSG00000150938	CRIM1	7122	0.461668	-1.74264	9.17437	27.1766	1.85693e-07	4.76025e-06	-3.34648
ENSG00000147394	ENSG00000147394	ZNF185	4812	0.52286	-1.67916	4.18474	27.0539	1.97856e-07	5.03128e-06	-3.20241
ENSG00000134109	ENSG00000134109	EDEM1	6758	0.451169	-1.28299	6.58393	26.9336	2.10569e-07	5.33309e-06	-2.43342
ENSG00000204540	ENSG00000204540	PSORS1C1	5781	0.546445	-3.45449	3.45378	26.8469	2.2023e-07	5.55554e-06	-10.9624
ENSG00000134470	ENSG00000134470	IL15RA	3634	0.444139	-4.52464	1.21074	26.8205	2.23261e-07	5.61854e-06	-23.0172
ENSG00000133639	ENSG00000133639	BTG1	4854	0.435105	-1.31691	7.10088	26.8111	2.24341e-07	5.6293e-06	-2.49133
ENSG00000167202	ENSG00000167202	TBC1D2B	9763	0.471884	-1.72056	6.61555	26.7848	2.27419e-07	5.699e-06	-3.29565
ENSG00000114948	ENSG00000114948	ADAM23	6421	0.446971	-1.4727	5.20898	26.77	2.29173e-07	5.73537e-06	-2.77541
ENSG00000159348	ENSG00000159348	CYB5R1	4504	0.514654	-1.39264	6.20356	26.7593	2.30435e-07	5.75937e-06	-2.62558
ENSG00000005108	ENSG00000005108	THSD7A	10929	0.372587	-1.69585	5.11244	26.7236	2.34742e-07	5.85928e-06	-3.23969
ENSG00000085063	ENSG00000085063	CD59	10358	0.447094	-2.06906	8.52503	26.6869	2.39239e-07	5.96368e-06	-4.19612
ENSG00000153721	ENSG00000153721	CNKSR3	21564	0.443656	-1.60005	5.14765	26.6671	2.41704e-07	6.01723e-06	-3.03154
ENSG00000109854	ENSG00000109854	HTATIP2	2797	0.473722	-1.267	5.67736	26.5982	2.50477e-07	6.19497e-06	-2.4066
ENSG00000118242	ENSG00000118242	MREG	3056	0.404123	-2.49569	3.31129	26.4739	2.67123e-07	6.5724e-06	-5.63998
ENSG00000182985	ENSG00000182985	CADM1	11017	0.449487	-1.81723	4.74062	26.4668	2.68104e-07	6.58799e-06	-3.52403
ENSG00000074317	ENSG00000074317	SNCB	2006	0.648554	-5.14817	1.09658	26.2791	2.95466e-07	7.21364e-06	-35.4613
ENSG00000135862	ENSG00000135862	LAMC1	8406	0.480252	-1.71696	10.497	26.0559	3.31671e-07	8.03551e-06	-3.28742
ENSG00000121904	ENSG00000121904	CSMD2	18157	0.46891	-1.49519	6.23117	25.9991	3.41585e-07	8.24383e-06	-2.81901
ENSG00000185477	ENSG00000185477	GPRIN3	15205	0.385465	-3.44169	6.46612	25.9341	3.53272e-07	8.46158e-06	-10.8656
ENSG00000149289	ENSG00000149289	ZC3H12C	9719	0.37082	-1.9642	5.88716	25.9142	3.56943e-07	8.53872e-06	-3.90196
ENSG00000165072	ENSG00000165072	MAMDC2	3854	0.447846	-3.04341	2.14502	25.8708	3.65041e-07	8.72144e-06	-8.24438
ENSG00000134324	ENSG00000134324	LPIN1	11861	0.464379	-1.24872	6.84253	25.6319	4.13151e-07	9.80882e-06	-2.37631
ENSG00000011677	ENSG00000011677	GABRA3	4193	0.437634	-3.63241	3.04131	25.5854	4.2324e-07	9.98615e-06	-12.4012
ENSG00000111859	ENSG00000111859	NEDD9	10359	0.425813	-2.13455	6.69336	25.522	4.37369e-07	1.02811e-05	-4.39101
ENSG00000003400	ENSG00000003400	CASP10	7598	0.462227	-1.32043	5.73641	25.4768	4.4774e-07	1.05119e-05	-2.49741
ENSG00000120875	ENSG00000120875	DUSP4	7257	0.534381	-2.48398	6.56822	25.4676	4.49866e-07	1.05488e-05	-5.5944
ENSG00000154277	ENSG00000154277	UCHL1	2282	0.5539	-2.23629	9.53849	25.3979	4.66434e-07	1.08969e-05	-4.71183
ENSG00000136379	ENSG00000136379	ABHD17C	3627	0.488558	-3.1241	2.92454	25.3563	4.76593e-07	1.10932e-05	-8.71864
ENSG00000105971	ENSG00000105971	CAV2	6926	0.432862	-1.68106	5.85499	25.3531	4.77379e-07	1.10979e-05	-3.20663
ENSG00000009413	ENSG00000009413	REV3L	12425	0.410624	-1.30061	5.40829	25.3387	4.80962e-07	1.11675e-05	-2.46334
ENSG00000172037	ENSG00000172037	LAMB2	6865	0.57917	-1.62276	9.84574	25.1341	5.34775e-07	1.23115e-05	-3.07964
ENSG00000137331	ENSG00000137331	IER3	1356	0.585546	-1.67234	5.64125	25.1086	5.41909e-07	1.24606e-05	-3.18732
ENSG00000033100	ENSG00000033100	CHPF2	4205	0.604756	-1.48116	7.49658	25.0819	5.49473e-07	1.26192e-05	-2.79173
ENSG00000104369	ENSG00000104369	JPH1	4378	0.431476	-1.8773	5.11284	25.0704	5.52742e-07	1.2679e-05	-3.67387
ENSG00000163219	ENSG00000163219	ARHGAP25	5452	0.503302	-2.64534	4.13093	25.0435	5.60504e-07	1.28415e-05	-6.25642
ENSG00000133083	ENSG00000133083	DCLK1	14375	0.411478	-3.63092	1.89673	24.9334	5.93445e-07	1.35634e-05	-12.3884
ENSG00000224877	ENSG00000224877	NDUFAF8	1376	0.59593	-1.38421	5.19679	24.7981	6.36601e-07	1.448e-05	-2.61029
ENSG00000099139	ENSG00000099139	PCSK5	12705	0.462731	-2.0539	5.72524	24.7838	6.41346e-07	1.45705e-05	-4.15227
ENSG00000171033	ENSG00000171033	PKIA	4216	0.384962	-1.70261	4.3586	24.6944	6.71795e-07	1.52076e-05	-3.2549
ENSG00000120306	ENSG00000120306	CYSTM1	2371	0.525938	-1.45804	4.66793	24.6151	7.00002e-07	1.57521e-05	-2.74735
ENSG00000131370	ENSG00000131370	SH3BP5	4159	0.441212	-1.59745	8.04735	24.4804	7.50688e-07	1.67143e-05	-3.02608
ENSG00000166340	ENSG00000166340	TPP1	6544	0.50107	-1.40007	7.51157	24.3807	7.90553e-07	1.74788e-05	-2.63914
ENSG00000071242	ENSG00000071242	RPS6KA2	8243	0.491447	-1.87173	8.64391	24.301	8.23968e-07	1.81541e-05	-3.65972
ENSG00000048392	ENSG00000048392	RRM2B	5548	0.421413	-1.20645	5.95875	24.2467	8.47539e-07	1.86301e-05	-2.30769
ENSG00000185896	ENSG00000185896	LAMP1	5739	0.523262	-1.46671	8.70355	24.1887	8.73439e-07	1.91551e-05	-2.76391
ENSG00000077585	ENSG00000077585	GPR137B	2309	0.461239	-1.66504	3.86536	24.1353	8.97997e-07	1.96256e-05	-3.17121
ENSG00000198794	ENSG00000198794	SCAMP5	4873	0.588344	-2.16976	6.40305	24.1155	9.07255e-07	1.98051e-05	-4.4995
ENSG00000064651	ENSG00000064651	SLC12A2	10664	0.385971	-1.84847	7.37988	24.0028	9.61958e-07	2.0887e-05	-3.60117
ENSG00000015133	ENSG00000015133	CCDC88C	12426	0.505231	-1.6358	7.3417	24.0021	9.62321e-07	2.0887e-05	-3.10759
ENSG00000006756	ENSG00000006756	ARSD	7030	0.523471	-1.49142	6.11168	23.9957	9.65502e-07	2.09321e-05	-2.81166
ENSG00000091879	ENSG00000091879	ANGPT2	6775	0.398672	-2.83932	8.81468	23.9854	9.70698e-07	2.10207e-05	-7.15684
ENSG00000165233	ENSG00000165233	CARD19	3081	0.607595	-1.42318	5.46116	23.8332	1.05055e-06	2.25952e-05	-2.68177
ENSG00000163820	ENSG00000163820	FYCO1	8895	0.485329	-1.20323	6.2381	23.8087	1.06401e-06	2.2833e-05	-2.30255
ENSG00000205502	ENSG00000205502	C2CD4B	1579	0.69791	-3.6935	3.5425	23.7298	1.10852e-06	2.36719e-05	-12.9377
ENSG00000172594	ENSG00000172594	SMPDL3A	2349	0.396765	-2.16558	3.18393	23.7284	1.10935e-06	2.36719e-05	-4.48648
ENSG00000013288	ENSG00000013288	MAN2B2	8898	0.574511	-1.35395	6.00026	23.72	1.11416e-06	2.37213e-05	-2.55611
ENSG00000175471	ENSG00000175471	MCTP1	12089	0.383076	-3.06918	3.7379	23.6154	1.1764e-06	2.49904e-05	-8.39299
ENSG00000116141	ENSG00000116141	MARK1	5417	0.428097	-1.5753	5.13138	23.5731	1.20257e-06	2.54891e-05	-2.97998
ENSG00000107611	ENSG00000107611	CUBN	13270	0.411605	-1.38361	4.93782	23.496	1.25171e-06	2.63832e-05	-2.60921
ENSG00000132356	ENSG00000132356	PRKAA1	6563	0.438824	-1.42827	6.2259	23.4672	1.27061e-06	2.66632e-05	-2.69124
ENSG00000118473	ENSG00000118473	SGIP1	10477	0.377016	-1.31006	5.03043	23.4019	1.31448e-06	2.75229e-05	-2.47952
ENSG00000118855	ENSG00000118855	MFSD1	5288	0.44289	-1.35449	4.86706	23.3328	1.36259e-06	2.84047e-05	-2.55707
ENSG00000153551	ENSG00000153551	CMTM7	3751	0.533458	-1.28045	5.88268	23.1713	1.48194e-06	3.0657e-05	-2.42915
ENSG00000163171	ENSG00000163171	CDC42EP3	10406	0.406496	-2.09877	6.59963	23.1236	1.51917e-06	3.13928e-05	-4.28345
ENSG00000177283	ENSG00000177283	FZD8	4030	0.645658	-2.40601	5.91751	23.0658	1.56553e-06	3.22454e-05	-5.30007
ENSG00000102531	ENSG00000102531	FNDC3A	7698	0.396986	-1.24152	7.00922	23.0465	1.58129e-06	3.24995e-05	-2.36447
ENSG00000167306	ENSG00000167306	MYO5B	10488	0.460812	-3.09151	1.94169	23.0305	1.59453e-06	3.27361e-05	-8.52388
ENSG00000168615	ENSG00000168615	ADAM9	6913	0.370172	-1.16626	6.58124	22.872	1.73159e-06	3.53207e-05	-2.2443
ENSG00000059378	ENSG00000059378	PARP12	6285	0.48926	-2.17865	2.94011	22.8626	1.74001e-06	3.54164e-05	-4.52729
ENSG00000159167	ENSG00000159167	STC1	4149	0.441311	-3.5403	6.54202	22.8508	1.75075e-06	3.55587e-05	-11.6342
ENSG00000119900	ENSG00000119900	OGFRL1	9075	0.359669	-1.56771	5.31645	22.8062	1.79184e-06	3.62767e-05	-2.96434
ENSG00000162804	ENSG00000162804	SNED1	13592	0.56879	-2.76417	3.37857	22.7409	1.85385e-06	3.7492e-05	-6.79357
ENSG00000182621	ENSG00000182621	PLCB1	17412	0.393522	-1.23978	5.51796	22.6977	1.89593e-06	3.81398e-05	-2.36162
ENSG00000171401	ENSG00000171401	KRT13	2913	0.542396	-7.18713	-0.0471805	22.6854	1.90812e-06	3.83444e-05	-145.728
ENSG00000128641	ENSG00000128641	MYO1B	9533	0.411623	-1.35187	7.19931	22.6752	1.91825e-06	3.84258e-05	-2.55243
ENSG00000221926	ENSG00000221926	TRIM16	5640	0.464362	-1.51742	4.50651	22.6379	1.95583e-06	3.91372e-05	-2.86278
ENSG00000215183	ENSG00000215183	MSMP	787	0.486658	-4.08929	2.97057	22.5417	2.05636e-06	4.10188e-05	-17.0215
ENSG00000108932	ENSG00000108932	SLC16A6	4061	0.488303	-3.46465	1.21066	22.5187	2.08113e-06	4.13827e-05	-11.0399
ENSG00000139998	ENSG00000139998	RAB15	5015	0.560518	-1.42491	5.49605	22.455	2.15123e-06	4.25534e-05	-2.68497
ENSG00000117280	ENSG00000117280	RAB29	3882	0.4678	-1.66517	3.80471	22.4209	2.18977e-06	4.31808e-05	-3.17152
ENSG00000033867	ENSG00000033867	SLC4A7	9616	0.408278	-1.74773	6.88471	22.4141	2.19758e-06	4.32899e-05	-3.35829
ENSG00000100036	ENSG00000100036	SLC35E4	5531	0.584885	-1.97841	4.54753	22.3931	2.22165e-06	4.36733e-05	-3.94058
ENSG00000182652	ENSG00000182652	OR4Q3	2165	0.413857	-7.63068	0.0262221	22.3443	2.27893e-06	4.47529e-05	-198.181
ENSG00000173846	ENSG00000173846	PLK3	3479	0.604197	-1.18169	5.7103	22.3217	2.30591e-06	4.51892e-05	-2.26842
ENSG00000156804	ENSG00000156804	FBXO32	7395	0.454767	-2.46417	2.03506	22.2752	2.36242e-06	4.62489e-05	-5.51809
ENSG00000148082	ENSG00000148082	SHC3	9929	0.447477	-2.36677	3.15082	22.2554	2.38689e-06	4.66316e-05	-5.15785
ENSG00000275342	ENSG00000275342	PRAG1	4904	0.482055	-1.67299	6.02904	22.1889	2.47102e-06	4.82257e-05	-3.18874
ENSG00000058085	ENSG00000058085	LAMC2	6543	0.500993	-3.31086	1.59876	22.1531	2.51755e-06	4.89322e-05	-9.9236
ENSG00000169871	ENSG00000169871	TRIM56	11173	0.536203	-1.17441	5.97276	22.1493	2.52246e-06	4.89775e-05	-2.25701
ENSG00000155511	ENSG00000155511	GRIA1	7636	0.46176	-3.82838	2.16665	22.0546	2.65008e-06	5.11414e-05	-14.2055
ENSG00000116544	ENSG00000116544	DLGAP3	3977	0.518984	-2.95165	2.55511	21.8913	2.88544e-06	5.54016e-05	-7.73631
ENSG00000198720	ENSG00000198720	ANKRD13B	3971	0.650466	-1.9741	4.57834	21.7931	3.03693e-06	5.80752e-05	-3.92883
ENSG00000150471	ENSG00000150471	ADGRL3	13991	0.382103	-1.90883	5.43524	21.782	3.0546e-06	5.83542e-05	-3.75505
ENSG00000169189	ENSG00000169189	NSMCE1	3770	0.481167	-1.45326	4.12828	21.7257	3.14557e-06	5.9791e-05	-2.73826
ENSG00000175274	ENSG00000175274	TP53I11	7345	0.549353	-1.64996	10.1706	21.6265	3.31243e-06	6.25864e-05	-3.13825
ENSG00000154917	ENSG00000154917	RAB6B	6005	0.559201	-2.38703	2.01059	21.5994	3.35954e-06	6.33035e-05	-5.23079
ENSG00000102174	ENSG00000102174	PHEX	6384	0.401629	-3.30203	1.16056	21.558	3.43283e-06	6.4476e-05	-9.86302
ENSG00000113140	ENSG00000113140	SPARC	4831	0.481888	-1.54288	11.4895	21.5151	3.51053e-06	6.56107e-05	-2.91375
ENSG00000146072	ENSG00000146072	TNFRSF21	3595	0.492072	-1.48747	6.86717	21.4299	3.67e-06	6.83889e-05	-2.80396
ENSG00000142627	ENSG00000142627	EPHA2	4159	0.5761	-1.37201	7.87404	21.3711	3.78433e-06	7.03811e-05	-2.5883
ENSG00000007384	ENSG00000007384	RHBDF1	4914	0.612739	-1.39449	7.40989	21.3656	3.79524e-06	7.03953e-05	-2.62896
ENSG00000148541	ENSG00000148541	FAM13C	6753	0.401303	-3.12367	2.44528	21.3463	3.83351e-06	7.08098e-05	-8.716
ENSG00000106089	ENSG00000106089	STX1A	3693	0.583266	-1.62527	4.10171	21.3304	3.86545e-06	7.1261e-05	-3.08499
ENSG00000144455	ENSG00000144455	SUMF1	6952	0.420742	-1.31904	4.82851	21.3005	3.92624e-06	7.22414e-05	-2.495
ENSG00000135677	ENSG00000135677	GNS	6284	0.423456	-1.25768	8.19491	21.2604	4.00932e-06	7.36984e-05	-2.39111
ENSG00000283154	ENSG00000283154	IQCJ-SCHIP1	4409	0.496031	-1.94665	5.46636	21.1702	4.20249e-06	7.6951e-05	-3.85479
ENSG00000152518	ENSG00000152518	ZFP36L2	3696	0.588474	-1.55769	8.06634	21.1098	4.33709e-06	7.90465e-05	-2.94381
ENSG00000131507	ENSG00000131507	NDFIP1	6024	0.391102	-1.1198	5.97894	21.1076	4.34193e-06	7.90465e-05	-2.17316
ENSG00000091409	ENSG00000091409	ITGA6	6533	0.426756	-2.47761	8.08784	21.1035	4.35136e-06	7.90761e-05	-5.56974
ENSG00000142166	ENSG00000142166	IFNAR1	6301	0.429773	-1.20492	6.04642	21.1014	4.35606e-06	7.90761e-05	-2.30525
ENSG00000139352	ENSG00000139352	ASCL1	2472	0.519822	-5.37265	2.08986	21.0435	4.48963e-06	8.10354e-05	-41.4313
ENSG00000179304	ENSG00000179304	FAM156B	4456	0.540171	-1.16746	5.54058	21.0195	4.54633e-06	8.1903e-05	-2.24616
ENSG00000198053	ENSG00000198053	SIRPA	5068	0.563339	-1.11992	5.74047	20.9859	4.62679e-06	8.31945e-05	-2.17335
ENSG00000112697	ENSG00000112697	TMEM30A	5123	0.399571	-1.16824	7.32596	20.9457	4.72478e-06	8.4876e-05	-2.24738
ENSG00000115008	ENSG00000115008	IL1A	2124	0.411488	-3.0335	2.63593	20.839	4.9955e-06	8.94857e-05	-8.18796
ENSG00000105967	ENSG00000105967	TFEC	8644	0.341509	-2.65084	2.60935	20.8111	5.06874e-06	9.06258e-05	-6.28031
ENSG00000124839	ENSG00000124839	RAB17	4783	0.538992	-4.215	0.65869	20.7765	5.16131e-06	9.20208e-05	-18.5713
ENSG00000068024	ENSG00000068024	HDAC4	13368	0.518701	-1.744	6.52841	20.7567	5.21499e-06	9.28034e-05	-3.34963
ENSG00000126733	ENSG00000126733	DACH2	7039	0.396647	-5.7232	0.241129	20.6877	5.40614e-06	9.56665e-05	-52.827
ENSG00000147724	ENSG00000147724	FAM135B	13625	0.461431	-5.78321	0.991057	20.6404	5.54156e-06	9.7645e-05	-55.0704
ENSG00000162144	ENSG00000162144	CYB561A3	10597	0.525337	-1.23827	6.11709	20.5982	5.66489e-06	9.95949e-05	-2.35915
ENSG00000177409	ENSG00000177409	SAMD9L	7135	0.396076	-5.36874	2.50693	20.5868	5.69881e-06	0.000100006	-41.3192
ENSG00000100599	ENSG00000100599	RIN3	8683	0.604054	-1.82069	5.78422	20.4922	5.98743e-06	0.000104683	-3.5325
ENSG00000111300	ENSG00000111300	NAA25	10128	0.440363	-1.1757	5.41371	20.4107	6.2478e-06	0.000109035	-2.25902
ENSG00000188573	ENSG00000188573	FBLL1	1519	0.693878	-3.5499	1.23757	20.3845	6.33408e-06	0.000110183	-11.7119
ENSG00000151967	ENSG00000151967	SCHIP1	7645	0.43244	-1.96618	6.06271	20.3837	6.33685e-06	0.000110183	-3.90731
ENSG00000088387	ENSG00000088387	DOCK9	14816	0.429198	-1.87271	8.90902	20.3701	6.38202e-06	0.000110867	-3.66219
ENSG00000182253	ENSG00000182253	SYNM	7819	0.525131	-2.5484	6.63779	20.347	6.45926e-06	0.000112004	-5.84984
ENSG00000197520	ENSG00000197520	FAM177B	2603	0.399155	-6.5351	1.10633	20.2445	6.81498e-06	0.000117421	-92.7385
ENSG00000136068	ENSG00000136068	FLNB	13952	0.525158	-1.39786	10.2638	20.2136	6.92588e-06	0.000119115	-2.6351
ENSG00000156687	ENSG00000156687	UNC5D	10816	0.421043	-2.73606	1.75461	20.1991	6.9786e-06	0.000119913	-6.66248
ENSG00000163083	ENSG00000163083	INHBB	3204	0.566792	-4.40229	2.7254	20.1669	7.09698e-06	0.000121727	-21.1456
ENSG00000177548	ENSG00000177548	RABEP2	4566	0.509855	-1.53215	5.65594	20.1619	7.11558e-06	0.000121935	-2.89216
ENSG00000119714	ENSG00000119714	GPR68	3278	0.558572	-2.71274	3.04596	20.046	7.56009e-06	0.00012897	-6.55564
ENSG00000136560	ENSG00000136560	TANK	5579	0.370676	-1.19518	5.14763	20.0334	7.60998e-06	0.000129588	-2.28973
ENSG00000145911	ENSG00000145911	N4BP3	6080	0.614145	-2.12961	7.42193	20.0241	7.64732e-06	0.000130107	-4.37599
ENSG00000154265	ENSG00000154265	ABCA5	13158	0.378705	-1.29116	4.52932	19.9229	8.06278e-06	0.000136808	-2.44725
ENSG00000160685	ENSG00000160685	ZBTB7B	4303	0.62561	-1.21792	5.37703	19.8985	8.16633e-06	0.000138229	-2.32612
ENSG00000268350	ENSG00000268350	FAM156A	6608	0.47503	-1.12715	5.57359	19.7978	8.60802e-06	0.00014489	-2.18426
ENSG00000088179	ENSG00000088179	PTPN4	12486	0.372577	-1.27587	4.97915	19.7791	8.69295e-06	0.000145805	-2.42144
ENSG00000083444	ENSG00000083444	PLOD1	5320	0.568797	-1.53196	8.69576	19.7652	8.75629e-06	0.000146608	-2.89179
ENSG00000271303	ENSG00000271303	SRXN1	2698	0.554855	-1.42135	3.8683	19.7476	8.83734e-06	0.000147574	-2.67835
ENSG00000176170	ENSG00000176170	SPHK1	4416	0.648324	-2.22829	5.39538	19.7232	8.95094e-06	0.00014934	-4.68579
ENSG00000163491	ENSG00000163491	NEK10	9582	0.408683	-3.03027	2.73631	19.7059	9.03205e-06	0.000150561	-8.16962
ENSG00000069122	ENSG00000069122	ADGRF5	6650	0.430376	-2.55377	9.38151	19.7016	9.05259e-06	0.000150771	-5.87166
ENSG00000260916	ENSG00000260916	CCPG1	8790	0.421388	-1.16623	5.38009	19.5591	9.75351e-06	0.000161734	-2.24424
ENSG00000132718	ENSG00000132718	SYT11	5240	0.463168	-1.53419	5.01305	19.551	9.79469e-06	0.000162226	-2.89627
ENSG00000147526	ENSG00000147526	TACC1	12609	0.448331	-1.3088	8.76632	19.2891	1.12347e-05	0.000184521	-2.47735
ENSG00000051128	ENSG00000051128	HOMER3	3422	0.592344	-1.14112	6.54495	19.275	1.1318e-05	0.000185409	-2.20553
ENSG00000178607	ENSG00000178607	ERN1	10864	0.46493	-1.15284	5.70424	19.2554	1.14347e-05	0.000187158	-2.22351
ENSG00000220205	ENSG00000220205	VAMP2	3268	0.601897	-1.0707	5.79723	19.2263	1.16103e-05	0.000189542	-2.10045
ENSG00000161921	ENSG00000161921	CXCL16	2794	0.564424	-2.87962	1.89538	19.2243	1.16222e-05	0.000189573	-7.35954
ENSG00000183283	ENSG00000183283	DAZAP2	5731	0.483336	-1.07967	6.4052	19.0062	1.30293e-05	0.000211434	-2.11356
ENSG00000176749	ENSG00000176749	CDK5R1	4325	0.564162	-1.58657	3.39916	18.9792	1.32154e-05	0.00021427	-3.00335
ENSG00000147408	ENSG00000147408	CSGALNACT1	6580	0.449088	-3.26873	6.04399	18.9466	1.3443e-05	0.000217588	-9.63796
ENSG00000256977	ENSG00000256977	LIMS3	2773	0.481789	-1.9526	5.40784	18.9301	1.35594e-05	0.000219099	-3.87072
ENSG00000283199	ENSG00000283199	C13orf46	3836	0.600365	-2.20801	3.9219	18.926	1.35889e-05	0.000219388	-4.62038
ENSG00000186470	ENSG00000186470	BTN3A2	7042	0.470605	-1.8469	2.87685	18.8571	1.40882e-05	0.000226486	-3.59725
ENSG00000038002	ENSG00000038002	AGA	2675	0.474766	-1.80502	3.75926	18.8552	1.41025e-05	0.000226523	-3.49434
ENSG00000086300	ENSG00000086300	SNX10	3518	0.366401	-3.02574	1.34477	18.7991	1.45235e-05	0.000232694	-8.14404
ENSG00000157856	ENSG00000157856	DRC1	3048	0.491142	-5.48342	0.601984	18.7453	1.49394e-05	0.000238553	-44.7376
ENSG00000154556	ENSG00000154556	SORBS2	17161	0.404289	-2.05562	7.1355	18.7383	1.49941e-05	0.000239225	-4.15722
ENSG00000145247	ENSG00000145247	OCIAD2	2483	0.43818	-1.85546	3.34653	18.6541	1.56711e-05	0.000249574	-3.61867
ENSG00000176595	ENSG00000176595	KBTBD11	6710	0.550969	-2.88383	4.70063	18.5838	1.62595e-05	0.000258327	-7.38108
ENSG00000026103	ENSG00000026103	FAS	4253	0.438279	-1.56368	3.52313	18.5751	1.63338e-05	0.000259073	-2.95606
ENSG00000196715	ENSG00000196715	VKORC1L1	6000	0.432167	-1.10334	5.4093	18.5716	1.63641e-05	0.000259337	-2.14851
ENSG00000184113	ENSG00000184113	CLDN5	3429	0.620006	-3.11319	8.73148	18.5536	1.65193e-05	0.000261579	-8.65296
ENSG00000135842	ENSG00000135842	FAM129A	8372	0.433349	-2.4502	2.53066	18.5398	1.66396e-05	0.000263045	-5.46492
ENSG00000256671	ENSG00000256671	LIMS4	2553	0.443008	-1.94674	5.40305	18.5185	1.68264e-05	0.000265776	-3.85503
ENSG00000127533	ENSG00000127533	F2RL3	3473	0.612439	-1.81511	6.17927	18.5034	1.69603e-05	0.000267668	-3.51888
ENSG00000169258	ENSG00000169258	GPRIN1	4211	0.567086	-2.51025	3.72862	18.437	1.75617e-05	0.00027624	-5.69718
ENSG00000137473	ENSG00000137473	TTC29	3332	0.404562	-4.08204	1.12619	18.3098	1.87742e-05	0.000292642	-16.9362
ENSG00000109738	ENSG00000109738	GLRB	3459	0.404452	-4.72556	0.297674	18.3061	1.88106e-05	0.00029297	-26.4566
ENSG00000020577	ENSG00000020577	SAMD4A	12170	0.477239	-1.17328	6.62352	18.2804	1.90657e-05	0.0002967	-2.25524
ENSG00000090581	ENSG00000090581	GNPTG	4102	0.57411	-1.08605	5.60757	18.2645	1.92262e-05	0.000298951	-2.12293
ENSG00000184349	ENSG00000184349	EFNA5	5703	0.430475	-2.03767	3.29078	18.239	1.94845e-05	0.000302719	-4.10583
ENSG00000140497	ENSG00000140497	SCAMP2	5000	0.5224	-1.12155	7.27688	18.218	1.97012e-05	0.000305336	-2.17581
ENSG00000182022	ENSG00000182022	CHST15	6554	0.555996	-1.69255	7.87665	18.2114	1.97687e-05	0.000305883	-3.23226
ENSG00000177189	ENSG00000177189	RPS6KA3	9925	0.417733	-1.03172	6.26878	18.1821	2.00756e-05	0.000310379	-2.04446
ENSG00000196562	ENSG00000196562	SULF2	6657	0.535527	-2.28193	8.834	18.1656	2.02502e-05	0.000312314	-4.86328
ENSG00000065923	ENSG00000065923	SLC9A7	10033	0.43038	-1.87342	3.63128	18.1126	2.08222e-05	0.000319892	-3.66401
ENSG00000179314	ENSG00000179314	WSCD1	7136	0.570067	-1.21342	6.89915	18.0294	2.17521e-05	0.000332974	-2.31886
ENSG00000102760	ENSG00000102760	RGCC	1032	0.535853	-2.36668	6.17835	18.0282	2.17653e-05	0.000332974	-5.15754
ENSG00000196352	ENSG00000196352	CD55	5908	0.404367	-1.56166	4.54694	18.0133	2.19365e-05	0.000335052	-2.95193
ENSG00000168575	ENSG00000168575	SLC20A2	6641	0.453546	-1.39977	6.65469	17.9944	2.21557e-05	0.000337585	-2.6386
ENSG00000121060	ENSG00000121060	TRIM25	9501	0.435428	-1.77403	4.66839	17.9837	2.22803e-05	0.000339211	-3.42009
ENSG00000151715	ENSG00000151715	TMEM45B	3027	0.459861	-2.29627	1.92414	17.9794	2.23304e-05	0.000339702	-4.91187
ENSG00000171552	ENSG00000171552	BCL2L1	3314	0.593543	-1.0623	6.824	17.9558	2.26097e-05	0.000342841	-2.08826
ENSG00000143772	ENSG00000143772	ITPKB	7036	0.594798	-1.31322	8.76497	17.9543	2.26271e-05	0.000342841	-2.48495
ENSG00000099957	ENSG00000099957	P2RX6	4730	0.588795	-2.02338	2.61765	17.9457	2.27302e-05	0.000343853	-4.06535
ENSG00000180287	ENSG00000180287	PLD5	9545	0.437716	-3.80967	0.711457	17.907	2.31971e-05	0.0003498	-14.0225
ENSG00000074211	ENSG00000074211	PPP2R2C	9198	0.526854	-3.26416	1.19826	17.8884	2.34251e-05	0.000352398	-9.60752
ENSG00000142875	ENSG00000142875	PRKACB	6730	0.357949	-1.10522	5.30206	17.8209	2.427e-05	0.000364377	-2.15131
ENSG00000163071	ENSG00000163071	SPATA18	4941	0.431694	-1.18378	4.78261	17.8202	2.4279e-05	0.000364377	-2.27171
ENSG00000166801	ENSG00000166801	FAM111A	7221	0.424733	-1.88756	3.86016	17.7762	2.48471e-05	0.00037202	-3.70008
ENSG00000137831	ENSG00000137831	UACA	11031	0.404587	-1.79598	8.37482	17.7589	2.50741e-05	0.000374828	-3.47252
ENSG00000188706	ENSG00000188706	ZDHHC9	5243	0.488461	-1.10235	6.80888	17.686	2.60538e-05	0.000387944	-2.14705
ENSG00000123700	ENSG00000123700	KCNJ2	5577	0.41187	-2.42744	6.75583	17.6397	2.66952e-05	0.00039656	-5.37939
ENSG00000151276	ENSG00000151276	MAGI1	11649	0.442871	-1.19895	6.90143	17.6281	2.6859e-05	0.000398682	-2.29573
ENSG00000108639	ENSG00000108639	SYNGR2	4074	0.602356	-1.12792	6.94714	17.6158	2.70338e-05	0.000400963	-2.18544
ENSG00000188641	ENSG00000188641	DPYD	7131	0.344412	-2.3075	3.25187	17.5944	2.73388e-05	0.00040517	-4.95026
ENSG00000158747	ENSG00000158747	NBL1	3596	0.629032	-1.19752	6.06041	17.5318	2.8255e-05	0.000417443	-2.29345
ENSG00000181826	ENSG00000181826	RELL1	1947	0.505393	-1.02735	5.82544	17.4963	2.87864e-05	0.000424605	-2.03828
ENSG00000130032	ENSG00000130032	PRRG3	6364	0.502671	-1.26412	4.72803	17.495	2.88069e-05	0.000424605	-2.40181
ENSG00000165272	ENSG00000165272	AQP3	2950	0.544068	-2.49149	1.84844	17.4912	2.88641e-05	0.000425117	-5.62358
ENSG00000114841	ENSG00000114841	DNAH1	13872	0.571295	-1.3115	6.31829	17.4649	2.92665e-05	0.000430711	-2.48199
ENSG00000133687	ENSG00000133687	TMTC1	14636	0.433247	-2.84432	3.85609	17.4511	2.94797e-05	0.000433175	-7.18166
ENSG00000139508	ENSG00000139508	SLC46A3	3776	0.432733	-1.9866	5.22974	17.4045	3.02116e-05	0.000443244	-3.96302
ENSG00000205542	ENSG00000205542	TMSB4X	1705	0.527859	-1.49289	10.3851	17.3768	3.06553e-05	0.000448712	-2.81452
ENSG00000182050	ENSG00000182050	MGAT4C	27763	0.315996	-4.61994	0.346149	17.3553	3.1003e-05	0.000453102	-24.5889
ENSG00000161011	ENSG00000161011	SQSTM1	7654	0.584662	-1.27619	8.19066	17.3457	3.11603e-05	0.000454701	-2.42199
ENSG00000164877	ENSG00000164877	MICALL2	8843	0.634966	-1.18858	6.64425	17.3064	3.18112e-05	0.00046242	-2.27928
ENSG00000010278	ENSG00000010278	CD9	4165	0.517887	-1.91067	8.00888	17.2995	3.19277e-05	0.000463404	-3.75984
ENSG00000167778	ENSG00000167778	SPRYD3	3479	0.533199	-1.41195	5.0735	17.2819	3.22249e-05	0.000467359	-2.66096
ENSG00000164951	ENSG00000164951	PDP1	5603	0.423523	-1.33928	6.75661	17.2691	3.24413e-05	0.000469857	-2.53026
ENSG00000102805	ENSG00000102805	CLN5	22814	0.396073	-1.2745	4.04724	17.2688	3.24466e-05	0.000469857	-2.41914
ENSG00000114021	ENSG00000114021	NIT2	9264	0.426813	-1.48667	4.65759	17.2663	3.2489e-05	0.000470112	-2.80241
ENSG00000169432	ENSG00000169432	SCN9A	13741	0.35616	-1.24388	7.0598	17.2639	3.25301e-05	0.000470348	-2.36834
ENSG00000101152	ENSG00000101152	DNAJC5	5287	0.577076	-1.21528	7.47071	17.2473	3.2817e-05	0.000474134	-2.32186
ENSG00000172348	ENSG00000172348	RCAN2	3712	0.508621	-1.86941	5.79071	17.2162	3.33581e-05	0.000481586	-3.65382
ENSG00000168672	ENSG00000168672	FAM84B	5404	0.524056	-1.09997	6.10649	17.2067	3.35246e-05	0.000483621	-2.1435
ENSG00000136944	ENSG00000136944	LMX1B	5830	0.592967	-3.51667	1.04692	17.0856	3.57328e-05	0.000513135	-11.4452
ENSG00000157404	ENSG00000157404	KIT	5563	0.419917	-1.09689	6.2859	17.0556	3.63008e-05	0.000518935	-2.13894
ENSG00000072422	ENSG00000072422	RHOBTB1	4841	0.411279	-1.03924	6.25421	17.0162	3.7063e-05	0.000528635	-2.05515
ENSG00000145147	ENSG00000145147	SLIT2	9712	0.44306	-1.68277	7.32296	16.939	3.86013e-05	0.000548926	-3.21043
ENSG00000105357	ENSG00000105357	MYH14	10392	0.584488	-1.73693	2.89742	16.9353	3.86753e-05	0.000549566	-3.33324
ENSG00000197170	ENSG00000197170	PSMD12	5364	0.41909	-1.10211	5.90603	16.9331	3.87215e-05	0.000549811	-2.14669
ENSG00000119283	ENSG00000119283	TRIM67	9326	0.555651	-3.55297	1.50028	16.8566	4.03121e-05	0.000570686	-11.7369
ENSG00000071205	ENSG00000071205	ARHGAP10	10759	0.444744	-1.13483	4.83896	16.7945	4.16541e-05	0.000587931	-2.19593
ENSG00000085117	ENSG00000085117	CD82	4054	0.585101	-1.62065	4.5576	16.764	4.23284e-05	0.000595675	-3.07513
ENSG00000042832	ENSG00000042832	TG	11132	0.527039	-2.17328	2.475	16.7449	4.27566e-05	0.000601255	-4.51047
ENSG00000167972	ENSG00000167972	ABCA3	7804	0.548309	-1.44191	7.72112	16.7218	4.32814e-05	0.0006075	-2.7168
ENSG00000151778	ENSG00000151778	SERP2	1927	0.500778	-3.3784	2.33586	16.7211	4.32968e-05	0.0006075	-10.3992
ENSG00000181523	ENSG00000181523	SGSH	6713	0.597795	-1.05105	6.26735	16.6839	4.41543e-05	0.000618612	-2.07203
ENSG00000104763	ENSG00000104763	ASAH1	15378	0.411432	-1.0769	5.68378	16.6641	4.46163e-05	0.000623708	-2.1095
ENSG00000023909	ENSG00000023909	GCLM	5420	0.385055	-1.43886	5.42803	16.6426	4.51262e-05	0.000629444	-2.71107
ENSG00000112182	ENSG00000112182	BACH2	9786	0.46587	-1.77782	3.22019	16.6261	4.55201e-05	0.000633077	-3.42907
ENSG00000067082	ENSG00000067082	KLF6	6139	0.515719	-1.4626	8.96323	16.5759	4.67406e-05	0.000649575	-2.75605
ENSG00000011422	ENSG00000011422	PLAUR	4457	0.500561	-1.44702	5.22065	16.5681	4.69346e-05	0.000651793	-2.72645
ENSG00000125827	ENSG00000125827	TMX4	6579	0.414197	-1.05091	5.545	16.5163	4.82326e-05	0.000667929	-2.07183
ENSG00000127990	ENSG00000127990	SGCE	20884	0.355823	-1.22067	4.81578	16.4899	4.89104e-05	0.000676262	-2.33055
ENSG00000140022	ENSG00000140022	STON2	7812	0.444188	-1.11945	5.98878	16.4704	4.94155e-05	0.000681754	-2.17265
ENSG00000145675	ENSG00000145675	PIK3R1	10767	0.394632	-1.09163	5.94587	16.438	5.02681e-05	0.000693013	-2.13114
ENSG00000196739	ENSG00000196739	COL27A1	13988	0.580784	-1.37114	7.6789	16.4208	5.07264e-05	0.00069781	-2.58675
ENSG00000120327	ENSG00000120327	PCDHB14	4828	0.449254	-1.24513	4.20809	16.4121	5.09582e-05	0.000700094	-2.37041
ENSG00000205413	ENSG00000205413	SAMD9	6855	0.370678	-3.53862	1.50686	16.4118	5.09663e-05	0.000700094	-11.6206
ENSG00000103222	ENSG00000103222	ABCC1	7575	0.544554	-1.03957	6.68113	16.4104	5.10058e-05	0.00070013	-2.05561
ENSG00000100612	ENSG00000100612	DHRS7	3248	0.412562	-1.04277	5.33386	16.3087	5.3815e-05	0.000733383	-2.06017
ENSG00000175879	ENSG00000175879	HOXD8	2629	0.537086	-5.64371	-0.134586	16.2802	5.46309e-05	0.000743969	-49.995
ENSG00000089876	ENSG00000089876	DHX32	3948	0.454914	-1.35652	6.47414	16.2438	5.56911e-05	0.000756776	-2.56067
ENSG00000146409	ENSG00000146409	SLC18B1	2760	0.381522	-1.41974	4.1169	16.1796	5.76103e-05	0.000781178	-2.67537
ENSG00000167767	ENSG00000167767	KRT80	4350	0.554713	-2.72936	2.49933	16.1705	5.78872e-05	0.000783812	-6.63163
ENSG00000184343	ENSG00000184343	SRPK3	4744	0.61425	-1.79969	2.72068	16.1342	5.90089e-05	0.000796159	-3.48145
ENSG00000050628	ENSG00000050628	PTGER3	9653	0.392935	-2.23005	3.54634	16.1226	5.93706e-05	0.000800469	-4.6915
ENSG00000124813	ENSG00000124813	RUNX2	8192	0.479858	-2.06664	2.15643	16.0806	6.07033e-05	0.000814962	-4.18909
ENSG00000137266	ENSG00000137266	SLC22A23	8898	0.514498	-1.49127	5.44824	16.0534	6.15826e-05	0.000825015	-2.81135
ENSG00000122787	ENSG00000122787	AKR1D1	3093	0.411898	-6.56142	-0.275063	16.0355	6.21672e-05	0.000831673	-94.4462
ENSG00000137261	ENSG00000137261	KIAA0319	7172	0.394869	-3.16949	1.08476	16.0281	6.24099e-05	0.000834332	-8.99727
ENSG00000163412	ENSG00000163412	EIF4E3	10779	0.460154	-1.87885	3.38872	16.0106	6.29883e-05	0.000840879	-3.67782
ENSG00000185630	ENSG00000185630	PBX1	21249	0.417243	-1.15378	7.75084	16.0044	6.31941e-05	0.000843032	-2.22496
ENSG00000145555	ENSG00000145555	MYO10	13963	0.448256	-1.85112	9.47998	15.9974	6.34305e-05	0.000844997	-3.60781
ENSG00000091583	ENSG00000091583	APOH	1332	0.418168	-5.75052	0.85068	15.9855	6.38283e-05	0.0008497	-53.8368
ENSG00000082438	ENSG00000082438	COBLL1	17178	0.355164	-1.27341	5.47223	15.9788	6.40568e-05	0.000852144	-2.41732
ENSG00000177697	ENSG00000177697	CD151	3938	0.628999	-1.17225	7.70553	15.9601	6.46933e-05	0.000858128	-2.25363
ENSG00000001561	ENSG00000001561	ENPP4	4651	0.344442	-1.68233	2.80072	15.9589	6.47328e-05	0.000858128	-3.20946
ENSG00000131386	ENSG00000131386	GALNT15	6013	0.490105	-4.53066	0.868756	15.9539	6.49045e-05	0.000859564	-23.1135
ENSG00000117597	ENSG00000117597	UTP25	10376	0.437934	-1.28313	4.40484	15.9531	6.49317e-05	0.000859564	-2.43366
ENSG00000170876	ENSG00000170876	TMEM43	3572	0.491881	-1.21348	6.17047	15.9244	6.59219e-05	0.000870849	-2.31896
ENSG00000167191	ENSG00000167191	GPRC5B	6667	0.552272	-1.07357	7.58875	15.8997	6.679e-05	0.000880477	-2.10463
ENSG00000088827	ENSG00000088827	SIGLEC1	7886	0.551103	-4.47496	0.794352	15.8921	6.70579e-05	0.000883394	-22.2381
ENSG00000137251	ENSG00000137251	TINAG	2155	0.426914	-6.66361	-0.338896	15.8739	6.77047e-05	0.000891296	-101.378
ENSG00000176641	ENSG00000176641	RNF152	10632	0.442814	-1.33295	5.00089	15.8098	7.00397e-05	0.000917174	-2.51918
ENSG00000145476	ENSG00000145476	CYP4V2	9807	0.441929	-1.50127	3.91437	15.7409	7.26363e-05	0.000947669	-2.83092
ENSG00000157483	ENSG00000157483	MYO1E	9106	0.473204	-1.96999	7.04376	15.7112	7.37867e-05	0.000962017	-3.91764
ENSG00000151690	ENSG00000151690	MFSD6	6031	0.429945	-2.04955	2.97082	15.6125	7.77375e-05	0.00101039	-4.13977
ENSG00000132405	ENSG00000132405	TBC1D14	6241	0.547829	-1.04815	6.63768	15.6124	7.77416e-05	0.00101039	-2.06788
ENSG00000171155	ENSG00000171155	C1GALT1C1	1785	0.459384	-1.52836	3.74081	15.6119	7.7763e-05	0.00101039	-2.88458
ENSG00000177156	ENSG00000177156	TALDO1	3005	0.544426	-1.23121	7.76613	15.5987	7.83096e-05	0.00101679	-2.34764
ENSG00000168283	ENSG00000168283	BMI1	4283	0.391314	-1.22093	4.09253	15.5828	7.89709e-05	0.00102328	-2.33097
ENSG00000119718	ENSG00000119718	EIF2B2	5446	0.454278	-0.995079	5.87093	15.5695	7.95277e-05	0.00102909	-1.99319
ENSG00000175265	ENSG00000175265	GOLGA8A	6750	0.552	-1.06725	6.29674	15.5662	7.9666e-05	0.00103017	-2.09543
ENSG00000050344	ENSG00000050344	NFE2L3	4249	0.453754	-1.492	3.66583	15.518	8.17252e-05	0.00105321	-2.81279
ENSG00000169083	ENSG00000169083	AR	12775	0.474834	-1.56912	4.74414	15.5155	8.1833e-05	0.00105388	-2.96725
ENSG00000153933	ENSG00000153933	DGKE	10933	0.390469	-2.43759	4.89111	15.4898	8.2952e-05	0.00106685	-5.41735
ENSG00000143458	ENSG00000143458	GABPB2	9189	0.449995	-1.3379	3.76425	15.4716	8.37545e-05	0.00107644	-2.52783
ENSG00000179397	ENSG00000179397	CATSPERE	4333	0.384953	-2.90121	0.962275	15.4401	8.51601e-05	0.00109376	-7.47052
ENSG00000233701	ENSG00000233701	PRR23C	2791	0.506987	-6.0163	-0.238583	15.418	8.61618e-05	0.00110461	-64.7273
ENSG00000163840	ENSG00000163840	DTX3L	5868	0.442229	-1.63835	2.837	15.3972	8.71154e-05	0.0011151	-3.1131
ENSG00000185052	ENSG00000185052	SLC24A3	3933	0.535978	-3.98202	0.513291	15.3954	8.71981e-05	0.00111541	-15.8019
ENSG00000168003	ENSG00000168003	SLC3A2	5178	0.535921	-0.981758	7.17382	15.3941	8.72607e-05	0.00111546	-1.97487
ENSG00000134986	ENSG00000134986	NREP	9337	0.379779	-1.1893	7.2432	15.3725	8.82631e-05	0.00112751	-2.28042
ENSG00000175040	ENSG00000175040	CHST2	4582	0.58708	-1.24169	4.66121	15.3674	8.85026e-05	0.00112981	-2.36475
ENSG00000196878	ENSG00000196878	LAMB3	4688	0.476536	-5.50331	0.191123	15.3511	8.92695e-05	0.00113883	-45.3586
ENSG00000108784	ENSG00000108784	NAGLU	3004	0.641478	-1.11	5.00497	15.3082	9.13186e-05	0.00116263	-2.15845
ENSG00000139364	ENSG00000139364	TMEM132B	15703	0.435076	-3.54086	1.59738	15.2987	9.17798e-05	0.00116772	-11.6387
ENSG00000076770	ENSG00000076770	MBNL3	12199	0.405935	-2.27544	4.23211	15.2728	9.30483e-05	0.00118306	-4.84145
ENSG00000058799	ENSG00000058799	YIPF1	2072	0.497104	-1.1556	5.36431	15.2399	9.46818e-05	0.00120061	-2.22777
ENSG00000112137	ENSG00000112137	PHACTR1	11198	0.491159	-1.9318	5.88013	15.2062	9.63871e-05	0.00121979	-3.81532
ENSG00000188559	ENSG00000188559	RALGAPA2	11471	0.401709	-1.00334	6.95316	15.2004	9.66819e-05	0.0012227	-2.00464
ENSG00000107863	ENSG00000107863	ARHGAP21	10937	0.451495	-1.20041	7.97768	15.1842	9.75168e-05	0.00123202	-2.29806
ENSG00000140474	ENSG00000140474	ULK3	3516	0.59471	-1.23053	5.83072	15.1724	9.81254e-05	0.00123781	-2.34653
ENSG00000102359	ENSG00000102359	SRPX2	7548	0.461844	-1.20663	4.39242	15.1722	9.81376e-05	0.00123781	-2.30798
ENSG00000198517	ENSG00000198517	MAFK	4458	0.644011	-1.6145	6.02263	15.1297	0.000100372	0.00126264	-3.06206
ENSG00000112378	ENSG00000112378	PERP	4290	0.415385	-1.00913	5.87039	15.0792	0.000103094	0.00129516	-2.01269
ENSG00000198759	ENSG00000198759	EGFL6	2607	0.464519	-5.5447	1.15018	15.0766	0.000103237	0.00129611	-46.6789
ENSG00000075426	ENSG00000075426	FOSL2	7157	0.533324	-1.5729	7.44553	15.0511	0.000104641	0.00131169	-2.97501
ENSG00000107959	ENSG00000107959	PITRM1	6979	0.484167	-1.03635	6.84643	15.0105	0.000106917	0.001337	-2.05103
ENSG00000123240	ENSG00000123240	OPTN	5138	0.455041	-0.979892	6.7465	14.9925	0.000107939	0.00134888	-1.97232
ENSG00000180801	ENSG00000180801	ARSJ	5146	0.384182	-3.13565	1.34506	14.9572	0.00010998	0.00137348	-8.78871
ENSG00000197081	ENSG00000197081	IGF2R	17843	0.49476	-1.44315	10.0993	14.9529	0.000110229	0.00137478	-2.71913
ENSG00000164327	ENSG00000164327	RICTOR	13550	0.368782	-1.21889	6.11942	14.9329	0.000111401	0.00138758	-2.32767
ENSG00000113389	ENSG00000113389	NPR3	9866	0.430975	-1.9614	2.75389	14.9238	0.00011194	0.00139325	-3.89439
ENSG00000124209	ENSG00000124209	RAB22A	9285	0.411632	-0.967723	5.69266	14.9228	0.000112003	0.00139325	-1.95575
ENSG00000125966	ENSG00000125966	MMP24	4414	0.606253	-1.72287	2.70699	14.9082	0.000112872	0.00140222	-3.30092
ENSG00000079841	ENSG00000079841	RIMS1	12788	0.42884	-1.95518	2.58867	14.8956	0.000113626	0.00140973	-3.87764
ENSG00000197956	ENSG00000197956	S100A6	971	0.560247	-1.26932	7.78036	14.8874	0.000114121	0.00141495	-2.41047
ENSG00000100644	ENSG00000100644	HIF1A	5151	0.386527	-1.13599	8.18634	14.8759	0.000114819	0.00142268	-2.1977
ENSG00000129465	ENSG00000129465	RIPK3	3256	0.549754	-2.18795	1.77775	14.8739	0.000114941	0.00142326	-4.55658
ENSG00000152465	ENSG00000152465	NMT2	4700	0.465532	-1.11705	5.37651	14.8613	0.000115713	0.00143188	-2.16903
ENSG00000119899	ENSG00000119899	SLC17A5	3604	0.45394	-1.15594	5.22376	14.8512	0.000116332	0.00143861	-2.22829
ENSG00000215252	ENSG00000215252	GOLGA8B	7670	0.460235	-1.0819	6.09371	14.8419	0.000116909	0.00144462	-2.11682
ENSG00000153162	ENSG00000153162	BMP6	2780	0.547842	-0.932809	6.33808	14.831	0.000117586	0.00145033	-1.90899
ENSG00000173281	ENSG00000173281	PPP1R3B	5776	0.507271	-1.15783	5.93743	14.8254	0.000117937	0.00145371	-2.23122
ENSG00000197296	ENSG00000197296	FITM2	4597	0.512508	-1.37743	3.53096	14.8162	0.000118514	0.00145987	-2.59804
ENSG00000125037	ENSG00000125037	EMC3	4270	0.54192	-1.05358	5.49005	14.8121	0.000118771	0.0014621	-2.07568
ENSG00000187942	ENSG00000187942	LDLRAD2	4490	0.624499	-2.25432	3.2152	14.8011	0.000119464	0.00146821	-4.77109
ENSG00000025039	ENSG00000025039	RRAGD	5072	0.484227	-2.54456	2.54631	14.8006	0.0001195	0.00146821	-5.8343
ENSG00000136940	ENSG00000136940	PDCL	3147	0.480458	-0.980152	5.7308	14.7955	0.00011982	0.00146973	-1.97267
ENSG00000149380	ENSG00000149380	P4HA3	4009	0.435271	-4.85104	0.30653	14.7868	0.000120375	0.00147513	-28.8608
ENSG00000250799	ENSG00000250799	PRODH2	2731	0.504943	-5.93276	0.29639	14.782	0.000120681	0.00147794	-61.0854
ENSG00000100304	ENSG00000100304	TTLL12	4622	0.584379	-1.01613	5.30799	14.7521	0.000122612	0.00149675	-2.02249
ENSG00000110427	ENSG00000110427	KIAA1549L	13012	0.489241	-2.54725	6.81303	14.7469	0.00012295	0.00149992	-5.84517
ENSG00000110013	ENSG00000110013	SIAE	8139	0.39194	-1.07244	4.66917	14.7353	0.000123708	0.00150736	-2.10298
ENSG00000106278	ENSG00000106278	PTPRZ1	9917	0.394877	-5.03391	-0.0254196	14.7351	0.00012372	0.00150736	-32.7611
ENSG00000162458	ENSG00000162458	FBLIM1	4716	0.593299	-1.1773	7.30291	14.7171	0.000124908	0.00151805	-2.26153
ENSG00000162975	ENSG00000162975	KCNF1	2289	0.670162	-1.65214	3.20292	14.717	0.000124917	0.00151805	-3.143
ENSG00000196975	ENSG00000196975	ANXA4	11048	0.428765	-1.29294	4.83588	14.7061	0.000125636	0.00152582	-2.45027
ENSG00000164023	ENSG00000164023	SGMS2	7635	0.398166	-2.97018	0.95885	14.6817	0.000127276	0.00154375	-7.83634
ENSG00000113083	ENSG00000113083	LOX	5547	0.420047	-1.8659	2.68243	14.6315	0.000130713	0.0015814	-3.64494
ENSG00000071553	ENSG00000071553	ATP6AP1	4884	0.557944	-1.12067	8.5464	14.5917	0.000133504	0.00161208	-2.17447
ENSG00000121966	ENSG00000121966	CXCR4	2224	0.571043	-2.78607	8.69339	14.5433	0.000136978	0.00165087	-6.89747
ENSG00000170160	ENSG00000170160	CCDC144A	15568	0.395683	-3.31638	2.69255	14.538	0.000137358	0.0016544	-9.96161
ENSG00000089057	ENSG00000089057	SLC23A2	7515	0.452295	-1.19653	6.78699	14.5191	0.000138748	0.00166902	-2.29188
ENSG00000103254	ENSG00000103254	FAM173A	1923	0.720229	-1.3307	4.04007	14.4941	0.000140603	0.00168691	-2.51525
ENSG00000113719	ENSG00000113719	ERGIC1	14139	0.519061	-1.19824	8.10174	14.493	0.000140679	0.00168691	-2.29459
ENSG00000178531	ENSG00000178531	CTXN1	1274	0.765306	-1.58688	4.7491	14.4601	0.000143158	0.00171446	-3.00399
ENSG00000109586	ENSG00000109586	GALNT7	6865	0.39126	-1.05818	5.33402	14.4428	0.000144478	0.001727	-2.0823
ENSG00000149150	ENSG00000149150	SLC43A1	3532	0.546999	-1.19465	4.10992	14.3794	0.000149427	0.00178015	-2.2889
ENSG00000140090	ENSG00000140090	SLC24A4	14412	0.512698	-2.9476	1.04839	14.3659	0.000150505	0.0017899	-7.71463
ENSG00000196421	ENSG00000196421	C20orf204	5480	0.632117	-1.7108	4.26712	14.3587	0.00015108	0.00179348	-3.27341
ENSG00000113657	ENSG00000113657	DPYSL3	7164	0.438303	-1.16625	6.15677	14.3283	0.000153541	0.00182042	-2.24428
ENSG00000152402	ENSG00000152402	GUCY1A2	16361	0.389891	-1.60965	2.65484	14.2845	0.000157153	0.00186209	-3.05178
ENSG00000138434	ENSG00000138434	ITPRID2	9582	0.405135	-1.05515	8.64888	14.2572	0.000159449	0.00188575	-2.07793
ENSG00000173482	ENSG00000173482	PTPRM	9900	0.481111	-1.36686	9.38424	14.2448	0.000160507	0.00189708	-2.57909
ENSG00000133872	ENSG00000133872	SARAF	2990	0.454849	-1.02993	7.20417	14.1877	0.000165448	0.00194699	-2.04193
ENSG00000213901	ENSG00000213901	SLC23A3	3601	0.496251	-2.40005	2.01827	14.1877	0.000165448	0.00194699	-5.27821
ENSG00000140398	ENSG00000140398	NEIL1	6938	0.597579	-1.15127	5.14633	14.1628	0.000167654	0.00196929	-2.22109
ENSG00000157654	ENSG00000157654	PALM2-AKAP2	8203	0.466049	-1.27307	9.28315	14.1442	0.000169318	0.0019876	-2.41675
ENSG00000164970	ENSG00000164970	FAM219A	3782	0.556319	-1.59924	7.72784	14.132	0.000170423	0.00199686	-3.02983
ENSG00000145780	ENSG00000145780	FEM1C	5816	0.394429	-1.03296	5.08728	14.1306	0.000170543	0.00199704	-2.04622
ENSG00000102763	ENSG00000102763	VWA8	7633	0.411372	-1.01446	4.94616	14.0951	0.000173793	0.00202897	-2.02015
ENSG00000105738	ENSG00000105738	SIPA1L3	10335	0.605612	-1.15011	6.7684	14.0726	0.000175885	0.00205058	-2.21931
ENSG00000152601	ENSG00000152601	MBNL1	9989	0.406047	-1.14665	6.90838	14.0702	0.00017611	0.00205084	-2.21399
ENSG00000253305	ENSG00000253305	PCDHGB6	6782	0.499853	-1.2759	7.00066	14.0347	0.000179472	0.00208486	-2.4215
ENSG00000114480	ENSG00000114480	GBE1	5171	0.384645	-1.16733	4.86752	14.0249	0.000180407	0.00209316	-2.24596
ENSG00000100368	ENSG00000100368	CSF2RB	5000	0.5572	-1.5793	4.56612	14.0093	0.000181905	0.00210797	-2.98824
ENSG00000101335	ENSG00000101335	MYL9	2821	0.605105	-0.936428	6.67897	14.0056	0.000182264	0.00211083	-1.91378
ENSG00000171680	ENSG00000171680	PLEKHG5	7053	0.560896	-1.16257	7.45336	13.9769	0.000185072	0.00213944	-2.23856
ENSG00000117525	ENSG00000117525	F3	2875	0.472	-2.15654	2.27365	13.9549	0.000187244	0.00216191	-4.45844
ENSG00000163162	ENSG00000163162	RNF149	4836	0.445823	-1.20458	6.20535	13.9011	0.000192681	0.00222198	-2.3047
ENSG00000128335	ENSG00000128335	APOL2	3484	0.528416	-1.87258	4.67931	13.8823	0.000194619	0.00223929	-3.66186
ENSG00000273079	ENSG00000273079	GRIN2B	30941	0.405481	-3.4245	1.45041	13.8598	0.000196966	0.00226451	-10.7368
ENSG00000125207	ENSG00000125207	PIWIL1	5280	0.435795	-6.13381	-0.355583	13.8572	0.000197241	0.00226607	-70.2198
ENSG00000115507	ENSG00000115507	OTX1	4833	0.591558	-3.42805	1.83223	13.8488	0.000198121	0.00227366	-10.7633
ENSG00000122042	ENSG00000122042	UBL3	4384	0.446396	-1.13157	5.17618	13.8258	0.000200564	0.00229752	-2.19097
ENSG00000186074	ENSG00000186074	CD300LF	2161	0.526145	-5.23287	0.44389	13.8061	0.00020268	0.00231896	-37.6054
ENSG00000168827	ENSG00000168827	GFM1	9032	0.400133	-1.04534	5.88594	13.7829	0.000205192	0.00234347	-2.06385
ENSG00000161180	ENSG00000161180	CCDC116	2949	0.609698	-2.52413	1.04547	13.6944	0.000215092	0.00244183	-5.75227
ENSG00000166311	ENSG00000166311	SMPD1	2750	0.597818	-0.925376	5.68386	13.6689	0.000218038	0.00247084	-1.89918
ENSG00000180730	ENSG00000180730	SHISA2	2860	0.503846	-2.55401	1.56719	13.6659	0.000218383	0.0024718	-5.87263
ENSG00000183066	ENSG00000183066	WBP2NL	6180	0.428964	-5.13782	-0.165808	13.635	0.00022201	0.00250985	-35.2078
ENSG00000128512	ENSG00000128512	DOCK4	11499	0.420732	-1.53607	9.00028	13.5805	0.000228546	0.00257148	-2.90004
ENSG00000151376	ENSG00000151376	ME3	3838	0.440073	-1.8062	4.99679	13.5689	0.000229969	0.00258595	-3.4972
ENSG00000059758	ENSG00000059758	CDK17	6547	0.428746	-1.11312	7.59573	13.5206	0.000235963	0.00264552	-2.16313
ENSG00000009830	ENSG00000009830	POMT2	10008	0.479416	-1.0009	5.56892	13.502	0.000238309	0.00266866	-2.00125
ENSG00000091656	ENSG00000091656	ZFHX4	15687	0.445018	-3.03042	1.61321	13.4889	0.000239975	0.00268574	-8.17047
ENSG00000101474	ENSG00000101474	APMAP	2454	0.535452	-0.964125	6.98344	13.4836	0.000240654	0.00269174	-1.95088
ENSG00000139266	ENSG00000139266	MARCH9	4005	0.558552	-1.64468	3.44375	13.4707	0.000242323	0.00270882	-3.12678
ENSG00000127951	ENSG00000127951	FGL2	4604	0.368593	-6.02314	-0.351338	13.4639	0.000243194	0.00271556	-65.0346
ENSG00000174672	ENSG00000174672	BRSK2	6903	0.646241	-2.15698	3.78345	13.4531	0.000244606	0.00272623	-4.45979
ENSG00000115084	ENSG00000115084	SLC35F5	7445	0.404567	-0.927161	5.9689	13.4512	0.000244853	0.00272623	-1.90153
ENSG00000185215	ENSG00000185215	TNFAIP2	5029	0.623583	-0.963316	6.58774	13.4507	0.00024492	0.00272623	-1.94979
ENSG00000034053	ENSG00000034053	APBA2	6869	0.561945	-1.12865	4.46814	13.4423	0.000246012	0.00273235	-2.18655
ENSG00000175048	ENSG00000175048	ZDHHC14	11121	0.503642	-1.38317	5.44108	13.4296	0.000247682	0.00274724	-2.60841
ENSG00000260428	ENSG00000260428	SCX	999	0.695696	-1.57431	2.97768	13.4249	0.000248311	0.00275144	-2.97793
ENSG00000174628	ENSG00000174628	IQCK	4993	0.455037	-1.32271	4.13284	13.3874	0.000253319	0.00280201	-2.50136
ENSG00000107331	ENSG00000107331	ABCA2	11514	0.66658	-1.08766	6.14958	13.3657	0.00025627	0.00283135	-2.12529
ENSG00000196468	ENSG00000196468	FGF16	1650	0.510909	-3.24691	0.727505	13.3541	0.000257858	0.00284725	-9.49329
ENSG00000107819	ENSG00000107819	SFXN3	4631	0.545886	-1.32847	6.70483	13.3342	0.000260616	0.00287602	-2.51136
ENSG00000142961	ENSG00000142961	MOB3C	5916	0.531609	-1.12706	4.96	13.3325	0.000260848	0.00287691	-2.18414
ENSG00000164077	ENSG00000164077	MON1A	6446	0.515979	-1.39631	4.12134	13.3292	0.000261305	0.0028786	-2.63227
ENSG00000197324	ENSG00000197324	LRP10	7112	0.568757	-1.20572	8.41757	13.3275	0.000261545	0.00287958	-2.30653
ENSG00000113739	ENSG00000113739	STC2	6128	0.531495	-2.68729	1.34901	13.2944	0.000266205	0.00292749	-6.441
ENSG00000171208	ENSG00000171208	NETO2	7481	0.451544	-1.4625	5.72042	13.2821	0.000267955	0.00294502	-2.75585
ENSG00000046889	ENSG00000046889	PREX2	12058	0.386963	-2.29476	5.7999	13.2495	0.000272652	0.00299318	-4.90671
ENSG00000157693	ENSG00000157693	TMEM268	4792	0.508973	-1.72183	2.79179	13.2338	0.000274948	0.00301489	-3.29854
ENSG00000115233	ENSG00000115233	PSMD14	7698	0.362172	-0.98061	6.42649	13.2269	0.000275966	0.0030243	-1.9733
ENSG00000005893	ENSG00000005893	LAMP2	5526	0.414043	-0.951501	6.36394	13.222	0.000276675	0.00303033	-1.93388
ENSG00000075399	ENSG00000075399	VPS9D1	3428	0.601517	-1.11019	5.11483	13.1919	0.000281164	0.00307594	-2.15874
ENSG00000103888	ENSG00000103888	CEMIP	7621	0.527621	-2.78375	1.61728	13.1331	0.000290123	0.00316478	-6.8864
ENSG00000085831	ENSG00000085831	TTC39A	9362	0.530549	-2.06337	3.37695	13.1321	0.000290286	0.00316478	-4.1796
ENSG00000113441	ENSG00000113441	LNPEP	15266	0.399843	-0.92185	6.22986	13.1164	0.000292716	0.00318578	-1.89454
ENSG00000105889	ENSG00000105889	STEAP1B	6478	0.407533	-1.38136	3.94111	13.0964	0.000295866	0.00321822	-2.60513
ENSG00000188603	ENSG00000188603	CLN3	9858	0.505376	-1.01184	4.93991	13.0902	0.000296851	0.00322708	-2.01648
ENSG00000136160	ENSG00000136160	EDNRB	5607	0.382201	-2.2863	3.10903	13.0545	0.000302564	0.00328354	-4.87804
ENSG00000136295	ENSG00000136295	TTYH3	6129	0.649209	-1.07695	9.43523	13.0499	0.000303293	0.00328958	-2.10958
ENSG00000129636	ENSG00000129636	ITFG1	7770	0.346847	-0.880506	5.72562	13.0474	0.000303711	0.00329035	-1.84102
ENSG00000174132	ENSG00000174132	FAM174A	1416	0.47952	-1.23422	3.75647	12.9935	0.00031257	0.00337476	-2.35254
ENSG00000121350	ENSG00000121350	PYROXD1	5725	0.364367	-1.67296	3.66047	12.9721	0.000316174	0.00340785	-3.18869
ENSG00000177992	ENSG00000177992	SPATA31E1	4478	0.594685	-5.03488	0.444553	12.9571	0.000318708	0.00342932	-32.7831
ENSG00000162368	ENSG00000162368	CMPK1	3844	0.367066	-0.892633	5.66545	12.921	0.000324923	0.00348344	-1.85656
ENSG00000117298	ENSG00000117298	ECE1	7333	0.559935	-1.06773	9.72802	12.8905	0.000330246	0.00353144	-2.09613
ENSG00000181982	ENSG00000181982	CCDC149	9582	0.428407	-1.25365	3.621	12.8294	0.000341208	0.003636	-2.38445
ENSG00000167114	ENSG00000167114	SLC27A4	3110	0.615434	-1.35807	5.71597	12.813	0.000344211	0.00366014	-2.56342
ENSG00000182256	ENSG00000182256	GABRG3	12595	0.432473	-4.28478	0.022347	12.8076	0.000345221	0.00366882	-19.4916
ENSG00000127415	ENSG00000127415	IDUA	4000	0.69275	-1.67427	3.71766	12.7846	0.000349492	0.00370797	-3.19158
ENSG00000132321	ENSG00000132321	IQCA1	5975	0.44569	-2.35945	2.93593	12.7522	0.000355592	0.00376439	-5.13174
ENSG00000135047	ENSG00000135047	CTSL	2366	0.522823	-0.990495	6.50482	12.7521	0.000355603	0.00376439	-1.98687
ENSG00000186469	ENSG00000186469	GNG2	6379	0.423577	-1.37968	5.59971	12.7297	0.00035989	0.00380553	-2.60211
ENSG00000173627	ENSG00000173627	APOBEC4	2653	0.388617	-5.4027	0.0170251	12.7046	0.000364754	0.00385267	-42.3032
ENSG00000164221	ENSG00000164221	CCDC112	3289	0.428094	-1.41578	3.4143	12.6747	0.000370638	0.0039018	-2.66804
ENSG00000110851	ENSG00000110851	PRDM4	4777	0.464099	-1.01683	5.72876	12.6408	0.000377409	0.00396426	-2.02346
ENSG00000215788	ENSG00000215788	TNFRSF25	4283	0.596544	-1.24805	6.22341	12.6297	0.000379671	0.00398581	-2.3752
ENSG00000152332	ENSG00000152332	UHMK1	9246	0.37454	-0.931547	5.64152	12.6258	0.000380458	0.00399186	-1.90732
ENSG00000204520	ENSG00000204520	MICA	2386	0.55658	-1.01852	5.53342	12.5969	0.000386393	0.00404965	-2.02583
ENSG00000062716	ENSG00000062716	VMP1	6916	0.416859	-0.882627	6.4966	12.5714	0.000391689	0.00410063	-1.84373
ENSG00000072778	ENSG00000072778	ACADVL	4865	0.586434	-1.08247	8.17743	12.5552	0.000395096	0.00412977	-2.11765
ENSG00000112245	ENSG00000112245	PTP4A1	5281	0.387805	-0.911076	5.44168	12.5551	0.000395126	0.00412977	-1.88045
ENSG00000196169	ENSG00000196169	KIF19	5640	0.595035	-2.48417	1.3298	12.5343	0.000399551	0.00416455	-5.59511
ENSG00000172985	ENSG00000172985	SH3RF3	5803	0.582802	-1.08525	5.08337	12.4556	0.00041674	0.0043247	-2.12175
ENSG00000128645	ENSG00000128645	HOXD1	1975	0.562025	-3.52601	1.75427	12.4517	0.000417606	0.00433132	-11.5196
ENSG00000198168	ENSG00000198168	SVIP	5263	0.365001	-1.35311	5.31898	12.4219	0.000424329	0.00439624	-2.55462
ENSG00000135074	ENSG00000135074	ADAM19	7704	0.455478	-1.43932	8.64983	12.4199	0.00042479	0.00439862	-2.71193
ENSG00000124831	ENSG00000124831	LRRFIP1	11901	0.452903	-1.34356	7.60684	12.4146	0.000425981	0.00440854	-2.53778
ENSG00000113361	ENSG00000113361	CDH6	12379	0.415139	-3.90906	0.317769	12.411	0.000426807	0.00441228	-15.0226
ENSG00000240694	ENSG00000240694	PNMA2	5579	0.500269	-3.22243	0.771313	12.3876	0.000432201	0.00445348	-9.33358
ENSG00000102781	ENSG00000102781	KATNAL1	8105	0.396792	-0.983935	5.29029	12.3773	0.000434575	0.00447308	-1.97785
ENSG00000163659	ENSG00000163659	TIPARP	5048	0.462956	-0.847648	6.31541	12.3742	0.000435301	0.00447813	-1.79957
ENSG00000164038	ENSG00000164038	SLC9B2	5374	0.362672	-1.01937	4.62947	12.3517	0.000440593	0.0045301	-2.02703
ENSG00000158109	ENSG00000158109	TPRG1L	2414	0.543082	-0.867244	6.02553	12.3267	0.000446522	0.00457902	-1.82417
ENSG00000151640	ENSG00000151640	DPYSL4	3176	0.628463	-1.86322	5.01621	12.3108	0.000450348	0.0046154	-3.63818
ENSG00000095951	ENSG00000095951	HIVEP1	10979	0.452318	-0.880274	6.24607	12.3024	0.000452375	0.00463367	-1.84072
ENSG00000166848	ENSG00000166848	TERF2IP	3379	0.494821	-1.04383	5.29284	12.3011	0.000452699	0.00463449	-2.0617
ENSG00000120279	ENSG00000120279	MYCT1	3030	0.379868	-0.95344	7.59329	12.2801	0.000457803	0.00467725	-1.93648
ENSG00000158560	ENSG00000158560	DYNC1I1	4568	0.465849	-1.37447	4.10877	12.2799	0.000457863	0.00467725	-2.59273
ENSG00000189077	ENSG00000189077	TMEM120A	1997	0.651477	-1.05424	4.3833	12.2702	0.000460253	0.00469661	-2.07663
ENSG00000160190	ENSG00000160190	SLC37A1	6814	0.539331	-1.64597	2.71494	12.265	0.00046154	0.00470721	-3.12959
ENSG00000143776	ENSG00000143776	CDC42BPA	14055	0.372465	-1.09498	8.42938	12.243	0.000467009	0.00475277	-2.13611
ENSG00000069812	ENSG00000069812	HES2	5407	0.62789	-2.97983	0.700784	12.2252	0.000471485	0.00479061	-7.88895
ENSG00000163739	ENSG00000163739	CXCL1	1296	0.452932	-2.38164	2.20637	12.211	0.000475078	0.00482196	-5.21128
ENSG00000184743	ENSG00000184743	ATL3	7600	0.468289	-1.06121	6.35657	12.1901	0.000480425	0.00486968	-2.08668
ENSG00000164405	ENSG00000164405	UQCRQ	1472	0.512908	-0.851794	6.54639	12.1851	0.000481726	0.00487638	-1.80474
ENSG00000082497	ENSG00000082497	SERTAD4	5467	0.402049	-3.59598	1.17108	12.1701	0.00048561	0.00491046	-12.092
ENSG00000148444	ENSG00000148444	COMMD3	3317	0.415737	-1.11926	4.21542	12.1641	0.000487173	0.00492102	-2.17236
ENSG00000093010	ENSG00000093010	COMT	5195	0.601347	-0.869733	5.9808	12.1588	0.00048857	0.00493251	-1.82732
ENSG00000138496	ENSG00000138496	PARP9	8938	0.434661	-2.04373	1.92033	12.1563	0.000489235	0.00493485	-4.1231
ENSG00000085719	ENSG00000085719	CPNE3	6745	0.390511	-0.900069	5.93863	12.1527	0.000490158	0.00494065	-1.86616
ENSG00000162078	ENSG00000162078	ZG16B	2665	0.56848	-3.43143	0.765683	12.1491	0.000491103	0.00494362	-10.7886
ENSG00000104689	ENSG00000104689	TNFRSF10A	2951	0.496103	-1.26937	5.33835	12.1486	0.000491235	0.00494362	-2.41056
ENSG00000163738	ENSG00000163738	MTHFD2L	9819	0.37458	-1.13262	3.84021	12.1471	0.000491651	0.00494519	-2.19256
ENSG00000197321	ENSG00000197321	SVIL	9937	0.443595	-1.24426	9.50046	12.1161	0.00049989	0.00502007	-2.36896
ENSG00000166734	ENSG00000166734	CASC4	7095	0.410712	-0.881186	5.87044	12.0763	0.000510655	0.00510924	-1.84189
ENSG00000121039	ENSG00000121039	RDH10	5321	0.464011	-1.79523	2.2593	12.0576	0.000515822	0.00515822	-3.4707
ENSG00000249884	ENSG00000249884	RNF103-CHMP3	1503	0.471723	-0.937224	5.65189	12.0498	0.000517973	0.005177	-1.91484
ENSG00000196876	ENSG00000196876	SCN8A	14935	0.464948	-1.29617	3.82593	12.0385	0.000521135	0.00520313	-2.45577
ENSG00000172318	ENSG00000172318	B3GALT1	5094	0.392226	-2.10926	1.84205	12.0328	0.000522717	0.00521617	-4.31469
ENSG00000167671	ENSG00000167671	UBXN6	5275	0.615355	-1.03869	5.97867	12.021	0.000526049	0.00524391	-2.05437
ENSG00000102010	ENSG00000102010	BMX	2806	0.423378	-3.15445	1.11068	11.9919	0.00053432	0.00531735	-8.90396
ENSG00000171132	ENSG00000171132	PRKCE	9908	0.486778	-0.85014	5.69075	11.9911	0.000534538	0.00531735	-1.80268
ENSG00000119913	ENSG00000119913	TECTB	3932	0.427009	-6.02616	-0.487207	11.9668	0.00054158	0.00537078	-65.1713
ENSG00000178467	ENSG00000178467	P4HTM	7641	0.569952	-1.13647	4.77263	11.9667	0.000541608	0.00537078	-2.19842
ENSG00000170324	ENSG00000170324	FRMPD2	8791	0.449778	-1.37599	3.43859	11.9649	0.000542128	0.00537313	-2.59545
ENSG00000179615	ENSG00000179615	OR2AP1	1548	0.412791	-5.16847	0.170029	11.9611	0.000543239	0.00538133	-35.9637
ENSG00000136867	ENSG00000136867	SLC31A2	2504	0.475639	-1.73394	2.2056	11.9474	0.000547227	0.00541518	-3.32634
ENSG00000145685	ENSG00000145685	LHFPL2	7977	0.451047	-0.890006	5.36196	11.9386	0.000549826	0.00543239	-1.85318
ENSG00000138347	ENSG00000138347	MYPN	7060	0.467564	-4.40398	0.530515	11.8853	0.000565799	0.0055728	-21.1705
ENSG00000101294	ENSG00000101294	HM13	10805	0.518093	-1.00236	7.76693	11.8686	0.000570884	0.00561413	-2.00327
ENSG00000080503	ENSG00000080503	SMARCA2	18595	0.448293	-1.92378	6.85368	11.8532	0.00057561	0.00565475	-3.79416
ENSG00000196843	ENSG00000196843	ARID5A	3565	0.648247	-1.50248	2.98894	11.8422	0.000579039	0.00568255	-2.8333
ENSG00000070010	ENSG00000070010	UFD1	8736	0.43212	-1.01307	7.01569	11.8363	0.000580876	0.00569763	-2.01819
ENSG00000030582	ENSG00000030582	GRN	3680	0.614946	-1.15153	9.10789	11.8235	0.000584869	0.00573383	-2.22149
ENSG00000171431	ENSG00000171431	KRT20	1846	0.446912	-5.40441	-0.00488791	11.8123	0.000588397	0.00576544	-42.3536
ENSG00000099953	ENSG00000099953	MMP11	5176	0.613022	-1.25144	3.59781	11.7962	0.000593526	0.00581269	-2.3808
ENSG00000132429	ENSG00000132429	POPDC3	1881	0.477406	-1.53882	2.5093	11.7901	0.000595457	0.00582559	-2.90557
ENSG00000068903	ENSG00000068903	SIRT2	6224	0.538078	-0.85805	5.86671	11.7652	0.000603476	0.00589682	-1.81259
ENSG00000173452	ENSG00000173452	TMEM196	4087	0.396623	-5.23537	-0.168609	11.7637	0.000603981	0.00589682	-37.6707
ENSG00000126903	ENSG00000126903	SLC10A3	2247	0.602136	-1.04243	4.36964	11.7398	0.000611764	0.0059636	-2.05969
ENSG00000070413	ENSG00000070413	DGCR2	5605	0.529706	-0.877153	7.04458	11.7368	0.000612752	0.00597017	-1.83675
ENSG00000153253	ENSG00000153253	SCN3A	9840	0.344309	-2.33927	1.21007	11.7212	0.000617914	0.00600968	-5.06046
ENSG00000107798	ENSG00000107798	LIPA	4910	0.424033	-1.30249	6.72187	11.6744	0.000633672	0.00614873	-2.46654
ENSG00000109436	ENSG00000109436	TBC1D9	5603	0.420846	-1.00116	6.82364	11.6494	0.00064223	0.00622317	-2.00161
ENSG00000161791	ENSG00000161791	FMNL3	13424	0.472959	-1.25484	9.50155	11.6491	0.000642328	0.00622317	-2.38641
ENSG00000104522	ENSG00000104522	TSTA3	3622	0.658752	-1.2368	5.09648	11.6424	0.000644667	0.00623946	-2.35675
ENSG00000160179	ENSG00000160179	ABCG1	6121	0.552197	-2.14291	4.37545	11.6396	0.000645639	0.00624568	-4.41653
ENSG00000204389	ENSG00000204389	HSPA1A	2483	0.597261	-0.841272	6.51867	11.6174	0.000653389	0.0063142	-1.79163
ENSG00000158856	ENSG00000158856	DMTN	4473	0.62799	-1.7481	3.47361	11.6105	0.000655808	0.00633436	-3.35917
ENSG00000160789	ENSG00000160789	LMNA	6985	0.592412	-1.23586	8.61286	11.5657	0.000671814	0.00647577	-2.35521
ENSG00000095794	ENSG00000095794	CREM	5699	0.422355	-1.0771	5.53931	11.5541	0.000676015	0.00650965	-2.10979
ENSG00000130508	ENSG00000130508	PXDN	11257	0.527316	-1.37064	11.2838	11.5316	0.000684228	0.00658205	-2.58586
ENSG00000162434	ENSG00000162434	JAK1	6317	0.440241	-1.40347	9.88887	11.5248	0.000686753	0.00659965	-2.64537
ENSG00000175348	ENSG00000175348	TMEM9B	3064	0.501632	-0.95168	4.82469	11.5222	0.0006877	0.00660541	-1.93412
ENSG00000198431	ENSG00000198431	TXNRD1	6708	0.463476	-1.04663	7.60877	11.5055	0.000693892	0.00665499	-2.0657
ENSG00000132357	ENSG00000132357	CARD6	4399	0.44351	-1.39015	3.97734	11.5055	0.000693915	0.00665499	-2.62105
ENSG00000158711	ENSG00000158711	ELK4	12142	0.404711	-0.823182	6.48275	11.5034	0.000694691	0.00665726	-1.7693
ENSG00000119242	ENSG00000119242	CCDC92	8223	0.500304	-0.822552	6.52291	11.4858	0.000701317	0.00671579	-1.76853
ENSG00000076356	ENSG00000076356	PLXNA2	13781	0.503664	-1.76454	9.98424	11.4578	0.000711955	0.00680392	-3.39766
ENSG00000149646	ENSG00000149646	CNBD2	5005	0.493706	-2.35557	2.50726	11.4511	0.000714511	0.00682147	-5.11798
ENSG00000172995	ENSG00000172995	ARPP21	10092	0.42499	-4.169	-0.0556302	11.4388	0.000719279	0.00684976	-17.9885
ENSG00000070961	ENSG00000070961	ATP2B1	9493	0.421047	-0.976826	5.41456	11.4206	0.000726359	0.00690248	-1.96813
ENSG00000136237	ENSG00000136237	RAPGEF5	10245	0.418936	-1.36572	8.07273	11.42	0.000726558	0.00690248	-2.57704
ENSG00000082781	ENSG00000082781	ITGB5	6447	0.445013	-0.99048	7.88174	11.4111	0.000730078	0.00692825	-1.98685
ENSG00000165246	ENSG00000165246	NLGN4Y	8589	0.436489	-2.00016	1.7687	11.4029	0.000733307	0.00695541	-4.00044
ENSG00000084234	ENSG00000084234	APLP2	7463	0.477556	-1.15894	10.9625	11.3924	0.000737447	0.0069877	-2.23293
ENSG00000116793	ENSG00000116793	PHTF1	7170	0.393724	-0.870979	6.37063	11.3747	0.000744498	0.00703343	-1.8289
ENSG00000184305	ENSG00000184305	CCSER1	10474	0.379702	-2.73417	0.911257	11.3433	0.000757213	0.00713224	-6.65375
ENSG00000152137	ENSG00000152137	HSPB8	2860	0.500699	-1.18111	5.7998	11.2838	0.000781859	0.00734251	-2.26752
ENSG00000106013	ENSG00000106013	ANKRD7	3043	0.424252	-5.66852	-0.473128	11.2827	0.000782327	0.00734327	-50.8623
ENSG00000213190	ENSG00000213190	MLLT11	4075	0.518282	-1.25587	7.5025	11.2791	0.000783852	0.00735031	-2.38811
ENSG00000156535	ENSG00000156535	CD109	9782	0.393785	-0.958888	8.12003	11.2563	0.000793544	0.00742651	-1.94381
ENSG00000225190	ENSG00000225190	PLEKHM1	9233	0.492798	-1.02908	6.06107	11.2278	0.000805795	0.00753002	-2.04072
ENSG00000275832	ENSG00000275832	ARHGAP23	8133	0.626091	-1.01775	8.22509	11.2234	0.00080773	0.00754438	-2.02476
ENSG00000113555	ENSG00000113555	PCDH12	6820	0.52434	-1.8576	9.51837	11.2129	0.000812307	0.00757594	-3.62403
ENSG00000176945	ENSG00000176945	MUC20	4249	0.577548	-1.63048	2.35176	11.2015	0.000817313	0.00761099	-3.09615
ENSG00000145975	ENSG00000145975	FAM217A	3138	0.392288	-4.92079	0.437905	11.1939	0.000820655	0.00763032	-30.2905
ENSG00000143862	ENSG00000143862	ARL8A	1975	0.613671	-0.948434	6.42499	11.1933	0.000820953	0.00763032	-1.92978
ENSG00000129003	ENSG00000129003	VPS13C	19703	0.36634	-0.829374	6.93307	11.191	0.000821951	0.00763585	-1.77691
ENSG00000125843	ENSG00000125843	AP5S1	5490	0.53133	-1.06163	3.93087	11.1564	0.000837429	0.00774928	-2.08728
ENSG00000145246	ENSG00000145246	ATP10D	7965	0.420716	-1.15938	4.30975	11.1278	0.000850437	0.00785051	-2.23362
ENSG00000076043	ENSG00000076043	REXO2	3699	0.397675	-1.01133	4.88961	11.0971	0.000864625	0.00796985	-2.01577
ENSG00000163378	ENSG00000163378	EOGT	5645	0.446236	-0.981523	6.54048	11.0751	0.000874948	0.00805716	-1.97455
ENSG00000120068	ENSG00000120068	HOXB8	2051	0.583618	-1.42567	5.88576	11.0713	0.00087676	0.00806855	-2.68639
ENSG00000172331	ENSG00000172331	BPGM	2539	0.450571	-1.13538	4.43225	11.0408	0.000891286	0.00817941	-2.19676
ENSG00000188215	ENSG00000188215	DCUN1D3	6248	0.426376	-0.920808	5.0453	11.04	0.000891672	0.00817941	-1.89318
ENSG00000141905	ENSG00000141905	NFIC	9801	0.594123	-0.913357	5.45195	11.0261	0.000898362	0.0082209	-1.88342
ENSG00000196072	ENSG00000196072	BLOC1S2	2943	0.50051	-0.975308	4.85956	11.015	0.000903767	0.00825443	-1.96606
ENSG00000116703	ENSG00000116703	PDC	1339	0.338312	-5.35323	-0.334792	10.996	0.000913099	0.00833565	-40.8775
ENSG00000185989	ENSG00000185989	RASA3	4763	0.559521	-0.857188	7.43338	10.995	0.000913605	0.00833626	-1.8115
ENSG00000087074	ENSG00000087074	PPP1R15A	3093	0.574523	-0.904698	7.1585	10.9885	0.0009168	0.00835652	-1.87215
ENSG00000162426	ENSG00000162426	SLC45A1	2888	0.63054	-2.17566	1.72668	10.9797	0.000921158	0.00838904	-4.51791
ENSG00000116717	ENSG00000116717	GADD45A	2069	0.578057	-0.873337	5.8193	10.9648	0.000928604	0.0084366	-1.8319
ENSG00000102181	ENSG00000102181	CD99L2	5762	0.488372	-0.836053	6.09332	10.9602	0.000930914	0.00845354	-1.78516
ENSG00000182197	ENSG00000182197	EXT1	8325	0.433754	-0.817648	5.67298	10.9488	0.000936631	0.00849732	-1.76253
ENSG00000100647	ENSG00000100647	SUSD6	5830	0.524528	-1.21394	7.0133	10.9157	0.000953504	0.00862976	-2.3197
ENSG00000187391	ENSG00000187391	MAGI2	31529	0.378636	-1.57769	2.67388	10.9133	0.000954753	0.0086314	-2.98491
ENSG00000151320	ENSG00000151320	AKAP6	19748	0.395534	-1.5574	2.49168	10.9132	0.000954803	0.0086314	-2.94323
ENSG00000158023	ENSG00000158023	WDR66	16115	0.440025	-2.10177	2.78095	10.8943	0.000964615	0.0087054	-4.29236
ENSG00000153179	ENSG00000153179	RASSF3	4226	0.448888	-0.818233	6.28441	10.8882	0.000967768	0.0087297	-1.76324
ENSG00000152669	ENSG00000152669	CCNO	1809	0.63958	-3.26745	0.884272	10.869	0.000977862	0.00880819	-9.62944
ENSG00000104361	ENSG00000104361	NIPAL2	5599	0.413109	-1.51846	3.1931	10.8255	0.00100111	0.00900908	-2.86484
ENSG00000115561	ENSG00000115561	CHMP3	7018	0.413223	-0.912372	6.42082	10.8103	0.00100937	0.00907581	-1.88214
ENSG00000153292	ENSG00000153292	ADGRF1	12401	0.41158	-4.588	0.0166805	10.8101	0.00100949	0.00907581	-24.0507
ENSG00000104177	ENSG00000104177	MYEF2	14067	0.360489	-0.802323	5.83428	10.8044	0.00101257	0.00909925	-1.74391
ENSG00000115363	ENSG00000115363	EVA1A	2744	0.418732	-1.81561	3.6245	10.7942	0.00101817	0.00914085	-3.52007
ENSG00000078808	ENSG00000078808	SDF4	4709	0.618815	-0.870094	7.68123	10.7601	0.0010371	0.00928448	-1.82778
ENSG00000138639	ENSG00000138639	ARHGAP24	7908	0.426024	-1.06609	4.12814	10.7574	0.00103864	0.00928946	-2.09375
ENSG00000146469	ENSG00000146469	VIP	1584	0.369949	-1.91908	1.44441	10.7494	0.00104314	0.00932095	-3.78183
ENSG00000140391	ENSG00000140391	TSPAN3	8506	0.484129	-0.872793	7.30376	10.7416	0.00104752	0.00934684	-1.83121
ENSG00000203667	ENSG00000203667	COX20	4864	0.404811	-1.04506	4.21769	10.7386	0.00104924	0.00935355	-2.06345
ENSG00000163281	ENSG00000163281	GNPDA2	7150	0.340699	-1.38662	3.16224	10.7183	0.00106078	0.00942974	-2.61465
ENSG00000140367	ENSG00000140367	UBE2Q2	3852	0.446521	-0.88893	4.79311	10.7092	0.00106605	0.00946767	-1.8518
ENSG00000171451	ENSG00000171451	DSEL	9531	0.422516	-1.44056	3.48149	10.691	0.00107659	0.00955685	-2.71427
ENSG00000184979	ENSG00000184979	USP18	2129	0.515735	-2.75957	0.86601	10.683	0.00108125	0.00958947	-6.77193
ENSG00000140691	ENSG00000140691	ARMC5	5545	0.633363	-0.937315	4.58702	10.6829	0.00108128	0.00958947	-1.91496
ENSG00000171942	ENSG00000171942	OR10H2	1041	0.571566	-5.21126	-0.101758	10.6766	0.00108501	0.00961803	-37.0464
ENSG00000138623	ENSG00000138623	SEMA7A	3800	0.615789	-1.1327	5.95417	10.6724	0.00108745	0.00963519	-2.19269
ENSG00000172469	ENSG00000172469	MANEA	5187	0.316946	-1.21728	3.5823	10.6658	0.00109134	0.00965398	-2.32509
ENSG00000183597	ENSG00000183597	TANGO2	6157	0.589248	-0.933707	4.86716	10.6654	0.00109161	0.00965398	-1.91018
ENSG00000139324	ENSG00000139324	TMTC3	7327	0.335608	-0.85656	5.49371	10.6478	0.00110201	0.00973235	-1.81072
ENSG00000118971	ENSG00000118971	CCND2	7157	0.45955	-0.923685	8.76704	10.6374	0.00110821	0.0097735	-1.89695
ENSG00000135312	ENSG00000135312	HTR1B	2021	0.564077	-2.14568	1.50643	10.6229	0.00111695	0.00984138	-4.425
ENSG00000102699	ENSG00000102699	PARP4	6080	0.440461	-0.908967	7.78945	10.5818	0.00114207	0.0100255	-1.8777
ENSG00000068697	ENSG00000068697	LAPTM4A	1946	0.456321	-0.824611	7.17418	10.5771	0.00114499	0.0100423	-1.77106
ENSG00000122696	ENSG00000122696	SLC25A51	3397	0.495437	-0.988122	4.15624	10.577	0.00114505	0.0100423	-1.9836
ENSG00000165476	ENSG00000165476	REEP3	5248	0.352134	-0.966665	6.05711	10.5657	0.00115208	0.0100874	-1.95432
ENSG00000027075	ENSG00000027075	PRKCH	8833	0.494736	-0.803896	7.02866	10.5653	0.00115231	0.0100874	-1.74581
ENSG00000106410	ENSG00000106410	NOBOX	2113	0.465215	-4.37016	0.159841	10.5633	0.00115353	0.0100934	-20.6799
ENSG00000070087	ENSG00000070087	PFN2	3709	0.390132	-0.872404	6.70498	10.5619	0.0011544	0.010095	-1.83071
ENSG00000135535	ENSG00000135535	CD164	7206	0.409242	-0.851183	7.64004	10.5543	0.00115916	0.0101275	-1.80398
ENSG00000164287	ENSG00000164287	CDC20B	4496	0.404582	-3.25596	0.3799	10.5537	0.00115956	0.0101275	-9.55307
ENSG00000140961	ENSG00000140961	OSGIN1	3460	0.591329	-1.4134	3.30506	10.5481	0.00116307	0.0101441	-2.66364
ENSG00000111490	ENSG00000111490	TBC1D30	9325	0.485469	-2.31438	2.45856	10.541	0.00116756	0.010174	-4.9739
ENSG00000121716	ENSG00000121716	PILRB	5764	0.586398	-1.13722	5.1206	10.5133	0.00118521	0.0103165	-2.19957
ENSG00000106617	ENSG00000106617	PRKAG2	6740	0.524036	-0.94709	4.32456	10.5116	0.00118628	0.0103165	-1.92798
ENSG00000163728	ENSG00000163728	TTC14	7783	0.358474	-0.83889	5.29212	10.5083	0.00118841	0.0103224	-1.78867
ENSG00000175806	ENSG00000175806	MSRA	4162	0.468525	-1.25168	4.14639	10.4845	0.00120378	0.0104415	-2.38119
ENSG00000159658	ENSG00000159658	EFCAB14	6285	0.456165	-1.39777	8.94513	10.4725	0.00121163	0.0104905	-2.63495
ENSG00000185838	ENSG00000185838	GNB1L	6988	0.5581	-1.23218	3.19843	10.4628	0.00121804	0.0105316	-2.34921
ENSG00000129625	ENSG00000129625	REEP5	4230	0.476832	-0.810436	6.54914	10.45	0.00122646	0.0105947	-1.75374
ENSG00000126785	ENSG00000126785	RHOJ	3793	0.449776	-0.850432	7.28806	10.4317	0.00123872	0.0106859	-1.80304
ENSG00000169490	ENSG00000169490	TM2D2	4459	0.43216	-0.82866	5.75757	10.4173	0.0012484	0.01075	-1.77603
ENSG00000164308	ENSG00000164308	ERAP2	7422	0.402991	-2.82054	1.0225	10.4028	0.00125826	0.0108251	-7.06425
ENSG00000182220	ENSG00000182220	ATP6AP2	9560	0.393933	-0.774705	6.11331	10.3935	0.00126461	0.0108698	-1.71084
ENSG00000140859	ENSG00000140859	KIFC3	9600	0.476042	-0.939839	6.34904	10.3867	0.00126923	0.0108947	-1.91831
ENSG00000145358	ENSG00000145358	DDIT4L	2994	0.467268	-2.59658	1.94748	10.3764	0.00127637	0.0109477	-6.04852
ENSG00000065802	ENSG00000065802	ASB1	7410	0.530769	-0.930382	5.10401	10.3753	0.00127713	0.0109477	-1.90578
ENSG00000106608	ENSG00000106608	URGCP	7830	0.447637	-0.860166	5.01351	10.3739	0.00127806	0.0109507	-1.81525
ENSG00000114631	ENSG00000114631	PODXL2	2186	0.641812	-1.5914	2.41261	10.3546	0.0012915	0.0110508	-3.01341
ENSG00000123131	ENSG00000123131	PRDX4	1904	0.484769	-0.908884	5.27835	10.3102	0.00132297	0.0112601	-1.87759
ENSG00000136444	ENSG00000136444	RSAD1	4198	0.552168	-0.846019	5.20339	10.3085	0.00132421	0.0112647	-1.79753
ENSG00000135046	ENSG00000135046	ANXA1	4561	0.369217	-0.935249	6.97453	10.2713	0.00135119	0.0114685	-1.91222
ENSG00000185090	ENSG00000185090	MANEAL	3018	0.606362	-2.93479	1.49591	10.2613	0.00135847	0.0115195	-7.64647
ENSG00000106780	ENSG00000106780	MEGF9	6298	0.439346	-1.16395	3.83884	10.2558	0.00136253	0.011543	-2.2407
ENSG00000168310	ENSG00000168310	IRF2	3116	0.52086	-1.00796	4.84174	10.221	0.00138847	0.0117376	-2.01106
ENSG00000155097	ENSG00000155097	ATP6V1C1	5851	0.393266	-0.906653	5.40102	10.2044	0.00140104	0.0118333	-1.87469
ENSG00000143179	ENSG00000143179	UCK2	7067	0.499505	-0.805112	5.55673	10.1969	0.00140677	0.0118765	-1.74728
ENSG00000090013	ENSG00000090013	BLVRB	1689	0.492599	-1.04158	4.10029	10.1749	0.00142367	0.0119712	-2.05849
ENSG00000104870	ENSG00000104870	FCGRT	4173	0.596453	-0.994862	7.83516	10.1614	0.00143412	0.0120484	-1.99289
ENSG00000196507	ENSG00000196507	TCEAL3	2305	0.537093	-1.14582	3.33628	10.1362	0.00145387	0.0121981	-2.21272
ENSG00000108588	ENSG00000108588	CCDC47	4537	0.406216	-0.765869	6.33855	10.1199	0.00146676	0.0122899	-1.70039
ENSG00000091136	ENSG00000091136	LAMB1	8140	0.443243	-1.1241	10.2736	10.1028	0.00148048	0.0123994	-2.17965
ENSG00000164171	ENSG00000164171	ITGA2	7910	0.402149	-2.14076	5.80885	10.0935	0.00148796	0.0124373	-4.40996
ENSG00000064115	ENSG00000064115	TM7SF3	3888	0.429784	-0.779142	6.1037	10.0931	0.00148829	0.0124373	-1.71611
ENSG00000198663	ENSG00000198663	C6orf89	7340	0.48297	-0.841587	6.56327	10.0851	0.00149474	0.0124743	-1.79202
ENSG00000116954	ENSG00000116954	RRAGC	5167	0.465067	-0.963568	4.62971	10.0828	0.00149658	0.0124792	-1.95013
ENSG00000170683	ENSG00000170683	OR10A3	2650	0.409434	-5.67757	-0.547568	10.0745	0.00150334	0.0125246	-51.1821
ENSG00000105835	ENSG00000105835	NAMPT	9049	0.425572	-0.925059	6.33001	10.0725	0.00150498	0.0125327	-1.89876
ENSG00000166228	ENSG00000166228	PCBD1	1614	0.492565	-1.23341	5.52913	10.0408	0.00153108	0.0127171	-2.35122
ENSG00000177464	ENSG00000177464	GPR4	3145	0.546264	-1.74239	6.71082	10.0335	0.00153716	0.012757	-3.34588
ENSG00000128908	ENSG00000128908	INO80	7014	0.439264	-0.782669	6.04798	10.0334	0.00153729	0.012757	-1.72031
ENSG00000154930	ENSG00000154930	ACSS1	8691	0.525486	-2.7445	2.83054	10.0318	0.00153864	0.0127626	-6.70158
ENSG00000169282	ENSG00000169282	KCNAB1	6852	0.439288	-3.07945	0.370848	10.0284	0.00154148	0.012775	-8.45293
ENSG00000134108	ENSG00000134108	ARL8B	3576	0.396532	-0.901189	5.43717	10.0269	0.00154269	0.0127794	-1.86761
ENSG00000135631	ENSG00000135631	RAB11FIP5	7058	0.420374	-1.01309	6.01263	10.0178	0.00155034	0.0128372	-2.01823
ENSG00000274102	ENSG00000274102	OR4M2	1360	0.425735	-4.9034	-0.242062	10.0153	0.00155243	0.0128468	-29.9276
ENSG00000184838	ENSG00000184838	PRR16	2274	0.467018	-4.17763	0.313276	10.0131	0.00155431	0.0128532	-18.0964
ENSG00000196209	ENSG00000196209	SIRPB2	5034	0.394517	-1.64778	1.93371	9.99503	0.00156964	0.0129574	-3.13351
ENSG00000081177	ENSG00000081177	EXD2	6263	0.453457	-0.804883	5.38954	9.98548	0.00157779	0.0130133	-1.747
ENSG00000138613	ENSG00000138613	APH1B	5494	0.43957	-0.958995	4.73415	9.98373	0.00157929	0.0130144	-1.94396
ENSG00000083223	ENSG00000083223	TUT7	6707	0.383331	-0.872438	5.55531	9.97485	0.00158693	0.013066	-1.83075
ENSG00000134247	ENSG00000134247	PTGFRN	6352	0.513382	-0.816855	6.54277	9.97179	0.00158957	0.0130764	-1.76156
ENSG00000067334	ENSG00000067334	DNTTIP2	7519	0.414949	-0.849484	5.26271	9.9661	0.00159449	0.0131111	-1.80186
ENSG00000198075	ENSG00000198075	SULT1C4	2898	0.421325	-1.06075	5.82357	9.95616	0.00160312	0.0131537	-2.08601
ENSG00000156453	ENSG00000156453	PCDH1	5903	0.601559	-1.54122	8.00635	9.94874	0.00160959	0.013201	-2.9104
ENSG00000121310	ENSG00000121310	ECHDC2	11572	0.46889	-2.56149	2.33398	9.94178	0.00161569	0.0132396	-5.90315
ENSG00000170619	ENSG00000170619	COMMD5	2917	0.523826	-0.852875	4.97598	9.93891	0.00161821	0.0132545	-1.8061
ENSG00000235750	ENSG00000235750	KIAA0040	4783	0.456617	-2.87558	3.67678	9.93221	0.00162411	0.0132971	-7.33898
ENSG00000176903	ENSG00000176903	PNMA1	2590	0.537452	-0.850749	6.60399	9.89441	0.00165781	0.0135497	-1.80344
ENSG00000168582	ENSG00000168582	CRYGA	609	0.53202	-5.38834	-0.490623	9.87911	0.00167166	0.0136554	-41.8843
ENSG00000136052	ENSG00000136052	SLC41A2	5151	0.434479	-2.32022	1.73881	9.86334	0.00168604	0.0137448	-4.99408
ENSG00000102471	ENSG00000102471	NDFIP2	4994	0.355427	-0.942187	4.26567	9.85995	0.00168916	0.0137643	-1.92144
ENSG00000175416	ENSG00000175416	CLTB	2039	0.582639	-0.862236	5.68992	9.85656	0.00169228	0.0137779	-1.81785
ENSG00000115649	ENSG00000115649	CNPPD1	2760	0.55	-0.921409	5.80833	9.85398	0.00169465	0.0137913	-1.89396
ENSG00000105492	ENSG00000105492	SIGLEC6	2573	0.483094	-5.60995	-0.551818	9.85164	0.0016968	0.0138029	-48.8385
ENSG00000139289	ENSG00000139289	PHLDA1	8069	0.457058	-0.860468	8.38231	9.84595	0.00170206	0.0138397	-1.81563
ENSG00000143067	ENSG00000143067	ZNF697	5041	0.433247	-0.967922	4.67122	9.83441	0.00171277	0.0139149	-1.95602
ENSG00000157557	ENSG00000157557	ETS2	4595	0.509684	-1.31135	7.42739	9.82026	0.001726	0.0140104	-2.48174
ENSG00000277494	ENSG00000277494	GPIHBP1	2282	0.62489	-3.81864	0.188398	9.80013	0.001745	0.0141464	-14.1099
ENSG00000106012	ENSG00000106012	IQCE	9240	0.569589	-0.839139	5.238	9.79901	0.00174606	0.014149	-1.78898
ENSG00000251349	ENSG00000251349	MSANTD3-TMEFF1	2069	0.348961	-1.06502	3.69805	9.7936	0.00175121	0.0141846	-2.09219
ENSG00000178445	ENSG00000178445	GLDC	8939	0.458217	-1.89485	1.70219	9.78136	0.0017629	0.0142671	-3.71882
ENSG00000115310	ENSG00000115310	RTN4	6644	0.408338	-0.986742	8.1525	9.77953	0.00176465	0.0142752	-1.98171
ENSG00000115902	ENSG00000115902	SLC1A4	6939	0.499207	-1.73208	6.22467	9.76348	0.00178013	0.0143881	-3.32206
ENSG00000198104	ENSG00000198104	OR2T6	4670	0.400857	-4.92678	-0.389549	9.75829	0.00178516	0.0144227	-30.4163
ENSG00000075651	ENSG00000075651	PLD1	12859	0.396998	-1.42182	6.44337	9.75589	0.00178749	0.0144354	-2.67922
ENSG00000135506	ENSG00000135506	OS9	5169	0.522538	-0.877495	8.47695	9.73517	0.00180775	0.0145804	-1.83718
ENSG00000179832	ENSG00000179832	MROH1	10903	0.59745	-1.06265	6.71045	9.71188	0.00183081	0.0147538	-2.08876
ENSG00000198369	ENSG00000198369	SPRED2	5154	0.537835	-1.20218	6.69335	9.70994	0.00183274	0.0147617	-2.30087
ENSG00000047579	ENSG00000047579	DTNBP1	3052	0.496068	-0.8197	5.24969	9.70933	0.00183335	0.0147617	-1.76504
ENSG00000127920	ENSG00000127920	GNG11	3055	0.421931	-0.856803	8.51541	9.70665	0.00183602	0.014777	-1.81102
ENSG00000087253	ENSG00000087253	LPCAT2	7439	0.35529	-0.923656	4.95575	9.70415	0.00183852	0.0147908	-1.89692
ENSG00000099204	ENSG00000099204	ABLIM1	10039	0.423847	-1.09156	6.86597	9.68358	0.00185922	0.0149257	-2.13105
ENSG00000143643	ENSG00000143643	TTC13	4212	0.447056	-1.21826	5.27711	9.67397	0.00186897	0.0149786	-2.32666
ENSG00000151575	ENSG00000151575	TEX9	8290	0.363329	-1.26062	3.13894	9.66086	0.00188236	0.0150732	-2.39599
ENSG00000111321	ENSG00000111321	LTBR	6280	0.549522	-0.921882	5.81111	9.65668	0.00188665	0.0151011	-1.89459
ENSG00000143297	ENSG00000143297	FCRL5	12419	0.408568	-4.51848	-0.205713	9.65107	0.00189242	0.0151409	-22.9192
ENSG00000138771	ENSG00000138771	SHROOM3	13958	0.497564	-1.58727	2.77697	9.63609	0.00190791	0.0152456	-3.0048
ENSG00000138308	ENSG00000138308	PLA2G12B	1128	0.434397	-4.9472	-0.207333	9.62175	0.00192287	0.0153393	-30.85
ENSG00000105220	ENSG00000105220	GPI	10680	0.551404	-0.833211	7.71382	9.61915	0.00192559	0.0153545	-1.78165
ENSG00000174963	ENSG00000174963	ZIC4	8568	0.493697	-3.36061	0.220554	9.61202	0.00193307	0.0154077	-10.2717
ENSG00000163069	ENSG00000163069	SGCB	4541	0.426778	-0.811002	5.50325	9.60692	0.00193845	0.0154441	-1.75443
ENSG00000146094	ENSG00000146094	DOK3	4823	0.607506	-1.44198	5.42058	9.60386	0.00194169	0.0154634	-2.71693
ENSG00000087269	ENSG00000087269	NOP14	3538	0.502544	-0.790124	5.80104	9.58157	0.0019654	0.015626	-1.72922
ENSG00000011566	ENSG00000011566	MAP4K3	6067	0.415527	-0.845154	5.94787	9.56534	0.00198286	0.0157318	-1.79646
ENSG00000144645	ENSG00000144645	OSBPL10	11976	0.437124	-1.58711	7.36728	9.56266	0.00198575	0.0157397	-3.00448
ENSG00000161940	ENSG00000161940	BCL6B	4373	0.537846	-0.863451	8.28356	9.56212	0.00198634	0.0157397	-1.81939
ENSG00000213676	ENSG00000213676	ATF6B	3629	0.518325	-0.913741	6.15447	9.55701	0.00199188	0.015777	-1.88392
ENSG00000164031	ENSG00000164031	DNAJB14	13078	0.378345	-0.756438	5.77248	9.55085	0.00199856	0.0158168	-1.68931
ENSG00000169918	ENSG00000169918	OTUD7A	14331	0.46682	-1.49656	2.29803	9.52738	0.00202429	0.0159937	-2.82168
ENSG00000176973	ENSG00000176973	FAM89B	1458	0.665981	-0.7856	5.4149	9.49991	0.00205482	0.0162146	-1.72381
ENSG00000133067	ENSG00000133067	LGR6	4583	0.592843	-4.46701	-0.188805	9.49695	0.00205814	0.016234	-22.1158
ENSG00000164929	ENSG00000164929	BAALC	3997	0.472354	-1.62387	4.23104	9.47601	0.00208176	0.0163999	-3.082
ENSG00000155792	ENSG00000155792	DEPTOR	2622	0.454996	-2.46876	3.73402	9.47377	0.00208431	0.0164132	-5.53568
ENSG00000148339	ENSG00000148339	SLC25A25	4936	0.572934	-1.04221	4.77985	9.45841	0.00210184	0.0165306	-2.05938
ENSG00000205213	ENSG00000205213	LGR4	6340	0.464669	-0.927226	6.3361	9.43418	0.00212978	0.0167272	-1.90162
ENSG00000139278	ENSG00000139278	GLIPR1	6273	0.361071	-3.02282	0.270065	9.42046	0.00214577	0.0168204	-8.12753
ENSG00000198133	ENSG00000198133	TMEM229B	6377	0.509487	-3.4124	0.395876	9.41532	0.0021518	0.0168398	-10.6472
ENSG00000185518	ENSG00000185518	SV2B	12454	0.451582	-3.97798	0.397878	9.41313	0.00215438	0.0168473	-15.7576
ENSG00000118849	ENSG00000118849	RARRES1	2236	0.508497	-3.21872	0.343798	9.39404	0.00217692	0.0169873	-9.30958
ENSG00000102100	ENSG00000102100	SLC35A2	3745	0.52737	-0.987284	4.34876	9.3758	0.00219869	0.0171275	-1.98245
ENSG00000188761	ENSG00000188761	BCL2L15	7709	0.432222	-2.88693	0.407562	9.36064	0.00221695	0.0172288	-7.39695
ENSG00000165140	ENSG00000165140	FBP1	1739	0.476711	-3.40126	0.352696	9.35834	0.00221974	0.0172434	-10.5653
ENSG00000154978	ENSG00000154978	VOPP1	5364	0.486577	-0.861807	6.81121	9.35312	0.00222607	0.0172855	-1.81731
ENSG00000134769	ENSG00000134769	DTNA	12634	0.425123	-0.976739	4.17127	9.26819	0.00233168	0.0180024	-1.96801
ENSG00000015676	ENSG00000015676	NUDCD3	10113	0.477109	-0.798025	6.85239	9.2665	0.00233383	0.0180117	-1.73872
ENSG00000176435	ENSG00000176435	CLEC14A	2267	0.589325	-1.76036	7.95389	9.25537	0.00234806	0.0181123	-3.38783
ENSG00000174130	ENSG00000174130	TLR6	6035	0.36454	-1.85697	2.7269	9.24847	0.00235692	0.0181603	-3.62247
ENSG00000047056	ENSG00000047056	WDR37	6000	0.497167	-0.827673	6.27309	9.2348	0.00237458	0.0182816	-1.77482
ENSG00000073008	ENSG00000073008	PVR	3519	0.561807	-0.859262	6.45223	9.21788	0.00239662	0.0184288	-1.81411
ENSG00000258227	ENSG00000258227	CLEC5A	4129	0.412933	-4.72307	-0.199754	9.20914	0.0024081	0.0185096	-26.411
ENSG00000137767	ENSG00000137767	SQOR	3088	0.496114	-3.16162	1.36462	9.19325	0.0024291	0.0186634	-8.94835
ENSG00000215114	ENSG00000215114	UBXN2B	5390	0.393321	-1.60828	3.1204	9.1749	0.00245356	0.0188361	-3.04889
ENSG00000269897	ENSG00000269897	COMMD3-BMI1	1904	0.417542	-0.980238	3.94367	9.15634	0.00247858	0.0190051	-1.97279
ENSG00000161217	ENSG00000161217	PCYT1A	7978	0.455503	-0.956513	7.10812	9.15078	0.00248613	0.0190553	-1.94061
ENSG00000162843	ENSG00000162843	WDR64	4939	0.402713	-4.22319	-0.257022	9.14695	0.00249133	0.0190804	-18.677
ENSG00000159714	ENSG00000159714	ZDHHC1	3540	0.575424	-0.991428	3.85334	9.14689	0.00249141	0.0190804	-1.98815
ENSG00000170881	ENSG00000170881	RNF139	2700	0.445185	-1.05722	4.12378	9.1205	0.0025276	0.0193076	-2.08091
ENSG00000107372	ENSG00000107372	ZFAND5	7053	0.427478	-0.844296	7.78738	9.10092	0.00255481	0.0194794	-1.79539
ENSG00000169682	ENSG00000169682	SPNS1	3792	0.600475	-0.800666	5.3553	9.09618	0.00256144	0.0195143	-1.7419
ENSG00000165806	ENSG00000165806	CASP7	3528	0.470805	-1.27642	4.42368	9.08693	0.00257442	0.0195974	-2.42237
ENSG00000117394	ENSG00000117394	SLC2A1	4724	0.57282	-1.35396	6.04743	9.07161	0.00259609	0.0197544	-2.55613
ENSG00000171224	ENSG00000171224	FAM241B	1349	0.546331	-2.88768	0.517945	9.06334	0.00260785	0.0198201	-7.40078
ENSG00000228594	ENSG00000228594	FNDC10	2085	0.703118	-1.42317	3.26963	9.05833	0.002615	0.0198665	-2.68174
ENSG00000136478	ENSG00000136478	TEX2	9094	0.44095	-0.847116	5.46763	9.02095	0.00266903	0.0202232	-1.7989
ENSG00000187994	ENSG00000187994	RINL	4201	0.520828	-1.9287	1.95741	9.02068	0.00266942	0.0202232	-3.80712
ENSG00000178878	ENSG00000178878	APOLD1	7243	0.463758	-1.07478	6.09983	9.01826	0.00267296	0.0202258	-2.10641
ENSG00000240849	ENSG00000240849	TMEM189	7931	0.54432	-0.941953	6.64119	9.00469	0.00269287	0.0203521	-1.92113
ENSG00000088256	ENSG00000088256	GNA11	6242	0.628164	-0.923843	6.92013	9.00237	0.00269629	0.0203698	-1.89716
ENSG00000164283	ENSG00000164283	ESM1	2695	0.405566	-2.42469	9.13924	8.99608	0.0027056	0.020432	-5.36912
ENSG00000105851	ENSG00000105851	PIK3CG	5930	0.440135	-1.7521	5.43781	8.99522	0.00270687	0.0204335	-3.36849
ENSG00000118596	ENSG00000118596	SLC16A7	13665	0.347091	-1.04045	3.84545	8.9852	0.00272175	0.0205376	-2.05687
ENSG00000160570	ENSG00000160570	DEDD2	2631	0.567085	-0.844508	4.49097	8.98313	0.00272483	0.0205445	-1.79565
ENSG00000171298	ENSG00000171298	GAA	5156	0.636734	-0.898905	6.67371	8.98031	0.00272904	0.0205681	-1.86465
ENSG00000086289	ENSG00000086289	EPDR1	2864	0.490223	-1.77998	3.97139	8.95656	0.00276475	0.0207877	-3.43421
ENSG00000183615	ENSG00000183615	FAM167B	936	0.633547	-1.97017	1.62874	8.92372	0.00281491	0.0211313	-3.91814
ENSG00000185883	ENSG00000185883	ATP6V0C	1498	0.649533	-0.742179	6.39867	8.92182	0.00281784	0.0211449	-1.6727
ENSG00000076554	ENSG00000076554	TPD52	8197	0.418446	-2.87107	0.320774	8.91181	0.00283332	0.0212443	-7.31606
ENSG00000090447	ENSG00000090447	TFAP4	7867	0.57684	-1.10556	3.37148	8.89104	0.00286573	0.0214371	-2.15183
ENSG00000104142	ENSG00000104142	VPS18	4049	0.601383	-0.842805	6.37551	8.88712	0.00287189	0.0214656	-1.79353
ENSG00000139722	ENSG00000139722	VPS37B	5953	0.502436	-1.07758	7.12798	8.88002	0.00288309	0.0215323	-2.1105
ENSG00000114383	ENSG00000114383	TUSC2	2406	0.652951	-0.728757	6.40117	8.85213	0.00292747	0.0218037	-1.65721
ENSG00000129422	ENSG00000129422	MTUS1	12010	0.38851	-1.05189	4.59836	8.84053	0.00294614	0.0219341	-2.07325
ENSG00000170385	ENSG00000170385	SLC30A1	5474	0.404457	-1.23737	4.32978	8.83974	0.00294742	0.0219351	-2.35768
ENSG00000140323	ENSG00000140323	DISP2	12754	0.530971	-1.25209	2.74056	8.82432	0.00297242	0.0221125	-2.38186
ENSG00000184378	ENSG00000184378	ACTRT3	2005	0.507232	-2.03322	1.63313	8.81358	0.00298997	0.0222169	-4.09318
ENSG00000124155	ENSG00000124155	PIGT	19670	0.471378	-0.784501	7.11693	8.80958	0.00299653	0.0222417	-1.7225
ENSG00000169891	ENSG00000169891	REPS2	11311	0.422951	-0.821464	4.82525	8.8094	0.00299682	0.0222417	-1.7672
ENSG00000106397	ENSG00000106397	PLOD3	5671	0.573797	-0.783105	7.04224	8.80107	0.00301054	0.0223348	-1.72083
ENSG00000144711	ENSG00000144711	IQSEC1	8550	0.551111	-0.992534	8.08255	8.77066	0.00306114	0.0226658	-1.98968
ENSG00000181074	ENSG00000181074	OR52N4	1276	0.439655	-4.69559	-0.261111	8.76985	0.0030625	0.022667	-25.9127
ENSG00000142949	ENSG00000142949	PTPRF	10712	0.587099	-1.05199	8.70934	8.76881	0.00306425	0.0226711	-2.07339
ENSG00000005981	ENSG00000005981	ASB4	4605	0.416721	-4.7519	-0.205093	8.75197	0.00309268	0.0228726	-26.9441
ENSG00000113070	ENSG00000113070	HBEGF	3018	0.535454	-1.72292	5.97893	8.7483	0.00309891	0.0229097	-3.30104
ENSG00000146950	ENSG00000146950	SHROOM2	8191	0.570748	-0.838245	6.63645	8.74483	0.00310481	0.0229444	-1.78787
ENSG00000086991	ENSG00000086991	NOX4	6096	0.333169	-1.86824	4.24587	8.72264	0.00314283	0.0231712	-3.65086
ENSG00000060762	ENSG00000060762	MPC1	1546	0.492238	-1.29706	3.99378	8.7188	0.00314946	0.0232111	-2.45728
ENSG00000023191	ENSG00000023191	RNH1	7374	0.612015	-0.912658	6.67545	8.71039	0.00316401	0.0233027	-1.88251
ENSG00000103257	ENSG00000103257	SLC7A5	4745	0.567545	-1.17463	3.71024	8.70667	0.00317048	0.0233297	-2.25735
ENSG00000276023	ENSG00000276023	DUSP14	2499	0.507003	-0.857562	4.59625	8.7042	0.00317478	0.0233432	-1.81197
ENSG00000106367	ENSG00000106367	AP1S1	1756	0.568907	-0.876073	4.75715	8.69196	0.00319617	0.0234823	-1.83537
ENSG00000170242	ENSG00000170242	USP47	11158	0.39819	-0.724204	6.55555	8.68511	0.00320821	0.0235616	-1.65199
ENSG00000088832	ENSG00000088832	FKBP1A	2577	0.550252	-0.968361	9.86681	8.66887	0.00323691	0.0237449	-1.95662
ENSG00000183401	ENSG00000183401	CCDC159	4064	0.577264	-1.32413	4.25859	8.65707	0.00325794	0.0238622	-2.50382
ENSG00000026950	ENSG00000026950	BTN3A1	5547	0.475212	-1.26882	2.99011	8.65605	0.00325976	0.0238663	-2.40965
ENSG00000057593	ENSG00000057593	F7	3795	0.592095	-3.45934	0.0382837	8.64487	0.00327983	0.0239855	-10.9993
ENSG00000103496	ENSG00000103496	STX4	4078	0.585581	-0.925132	6.32425	8.64415	0.00328113	0.0239858	-1.89886
ENSG00000184292	ENSG00000184292	TACSTD2	2351	0.585708	-3.58635	0.272915	8.61769	0.00332913	0.0242795	-12.0116
ENSG00000120278	ENSG00000120278	PLEKHG1	10294	0.455022	-1.43384	8.90966	8.61707	0.00333027	0.0242795	-2.70165
ENSG00000116649	ENSG00000116649	SRM	1898	0.633825	-0.753478	6.46312	8.6152	0.0033337	0.0242951	-1.68585
ENSG00000158865	ENSG00000158865	SLC5A11	3415	0.558126	-3.2412	0.104236	8.61188	0.00333978	0.0243268	-9.4558
ENSG00000198225	ENSG00000198225	FKBP1C	1579	0.472451	-0.891991	4.70173	8.60983	0.00334354	0.0243346	-1.85574
ENSG00000173545	ENSG00000173545	ZNF622	1699	0.440259	-0.876834	4.82772	8.60944	0.00334424	0.0243346	-1.83634
ENSG00000170946	ENSG00000170946	DNAJC24	7592	0.367756	-1.05738	3.46759	8.59179	0.00337682	0.0244871	-2.08115
ENSG00000183087	ENSG00000183087	GAS6	6006	0.569264	-1.16341	4.20713	8.5906	0.00337902	0.0244937	-2.23986
ENSG00000138138	ENSG00000138138	ATAD1	5067	0.36866	-0.824967	5.03016	8.58854	0.00338284	0.024512	-1.77149
ENSG00000155903	ENSG00000155903	RASA2	5993	0.3711	-0.829707	4.68994	8.58107	0.00339676	0.0245847	-1.77732
ENSG00000173039	ENSG00000173039	RELA	5464	0.573755	-0.76444	6.59879	8.57844	0.00340166	0.0246014	-1.69871
ENSG00000146376	ENSG00000146376	ARHGAP18	4640	0.41681	-0.822802	6.01385	8.57374	0.00341046	0.0246463	-1.76884
ENSG00000180488	ENSG00000180488	MIGA1	10128	0.378061	-0.837095	4.60003	8.57185	0.003414	0.0246625	-1.78645
ENSG00000144893	ENSG00000144893	MED12L	12619	0.434662	-1.60932	1.93342	8.55084	0.00345363	0.0249297	-3.05109
ENSG00000114850	ENSG00000114850	SSR3	4627	0.417765	-0.791414	7.66097	8.54641	0.00346205	0.024981	-1.73077
ENSG00000135823	ENSG00000135823	STX6	6477	0.425351	-0.771485	6.12721	8.53902	0.00347613	0.025054	-1.70703
ENSG00000154813	ENSG00000154813	DPH3	3562	0.432341	-0.82731	5.15667	8.52756	0.00349808	0.02518	-1.77437
ENSG00000034152	ENSG00000034152	MAP2K3	3783	0.590801	-0.880162	5.80366	8.52585	0.00350137	0.0251881	-1.84058
ENSG00000154122	ENSG00000154122	ANKH	12702	0.426232	-0.970959	5.39924	8.50437	0.00354294	0.0254477	-1.96014
ENSG00000241224	ENSG00000241224	C3orf85	2547	0.370239	-4.74786	-0.290044	8.49679	0.00355774	0.0255297	-26.8688
ENSG00000254122	ENSG00000254122	PCDHGB7	4966	0.543496	-0.711387	6.44669	8.48314	0.00358453	0.0256792	-1.63738
ENSG00000011007	ENSG00000011007	ELOA	5391	0.491746	-0.793252	6.62871	8.47559	0.00359944	0.0257763	-1.73298
ENSG00000197208	ENSG00000197208	SLC22A4	2688	0.510417	-2.1461	4.06677	8.46499	0.00362047	0.025917	-4.4263
ENSG00000164050	ENSG00000164050	PLXNB1	9733	0.611528	-1.02795	6.65698	8.46431	0.00362182	0.025917	-2.03913
ENSG00000109265	ENSG00000109265	KIAA1211	6745	0.544107	-0.755708	5.69569	8.46263	0.00362516	0.0259311	-1.68846
ENSG00000174428	ENSG00000174428	GTF2IRD2B	5672	0.481312	-1.22474	3.73637	8.46061	0.00362919	0.0259502	-2.33714
ENSG00000085998	ENSG00000085998	POMGNT1	6198	0.453856	-0.800188	5.85524	8.45798	0.00363444	0.0259779	-1.74133
ENSG00000128652	ENSG00000128652	HOXD3	3548	0.576663	-4.30028	0.138894	8.44574	0.00365899	0.0261435	-19.7021
ENSG00000084073	ENSG00000084073	ZMPSTE24	3572	0.394177	-1.04283	5.06495	8.44374	0.00366301	0.0261624	-2.06027
ENSG00000102172	ENSG00000102172	SMS	2160	0.517593	-0.875128	6.74087	8.44053	0.0036695	0.0261989	-1.83417
ENSG00000143153	ENSG00000143153	ATP1B1	2962	0.474004	-0.859891	6.65468	8.4311	0.00368857	0.0263251	-1.8149
ENSG00000143162	ENSG00000143162	CREG1	3286	0.488436	-0.83343	4.92068	8.42013	0.0037109	0.0264546	-1.78192
ENSG00000051108	ENSG00000051108	HERPUD1	5155	0.430262	-0.714679	5.89091	8.41349	0.00372447	0.0265414	-1.64112
ENSG00000106236	ENSG00000106236	NPTX2	3016	0.582891	-2.11761	1.28201	8.39976	0.00375271	0.0267326	-4.33975
ENSG00000169814	ENSG00000169814	BTD	5840	0.484075	-0.75621	5.31957	8.399	0.00375427	0.0267337	-1.68905
ENSG00000041357	ENSG00000041357	PSMA4	6996	0.426244	-0.700986	6.14728	8.37763	0.00379867	0.0270063	-1.62562
ENSG00000100221	ENSG00000100221	JOSD1	4326	0.523116	-0.81647	6.38376	8.37323	0.00380789	0.0270546	-1.76109
ENSG00000148795	ENSG00000148795	CYP17A1	3445	0.512917	-4.67244	-0.30845	8.35354	0.00384937	0.0272824	-25.5002
ENSG00000179041	ENSG00000179041	RRS1	1706	0.563306	-1.42096	2.68732	8.35323	0.00385003	0.0272824	-2.67764
ENSG00000146433	ENSG00000146433	TMEM181	5390	0.434879	-0.794816	6.93909	8.34809	0.00386093	0.0273392	-1.73486
ENSG00000204624	ENSG00000204624	DISP3	6142	0.611853	-1.24599	2.64192	8.34452	0.00386852	0.0273486	-2.37181
ENSG00000273540	ENSG00000273540	AGBL1	13580	0.448233	-2.61189	0.509567	8.34443	0.00386871	0.0273486	-6.11303
ENSG00000139132	ENSG00000139132	FGD4	10629	0.39571	-1.57851	4.48652	8.34223	0.0038734	0.0273663	-2.98661
ENSG00000161204	ENSG00000161204	ABCF3	5207	0.527367	-0.733884	6.2449	8.32994	0.00389969	0.027511	-1.66311
ENSG00000143537	ENSG00000143537	ADAM15	6584	0.622874	-0.958441	8.03945	8.32855	0.00390268	0.0275219	-1.94321
ENSG00000137628	ENSG00000137628	DDX60	6750	0.365481	-1.8825	1.52452	8.32579	0.00390861	0.0275534	-3.68713
ENSG00000166548	ENSG00000166548	TK2	7169	0.515972	-1.01855	4.16706	8.32402	0.00391242	0.0275701	-2.02588
ENSG00000142867	ENSG00000142867	BCL10	4618	0.41165	-0.964771	5.39037	8.3128	0.00393666	0.0277306	-1.95175
ENSG00000116209	ENSG00000116209	TMEM59	9149	0.416439	-0.767108	6.37788	8.31149	0.00393952	0.0277362	-1.70185
ENSG00000100418	ENSG00000100418	DESI1	4972	0.467418	-0.786499	6.2474	8.31041	0.00394184	0.0277362	-1.72488
ENSG00000124772	ENSG00000124772	CPNE5	6330	0.551501	-1.31122	4.62583	8.30696	0.00394934	0.0277786	-2.48151
ENSG00000164733	ENSG00000164733	CTSB	7428	0.542272	-0.872308	8.62166	8.3007	0.00396298	0.0278446	-1.83059
ENSG00000181350	ENSG00000181350	LRRC75A	3695	0.580785	-1.09414	3.41894	8.29492	0.00397561	0.027922	-2.13486
ENSG00000185189	ENSG00000185189	NRBP2	4924	0.606418	-0.910166	5.50001	8.29107	0.00398405	0.0279709	-1.87926
ENSG00000105989	ENSG00000105989	WNT2	4497	0.480987	-4.67335	-0.265208	8.27253	0.00402494	0.0282371	-25.5164
ENSG00000173905	ENSG00000173905	GOLIM4	4647	0.43017	-0.76956	7.17855	8.25904	0.00405496	0.0283973	-1.70475
ENSG00000101082	ENSG00000101082	SLA2	2757	0.495829	-2.68734	0.630903	8.2478	0.00408015	0.0285601	-6.44126
ENSG00000050405	ENSG00000050405	LIMA1	6317	0.422827	-0.700182	5.65657	8.23688	0.00410477	0.0286829	-1.62471
ENSG00000242802	ENSG00000242802	AP5Z1	8396	0.639114	-1.06064	6.71658	8.23527	0.00410841	0.0286954	-2.08586
ENSG00000173156	ENSG00000173156	RHOD	1265	0.644269	-1.71536	1.55815	8.22823	0.00412438	0.0287857	-3.28378
ENSG00000150687	ENSG00000150687	PRSS23	11725	0.436503	-1.26569	8.9497	8.22559	0.00413037	0.0288169	-2.40442
ENSG00000105339	ENSG00000105339	DENND3	14670	0.524131	-1.24254	7.41747	8.22463	0.00413255	0.0288215	-2.36615
ENSG00000040531	ENSG00000040531	CTNS	3398	0.561212	-0.750733	5.45192	8.2224	0.00413764	0.0288464	-1.68265
ENSG00000105404	ENSG00000105404	RABAC1	1999	0.631816	-0.711507	5.69343	8.21319	0.00415869	0.0289825	-1.63751
ENSG00000174485	ENSG00000174485	DENND4A	10623	0.384637	-0.82683	4.87884	8.20797	0.00417068	0.0290546	-1.77378
ENSG00000111110	ENSG00000111110	PPM1H	7063	0.461985	-0.94005	4.73431	8.20089	0.00418699	0.0291369	-1.9186
ENSG00000142798	ENSG00000142798	HSPG2	18104	0.564129	-1.31251	12.6888	8.19515	0.00420025	0.029197	-2.48373
ENSG00000143869	ENSG00000143869	GDF7	9749	0.544364	-1.25327	4.5949	8.18693	0.00421932	0.0293081	-2.38381
ENSG00000141934	ENSG00000141934	PLPP2	7059	0.529395	-1.30882	2.65207	8.16309	0.00427514	0.0296592	-2.47739
ENSG00000158714	ENSG00000158714	SLAMF8	2996	0.522363	-4.6711	-0.316994	8.16105	0.00427995	0.029675	-25.4765
ENSG00000127914	ENSG00000127914	AKAP9	18210	0.372707	-0.724828	6.7511	8.14534	0.00431719	0.0298676	-1.6527
ENSG00000013619	ENSG00000013619	MAMLD1	5958	0.544646	-0.981531	5.92129	8.1411	0.00432731	0.0299267	-1.97456
ENSG00000196639	ENSG00000196639	HRH1	5546	0.464479	-3.51432	0.306324	8.13041	0.0043529	0.0300818	-11.4266
ENSG00000204963	ENSG00000204963	PCDHA7	5788	0.465964	-1.02656	3.90596	8.12883	0.00435668	0.0300969	-2.03716
ENSG00000151012	ENSG00000151012	SLC7A11	9645	0.373769	-1.63108	6.40694	8.11679	0.00438571	0.0302645	-3.09745
ENSG00000171877	ENSG00000171877	FRMD5	6673	0.42155	-2.03909	1.06057	8.10783	0.00440745	0.0304034	-4.10986
ENSG00000132970	ENSG00000132970	WASF3	5162	0.457381	-0.847435	5.05681	8.10171	0.00442235	0.0304951	-1.7993
ENSG00000090020	ENSG00000090020	SLC9A1	5974	0.478072	-0.938802	7.91641	8.09703	0.00443378	0.0305628	-1.91694
ENSG00000114626	ENSG00000114626	ABTB1	6149	0.615872	-0.862167	4.26703	8.06389	0.00451562	0.0310525	-1.81777
ENSG00000115295	ENSG00000115295	CLIP4	7775	0.401929	-2.04613	0.987932	8.0559	0.00453558	0.0311626	-4.12996
ENSG00000186009	ENSG00000186009	ATP4B	1488	0.582661	-5.04828	-0.537875	8.05119	0.00454738	0.0312098	-33.089
ENSG00000206503	ENSG00000206503	HLA-A	2710	0.586347	-0.870974	7.67446	8.04624	0.00455983	0.0312839	-1.8289
ENSG00000142405	ENSG00000142405	NLRP12	5088	0.526336	-1.57446	1.66227	8.04276	0.00456859	0.0313214	-2.97824
ENSG00000153495	ENSG00000153495	TEX29	930	0.530108	-2.78825	0.938312	8.04034	0.00457469	0.0313518	-6.90792
ENSG00000023902	ENSG00000023902	PLEKHO1	6565	0.540594	-0.946198	7.08328	8.03946	0.00457692	0.0313558	-1.92679
ENSG00000100300	ENSG00000100300	TSPO	1455	0.645361	-1.31419	4.11184	8.03668	0.00458396	0.0313837	-2.48663
ENSG00000180447	ENSG00000180447	GAS1	2827	0.57729	-1.19858	2.97097	8.03376	0.00459135	0.0314206	-2.29513
ENSG00000174326	ENSG00000174326	SLC16A11	2041	0.66634	-2.92544	0.415083	8.03302	0.00459322	0.031422	-7.59707
ENSG00000125414	ENSG00000125414	MYH2	6623	0.414314	-4.02937	-0.0299865	8.02592	0.00461125	0.0315227	-16.3291
ENSG00000130311	ENSG00000130311	DDA1	4596	0.590731	-0.822926	5.93589	8.01615	0.00463621	0.0316477	-1.76899
ENSG00000185842	ENSG00000185842	DNAH14	19693	0.384807	-1.47612	3.79487	8.00883	0.00465499	0.031753	-2.782
ENSG00000153113	ENSG00000153113	CAST	12448	0.406652	-0.858719	7.25009	7.99541	0.0046896	0.0319432	-1.81343
ENSG00000050438	ENSG00000050438	SLC4A8	17980	0.456618	-0.928352	4.23687	7.9885	0.00470754	0.0320488	-1.9031
ENSG00000169826	ENSG00000169826	CSGALNACT2	3730	0.381769	-1.04942	4.58368	7.97482	0.00474325	0.0322738	-2.06969
ENSG00000145391	ENSG00000145391	SETD7	13916	0.423541	-0.676129	6.28067	7.97032	0.00475506	0.0323426	-1.59785
ENSG00000112208	ENSG00000112208	BAG2	6651	0.37017	-1.16547	2.75847	7.96663	0.00476475	0.0323852	-2.24306
ENSG00000106992	ENSG00000106992	AK1	2667	0.613798	-0.769991	5.51852	7.96247	0.00477572	0.0324482	-1.70526
ENSG00000179431	ENSG00000179431	FJX1	2450	0.637959	-1.30689	4.83138	7.95352	0.0047994	0.0325974	-2.47408
ENSG00000103249	ENSG00000103249	CLCN7	8119	0.601921	-0.701462	6.95951	7.93822	0.00484015	0.0328377	-1.62615
ENSG00000214279	ENSG00000214279	SCART1	8015	0.577043	-1.09207	3.2813	7.93764	0.0048417	0.0328377	-2.1318
ENSG00000176473	ENSG00000176473	WDR25	4218	0.515647	-1.29011	3.6047	7.91677	0.00489787	0.0331357	-2.44546
ENSG00000006788	ENSG00000006788	MYH13	6120	0.466176	-3.69736	-0.154664	7.91336	0.00490711	0.0331864	-12.9722
ENSG00000069869	ENSG00000069869	NEDD4	9122	0.428744	-0.679738	6.03118	7.91141	0.0049124	0.0332103	-1.60185
ENSG00000104880	ENSG00000104880	ARHGEF18	6235	0.603528	-0.756261	6.24014	7.90648	0.00492581	0.0332891	-1.68911
ENSG00000142686	ENSG00000142686	C1orf216	3629	0.532654	-1.10299	5.00268	7.90578	0.00492772	0.0332902	-2.148
ENSG00000063601	ENSG00000063601	MTMR1	6323	0.463704	-0.801917	4.65974	7.90226	0.0049373	0.0333312	-1.74342
ENSG00000150907	ENSG00000150907	FOXO1	6232	0.448171	-0.862146	6.63965	7.89701	0.00495167	0.0334163	-1.81774
ENSG00000141664	ENSG00000141664	ZCCHC2	10235	0.501221	-0.730861	5.91882	7.89143	0.00496694	0.0334836	-1.65963
ENSG00000178381	ENSG00000178381	ZFAND2A	2281	0.543183	-0.891878	4.09244	7.87545	0.00501104	0.0337449	-1.85559
ENSG00000174792	ENSG00000174792	ODAPH	2054	0.408958	-4.64671	-0.394871	7.87247	0.0050193	0.033778	-25.0495
ENSG00000204869	ENSG00000204869	IGFL4	3725	0.414228	-4.84217	-0.511229	7.86903	0.00502886	0.0338194	-28.6838
ENSG00000115657	ENSG00000115657	ABCB6	5234	0.545854	-0.922624	5.45602	7.86614	0.0050369	0.033847	-1.89556
ENSG00000179820	ENSG00000179820	MYADM	3675	0.566259	-0.865482	7.59386	7.85032	0.00508118	0.0340869	-1.82195
ENSG00000080845	ENSG00000080845	DLGAP4	8789	0.599386	-0.873393	8.45474	7.84932	0.00508398	0.0340869	-1.83197
ENSG00000244242	ENSG00000244242	IFITM10	4784	0.647784	-1.55741	2.65675	7.84889	0.00508519	0.0340869	-2.94325
ENSG00000162695	ENSG00000162695	SLC30A7	8376	0.362225	-0.692668	5.5792	7.81483	0.00518192	0.0346496	-1.61627
ENSG00000103978	ENSG00000103978	TMEM87A	5668	0.416549	-0.715012	6.23987	7.8087	0.00519953	0.0347429	-1.6415
ENSG00000150527	ENSG00000150527	MIA2	10539	0.396907	-0.897187	4.28209	7.80188	0.00521918	0.0348619	-1.86243
ENSG00000171496	ENSG00000171496	OR1L8	2024	0.344368	-4.32446	-0.203631	7.79458	0.00524031	0.0349539	-20.0351
ENSG00000241233	ENSG00000241233	KRTAP5-8	1183	0.595943	-4.32446	-0.203631	7.79458	0.00524031	0.0349539	-20.0351
ENSG00000142197	ENSG00000142197	DOP1B	9030	0.508195	-0.766688	4.91492	7.78919	0.00525598	0.0350214	-1.70136
ENSG00000180919	ENSG00000180919	OR56B4	1152	0.490451	-4.24309	-0.0977338	7.78141	0.00527865	0.0351478	-18.9364
ENSG00000147481	ENSG00000147481	SNTG1	10599	0.389848	-3.04269	0.309664	7.77899	0.00528574	0.0351703	-8.24026
ENSG00000204673	ENSG00000204673	AKT1S1	5737	0.607112	-0.746969	6.01045	7.75997	0.00534169	0.0354679	-1.67826
ENSG00000180891	ENSG00000180891	CUEDC1	5577	0.543303	-0.902439	5.06037	7.75767	0.0053485	0.0354999	-1.86922
ENSG00000167995	ENSG00000167995	BEST1	8930	0.521948	-2.15557	1.40464	7.75428	0.00535855	0.0355302	-4.45545
ENSG00000177225	ENSG00000177225	GATD1	5510	0.610708	-0.738854	5.22585	7.72537	0.00544503	0.0360154	-1.66885
ENSG00000125629	ENSG00000125629	INSIG2	3950	0.37519	-1.13685	3.82387	7.7109	0.00548885	0.036246	-2.19901
ENSG00000077279	ENSG00000077279	DCX	10203	0.403117	-3.67742	-0.216075	7.69968	0.00552305	0.0364193	-12.7943
ENSG00000105855	ENSG00000105855	ITGB8	15156	0.391132	-3.04637	1.14991	7.68068	0.0055815	0.0367515	-8.2613
ENSG00000176438	ENSG00000176438	SYNE3	18164	0.523178	-1.86761	6.71974	7.67075	0.00561232	0.0369416	-3.64929
ENSG00000118900	ENSG00000118900	UBN1	8551	0.553619	-0.747075	7.57672	7.66319	0.00563587	0.0370709	-1.67839
ENSG00000140941	ENSG00000140941	MAP1LC3B	5313	0.519669	-0.734969	6.61874	7.63707	0.00571807	0.0375595	-1.66436
ENSG00000102606	ENSG00000102606	ARHGEF7	11768	0.498131	-1.21218	8.77683	7.62549	0.00575489	0.0377621	-2.31687
ENSG00000132669	ENSG00000132669	RIN2	8273	0.487127	-0.900016	7.91748	7.6231	0.00576254	0.0377992	-1.86609
ENSG00000178209	ENSG00000178209	PLEC	16991	0.594668	-0.989677	10.8825	7.59564	0.00585095	0.0382897	-1.98574
ENSG00000163697	ENSG00000163697	APBB2	12956	0.455079	-0.976673	7.20599	7.59425	0.00585547	0.0382897	-1.96792
ENSG00000177693	ENSG00000177693	OR4F4	1072	0.416978	-5.13067	-0.619838	7.59222	0.00586208	0.0383106	-35.0336
ENSG00000151835	ENSG00000151835	SACS	15918	0.435168	-0.688168	6.71165	7.59202	0.00586271	0.0383106	-1.61124
ENSG00000277161	ENSG00000277161	PIGW	2799	0.446588	-1.4584	2.78413	7.58517	0.00588504	0.0384432	-2.74803
ENSG00000121775	ENSG00000121775	TMEM39B	2820	0.553546	-0.69246	5.55829	7.57894	0.00590542	0.0385631	-1.61604
ENSG00000113319	ENSG00000113319	RASGRF2	10717	0.444527	-1.79021	5.06901	7.57087	0.00593193	0.0387229	-3.45865
ENSG00000104774	ENSG00000104774	MAN2B1	5374	0.57741	-0.670231	6.49502	7.56746	0.00594314	0.0387827	-1.59133
ENSG00000162772	ENSG00000162772	ATF3	4040	0.502475	-0.989016	3.70335	7.56511	0.00595089	0.0388147	-1.98483
ENSG00000090432	ENSG00000090432	MUL1	2438	0.493437	-0.775638	5.49068	7.56474	0.00595213	0.0388147	-1.71195
ENSG00000184470	ENSG00000184470	TXNRD2	8373	0.532187	-0.850829	5.09746	7.56249	0.00595957	0.0388498	-1.80354
ENSG00000197780	ENSG00000197780	TAF13	1400	0.487857	-0.998797	3.29012	7.54959	0.00600236	0.0390617	-1.99833
ENSG00000103174	ENSG00000103174	NAGPA	5484	0.581327	-1.18163	4.29223	7.54734	0.00600989	0.0390973	-2.26833
ENSG00000142657	ENSG00000142657	PGD	2966	0.546527	-0.824196	9.19367	7.54508	0.00601741	0.0391262	-1.77055
ENSG00000099282	ENSG00000099282	TSPAN15	2646	0.579365	-1.15496	6.69385	7.54477	0.00601846	0.0391262	-2.22679
ENSG00000146540	ENSG00000146540	C7orf50	4961	0.623866	-0.664637	6.09955	7.53503	0.00605107	0.0392978	-1.58517
ENSG00000165078	ENSG00000165078	CPA6	2894	0.455425	-4.52238	-0.365904	7.52946	0.0060698	0.0394059	-22.9812
ENSG00000178033	ENSG00000178033	CALHM5	9784	0.397383	-1.18881	4.31728	7.52687	0.00607855	0.0394492	-2.27965
ENSG00000160223	ENSG00000160223	ICOSLG	9341	0.580452	-2.0174	4.17184	7.51561	0.00611667	0.0396831	-4.04854
ENSG00000146006	ENSG00000146006	LRRTM2	6095	0.384578	-4.3861	-0.416694	7.51161	0.00613027	0.0397553	-20.9097
ENSG00000086666	ENSG00000086666	ZFAND6	5153	0.38463	-0.672294	6.12208	7.50803	0.00614245	0.0398095	-1.5936
ENSG00000056972	ENSG00000056972	TRAF3IP2	6553	0.443919	-1.323	3.23873	7.50554	0.00615095	0.0398373	-2.50186
ENSG00000196628	ENSG00000196628	TCF4	27828	0.376994	-1.05474	8.67465	7.49465	0.00618827	0.0400445	-2.07734
ENSG00000106560	ENSG00000106560	GIMAP2	2097	0.422031	-3.27681	0.0307872	7.48432	0.00622386	0.0402546	-9.69211
ENSG00000139514	ENSG00000139514	SLC7A1	7692	0.5078	-0.660593	6.14632	7.48346	0.00622683	0.04026	-1.58073
ENSG00000130827	ENSG00000130827	PLXNA3	11710	0.579163	-0.852732	7.68828	7.48141	0.00623394	0.0402923	-1.80592
ENSG00000221986	ENSG00000221986	MYBPHL	1789	0.486864	-4.55618	-0.461704	7.47772	0.00624672	0.0403336	-23.5259
ENSG00000135622	ENSG00000135622	SEMA4F	6227	0.530111	-1.03743	3.44775	7.47565	0.00625388	0.0403353	-2.05257
ENSG00000186567	ENSG00000186567	CEACAM19	5203	0.544686	-0.90043	4.4434	7.47008	0.00627328	0.0404207	-1.86662
ENSG00000134590	ENSG00000134590	RTL8C	1181	0.602879	-0.808303	6.47256	7.46986	0.00627404	0.0404207	-1.75115
ENSG00000039560	ENSG00000039560	RAI14	7687	0.447379	-0.94467	7.28951	7.46901	0.00627701	0.0404207	-1.92475
ENSG00000148341	ENSG00000148341	SH3GLB2	6814	0.575286	-0.667689	6.24468	7.46123	0.00630418	0.0405804	-1.58853
ENSG00000142698	ENSG00000142698	C1orf94	2576	0.550854	-3.82659	-0.0394024	7.45867	0.00631316	0.0406243	-14.1879
ENSG00000139318	ENSG00000139318	DUSP6	4632	0.466969	-1.27081	6.5935	7.45534	0.00632485	0.0406591	-2.41296
ENSG00000206047	ENSG00000206047	DEFA1	486	0.462963	-5.09605	-0.623646	7.4553	0.00632498	0.0406591	-34.203
ENSG00000240247	ENSG00000240247	DEFA1B	491	0.460285	-5.09605	-0.623646	7.4553	0.00632498	0.0406591	-34.203
ENSG00000140526	ENSG00000140526	ABHD2	10345	0.473079	-0.698319	6.44766	7.45088	0.00634054	0.0407314	-1.62261
ENSG00000144959	ENSG00000144959	NCEH1	4808	0.452995	-1.23713	3.8324	7.44987	0.00634411	0.0407359	-2.3573
ENSG00000104154	ENSG00000104154	SLC30A4	8073	0.419299	-2.39246	1.43555	7.44947	0.00634552	0.0407359	-5.25054
ENSG00000184185	ENSG00000184185	KCNJ12	5617	0.616343	-1.25085	2.51672	7.43681	0.00639031	0.0409818	-2.37982
ENSG00000149798	ENSG00000149798	CDC42EP2	2224	0.61241	-1.4432	5.39805	7.43416	0.00639971	0.0410282	-2.71923
ENSG00000103111	ENSG00000103111	MON1B	6942	0.507779	-0.956389	6.20746	7.42369	0.00643706	0.0412538	-1.94045
ENSG00000005302	ENSG00000005302	MSL3	9780	0.443456	-0.89124	6.51144	7.42222	0.00644235	0.0412737	-1.85477
ENSG00000023516	ENSG00000023516	AKAP11	9920	0.373185	-0.732978	5.95282	7.41038	0.00648485	0.0415039	-1.66207
ENSG00000166979	ENSG00000166979	EVA1C	4353	0.550884	-2.15125	1.47676	7.40509	0.00650397	0.0416122	-4.44213
ENSG00000017260	ENSG00000017260	ATP2C1	8533	0.398219	-0.66139	6.79668	7.38401	0.00658061	0.0420354	-1.58161
ENSG00000171435	ENSG00000171435	KSR2	18294	0.457746	-2.69814	0.3493	7.38386	0.00658119	0.0420354	-6.48964
ENSG00000133104	ENSG00000133104	SPART	6504	0.39099	-0.692947	6.05369	7.37611	0.0066096	0.0422027	-1.61658
ENSG00000173598	ENSG00000173598	NUDT4	10078	0.416948	-1.11542	7.37743	7.37533	0.00661248	0.0422069	-2.16658
ENSG00000116005	ENSG00000116005	PCYOX1	5870	0.42368	-0.67568	6.49166	7.37419	0.00661665	0.0422193	-1.59735
ENSG00000135269	ENSG00000135269	TES	4280	0.408879	-0.902649	5.96706	7.36809	0.00663915	0.0423486	-1.8695
ENSG00000131871	ENSG00000131871	SELENOS	3766	0.474509	-0.828587	5.31291	7.36341	0.00665643	0.0424303	-1.77595
ENSG00000133789	ENSG00000133789	SWAP70	7190	0.418637	-0.89764	7.20014	7.3591	0.00667241	0.0425036	-1.86302
ENSG00000140299	ENSG00000140299	BNIP2	7969	0.407077	-0.747177	6.38547	7.35231	0.00669767	0.0426188	-1.67851
ENSG00000115419	ENSG00000115419	GLS	9827	0.363692	-0.726053	7.10631	7.34949	0.00670817	0.0426188	-1.65411
ENSG00000148719	ENSG00000148719	DNAJB12	5649	0.522393	-0.6809	6.16665	7.34941	0.00670849	0.0426188	-1.60314
ENSG00000135404	ENSG00000135404	CD63	2633	0.579567	-0.781121	9.36781	7.33912	0.00674699	0.0428205	-1.71847
ENSG00000175745	ENSG00000175745	NR2F1	4314	0.572323	-1.2627	2.30386	7.32622	0.0067956	0.0430426	-2.39945
ENSG00000135083	ENSG00000135083	CCNJL	9209	0.45651	-0.780594	6.22293	7.31977	0.00682	0.0431683	-1.71784
ENSG00000256043	ENSG00000256043	CTSO	2954	0.430264	-1.2737	2.8917	7.31131	0.00685219	0.0433218	-2.41781
ENSG00000160703	ENSG00000160703	NLRX1	5320	0.611278	-0.856255	4.82541	7.3092	0.00686023	0.0433218	-1.81033
ENSG00000170525	ENSG00000170525	PFKFB3	6114	0.559208	-0.739114	6.98511	7.30426	0.00687914	0.0434267	-1.66915
ENSG00000135722	ENSG00000135722	FBXL8	3130	0.627796	-1.68076	1.8184	7.29788	0.00690362	0.0435378	-3.20597
ENSG00000133065	ENSG00000133065	SLC41A1	6357	0.516596	-0.777367	6.17142	7.29205	0.00692603	0.0436646	-1.714
ENSG00000176720	ENSG00000176720	BOK	2711	0.658797	-0.795769	6.41695	7.28048	0.0069708	0.0439171	-1.736
ENSG00000035687	ENSG00000035687	ADSS	3666	0.458538	-0.832325	4.8177	7.27941	0.00697495	0.0439171	-1.78055
ENSG00000118965	ENSG00000118965	WDR35	7836	0.400077	-1.00462	3.21611	7.2722	0.00700301	0.0440475	-2.00642
ENSG00000103319	ENSG00000103319	EEF2K	8020	0.501247	-0.770169	6.45776	7.27054	0.00700946	0.0440734	-1.70547
ENSG00000243646	ENSG00000243646	IL10RB	4548	0.439974	-1.02711	3.59622	7.26739	0.00702179	0.044108	-2.03794
ENSG00000155189	ENSG00000155189	AGPAT5	4684	0.441716	-0.778983	5.10168	7.26022	0.00704987	0.0442501	-1.71592
ENSG00000230873	ENSG00000230873	STMND1	2882	0.417765	-5.00322	-0.605642	7.25572	0.00706757	0.0443213	-32.0714
ENSG00000135956	ENSG00000135956	TMEM127	6367	0.52191	-0.79479	7.30334	7.25159	0.00708381	0.0444084	-1.73482
ENSG00000162511	ENSG00000162511	LAPTM5	3274	0.569945	-0.740911	7.90749	7.22091	0.00720592	0.0450273	-1.67123
ENSG00000121871	ENSG00000121871	SLITRK3	4892	0.495298	-4.01023	-0.251833	7.22082	0.00720627	0.0450273	-16.1139
ENSG00000152700	ENSG00000152700	SAR1B	10963	0.441394	-0.729453	5.12214	7.21736	0.00722017	0.0450993	-1.65801
ENSG00000134780	ENSG00000134780	DAGLA	5757	0.627931	-1.34534	3.6341	7.2027	0.00727942	0.0454395	-2.5409
ENSG00000110422	ENSG00000110422	HIPK3	7958	0.401231	-0.72896	6.77806	7.1883	0.00733803	0.0457301	-1.65744
ENSG00000123643	ENSG00000123643	SLC36A1	6980	0.506304	-1.12713	5.57576	7.18441	0.00735396	0.0458102	-2.18424
ENSG00000138615	ENSG00000138615	CILP	5695	0.498859	-3.23908	-0.00631127	7.18399	0.00735571	0.0458102	-9.44191
ENSG00000157510	ENSG00000157510	AFAP1L1	4721	0.526583	-1.15171	9.19728	7.18045	0.00737021	0.0458704	-2.22177
ENSG00000155629	ENSG00000155629	PIK3AP1	5691	0.471446	-2.88699	1.4615	7.17511	0.00739218	0.045992	-7.39728
ENSG00000166446	ENSG00000166446	CDYL2	8557	0.448288	-1.01895	6.96467	7.16485	0.00743458	0.0461952	-2.02644
ENSG00000196091	ENSG00000196091	MYBPC1	7385	0.431009	-4.77313	-0.566955	7.15963	0.00745627	0.0463148	-27.3436
ENSG00000198171	ENSG00000198171	DDRGK1	1832	0.618996	-0.808926	5.68884	7.15649	0.00746931	0.0463769	-1.75191
ENSG00000213614	ENSG00000213614	HEXA	12611	0.451669	-0.709195	6.79395	7.15595	0.00747157	0.0463769	-1.63489
ENSG00000147364	ENSG00000147364	FBXO25	11438	0.419479	-0.869949	3.85415	7.14774	0.00750585	0.0465398	-1.8276
ENSG00000176927	ENSG00000176927	EFCAB5	6928	0.40791	-1.75642	1.12896	7.14062	0.00753571	0.046686	-3.37859
ENSG00000174165	ENSG00000174165	ZDHHC24	6266	0.53112	-0.808715	4.60984	7.13245	0.00757013	0.0468839	-1.75165
ENSG00000055483	ENSG00000055483	USP36	9235	0.501029	-0.658295	6.63119	7.11523	0.00764316	0.0472129	-1.57822
ENSG00000011590	ENSG00000011590	ZBTB32	2770	0.587365	-4.3936	-0.351377	7.11425	0.00764737	0.0472235	-21.0187
ENSG00000048740	ENSG00000048740	CELF2	10978	0.433503	-0.779083	6.13646	7.10868	0.00767116	0.047355	-1.71604
ENSG00000101160	ENSG00000101160	CTSZ	2038	0.584887	-0.848448	6.41599	7.10673	0.00767952	0.0473758	-1.80056
ENSG00000278053	ENSG00000278053	DDX52	9546	0.400691	-0.785844	6.45654	7.10518	0.00768615	0.0473969	-1.7241
ENSG00000032444	ENSG00000032444	PNPLA6	7172	0.636642	-0.758841	6.91332	7.10174	0.0077009	0.0474269	-1.69213
ENSG00000049656	ENSG00000049656	CLPTM1L	6557	0.577093	-0.750922	6.83826	7.08975	0.00775259	0.047687	-1.68287
ENSG00000168938	ENSG00000168938	PPIC	2098	0.510486	-0.915628	4.77215	7.08545	0.00777122	0.0477861	-1.88639
ENSG00000103647	ENSG00000103647	CORO2B	3998	0.568534	-1.07124	5.71417	7.07675	0.00780903	0.0479875	-2.10123
ENSG00000124343	ENSG00000124343	XG	3349	0.418334	-2.70166	1.44548	7.05276	0.00791433	0.0485559	-6.50551
ENSG00000186462	ENSG00000186462	NAP1L2	2550	0.403529	-1.99942	2.18021	7.05053	0.00792417	0.0486005	-3.99838
ENSG00000197808	ENSG00000197808	ZNF461	4204	0.435062	-1.21882	2.41177	7.04975	0.00792764	0.0486051	-2.32757
ENSG00000125304	ENSG00000125304	TM9SF2	5524	0.426684	-0.687426	7.18881	7.04744	0.00793784	0.0486372	-1.61041
ENSG00000140836	ENSG00000140836	ZFHX3	22594	0.409666	-0.988203	7.46044	7.03735	0.00798272	0.0488807	-1.98371
ENSG00000116977	ENSG00000116977	LGALS8	9710	0.427497	-0.788018	6.38376	7.01356	0.00808948	0.0494705	-1.7267
ENSG00000157873	ENSG00000157873	TNFRSF14	6219	0.635794	-1.48683	3.0295	7.01239	0.00809475	0.0494868	-2.80273
ENSG00000151023	ENSG00000151023	ENKUR	4076	0.444553	-2.87687	0.0943724	7.01039	0.00810379	0.0495101	-7.34556
ENSG00000128218	ENSG00000128218	VPREB3	610	0.55082	-3.3326	0.0420633	7.00949	0.00810789	0.0495192	-10.0743
ENSG00000173950	ENSG00000173950	XXYLT1	5409	0.502866	-0.825943	5.86304	7.0013	0.00814506	0.0497142	-1.77269
ENSG00000147889	ENSG00000147889	CDKN2A	4329	0.402171	-1.78053	3.18257	6.99757	0.00816205	0.0498019	-3.43554
ENSG00000132975	ENSG00000132975	GPR12	5298	0.448282	-3.92653	0.178405	6.99533	0.00817226	0.0498482	-15.2056
