# Supplementary material for: Tissue microenvironment dictates the state of human iPSC-derived endothelial cells of distinct developmental origin in 3D cardiac microtissues
Source: iScience. 2025 Sep 22;28(10):113611. doi: 10.1016/j.isci.2025.113611 (PMC12546991; doi:10.1016/j.isci.2025.113611)
Supplement: Table S10. DEGs between bulk_CMEC_d27 and bulk_CMEC_mt, related to Figure S6B and Figure 4 — (A) Genes expressed higher in bulk_CMEC_mt than bulk_CMEC_d27. (B) Genes expressed higher in bulk_CMEC_d27 than bulk bulk_CMEC_mt. [file mmc11.xlsx]

## Sheet: ST10A
	ensembl_gene_id	hgnc_symbol	length	GC	logFC	logCPM	LR	PValue	FDR	fc
ENSG00000100314	ENSG00000100314	CABP7	3259	0.622584	9.80585	6.13624	216.859	4.38079e-49	8.31036e-45	895.066
ENSG00000106852	ENSG00000106852	LHX6	5748	0.525226	8.76406	6.58786	177.037	2.15014e-40	1.3596e-36	434.754
ENSG00000196569	ENSG00000196569	LAMA2	10358	0.464665	6.03624	6.79261	165.57	6.86625e-38	3.25632e-34	65.6278
ENSG00000175084	ENSG00000175084	DES	2464	0.624594	6.31755	6.08146	130.756	2.79943e-30	1.0621e-26	79.7576
ENSG00000164309	ENSG00000164309	CMYA5	14179	0.425841	5.35959	4.87394	111.53	4.52788e-26	1.22706e-22	41.0578
ENSG00000182783	ENSG00000182783	OR2T29	2637	0.362533	9.57924	4.05138	110.436	7.86305e-26	1.86453e-22	764.961
ENSG00000203661	ENSG00000203661	OR2T5	2525	0.42297	9.5287	4.00181	106.605	5.43398e-25	1.14536e-21	738.625
ENSG00000153820	ENSG00000153820	SPHKAP	7009	0.412898	5.43216	6.00203	100.739	1.04915e-23	1.99024e-20	43.176
ENSG00000185559	ENSG00000185559	DLK1	5312	0.560994	4.75615	6.65975	100.47	1.20231e-23	2.07343e-20	27.0236
ENSG00000106631	ENSG00000106631	MYL7	1458	0.613855	4.94373	7.02047	91.4279	1.15733e-21	1.82955e-18	30.7759
ENSG00000072195	ENSG00000072195	SPEG	17910	0.640871	4.54572	4.60216	82.436	1.09148e-19	1.47895e-16	23.356
ENSG00000146410	ENSG00000146410	MTFR2	2450	0.428571	6.80546	3.98187	82.1388	1.26855e-19	1.6043e-16	111.853
ENSG00000115593	ENSG00000115593	SMYD1	4600	0.476739	5.06735	5.14359	80.3451	3.14411e-19	3.72774e-16	33.5294
ENSG00000090006	ENSG00000090006	LTBP4	8108	0.638629	2.72545	5.38295	76.9123	1.78724e-18	1.99434e-15	6.61366
ENSG00000173641	ENSG00000173641	HSPB7	3910	0.610742	4.38671	5.81654	75.6006	3.47252e-18	3.65965e-15	20.9185
ENSG00000159173	ENSG00000159173	TNNI1	7524	0.517278	4.74279	5.86599	75.3914	3.86068e-18	3.85458e-15	26.7746
ENSG00000168334	ENSG00000168334	XIRP1	6467	0.578475	4.72577	4.87386	71.8281	2.34786e-17	2.22694e-14	26.4605
ENSG00000155875	ENSG00000155875	SAXO1	9081	0.433763	7.17302	3.89917	69.6111	7.22292e-17	6.5247e-14	144.31
ENSG00000122367	ENSG00000122367	LDB3	6676	0.525614	4.37128	5.33289	67.6937	1.90969e-16	1.64667e-13	20.696
ENSG00000077522	ENSG00000077522	ACTN2	5530	0.474141	4.32461	5.31781	63.9572	1.27154e-15	1.00505e-12	20.0373
ENSG00000151468	ENSG00000151468	CCDC3	3683	0.490633	3.81446	4.45601	63.0984	1.96633e-15	1.49205e-12	14.0691
ENSG00000145244	ENSG00000145244	CORIN	10087	0.416576	4.34447	5.3055	62.3661	2.85189e-15	2.08078e-12	20.3149
ENSG00000136327	ENSG00000136327	NKX2-8	1261	0.620936	7.15024	3.61714	60.043	9.28085e-15	6.52066e-12	142.048
ENSG00000077943	ENSG00000077943	ITGA8	7528	0.446732	2.93989	4.70224	59.2441	1.39281e-14	9.43626e-12	7.67352
ENSG00000163492	ENSG00000163492	CCDC141	15446	0.378156	3.89121	4.19552	55.7151	8.37724e-14	5.47987e-11	14.8378
ENSG00000134571	ENSG00000134571	MYBPC3	4280	0.576636	4.61428	5.90359	55.5177	9.26192e-14	5.85662e-11	24.4926
ENSG00000154734	ENSG00000154734	ADAMTS1	7063	0.464958	2.07	6.51348	55.212	1.08208e-13	6.62161e-11	4.19886
ENSG00000165323	ENSG00000165323	FAT3	19280	0.449585	3.44454	4.35151	53.0043	3.32814e-13	1.91318e-10	10.8871
ENSG00000116690	ENSG00000116690	PRG4	5044	0.46134	7.89846	3.25081	52.506	4.28927e-13	2.39316e-10	238.602
ENSG00000172164	ENSG00000172164	SNTB1	6868	0.456756	3.57069	4.29172	51.5215	7.08156e-13	3.83821e-10	11.8818
ENSG00000137726	ENSG00000137726	FXYD6	5137	0.549348	3.21201	5.11094	51.2469	8.14483e-13	4.29187e-10	9.26638
ENSG00000089101	ENSG00000089101	CFAP61	7322	0.469271	6.07203	3.72683	50.3159	1.30888e-12	6.71064e-10	67.2766
ENSG00000109846	ENSG00000109846	CRYAB	3034	0.440013	4.13328	4.9619	50.136	1.4345e-12	6.97754e-10	17.5485
ENSG00000265972	ENSG00000265972	TXNIP	3625	0.427586	2.23306	6.17524	49.2679	2.23283e-12	1.05892e-09	4.70131
ENSG00000036828	ENSG00000036828	CASR	12005	0.474302	5.4738	3.53998	48.8702	2.73481e-12	1.26535e-09	44.4404
ENSG00000165424	ENSG00000165424	ZCCHC24	5051	0.563849	2.03074	5.26679	48.192	3.86461e-12	1.66617e-09	4.08613
ENSG00000130203	ENSG00000130203	APOE	2191	0.63487	3.5389	5.94149	48.1168	4.01572e-12	1.69285e-09	11.6229
ENSG00000113721	ENSG00000113721	PDGFRB	7137	0.540143	3.93126	4.75978	46.9185	7.40004e-12	3.05171e-09	15.2556
ENSG00000138829	ENSG00000138829	FBN2	13196	0.370339	2.29669	8.40236	46.4144	9.5709e-12	3.86298e-09	4.91328
ENSG00000125675	ENSG00000125675	GRIA3	6484	0.430136	5.31977	3.50449	46.2881	1.02082e-11	4.03435e-09	39.9403
ENSG00000169851	ENSG00000169851	PCDH7	12249	0.429096	3.01874	5.47261	45.6967	1.38056e-11	5.23783e-09	8.10461
ENSG00000038427	ENSG00000038427	VCAN	14831	0.418448	3.84457	7.40506	45.5172	1.51307e-11	5.62801e-09	14.3658
ENSG00000100985	ENSG00000100985	MMP9	2336	0.623716	3.75036	5.02734	45.3657	1.63475e-11	5.96368e-09	13.4577
ENSG00000198626	ENSG00000198626	RYR2	17777	0.456545	3.2127	5.53175	44.901	2.07251e-11	7.28065e-09	9.27086
ENSG00000166482	ENSG00000166482	MFAP4	2152	0.568773	5.67593	3.76805	44.5442	2.48677e-11	8.57708e-09	51.1242
ENSG00000138061	ENSG00000138061	CYP1B1	6014	0.415198	2.48452	6.07515	44.1974	2.96881e-11	9.94307e-09	5.5965
ENSG00000137834	ENSG00000137834	SMAD6	8563	0.565806	1.98445	6.83776	44.185	2.98764e-11	9.94307e-09	3.95711
ENSG00000164104	ENSG00000164104	HMGB2	2775	0.513874	2.49526	4.53992	43.9935	3.29474e-11	1.07761e-08	5.63831
ENSG00000137693	ENSG00000137693	YAP1	6296	0.432179	2.13959	5.06644	43.7867	3.66184e-11	1.17737e-08	4.40636
ENSG00000149294	ENSG00000149294	NCAM1	12737	0.477899	2.69689	5.10656	43.5237	4.18862e-11	1.32259e-08	6.48403
ENSG00000198796	ENSG00000198796	ALPK2	9431	0.411091	3.54322	4.97129	43.4939	4.25293e-11	1.32259e-08	11.6577
ENSG00000118194	ENSG00000118194	TNNT2	7259	0.546494	4.95923	7.24536	42.6119	6.67517e-11	2.04239e-08	31.1084
ENSG00000070182	ENSG00000070182	SPTB	14796	0.445188	4.20995	3.6154	41.0356	1.49484e-10	4.36264e-08	18.5063
ENSG00000134250	ENSG00000134250	NOTCH2	16807	0.401678	2.92142	4.82576	40.6601	1.81151e-10	5.20672e-08	7.57593
ENSG00000177181	ENSG00000177181	RIMKLA	8981	0.466875	3.60118	3.58787	40.3855	2.0848e-10	5.90279e-08	12.1356
ENSG00000164107	ENSG00000164107	HAND2	3601	0.512358	5.60079	3.46461	39.9816	2.56367e-10	7.15187e-08	48.5295
ENSG00000168542	ENSG00000168542	COL3A1	6811	0.483776	3.43517	7.63042	39.87	2.71434e-10	7.46246e-08	10.8166
ENSG00000203814	ENSG00000203814	HIST2H2BF	3196	0.46433	2.88768	3.83624	39.7763	2.84778e-10	7.71748e-08	7.40078
ENSG00000141161	ENSG00000141161	UNC45B	5679	0.485121	3.42513	4.1081	39.0836	4.06049e-10	1.08489e-07	10.7415
ENSG00000109208	ENSG00000109208	SMR3A	665	0.482707	7.41841	2.78225	38.8665	4.53796e-10	1.17925e-07	171.066
ENSG00000164611	ENSG00000164611	PTTG1	2013	0.446597	3.34188	3.198	38.6906	4.9659e-10	1.25604e-07	10.1393
ENSG00000089472	ENSG00000089472	HEPH	7113	0.455785	1.76456	5.07442	38.5051	5.46094e-10	1.36308e-07	3.39771
ENSG00000185739	ENSG00000185739	SRL	5702	0.548755	4.63701	3.85881	37.9343	7.31692e-10	1.80262e-07	24.8816
ENSG00000101210	ENSG00000101210	EEF1A2	4910	0.638697	4.71544	4.17135	37.8433	7.66617e-10	1.86445e-07	26.2717
ENSG00000101605	ENSG00000101605	MYOM1	6574	0.41223	3.19864	5.19907	37.7211	8.16153e-10	1.9598e-07	9.18094
ENSG00000196104	ENSG00000196104	SPOCK3	4482	0.421464	4.21977	2.92605	37.449	9.38326e-10	2.22501e-07	18.6328
ENSG00000184347	ENSG00000184347	SLIT3	14260	0.47244	2.83114	5.49947	36.1758	1.80292e-09	4.0237e-07	7.11635
ENSG00000163359	ENSG00000163359	COL6A3	19633	0.441807	3.21466	5.74967	35.9198	2.05612e-09	4.53542e-07	9.28343
ENSG00000128591	ENSG00000128591	FLNC	9280	0.623276	1.78555	6.88056	35.7117	2.2878e-09	4.98846e-07	3.4475
ENSG00000197616	ENSG00000197616	MYH6	6493	0.549361	4.89018	8.67435	35.6864	2.31779e-09	4.99643e-07	29.6545
ENSG00000162692	ENSG00000162692	VCAM1	6049	0.384196	4.48044	3.90011	35.2609	2.88359e-09	6.07797e-07	22.3227
ENSG00000108405	ENSG00000108405	P2RX1	3970	0.570025	4.47315	3.71884	35.0563	3.20311e-09	6.67725e-07	22.2101
ENSG00000125968	ENSG00000125968	ID1	1233	0.585564	2.29468	6.524	34.8765	3.513e-09	7.24366e-07	4.90646
ENSG00000162892	ENSG00000162892	IL24	1979	0.473977	3.84891	3.95188	34.66	3.92614e-09	8.00849e-07	14.4091
ENSG00000143061	ENSG00000143061	IGSF3	7400	0.484054	2.34596	4.42764	34.5059	4.2497e-09	8.57626e-07	5.084
ENSG00000140937	ENSG00000140937	CDH11	13381	0.471714	2.48922	5.15853	34.4844	4.29672e-09	8.57987e-07	5.61474
ENSG00000107742	ENSG00000107742	SPOCK2	6569	0.591871	2.56102	4.33667	34.2875	4.75424e-09	9.39458e-07	5.90123
ENSG00000092054	ENSG00000092054	MYH7	6087	0.525382	4.6825	8.39696	33.9139	5.76043e-09	1.11505e-06	25.6788
ENSG00000137509	ENSG00000137509	PRCP	12798	0.396156	1.89426	7.80572	33.8176	6.0528e-09	1.15981e-06	3.71732
ENSG00000213853	ENSG00000213853	EMP2	8718	0.513191	2.87913	3.89301	33.7044	6.41562e-09	1.21704e-06	7.35706
ENSG00000002587	ENSG00000002587	HS3ST1	8166	0.481264	2.10221	4.43029	33.4722	7.22891e-09	1.35775e-06	4.29366
ENSG00000163520	ENSG00000163520	FBLN2	4812	0.612219	2.7003	4.49625	33.4174	7.43541e-09	1.38284e-06	6.49937
ENSG00000106624	ENSG00000106624	AEBP1	4955	0.627245	2.19898	5.3705	33.2849	7.95991e-09	1.45192e-06	4.59154
ENSG00000075275	ENSG00000075275	CELSR1	12806	0.570592	2.58442	3.96787	33.1274	8.63154e-09	1.53028e-06	5.99773
ENSG00000135111	ENSG00000135111	TBX3	5950	0.495294	1.60881	5.63468	32.7261	1.06101e-08	1.81327e-06	3.05001
ENSG00000088325	ENSG00000088325	TPX2	3605	0.467961	2.67873	4.37802	31.7982	1.71053e-08	2.82163e-06	6.40293
ENSG00000170345	ENSG00000170345	FOS	3238	0.534589	2.31814	5.84999	31.4834	2.01155e-08	3.26146e-06	4.98688
ENSG00000078114	ENSG00000078114	NEBL	13654	0.416508	2.75908	5.1204	31.3736	2.12856e-08	3.42193e-06	6.76962
ENSG00000095739	ENSG00000095739	BAMBI	2314	0.50605	1.65404	4.78416	31.3085	2.20115e-08	3.46763e-06	3.14714
ENSG00000125740	ENSG00000125740	FOSB	5553	0.568341	1.91639	5.72296	31.3011	2.20951e-08	3.46763e-06	3.77478
ENSG00000108018	ENSG00000108018	SORCS1	9964	0.407367	2.91081	4.40628	31.1426	2.39749e-08	3.72791e-06	7.52043
ENSG00000173546	ENSG00000173546	CSPG4	8290	0.604825	2.86301	4.39446	31.0295	2.54138e-08	3.87127e-06	7.27533
ENSG00000132561	ENSG00000132561	MATN2	6933	0.480167	3.16362	4.38328	30.8432	2.79748e-08	4.20088e-06	8.96077
ENSG00000108821	ENSG00000108821	COL1A1	9819	0.581424	3.3923	7.62669	30.8328	2.8124e-08	4.20088e-06	10.4998
ENSG00000028137	ENSG00000028137	TNFRSF1B	3766	0.59453	1.66466	5.28985	30.5565	3.24276e-08	4.73193e-06	3.1704
ENSG00000119938	ENSG00000119938	PPP1R3C	2524	0.400555	6.1212	3.19957	30.5341	3.28052e-08	4.75049e-06	69.6087
ENSG00000155657	ENSG00000155657	TTN	118976	0.371932	4.15896	9.43537	30.3177	3.66772e-08	5.27096e-06	17.8637
ENSG00000145708	ENSG00000145708	CRHBP	2803	0.458794	3.69777	5.82704	30.0475	4.21591e-08	6.01322e-06	12.9759
ENSG00000118515	ENSG00000118515	SGK1	9992	0.423439	1.52503	6.39005	30.0119	4.29412e-08	6.07906e-06	2.87792
ENSG00000090889	ENSG00000090889	KIF4A	4533	0.46724	3.18008	3.02847	29.8455	4.67872e-08	6.4785e-06	9.06355
ENSG00000138080	ENSG00000138080	EMILIN1	3958	0.675594	2.69032	4.65184	29.5631	5.4125e-08	7.38669e-06	6.45458
ENSG00000136826	ENSG00000136826	KLF4	3659	0.593605	3.54977	3.53802	29.492	5.61483e-08	7.6081e-06	11.7108
ENSG00000156299	ENSG00000156299	TIAM1	9216	0.513997	1.52224	5.62659	29.4563	5.71933e-08	7.69473e-06	2.87237
ENSG00000169213	ENSG00000169213	RAB3B	12844	0.457801	2.29307	3.66197	29.421	5.82426e-08	7.78072e-06	4.90098
ENSG00000111245	ENSG00000111245	MYL2	1362	0.504405	3.68616	4.27507	29.3411	6.06952e-08	8.05166e-06	12.872
ENSG00000129244	ENSG00000129244	ATP1B2	3276	0.529609	3.08962	3.77274	29.3227	6.12751e-08	8.07215e-06	8.51271
ENSG00000140465	ENSG00000140465	CYP1A1	3435	0.507132	1.42435	6.61955	29.292	6.22519e-08	8.14427e-06	2.68394
ENSG00000107562	ENSG00000107562	CXCL12	6077	0.560803	2.87825	4.98803	29.1038	6.86018e-08	8.8529e-06	7.35257
ENSG00000131724	ENSG00000131724	IL13RA1	4372	0.42269	1.52364	4.84963	29.028	7.13381e-08	9.08244e-06	2.87515
ENSG00000121552	ENSG00000121552	CSTA	1373	0.367808	6.88941	2.32524	28.639	8.7208e-08	1.09559e-05	118.555
ENSG00000104332	ENSG00000104332	SFRP1	4761	0.533081	1.97803	5.33617	28.6007	8.89517e-08	1.10866e-05	3.93955
ENSG00000157680	ENSG00000157680	DGKI	15549	0.43334	3.25351	3.63926	28.5905	8.94176e-08	1.10866e-05	9.53685
ENSG00000198523	ENSG00000198523	PLN	2001	0.338331	4.3579	3.7792	28.3502	1.01236e-07	1.23215e-05	20.505
ENSG00000204219	ENSG00000204219	TCEA3	3515	0.517212	3.57682	3.46729	28.3485	1.01326e-07	1.23215e-05	11.9325
ENSG00000183023	ENSG00000183023	SLC8A1	21922	0.357039	2.82596	5.38372	28.2612	1.06002e-07	1.2808e-05	7.09087
ENSG00000197467	ENSG00000197467	COL13A1	5888	0.567425	3.26025	6.26635	28.155	1.11976e-07	1.33596e-05	9.58147
ENSG00000159251	ENSG00000159251	ACTC1	4602	0.468275	4.38449	7.21315	28.0213	1.19985e-07	1.41285e-05	20.8864
ENSG00000106484	ENSG00000106484	MEST	4794	0.483312	2.06053	3.76737	27.9949	1.21634e-07	1.41558e-05	4.17141
ENSG00000105392	ENSG00000105392	CRX	5991	0.529461	6.83842	1.77506	27.7488	1.38136e-07	1.59783e-05	114.438
ENSG00000131747	ENSG00000131747	TOP2A	6437	0.42815	3.01115	4.30946	27.7263	1.39752e-07	1.60673e-05	8.06208
ENSG00000171992	ENSG00000171992	SYNPO	10258	0.589394	1.40725	7.0755	27.7049	1.41308e-07	1.61482e-05	2.65231
ENSG00000164692	ENSG00000164692	COL1A2	11156	0.456705	2.21739	7.45623	27.5556	1.52646e-07	1.71342e-05	4.65051
ENSG00000059804	ENSG00000059804	SLC2A3	6159	0.447151	1.36957	7.70158	27.2667	1.77242e-07	1.97781e-05	2.58393
ENSG00000010319	ENSG00000010319	SEMA3G	5011	0.610657	1.66065	5.80598	27.1884	1.84559e-07	2.03552e-05	3.16159
ENSG00000197893	ENSG00000197893	NRAP	5724	0.446191	5.96218	2.07395	27.1618	1.87117e-07	2.0518e-05	62.3439
ENSG00000108797	ENSG00000108797	CNTNAP1	6045	0.573366	1.62842	4.42758	27.1334	1.89886e-07	2.0702e-05	3.09175
ENSG00000265107	ENSG00000265107	GJA5	3292	0.48147	2.64626	6.43123	26.9726	2.06359e-07	2.23694e-05	6.26044
ENSG00000283567	ENSG00000283567	C19orf85	1292	0.617647	6.40734	2.2253	26.9587	2.07845e-07	2.24024e-05	84.879
ENSG00000141736	ENSG00000141736	ERBB2	10321	0.576398	2.07072	4.37138	26.9436	2.09479e-07	2.24509e-05	4.20096
ENSG00000152611	ENSG00000152611	CAPSL	1135	0.410573	6.98563	1.84633	26.6025	2.49926e-07	2.61939e-05	126.732
ENSG00000011028	ENSG00000011028	MRC2	6860	0.637755	2.35969	6.28077	26.336	2.86895e-07	2.97399e-05	5.13261
ENSG00000127241	ENSG00000127241	MASP1	13161	0.441456	2.85035	3.17063	26.1985	3.0806e-07	3.17603e-05	7.21177
ENSG00000064300	ENSG00000064300	NGFR	4150	0.635181	3.08569	4.56445	26.1104	3.22442e-07	3.27097e-05	8.48954
ENSG00000149591	ENSG00000149591	TAGLN	3917	0.575951	1.51326	5.91549	26.0308	3.36019e-07	3.39058e-05	2.85454
ENSG00000151388	ENSG00000151388	ADAMTS12	9778	0.428411	2.67562	4.84817	25.9738	3.46082e-07	3.47364e-05	6.38911
ENSG00000142549	ENSG00000142549	IGLON5	2606	0.617038	3.86548	2.37258	25.7694	3.84742e-07	3.84135e-05	14.5755
ENSG00000083857	ENSG00000083857	FAT1	16177	0.436978	1.66147	7.09562	25.6883	4.01255e-07	3.95259e-05	3.16339
ENSG00000112902	ENSG00000112902	SEMA5A	12097	0.422667	2.30148	5.26055	25.6841	4.02135e-07	3.95259e-05	4.92964
ENSG00000104974	ENSG00000104974	LILRA1	3587	0.510176	6.67004	2.15025	25.672	4.04646e-07	3.95677e-05	101.831
ENSG00000179826	ENSG00000179826	MRGPRX3	1741	0.526134	6.90043	1.78764	25.6153	4.16715e-07	4.05389e-05	119.464
ENSG00000183230	ENSG00000183230	CTNNA3	11136	0.426724	2.54454	3.77145	25.5825	4.23855e-07	4.10231e-05	5.83422
ENSG00000160808	ENSG00000160808	MYL3	1360	0.609559	4.51475	3.40961	25.4983	4.42784e-07	4.26376e-05	22.8599
ENSG00000178031	ENSG00000178031	ADAMTSL1	13652	0.514064	4.85503	3.08989	25.1323	5.35291e-07	5.10275e-05	28.9408
ENSG00000130176	ENSG00000130176	CNN1	2887	0.590578	3.26049	3.52222	24.9825	5.78539e-07	5.48745e-05	9.5831
ENSG00000167244	ENSG00000167244	IGF2	6979	0.620003	3.03396	6.98527	24.9515	5.87898e-07	5.53192e-05	8.19055
ENSG00000196220	ENSG00000196220	SRGAP3	18924	0.423642	4.2458	2.56235	24.9382	5.91976e-07	5.53192e-05	18.972
ENSG00000277224	ENSG00000277224	HIST1H2BF	1196	0.427258	2.51424	3.58209	24.7595	6.49485e-07	6.03958e-05	5.71297
ENSG00000133454	ENSG00000133454	MYO18B	9706	0.565733	2.99114	4.54314	24.6848	6.75149e-07	6.24759e-05	7.95101
ENSG00000099860	ENSG00000099860	GADD45B	2138	0.602432	1.90625	4.41464	24.6629	6.82861e-07	6.28829e-05	3.74835
ENSG00000213694	ENSG00000213694	S1PR3	13578	0.488953	2.63077	3.39615	24.6352	6.92758e-07	6.34861e-05	6.19357
ENSG00000166923	ENSG00000166923	GREM1	14606	0.398124	3.63916	2.23882	24.4127	7.77563e-07	6.9907e-05	12.4594
ENSG00000221867	ENSG00000221867	MAGEA3	1788	0.52349	6.57644	2.07402	24.345	8.0534e-07	7.20628e-05	95.4349
ENSG00000197172	ENSG00000197172	MAGEA6	1863	0.588298	6.57487	2.07278	24.3283	8.1235e-07	7.23487e-05	95.331
ENSG00000153233	ENSG00000153233	PTPRR	5142	0.409957	5.97397	2.11189	24.1523	8.90076e-07	7.85337e-05	62.8556
ENSG00000166165	ENSG00000166165	CKB	2669	0.688647	1.71383	4.69095	23.9456	9.90988e-07	8.70326e-05	3.28031
ENSG00000137573	ENSG00000137573	SULF1	9404	0.431838	2.74948	4.93272	23.8552	1.03863e-06	9.07963e-05	6.72472
ENSG00000150893	ENSG00000150893	FREM2	16223	0.445848	3.43656	4.33945	23.6976	1.12724e-06	9.80907e-05	10.827
ENSG00000136155	ENSG00000136155	SCEL	4205	0.367182	6.10432	1.77885	23.6431	1.1596e-06	0.000100446	68.799
ENSG00000174807	ENSG00000174807	CD248	2558	0.654027	3.26213	2.83316	23.5186	1.23714e-06	0.000106192	9.59398
ENSG00000104879	ENSG00000104879	CKM	1657	0.544961	4.54552	2.5931	23.4921	1.25425e-06	0.000107177	23.3528
ENSG00000021826	ENSG00000021826	CPS1	10775	0.417541	2.23976	3.3969	23.4651	1.27204e-06	0.000108209	4.72317
ENSG00000141448	ENSG00000141448	GATA6	3945	0.551077	2.59837	4.61028	23.3788	1.33035e-06	0.000112664	6.05604
ENSG00000170255	ENSG00000170255	MRGPRX1	1418	0.469676	6.70056	1.65492	23.3461	1.35314e-06	0.000114085	104.008
ENSG00000104267	ENSG00000104267	CA2	2123	0.425813	1.57643	5.36124	23.2811	1.39966e-06	0.000116967	2.98231
ENSG00000070193	ENSG00000070193	FGF10	3011	0.456659	3.63363	2.60666	23.2154	1.44832e-06	0.000120502	12.4117
ENSG00000168386	ENSG00000168386	FILIP1L	5903	0.377605	1.85981	3.8045	23.1777	1.47698e-06	0.000122351	3.6296
ENSG00000142347	ENSG00000142347	MYO1F	8549	0.53632	2.90002	3.20227	23.1054	1.53361e-06	0.000125871	7.46434
ENSG00000198947	ENSG00000198947	DMD	18910	0.350502	2.55175	4.8169	23.0995	1.53832e-06	0.000125871	5.86345
ENSG00000104368	ENSG00000104368	PLAT	6618	0.503022	1.66288	5.05914	23.0846	1.55024e-06	0.000126215	3.16648
ENSG00000136574	ENSG00000136574	GATA4	4443	0.593068	2.33545	4.27608	23.0689	1.56296e-06	0.000126707	5.04707
ENSG00000106034	ENSG00000106034	CPED1	7705	0.399481	3.26778	3.00003	23.0248	1.59929e-06	0.0001291	9.63164
ENSG00000188153	ENSG00000188153	COL4A5	11865	0.439781	1.39657	6.33875	22.9906	1.62798e-06	0.000130859	2.63275
ENSG00000009694	ENSG00000009694	TENM1	12896	0.372751	3.75953	2.72635	22.8306	1.76928e-06	0.000141617	13.5435
ENSG00000179817	ENSG00000179817	MRGPRX4	1444	0.522161	6.20773	1.73976	22.8054	1.79261e-06	0.000142593	73.9118
ENSG00000154358	ENSG00000154358	OBSCN	32290	0.622484	1.35785	5.58405	22.7563	1.83902e-06	0.000145359	2.56303
ENSG00000197859	ENSG00000197859	ADAMTSL2	4677	0.64721	2.66897	3.82409	22.7079	1.8859e-06	0.000147833	6.35974
ENSG00000111206	ENSG00000111206	FOXM1	4899	0.488263	2.64801	3.81966	22.5661	2.03037e-06	0.000158502	6.26804
ENSG00000002933	ENSG00000002933	TMEM176A	3479	0.576028	4.44264	2.71986	22.555	2.04208e-06	0.000158763	21.7454
ENSG00000168264	ENSG00000168264	IRF2BP2	4724	0.501905	1.05131	6.67024	22.5445	2.0533e-06	0.000158984	2.07241
ENSG00000107317	ENSG00000107317	PTGDS	2711	0.647731	5.21966	3.01112	22.4338	2.17512e-06	0.000167732	37.2627
ENSG00000132517	ENSG00000132517	SLC52A1	3934	0.492374	6.19388	1.91594	22.3178	2.31053e-06	0.000176737	73.2057
ENSG00000133169	ENSG00000133169	BEX1	864	0.609954	2.0572	4.08405	22.2821	2.35385e-06	0.000179327	4.16177
ENSG00000182580	ENSG00000182580	EPHB3	4532	0.625552	3.26165	3.26697	22.2115	2.44204e-06	0.000184754	9.59077
ENSG00000184788	ENSG00000184788	SATL1	7037	0.383402	5.6416	1.94989	22.2095	2.44456e-06	0.000184754	49.9219
ENSG00000163629	ENSG00000163629	PTPN13	9496	0.432287	2.20649	4.00702	21.8088	3.01217e-06	0.000224964	4.6155
ENSG00000050767	ENSG00000050767	COL23A1	3766	0.562931	2.90918	3.78029	21.76	3.08975e-06	0.000228955	7.51193
ENSG00000106565	ENSG00000106565	TMEM176B	1979	0.532087	4.81632	3.17619	21.7181	3.15794e-06	0.000233097	28.1744
ENSG00000107438	ENSG00000107438	PDLIM1	2239	0.492631	1.626	5.99551	21.6271	3.3114e-06	0.000243478	3.08657
ENSG00000137077	ENSG00000137077	CCL21	924	0.579004	5.69307	2.65502	21.6011	3.35662e-06	0.000245849	51.735
ENSG00000117399	ENSG00000117399	CDC20	2038	0.575564	2.97858	2.90367	21.5814	3.39128e-06	0.000247433	7.88208
ENSG00000090659	ENSG00000090659	CD209	4413	0.544754	6.00637	1.91077	21.4363	3.65785e-06	0.000262116	64.2834
ENSG00000112175	ENSG00000112175	BMP5	3952	0.34084	4.99721	3.04322	21.4343	3.66162e-06	0.000262116	31.9381
ENSG00000206384	ENSG00000206384	COL6A6	9720	0.446708	4.6081	1.80356	21.3885	3.75016e-06	0.000267445	24.3879
ENSG00000142677	ENSG00000142677	IL22RA1	2798	0.533595	5.46404	2.21936	21.3236	3.8793e-06	0.00027459	44.1409
ENSG00000168743	ENSG00000168743	NPNT	6117	0.427988	5.52438	3.01362	21.2829	3.96247e-06	0.000279435	46.026
ENSG00000204681	ENSG00000204681	GABBR1	8470	0.430106	1.10726	6.16569	21.2	4.13756e-06	0.000290702	2.15436
ENSG00000171631	ENSG00000171631	P2RY6	3976	0.562374	4.73834	1.71853	21.0732	4.42058e-06	0.00030944	26.692
ENSG00000183873	ENSG00000183873	SCN5A	10017	0.52371	3.22112	3.41236	21.0232	4.53765e-06	0.000316468	9.32512
ENSG00000126778	ENSG00000126778	SIX1	5444	0.584497	5.464	1.73862	20.8453	4.97904e-06	0.000344717	44.1395
ENSG00000172399	ENSG00000172399	MYOZ2	2597	0.350404	5.58609	2.46882	20.814	5.06113e-06	0.000349126	48.0375
ENSG00000138386	ENSG00000138386	NAB1	4887	0.414365	1.28552	4.75492	20.8049	5.08534e-06	0.000349525	2.4377
ENSG00000158373	ENSG00000158373	HIST1H2BD	871	0.463835	1.35064	4.90541	20.7929	5.11713e-06	0.00035044	2.55026
ENSG00000123453	ENSG00000123453	SARDH	5120	0.556641	3.61099	2.10952	20.6451	5.52771e-06	0.000375845	12.2184
ENSG00000117724	ENSG00000117724	CENPF	11690	0.402053	2.43179	4.6041	20.6325	5.56435e-06	0.000376985	5.39562
ENSG00000130513	ENSG00000130513	GDF15	2087	0.599904	1.6563	4.72516	20.5826	5.71134e-06	0.000384199	3.15208
ENSG00000187003	ENSG00000187003	ACTL7A	1494	0.57095	6.20831	1.79647	20.5645	5.76562e-06	0.000385992	73.9412
ENSG00000157240	ENSG00000157240	FZD1	6963	0.47738	1.95394	3.93107	20.5601	5.77868e-06	0.000385992	3.87431
ENSG00000136011	ENSG00000136011	STAB2	9288	0.504737	3.99124	1.95626	20.3428	6.47377e-06	0.000430903	15.9032
ENSG00000166317	ENSG00000166317	SYNPO2L	5147	0.476588	4.10644	3.14437	20.3286	6.52187e-06	0.000431772	17.2251
ENSG00000204314	ENSG00000204314	PRRT1	3139	0.588723	2.95552	2.58334	20.3255	6.53234e-06	0.000431772	7.75713
ENSG00000141052	ENSG00000141052	MYOCD	8875	0.448676	3.29449	3.33033	20.2236	6.88984e-06	0.00045225	9.8116
ENSG00000101057	ENSG00000101057	MYBL2	2777	0.60569	2.67835	4.06971	20.1078	7.31987e-06	0.000475711	6.40125
ENSG00000270276	ENSG00000270276	HIST2H4B	1929	0.491965	2.57627	2.73195	20.1071	7.32249e-06	0.000475711	5.96398
ENSG00000204103	ENSG00000204103	MAFB	3393	0.564397	1.36377	4.5009	20.0268	7.63652e-06	0.000492737	2.57358
ENSG00000182010	ENSG00000182010	RTKN2	9548	0.376519	5.30828	1.49452	19.6992	9.06379e-06	0.000578923	39.6233
ENSG00000112706	ENSG00000112706	IMPG1	3801	0.331229	4.75477	1.86575	19.5566	9.76604e-06	0.000621684	26.9978
ENSG00000128918	ENSG00000128918	ALDH1A2	8622	0.438877	2.79257	2.80718	19.4432	1.03634e-05	0.000655313	6.92862
ENSG00000078814	ENSG00000078814	MYH7B	7931	0.606859	2.63589	3.87289	19.423	1.04737e-05	0.000655729	6.21559
ENSG00000101665	ENSG00000101665	SMAD7	5033	0.573614	1.74387	4.52393	19.4053	1.05714e-05	0.000659667	3.34933
ENSG00000114854	ENSG00000114854	TNNC1	1168	0.586473	3.01262	4.13101	19.3937	1.06358e-05	0.000661514	8.07026
ENSG00000274750	ENSG00000274750	HIST1H3E	2679	0.441209	1.49808	4.10124	19.3469	1.08996e-05	0.000671269	2.82467
ENSG00000167601	ENSG00000167601	AXL	5154	0.542685	2.09958	4.92801	19.3347	1.09696e-05	0.000671269	4.28585
ENSG00000159216	ENSG00000159216	RUNX1	15574	0.429369	2.7043	3.85659	19.3114	1.11043e-05	0.000677328	6.51743
ENSG00000154096	ENSG00000154096	THY1	5925	0.558143	2.59154	6.18917	19.2809	1.12829e-05	0.000685099	6.02741
ENSG00000204767	ENSG00000204767	INSYN2B	2999	0.428476	1.6452	3.89769	19.2773	1.13039e-05	0.000685099	3.12792
ENSG00000135547	ENSG00000135547	HEY2	2741	0.481576	1.57509	5.22127	19.2591	1.14123e-05	0.00068786	2.97955
ENSG00000196747	ENSG00000196747	HIST1H2AI	503	0.596421	2.7677	2.87831	19.2575	1.1422e-05	0.00068786	6.81023
ENSG00000092068	ENSG00000092068	SLC7A8	5991	0.46887	1.87593	4.79679	19.0264	1.28922e-05	0.000761884	3.67039
ENSG00000117676	ENSG00000117676	RPS6KA1	5884	0.575799	1.47729	3.99878	18.9183	1.36439e-05	0.000801318	2.78425
ENSG00000270882	ENSG00000270882	HIST2H4A	1876	0.476013	2.51007	2.72958	18.9117	1.36909e-05	0.000801594	5.69648
ENSG00000143476	ENSG00000143476	DTL	4916	0.415785	3.72308	2.19226	18.8939	1.3819e-05	0.000806607	13.2056
ENSG00000105894	ENSG00000105894	PTN	1713	0.437828	3.53729	3.00716	18.8337	1.42628e-05	0.000827417	11.61
ENSG00000170584	ENSG00000170584	NUDCD2	8847	0.383859	1.28159	4.6333	18.8059	1.44715e-05	0.000834881	2.43107
ENSG00000138315	ENSG00000138315	OIT3	2365	0.514165	2.21859	4.63556	18.8049	1.44795e-05	0.000834881	4.65437
ENSG00000104972	ENSG00000104972	LILRB1	5008	0.571086	5.10865	1.93321	18.6754	1.54972e-05	0.000888163	34.5029
ENSG00000136943	ENSG00000136943	CTSV	4700	0.488298	3.24811	2.52132	18.6673	1.55631e-05	0.000889256	9.50119
ENSG00000143995	ENSG00000143995	MEIS1	10934	0.42281	0.964944	6.10469	18.607	1.60631e-05	0.000915066	1.95199
ENSG00000144868	ENSG00000144868	TMEM108	8425	0.486884	3.78113	2.31645	18.5221	1.6795e-05	0.000951048	13.7478
ENSG00000013016	ENSG00000013016	EHD3	4636	0.538827	1.48914	6.3524	18.4718	1.72439e-05	0.000967799	2.80722
ENSG00000119535	ENSG00000119535	CSF3R	8429	0.536244	5.03205	1.60587	18.4423	1.75127e-05	0.000975846	32.7188
ENSG00000069188	ENSG00000069188	SDK2	11607	0.528647	3.51463	2.71367	18.4392	1.75416e-05	0.000975846	11.429
ENSG00000158022	ENSG00000158022	TRIM63	2573	0.499028	4.31749	3.09257	18.4301	1.76251e-05	0.000977629	19.9385
ENSG00000115461	ENSG00000115461	IGFBP5	6442	0.507296	2.63924	7.42248	18.3619	1.82671e-05	0.00100735	6.23001
ENSG00000176890	ENSG00000176890	TYMS	2470	0.517004	1.35211	4.81284	18.3329	1.85479e-05	0.00101987	2.55285
ENSG00000198842	ENSG00000198842	DUSP27	4304	0.559712	2.66979	3.20317	18.3137	1.87357e-05	0.00102722	6.36335
ENSG00000120594	ENSG00000120594	PLXDC2	12567	0.399538	1.70156	3.92789	18.1624	2.02839e-05	0.00110571	3.25253
ENSG00000198467	ENSG00000198467	TPM2	3248	0.567118	1.07192	7.00801	18.1443	2.04779e-05	0.00111308	2.10224
ENSG00000109107	ENSG00000109107	ALDOC	2928	0.557377	1.92089	4.23409	18.1194	2.07476e-05	0.00112452	3.78658
ENSG00000197565	ENSG00000197565	COL4A6	9282	0.387524	2.75644	4.08922	18.0932	2.10351e-05	0.00113686	6.75729
ENSG00000157617	ENSG00000157617	C2CD2	8602	0.513485	1.57521	4.9187	18.0324	2.17175e-05	0.00116709	2.97978
ENSG00000169783	ENSG00000169783	LINGO1	4902	0.645043	2.96926	3.28135	17.9877	2.22333e-05	0.00118807	7.83136
ENSG00000096696	ENSG00000096696	DSP	10093	0.477856	1.02398	6.61926	17.8847	2.34706e-05	0.0012489	2.03352
ENSG00000130592	ENSG00000130592	LSP1	5399	0.637711	4.53771	1.79338	17.882	2.35033e-05	0.0012489	23.2267
ENSG00000174348	ENSG00000174348	PODN	4900	0.582245	3.72263	3.48569	17.8767	2.35695e-05	0.00124892	13.2015
ENSG00000075213	ENSG00000075213	SEMA3A	9371	0.345854	2.07938	3.48069	17.8639	2.37281e-05	0.00125065	4.22625
ENSG00000121380	ENSG00000121380	BCL2L14	5112	0.465962	5.6382	1.42716	17.8581	2.38e-05	0.00125065	49.8044
ENSG00000172403	ENSG00000172403	SYNPO2	14034	0.411928	2.86379	3.65506	17.795	2.46029e-05	0.00128927	7.27923
ENSG00000112541	ENSG00000112541	PDE10A	22022	0.421397	2.02773	3.30575	17.7505	2.51857e-05	0.00131618	4.07763
ENSG00000125879	ENSG00000125879	OTOR	2198	0.402184	5.951	1.3167	17.6888	2.60156e-05	0.00135581	61.8628
ENSG00000173083	ENSG00000173083	HPSE	4721	0.460707	1.85708	3.88468	17.6809	2.6123e-05	0.00135768	3.62273
ENSG00000184374	ENSG00000184374	COLEC10	1670	0.453892	1.88242	3.56348	17.6677	2.6305e-05	0.00135969	3.68692
ENSG00000149269	ENSG00000149269	PAK1	6299	0.464359	2.52354	2.75557	17.642	2.6663e-05	0.00137445	5.7499
ENSG00000185070	ENSG00000185070	FLRT2	34899	0.37961	2.17582	6.06463	17.4363	2.97104e-05	0.00151101	4.51843
ENSG00000125848	ENSG00000125848	FLRT3	5190	0.356455	3.86326	2.04447	17.4172	3.00093e-05	0.00151886	14.5532
ENSG00000274290	ENSG00000274290	HIST1H2BE	2585	0.471567	2.2538	2.97691	17.4162	3.00249e-05	0.00151886	4.76937
ENSG00000140416	ENSG00000140416	TPM1	12876	0.465828	1.34082	8.88959	17.3953	3.03579e-05	0.00153162	2.53295
ENSG00000122966	ENSG00000122966	CIT	13230	0.443084	1.7458	4.65608	17.3786	3.06253e-05	0.00154102	3.3538
ENSG00000153944	ENSG00000153944	MSI2	21479	0.469668	1.1105	5.68494	17.3283	3.14464e-05	0.00157814	2.15921
ENSG00000134853	ENSG00000134853	PDGFRA	9732	0.429819	2.13583	3.30894	17.2982	3.19486e-05	0.00159833	4.3949
ENSG00000120756	ENSG00000120756	PLS1	5294	0.376275	5.82927	1.2374	17.291	3.20699e-05	0.00159833	56.8573
ENSG00000184678	ENSG00000184678	HIST2H2BE	2194	0.479945	1.56402	6.13569	17.2892	3.21013e-05	0.00159833	2.95676
ENSG00000130528	ENSG00000130528	HRC	2685	0.579516	3.52119	3.61464	17.284	3.21882e-05	0.00159846	11.4811
ENSG00000164946	ENSG00000164946	FREM1	10762	0.39305	2.16886	3.55598	17.2646	3.25189e-05	0.00161066	4.49667
ENSG00000197061	ENSG00000197061	HIST1H4C	435	0.496552	1.73418	3.78249	17.2553	3.26786e-05	0.00161436	3.3269
ENSG00000109832	ENSG00000109832	DDX25	11167	0.46915	4.72304	1.47576	17.1891	3.38364e-05	0.00166721	26.4105
ENSG00000181072	ENSG00000181072	CHRM2	8322	0.448089	3.19945	3.64377	17.1522	3.45002e-05	0.00169552	9.18605
ENSG00000135424	ENSG00000135424	ITGA7	6373	0.533501	2.32288	3.95526	17.0573	3.6268e-05	0.00177779	5.0033
ENSG00000074370	ENSG00000074370	ATP2A3	6893	0.608153	2.25126	3.78332	17.0114	3.71561e-05	0.00181663	4.761
ENSG00000148498	ENSG00000148498	PARD3	6513	0.473207	1.21191	5.01829	16.9835	3.77057e-05	0.00183876	2.31644
ENSG00000105639	ENSG00000105639	JAK3	6813	0.566124	1.61863	4.14298	16.9627	3.81221e-05	0.0018543	3.07083
ENSG00000163637	ENSG00000163637	PRICKLE2	14747	0.430664	2.563	2.87776	16.9471	3.84366e-05	0.00186481	5.90936
ENSG00000007908	ENSG00000007908	SELE	4585	0.387568	2.84548	4.45986	16.9164	3.90634e-05	0.00189039	7.18745
ENSG00000171848	ENSG00000171848	RRM2	5323	0.460642	2.15811	3.70559	16.8787	3.98461e-05	0.00192336	4.46331
ENSG00000162337	ENSG00000162337	LRP5	6164	0.626055	1.61716	4.86733	16.7869	4.18214e-05	0.00201359	3.0677
ENSG00000196418	ENSG00000196418	ZNF124	4517	0.446757	1.32311	4.17688	16.7716	4.21597e-05	0.00202473	2.50205
ENSG00000156925	ENSG00000156925	ZIC3	4136	0.483317	3.54408	1.99236	16.6862	4.41007e-05	0.00209147	11.6647
ENSG00000138778	ENSG00000138778	CENPE	9444	0.348158	1.73684	3.58302	16.6443	4.50854e-05	0.00213284	3.33305
ENSG00000089169	ENSG00000089169	RPH3A	10369	0.49947	3.96398	1.62673	16.6282	4.54697e-05	0.00214567	15.6055
ENSG00000183856	ENSG00000183856	IQGAP3	6742	0.514091	2.17783	3.33563	16.6016	4.61127e-05	0.00217061	4.52472
ENSG00000169071	ENSG00000169071	ROR2	5818	0.422138	3.0331	2.49771	16.563	4.70614e-05	0.00220979	8.18565
ENSG00000163661	ENSG00000163661	PTX3	1940	0.474742	2.1921	2.77814	16.5476	4.7443e-05	0.00222221	4.56969
ENSG00000092607	ENSG00000092607	TBX15	4349	0.505174	2.29228	3.50426	16.5279	4.79392e-05	0.00223992	4.89831
ENSG00000136267	ENSG00000136267	DGKB	9491	0.323254	4.67027	1.45345	16.518	4.81912e-05	0.00224616	25.462
ENSG00000141404	ENSG00000141404	GNAL	8445	0.493665	2.72264	3.04858	16.504	4.85477e-05	0.00225723	6.60078
ENSG00000137807	ENSG00000137807	KIF23	6576	0.40222	2.69998	2.89844	16.4085	5.10567e-05	0.00235084	6.49793
ENSG00000091129	ENSG00000091129	NRCAM	8193	0.438545	1.19755	4.72988	16.3791	5.18528e-05	0.00237878	2.2935
ENSG00000121068	ENSG00000121068	TBX2	6029	0.623155	2.98602	3.73724	16.3769	5.19143e-05	0.00237878	7.92283
ENSG00000149972	ENSG00000149972	CNTN5	9103	0.385807	4.98645	2.04361	16.3484	5.27011e-05	0.00240322	31.7009
ENSG00000178568	ENSG00000178568	ERBB4	13015	0.395159	3.78862	2.70667	16.3333	5.31219e-05	0.0024166	13.8194
ENSG00000205678	ENSG00000205678	TECRL	6023	0.322763	3.69743	3.12494	16.2893	5.43698e-05	0.0024557	12.9729
ENSG00000274641	ENSG00000274641	HIST1H2BO	381	0.593176	2.74062	2.60235	16.2779	5.46977e-05	0.00246465	6.68359
ENSG00000138622	ENSG00000138622	HCN4	7228	0.58896	2.77594	3.14226	16.2706	5.49107e-05	0.00246838	6.84923
ENSG00000134569	ENSG00000134569	LRP4	8597	0.534954	2.25099	5.4469	16.2368	5.58978e-05	0.00250681	4.7601
ENSG00000173110	ENSG00000173110	HSPA6	2371	0.584142	3.14629	2.63448	16.2296	5.61108e-05	0.00251043	8.85376
ENSG00000162738	ENSG00000162738	VANGL2	5340	0.535955	1.5912	4.25949	16.2147	5.65546e-05	0.00252433	3.013
ENSG00000130413	ENSG00000130413	STK33	7599	0.404395	2.60813	2.31329	16.1794	5.76166e-05	0.00254776	6.09714
ENSG00000129965	ENSG00000129965	INS-IGF2	1826	0.631982	2.64496	3.25486	16.1036	5.99702e-05	0.00264566	6.25476
ENSG00000113594	ENSG00000113594	LIFR	11864	0.424646	1.11154	7.15157	16.0885	6.045e-05	0.00265156	2.16076
ENSG00000124575	ENSG00000124575	HIST1H1D	666	0.543544	2.05422	3.23372	16.0862	6.05231e-05	0.00265156	4.15319
ENSG00000156006	ENSG00000156006	NAT2	1322	0.389561	5.5993	1.34109	16.0329	6.22518e-05	0.00272101	48.4795
ENSG00000140263	ENSG00000140263	SORD	6159	0.484494	1.97184	3.8814	15.9392	6.54112e-05	0.00285253	3.92267
ENSG00000143850	ENSG00000143850	PLEKHA6	8251	0.482608	2.59667	2.63666	15.9243	6.59272e-05	0.00286844	6.04889
ENSG00000167654	ENSG00000167654	ATCAY	5403	0.559874	4.15886	1.90709	15.9029	6.66769e-05	0.00289442	17.8625
ENSG00000022267	ENSG00000022267	FHL1	5997	0.50075	1.87172	3.99459	15.8978	6.68549e-05	0.00289552	3.65969
ENSG00000186439	ENSG00000186439	TRDN	6700	0.325522	4.89752	2.61297	15.8929	6.70312e-05	0.00289654	29.8058
ENSG00000188176	ENSG00000188176	SMTNL2	2470	0.602024	4.55415	1.80383	15.8848	6.73176e-05	0.00290231	23.4929
ENSG00000185985	ENSG00000185985	SLITRK2	11881	0.438515	4.49978	1.51831	15.8384	6.89878e-05	0.00296744	22.6239
ENSG00000135638	ENSG00000135638	EMX1	5516	0.62926	4.70481	1.57209	15.8342	6.91411e-05	0.00296744	26.0789
ENSG00000147168	ENSG00000147168	IL2RG	2760	0.500362	5.13385	1.59443	15.7934	7.065e-05	0.00302535	35.1109
ENSG00000168461	ENSG00000168461	RAB31	5586	0.455782	1.01877	5.92734	15.7691	7.15634e-05	0.00305756	2.02619
ENSG00000055118	ENSG00000055118	KCNH2	5877	0.595542	2.61284	3.45817	15.7542	7.21286e-05	0.00307479	6.11706
ENSG00000277775	ENSG00000277775	HIST1H3F	411	0.608273	2.51528	3.18074	15.7253	7.32383e-05	0.00311509	5.71709
ENSG00000225968	ENSG00000225968	ELFN1	3845	0.645774	1.53282	3.88782	15.7202	7.34348e-05	0.00311646	2.89352
ENSG00000139174	ENSG00000139174	PRICKLE1	8247	0.442949	1.06783	5.81364	15.7137	7.36891e-05	0.00312027	2.09628
ENSG00000198967	ENSG00000198967	OR10Z1	6323	0.394433	5.46024	1.08193	15.7011	7.41791e-05	0.00313403	44.0246
ENSG00000117461	ENSG00000117461	PIK3R3	7410	0.430094	1.27779	4.63961	15.6385	7.66763e-05	0.00321803	2.42468
ENSG00000154380	ENSG00000154380	ENAH	15044	0.395772	1.1946	5.55095	15.6187	7.74859e-05	0.00324483	2.28882
ENSG00000168398	ENSG00000168398	BDKRB2	6845	0.523302	3.56837	2.64263	15.5994	7.82815e-05	0.00327092	11.8628
ENSG00000171476	ENSG00000171476	HOPX	7753	0.426803	1.22211	4.24763	15.5422	8.06847e-05	0.00335655	2.33287
ENSG00000156463	ENSG00000156463	SH3RF2	7232	0.483407	3.91315	1.89642	15.4829	8.32553e-05	0.00345592	15.0652
ENSG00000114923	ENSG00000114923	SLC4A3	5091	0.642506	3.08027	3.8285	15.4512	8.4664e-05	0.00350672	8.45774
ENSG00000166689	ENSG00000166689	PLEKHA7	10987	0.501047	2.53378	3.10956	15.4415	8.51008e-05	0.0035125	5.79087
ENSG00000112984	ENSG00000112984	KIF20A	3958	0.485093	2.69052	3.50785	15.4398	8.51741e-05	0.0035125	6.45546
ENSG00000135451	ENSG00000135451	TROAP	3954	0.57132	2.43137	2.49333	15.4113	8.64692e-05	0.00355138	5.39407
ENSG00000133392	ENSG00000133392	MYH11	16104	0.464481	2.44836	4.004	15.3926	8.73308e-05	0.0035704	5.45794
ENSG00000198812	ENSG00000198812	LRRC10	2599	0.49673	5.04855	2.44338	15.3375	8.99139e-05	0.00366389	33.0952
ENSG00000163453	ENSG00000163453	IGFBP7	1930	0.473575	2.40032	4.20699	15.3356	9.00038e-05	0.00366389	5.27921
ENSG00000137501	ENSG00000137501	SYTL2	11258	0.421922	2.94172	1.89588	15.3264	9.0442e-05	0.00367384	7.68324
ENSG00000049540	ENSG00000049540	ELN	6542	0.586365	3.41816	2.9405	15.2397	9.46909e-05	0.00383116	10.6898
ENSG00000153563	ENSG00000153563	CD8A	3634	0.481013	4.99534	1.56486	15.2289	9.52369e-05	0.00384392	31.8968
ENSG00000152270	ENSG00000152270	PDE3B	11707	0.395148	1.91685	3.08134	15.1828	9.75899e-05	0.00393053	3.77599
ENSG00000123485	ENSG00000123485	HJURP	3821	0.50301	1.63244	3.56359	15.1351	0.000100085	0.00402247	3.10037
ENSG00000132386	ENSG00000132386	SERPINF1	3069	0.545455	3.64867	2.64271	15.097	0.000102124	0.00407853	12.5418
ENSG00000167600	ENSG00000167600	CYP2S1	2874	0.609255	2.00263	3.63719	15.0901	0.000102497	0.0040848	4.0073
ENSG00000164588	ENSG00000164588	HCN1	13704	0.376168	3.52233	2.19548	15.075	0.000103322	0.00410906	11.4902
ENSG00000054598	ENSG00000054598	FOXC1	3926	0.563169	1.06944	4.95716	15.0568	0.000104326	0.00414031	2.09863
ENSG00000164532	ENSG00000164532	TBX20	1875	0.4544	2.22514	4.17156	15.0298	0.000105827	0.00418238	4.67555
ENSG00000166949	ENSG00000166949	SMAD3	9113	0.52277	1.02632	5.02948	14.9978	0.000107636	0.00424503	2.03682
ENSG00000204531	ENSG00000204531	POU5F1	2896	0.493094	5.582	1.38663	14.9798	0.000108667	0.00426794	47.9016
ENSG00000125384	ENSG00000125384	PTGER2	2473	0.49535	5.24377	1.3983	14.9738	0.000109016	0.00427278	37.8908
ENSG00000196787	ENSG00000196787	HIST1H2AG	2250	0.468	3.13097	3.49146	14.9151	0.000112457	0.00437712	8.76022
ENSG00000189184	ENSG00000189184	PCDH18	6686	0.381992	2.3671	2.58457	14.9127	0.000112601	0.00437712	5.15904
ENSG00000132359	ENSG00000132359	RAP1GAP2	7530	0.569057	2.87454	2.20178	14.8866	0.000114169	0.00439685	7.33372
ENSG00000120645	ENSG00000120645	IQSEC3	7686	0.626594	3.97364	1.44751	14.8864	0.000114186	0.00439685	15.7103
ENSG00000137474	ENSG00000137474	MYO7A	10147	0.583227	1.55282	3.99618	14.885	0.000114267	0.00439685	2.9339
ENSG00000113368	ENSG00000113368	LMNB1	3633	0.50289	1.03943	5.27019	14.8819	0.000114459	0.00439685	2.05541
ENSG00000005469	ENSG00000005469	CROT	4979	0.36674	1.1375	4.66305	14.8805	0.00011454	0.00439685	2.2
ENSG00000125872	ENSG00000125872	LRRN4	2692	0.556092	2.87897	2.01722	14.8774	0.000114731	0.00439685	7.35627
ENSG00000130303	ENSG00000130303	BST2	1119	0.55496	3.44162	2.90964	14.869	0.000115244	0.00440763	10.8651
ENSG00000151422	ENSG00000151422	FER	13614	0.385265	1.08722	4.57442	14.8108	0.000118852	0.00450925	2.12464
ENSG00000197084	ENSG00000197084	LCE1C	692	0.460983	5.13795	1.49409	14.7383	0.00012351	0.00465802	35.2108
ENSG00000184867	ENSG00000184867	ARMCX2	3589	0.530231	0.901313	5.67979	14.7226	0.000124547	0.00468781	1.86777
ENSG00000003989	ENSG00000003989	SLC7A2	7905	0.416192	2.18442	2.87899	14.7095	0.000125415	0.00471115	4.54545
ENSG00000110693	ENSG00000110693	SOX6	19636	0.371868	2.01609	3.38228	14.7051	0.000125707	0.00471278	4.04486
ENSG00000117318	ENSG00000117318	ID3	1797	0.570952	0.940004	8.2765	14.5989	0.000132993	0.00494681	1.91853
ENSG00000160447	ENSG00000160447	PKN3	3375	0.644148	1.24706	4.2652	14.5883	0.000133742	0.00496493	2.37356
ENSG00000151617	ENSG00000151617	EDNRA	4238	0.420009	2.88759	2.92294	14.4734	0.000142153	0.0052464	7.40031
ENSG00000259207	ENSG00000259207	ITGB3	4394	0.512745	2.20985	3.60386	14.4307	0.000145414	0.005351	4.62628
ENSG00000166803	ENSG00000166803	PCLAF	3734	0.41805	3.05052	1.86979	14.3763	0.000149672	0.00549183	8.28511
ENSG00000092969	ENSG00000092969	TGFB2	5151	0.388468	2.40476	3.98359	14.3655	0.000150532	0.00551274	5.29547
ENSG00000167900	ENSG00000167900	TK1	1861	0.573885	2.43877	2.71258	14.3572	0.0001512	0.00552652	5.4218
ENSG00000164236	ENSG00000164236	ANKRD33B	9783	0.531432	2.13932	3.59803	14.3181	0.000154377	0.00562099	4.40553
ENSG00000176907	ENSG00000176907	TCIM	1854	0.36192	1.51989	5.43955	14.2898	0.000156713	0.0056951	2.86769
ENSG00000153404	ENSG00000153404	PLEKHG4B	13304	0.58193	3.09676	2.28961	14.2844	0.000157159	0.00570038	8.55496
ENSG00000206432	ENSG00000206432	TMEM200C	10638	0.480917	3.5531	2.19463	14.2773	0.000157755	0.00571111	11.7378
ENSG00000080986	ENSG00000080986	NDC80	3600	0.3975	2.90398	2.16634	14.2699	0.000158377	0.00571183	7.48486
ENSG00000120156	ENSG00000120156	TEK	4805	0.450572	0.965754	7.03738	14.2295	0.000161813	0.00582464	1.95308
ENSG00000137804	ENSG00000137804	NUSAP1	2875	0.436522	2.96397	1.79263	14.1801	0.000166119	0.00596833	7.80266
ENSG00000066468	ENSG00000066468	FGFR2	7578	0.498416	3.08183	2.09734	14.1234	0.000171204	0.0061394	8.4669
ENSG00000124196	ENSG00000124196	GTSF1L	835	0.486228	5.32694	1.19285	14.1135	0.000172107	0.00614464	40.1393
ENSG00000151892	ENSG00000151892	GFRA1	9678	0.49845	2.28434	2.54238	14.1094	0.000172483	0.00614464	4.87141
ENSG00000121753	ENSG00000121753	ADGRB2	7756	0.623388	2.11838	4.23364	14.1076	0.000172646	0.00614464	4.34207
ENSG00000142149	ENSG00000142149	HUNK	8294	0.511936	3.22621	2.18037	14.0972	0.000173601	0.00615552	9.35805
ENSG00000276180	ENSG00000276180	HIST1H4I	1294	0.467543	3.20021	2.54218	14.0859	0.00017465	0.00617886	9.19091
ENSG00000006377	ENSG00000006377	DLX6	3449	0.543926	4.9924	1.31491	14.0831	0.00017491	0.00617886	31.8318
ENSG00000125266	ENSG00000125266	EFNB2	5019	0.516238	0.976122	9.09985	14.0762	0.000175555	0.00618005	1.96717
ENSG00000146147	ENSG00000146147	MLIP	7293	0.418758	4.60318	3.12461	14.0757	0.000175596	0.00618005	24.3051
ENSG00000119969	ENSG00000119969	HELLS	10148	0.375049	1.31651	4.03632	14.0595	0.000177117	0.00621144	2.49062
ENSG00000177954	ENSG00000177954	RPS27	1035	0.487923	0.84575	8.2468	14.0585	0.000177215	0.00621144	1.7972
ENSG00000117707	ENSG00000117707	PROX1	8928	0.413306	2.47646	3.72636	14.0523	0.000177797	0.00621144	5.56532
ENSG00000107984	ENSG00000107984	DKK1	2206	0.44379	3.05053	1.95246	13.977	0.000185056	0.00642952	8.28519
ENSG00000152402	ENSG00000152402	GUCY1A2	16361	0.389891	1.33592	4.11285	13.9552	0.000187221	0.00648099	2.52436
ENSG00000182836	ENSG00000182836	PLCXD3	7731	0.4156	3.74446	2.38202	13.9371	0.000189031	0.00653173	13.4028
ENSG00000108387	ENSG00000108387	SEPT4	8012	0.523964	2.79609	3.38656	13.8963	0.000193175	0.00666278	6.94556
ENSG00000100628	ENSG00000100628	ASB2	5040	0.525198	3.11034	2.98942	13.8798	0.000194884	0.00669818	8.63584
ENSG00000102575	ENSG00000102575	ACP5	2919	0.593011	3.16305	1.87581	13.877	0.000195177	0.00669818	8.95723
ENSG00000091986	ENSG00000091986	CCDC80	13071	0.424528	1.66906	4.30367	13.8761	0.000195261	0.00669818	3.18007
ENSG00000183092	ENSG00000183092	BEGAIN	7878	0.621858	3.07869	1.84289	13.8504	0.000197954	0.0067661	8.44845
ENSG00000184985	ENSG00000184985	SORCS2	6317	0.613899	3.31005	2.32737	13.8349	0.000199592	0.00680597	9.918
ENSG00000256660	ENSG00000256660	CLEC12B	3667	0.358604	5.37141	1.12231	13.8326	0.000199838	0.00680597	41.3956
ENSG00000165029	ENSG00000165029	ABCA1	11350	0.454273	0.906721	7.20191	13.7834	0.000205139	0.00697399	1.87478
ENSG00000128165	ENSG00000128165	ADM2	4276	0.630964	3.30984	2.16278	13.7691	0.000206706	0.0070083	9.91656
ENSG00000160801	ENSG00000160801	PTH1R	2758	0.634518	3.00757	2.34461	13.7675	0.000206887	0.0070083	8.04207
ENSG00000070808	ENSG00000070808	CAMK2A	6150	0.538211	3.14372	2.53782	13.7382	0.000210134	0.00708036	8.83799
ENSG00000120738	ENSG00000120738	EGR1	3138	0.553537	1.78913	6.03055	13.6935	0.000215194	0.00723798	3.45606
ENSG00000004776	ENSG00000004776	HSPB6	1721	0.62638	3.32666	2.46641	13.6847	0.000216208	0.00725922	10.0328
ENSG00000118418	ENSG00000118418	HMGN3	1014	0.511834	0.994697	4.87455	13.6661	0.000218366	0.00731874	1.99266
ENSG00000163808	ENSG00000163808	KIF15	5285	0.411731	3.20123	1.62829	13.6547	0.000219685	0.00734997	9.19742
ENSG00000150681	ENSG00000150681	RGS18	2806	0.323592	5.37379	1.2617	13.6369	0.000221781	0.00740703	41.464
ENSG00000174498	ENSG00000174498	IGDCC3	5552	0.567003	1.85607	4.17834	13.6272	0.000222931	0.00741929	3.62019
ENSG00000138796	ENSG00000138796	HADH	12086	0.448122	1.13389	4.71242	13.6094	0.000225054	0.00747683	2.1945
ENSG00000163909	ENSG00000163909	HEYL	3661	0.528817	3.29359	2.84888	13.6031	0.000225812	0.00748762	9.80552
ENSG00000170775	ENSG00000170775	GPR37	3021	0.488911	2.22339	3.67908	13.6001	0.000226168	0.00748762	4.6699
ENSG00000027644	ENSG00000027644	INSRR	5101	0.557146	5.15174	1.22472	13.571	0.00022971	0.00756528	35.549
ENSG00000145425	ENSG00000145425	RPS3A	2341	0.440837	0.857572	7.14926	13.5434	0.000233115	0.00766413	1.81199
ENSG00000165512	ENSG00000165512	ZNF22	2551	0.413171	1.15024	4.41512	13.5066	0.000237726	0.00778913	2.21951
ENSG00000196866	ENSG00000196866	HIST1H2AD	393	0.628499	1.6917	3.52314	13.5065	0.000237739	0.00778913	3.23036
ENSG00000089225	ENSG00000089225	TBX5	4363	0.485217	3.47532	2.82765	13.4916	0.000239634	0.00783769	11.1218
ENSG00000126217	ENSG00000126217	MCF2L	23148	0.553093	1.65702	4.51028	13.4863	0.000240307	0.00784615	3.15365
ENSG00000164116	ENSG00000164116	GUCY1A1	5766	0.425425	2.70071	3.60878	13.4267	0.000248069	0.008058	6.50122
ENSG00000159899	ENSG00000159899	NPR2	3865	0.541527	0.943725	5.20355	13.4191	0.00024907	0.00807667	1.92349
ENSG00000146197	ENSG00000146197	SCUBE3	7356	0.50435	1.87789	3.33889	13.4151	0.000249602	0.00808013	3.67538
ENSG00000143416	ENSG00000143416	SELENBP1	3504	0.530537	2.16132	2.85067	13.3723	0.000255375	0.00825291	4.47323
ENSG00000101680	ENSG00000101680	LAMA1	15872	0.439705	1.9147	3.92098	13.306	0.000264565	0.00853536	3.77035
ENSG00000093009	ENSG00000093009	CDC45	2846	0.539353	2.94036	1.95698	13.2793	0.000268347	0.00864269	7.67601
ENSG00000183598	ENSG00000183598	HIST2H3D	411	0.673966	3.26733	1.77637	13.264	0.000270553	0.00869896	9.62861
ENSG00000244537	ENSG00000244537	KRTAP4-2	763	0.534731	5.32181	1.23575	13.2537	0.000272049	0.00871911	39.9968
ENSG00000168143	ENSG00000168143	FAM83B	3167	0.407641	4.55973	1.40728	13.2533	0.000272099	0.00871911	23.5839
ENSG00000213973	ENSG00000213973	ZNF99	7883	0.425599	5.3392	0.952857	13.2419	0.00027376	0.0087428	40.4817
ENSG00000130300	ENSG00000130300	PLVAP	2305	0.550542	0.855586	10.4477	13.2362	0.000274598	0.00875482	1.80949
ENSG00000164619	ENSG00000164619	BMPER	7919	0.458265	2.65133	3.70981	13.1946	0.000280756	0.00893614	6.28248
ENSG00000067141	ENSG00000067141	NEO1	8117	0.489836	1.10883	5.35505	13.1584	0.000286232	0.00907997	2.15671
ENSG00000233822	ENSG00000233822	HIST1H2BN	5477	0.424685	1.34342	4.07518	13.1432	0.000288565	0.00913869	2.53753
ENSG00000256574	ENSG00000256574	OR13A1	2689	0.3373	4.34462	1.23841	13.1299	0.000290623	0.00918853	20.317
ENSG00000274997	ENSG00000274997	HIST1H2AH	387	0.617571	3.18368	1.59171	13.1255	0.0002913	0.00919463	9.0862
ENSG00000101412	ENSG00000101412	E2F1	2503	0.614063	2.34778	2.3859	13.1115	0.000293487	0.00923016	5.09042
ENSG00000151229	ENSG00000151229	SLC2A13	10027	0.412287	1.51071	3.5283	13.1098	0.000293747	0.00923016	2.84949
ENSG00000162931	ENSG00000162931	TRIM17	3548	0.592165	4.79698	1.23586	13.109	0.000293886	0.00923016	27.7994
ENSG00000165490	ENSG00000165490	DDIAS	5339	0.417494	3.41089	1.63375	13.084	0.000297828	0.00933851	10.636
ENSG00000067798	ENSG00000067798	NAV3	13265	0.450358	2.24135	3.41926	13.0598	0.000301707	0.00944043	4.72839
ENSG00000137872	ENSG00000137872	SEMA6D	8557	0.447119	1.42583	4.22391	13.0575	0.000302074	0.00944043	2.68668
ENSG00000151150	ENSG00000151150	ANK3	25614	0.387835	1.25303	5.32527	13.0432	0.000304382	0.00949693	2.38342
ENSG00000166851	ENSG00000166851	PLK1	4760	0.570588	1.45535	3.9162	13.022	0.000307856	0.00955816	2.74223
ENSG00000273802	ENSG00000273802	HIST1H2BG	1534	0.487614	1.25558	4.94359	13.0135	0.000309256	0.00957095	2.38764
ENSG00000149212	ENSG00000149212	SESN3	10573	0.390428	1.21636	4.96019	12.9578	0.000318594	0.00981126	2.3236
ENSG00000198125	ENSG00000198125	MB	2168	0.551661	4.60764	2.43047	12.9541	0.000319229	0.00981488	24.3803
ENSG00000136842	ENSG00000136842	TMOD1	3708	0.475189	2.572	3.37007	12.951	0.000319753	0.00981508	5.94634
ENSG00000166394	ENSG00000166394	CYB5R2	8596	0.482783	4.8655	1.26939	12.9336	0.00032273	0.00989045	29.1516
ENSG00000183067	ENSG00000183067	IGSF5	2650	0.45434	5.09725	1.17709	12.9306	0.000323262	0.00989078	34.2313
ENSG00000179152	ENSG00000179152	TCAIM	8743	0.392314	1.12919	4.28445	12.831	0.000340922	0.0104143	2.18735
ENSG00000183098	ENSG00000183098	GPC6	6468	0.416357	0.908182	5.09336	12.8099	0.000344781	0.0105153	1.87668
ENSG00000198901	ENSG00000198901	PRC1	5525	0.453575	1.73508	3.16594	12.8038	0.000345917	0.010533	3.32899
ENSG00000112936	ENSG00000112936	C7	5223	0.428106	2.79209	3.44893	12.7931	0.000347899	0.0105763	6.92631
ENSG00000101335	ENSG00000101335	MYL9	2821	0.605105	0.840484	7.66925	12.7117	0.000363369	0.0110114	1.79065
ENSG00000084636	ENSG00000084636	COL16A1	9269	0.56608	3.11322	2.9285	12.6755	0.00037048	0.0111898	8.65309
ENSG00000010282	ENSG00000010282	HHATL	2891	0.582152	4.55765	2.51353	12.6695	0.000371675	0.0111916	23.5499
ENSG00000153707	ENSG00000153707	PTPRD	11165	0.334796	1.24899	5.71797	12.6473	0.000376113	0.0113072	2.37675
ENSG00000111344	ENSG00000111344	RASAL1	4813	0.571785	4.39665	1.51084	12.633	0.000379001	0.0113752	21.0631
ENSG00000145692	ENSG00000145692	BHMT	3519	0.437056	5.03069	1.25837	12.6302	0.000379572	0.0113752	32.6881
ENSG00000186185	ENSG00000186185	KIF18B	4655	0.43695	2.16295	2.77556	12.6235	0.000380921	0.0113889	4.47829
ENSG00000268480	ENSG00000268480	LINC01862	478	0.502092	5.20509	1.20049	12.622	0.00038123	0.0113889	36.8882
ENSG00000068615	ENSG00000068615	REEP1	5846	0.523948	2.55032	2.42987	12.6052	0.00038468	0.0114559	5.85765
ENSG00000129195	ENSG00000129195	PIMREG	2823	0.544102	3.90749	1.4687	12.5728	0.000391404	0.0116015	15.0062
ENSG00000197153	ENSG00000197153	HIST1H3J	775	0.578065	2.41051	3.51888	12.5179	0.000403065	0.0119099	5.31664
ENSG00000091482	ENSG00000091482	SMPX	1377	0.403776	4.70357	2.36753	12.5042	0.000406028	0.0119484	26.0566
ENSG00000198570	ENSG00000198570	RD3	4266	0.52391	4.65885	1.38178	12.5025	0.000406399	0.0119484	25.2611
ENSG00000178573	ENSG00000178573	MAF	6976	0.446961	0.848826	5.93	12.4985	0.00040728	0.0119484	1.80103
ENSG00000185950	ENSG00000185950	IRS2	8138	0.553576	1.50481	3.43239	12.4931	0.000408467	0.0119577	2.83787
ENSG00000138798	ENSG00000138798	EGF	6127	0.427126	1.47164	3.94094	12.4312	0.000422219	0.0123034	2.77336
ENSG00000170807	ENSG00000170807	LMOD2	2731	0.439033	4.75051	2.33188	12.4211	0.000424503	0.0123509	26.9182
ENSG00000151623	ENSG00000151623	NR3C2	6607	0.475254	3.61579	1.6053	12.4154	0.000425803	0.0123564	12.2592
ENSG00000158402	ENSG00000158402	CDC25C	3338	0.46435	3.45194	1.8991	12.4146	0.000425993	0.0123564	10.943
ENSG00000172459	ENSG00000172459	OR5AR1	1026	0.459064	5.18247	1.16057	12.378	0.000434423	0.0125625	36.3143
ENSG00000148773	ENSG00000148773	MKI67	12807	0.437807	2.26403	5.95394	12.3731	0.000435553	0.012576	4.80331
ENSG00000176208	ENSG00000176208	ATAD5	7075	0.372155	2.10362	2.56107	12.3525	0.000440406	0.0126968	4.29785
ENSG00000173578	ENSG00000173578	XCR1	5403	0.399778	5.16659	1.14835	12.3306	0.000445596	0.0128249	35.9169
ENSG00000082684	ENSG00000082684	SEMA5B	8517	0.540214	2.61531	2.67572	12.3281	0.000446201	0.0128249	6.12756
ENSG00000169302	ENSG00000169302	STK32A	7913	0.427272	3.64567	2.74972	12.3232	0.000447362	0.0128381	12.5157
ENSG00000138722	ENSG00000138722	MMRN1	5510	0.378947	1.03516	6.44536	12.3205	0.000448014	0.0128381	2.04934
ENSG00000164325	ENSG00000164325	TMEM174	1759	0.498579	5.17169	1.15492	12.3117	0.000450125	0.0128791	36.044
ENSG00000189056	ENSG00000189056	RELN	12642	0.381743	2.60264	2.24495	12.2813	0.000457516	0.0130317	6.07397
ENSG00000145703	ENSG00000145703	IQGAP2	7904	0.41789	1.17298	4.5384	12.2712	0.000460012	0.0130831	2.25477
ENSG00000145681	ENSG00000145681	HAPLN1	6956	0.372053	1.38701	8.49836	12.2637	0.000461855	0.0131158	2.61535
ENSG00000158089	ENSG00000158089	GALNT14	4567	0.463762	2.3143	2.665	12.255	0.000464021	0.0131577	4.97364
ENSG00000184371	ENSG00000184371	CSF1	5418	0.580657	2.40255	3.08821	12.1857	0.000481583	0.0136149	5.28736
ENSG00000184357	ENSG00000184357	HIST1H1B	681	0.593245	2.23318	3.71039	12.1688	0.000485943	0.0137178	4.7017
ENSG00000142731	ENSG00000142731	PLK4	4482	0.379518	2.09817	2.41414	12.1531	0.000490056	0.0138133	4.28167
ENSG00000145832	ENSG00000145832	SLC25A48	8371	0.497909	3.87931	1.62655	12.1415	0.000493111	0.0138788	14.7159
ENSG00000183044	ENSG00000183044	ABAT	9744	0.508518	1.75779	3.80554	12.0711	0.000512091	0.014342	3.3818
ENSG00000120149	ENSG00000120149	MSX2	2270	0.478855	3.50195	1.5726	12.0675	0.000513097	0.014342	11.329
ENSG00000283703	ENSG00000283703	VSIG10L2	5111	0.551164	4.86366	1.25382	12.0665	0.000513348	0.014342	29.1144
ENSG00000157514	ENSG00000157514	TSC22D3	4766	0.502728	1.40497	4.48425	12.044	0.000519604	0.0144748	2.64812
ENSG00000118503	ENSG00000118503	TNFAIP3	5051	0.496139	1.19969	5.01617	12.0388	0.000521051	0.0144932	2.2969
ENSG00000159674	ENSG00000159674	SPON2	6013	0.561783	2.79667	2.46934	11.9607	0.000543354	0.0149901	6.94836
ENSG00000116641	ENSG00000116641	DOCK7	24872	0.370778	1.36585	4.24504	11.9518	0.00054596	0.0150317	2.57729
ENSG00000129682	ENSG00000129682	FGF13	20681	0.415502	1.95148	3.0957	11.8348	0.000581332	0.0159132	3.86772
ENSG00000156970	ENSG00000156970	BUB1B	4476	0.432752	2.32198	2.23754	11.807	0.000590077	0.0161293	5.00017
ENSG00000278463	ENSG00000278463	HIST1H2AB	393	0.600509	2.49356	2.43393	11.7867	0.000596565	0.0162832	5.63165
ENSG00000160963	ENSG00000160963	COL26A1	3156	0.642586	4.58924	0.956953	11.7511	0.000608063	0.0165732	24.0712
ENSG00000172572	ENSG00000172572	PDE3A	8398	0.420219	1.55397	4.21885	11.7391	0.000612022	0.0166572	2.93624
ENSG00000102271	ENSG00000102271	KLHL4	5818	0.385871	0.921136	6.13298	11.7231	0.000617288	0.0167764	1.89361
ENSG00000105877	ENSG00000105877	DNAH11	15998	0.444868	3.4684	1.56087	11.7162	0.000619591	0.0168149	11.0686
ENSG00000156920	ENSG00000156920	ADGRG4	10074	0.42168	3.4834	2.26068	11.6784	0.000632303	0.0170623	11.1842
ENSG00000165795	ENSG00000165795	NDRG2	7550	0.489801	1.24087	5.23585	11.6714	0.000634679	0.0171021	2.36341
ENSG00000130477	ENSG00000130477	UNC13A	11188	0.528334	1.10907	5.41097	11.6553	0.000640188	0.0172201	2.15706
ENSG00000151224	ENSG00000151224	MAT1A	3690	0.44878	4.7149	1.00143	11.6394	0.000645701	0.0173008	26.2619
ENSG00000156738	ENSG00000156738	MS4A1	4872	0.382184	4.5667	1.39243	11.63	0.000648969	0.0173638	23.6982
ENSG00000146151	ENSG00000146151	HMGCLL1	4800	0.358333	4.93075	0.916597	11.5942	0.000661586	0.0176098	30.5003
ENSG00000125355	ENSG00000125355	TMEM255A	3858	0.502592	4.94243	0.859815	11.5934	0.000661877	0.0176098	30.7481
ENSG00000183578	ENSG00000183578	TNFAIP8L3	2371	0.485027	3.11532	2.71558	11.5552	0.000675584	0.0179242	8.66572
ENSG00000107779	ENSG00000107779	BMPR1A	11412	0.408342	2.25963	3.29298	11.5065	0.000693536	0.0183236	4.78869
ENSG00000120057	ENSG00000120057	SFRP5	1836	0.634532	4.12979	1.66641	11.4993	0.000696237	0.0183397	17.5062
ENSG00000173976	ENSG00000173976	RAX2	2414	0.651616	4.13686	1.70919	11.4982	0.000696643	0.0183397	17.5922
ENSG00000110492	ENSG00000110492	MDK	2196	0.649362	0.986002	7.21453	11.4672	0.000708357	0.0185945	1.98069
ENSG00000185306	ENSG00000185306	C12orf56	5504	0.486919	5.0054	1.05662	11.4663	0.000708689	0.0185945	32.12
ENSG00000010671	ENSG00000010671	BTK	4575	0.439126	3.36606	1.50879	11.4608	0.000710789	0.0186238	10.3106
ENSG00000120215	ENSG00000120215	MLANA	3083	0.414531	5.02967	1.08259	11.458	0.000711881	0.0186267	32.665
ENSG00000171595	ENSG00000171595	DNAI2	2851	0.571028	4.07901	1.14052	11.4536	0.000713574	0.0186453	16.9007
ENSG00000112195	ENSG00000112195	TREML2	3302	0.486675	4.05709	1.44083	11.4502	0.000714873	0.0186536	16.6458
ENSG00000091138	ENSG00000091138	SLC26A3	3382	0.38971	4.6536	1.05616	11.4401	0.000718759	0.0187035	25.1694
ENSG00000107796	ENSG00000107796	ACTA2	2976	0.423387	1.57819	6.77165	11.4282	0.00072337	0.0187977	2.98596
ENSG00000121053	ENSG00000121053	EPX	2708	0.595643	4.71824	1.22364	11.4069	0.000731718	0.0189886	26.3228
ENSG00000173262	ENSG00000173262	SLC2A14	5575	0.448969	2.5071	1.9647	11.3996	0.000734602	0.0190374	5.68476
ENSG00000237649	ENSG00000237649	KIFC1	3345	0.561435	1.97769	2.75365	11.3416	0.000757898	0.0195079	3.93862
ENSG00000156802	ENSG00000156802	ATAD2	7118	0.425541	2.2203	2.38598	11.3367	0.0007599	0.0195329	4.6599
ENSG00000168309	ENSG00000168309	FAM107A	5321	0.509491	4.18288	1.31926	11.3338	0.000761106	0.0195375	18.1624
ENSG00000051180	ENSG00000051180	RAD51	3046	0.490808	2.46921	1.93711	11.3092	0.000771259	0.019718	5.5374
ENSG00000121743	ENSG00000121743	GJA3	5211	0.411629	4.01491	2.94285	11.295	0.000777173	0.0198425	16.1662
ENSG00000077063	ENSG00000077063	CTTNBP2	7035	0.424307	1.25964	3.80179	11.2412	0.000800011	0.0203689	2.39437
ENSG00000118257	ENSG00000118257	NRP2	13896	0.486975	0.840943	9.43854	11.2389	0.000801011	0.0203689	1.79122
ENSG00000072163	ENSG00000072163	LIMS2	8487	0.576293	1.93809	3.18904	11.2362	0.000802194	0.0203716	3.83198
ENSG00000147573	ENSG00000147573	TRIM55	3081	0.452775	4.14421	2.18647	11.206	0.000815327	0.0206775	17.682
ENSG00000154736	ENSG00000154736	ADAMTS5	9056	0.426458	2.41908	2.78445	11.1318	0.000848614	0.0214376	5.34829
ENSG00000145592	ENSG00000145592	RPL37	8153	0.424384	1.00358	8.59541	11.1316	0.000848691	0.0214376	2.00497
ENSG00000170779	ENSG00000170779	CDCA4	2513	0.581377	1.31027	3.86468	11.121	0.000853549	0.0215317	2.47987
ENSG00000064547	ENSG00000064547	LPAR2	2980	0.583557	1.35393	3.65575	11.1151	0.000856256	0.0215687	2.55608
ENSG00000204479	ENSG00000204479	PRAMEF17	1578	0.506337	4.97025	1.05351	11.1116	0.000857872	0.0215687	31.3469
ENSG00000064692	ENSG00000064692	SNCAIP	7325	0.465392	0.972937	4.45087	11.0974	0.000864486	0.0216065	1.96283
ENSG00000134184	ENSG00000134184	GSTM1	2512	0.522691	2.32854	2.27207	11.0891	0.000868361	0.0216748	5.02298
ENSG00000120693	ENSG00000120693	SMAD9	5723	0.470383	2.12609	2.82355	11.0793	0.000872982	0.0217367	4.36532
ENSG00000164035	ENSG00000164035	EMCN	5243	0.377837	2.39763	3.7416	11.0789	0.000873136	0.0217367	5.26938
ENSG00000116774	ENSG00000116774	OLFML3	2821	0.526409	1.8236	4.35836	11.0579	0.000883101	0.021956	3.53962
ENSG00000166592	ENSG00000166592	RRAD	1709	0.655939	2.95089	3.43452	11.0382	0.000892529	0.0221613	7.73227
ENSG00000168447	ENSG00000168447	SCNN1B	3918	0.558448	4.53533	1.21836	11.0326	0.000895222	0.0221992	23.1884
ENSG00000129116	ENSG00000129116	PALLD	10114	0.453925	0.809358	6.2412	11.0253	0.000898777	0.0222403	1.75243
ENSG00000122641	ENSG00000122641	INHBA	8302	0.370634	2.26227	3.74212	11.0244	0.000899227	0.0222403	4.79745
ENSG00000203852	ENSG00000203852	HIST2H3A	1656	0.612319	2.6928	2.62256	10.9963	0.000912944	0.0225502	6.46567
ENSG00000148848	ENSG00000148848	ADAM12	9860	0.437018	0.80059	6.16004	10.985	0.000918512	0.0226582	1.74181
ENSG00000123096	ENSG00000123096	SSPN	6821	0.415188	2.74677	1.79171	10.9732	0.000924395	0.0227737	6.71212
ENSG00000183378	ENSG00000183378	OVCH2	2088	0.433429	5.09404	0.839745	10.964	0.000929003	0.0228576	34.1553
ENSG00000165244	ENSG00000165244	ZNF367	3646	0.499177	3.23185	1.57408	10.9579	0.000932037	0.0229025	9.39474
ENSG00000157601	ENSG00000157601	MX1	8616	0.524141	2.56383	3.45122	10.942	0.000940093	0.023019	5.91276
ENSG00000183715	ENSG00000183715	OPCML	7583	0.480417	3.02546	1.70924	10.9336	0.000944379	0.023019	8.14243
ENSG00000198478	ENSG00000198478	SH3BGRL2	4653	0.39222	1.53278	3.36974	10.9296	0.000946392	0.023019	2.89343
ENSG00000270885	ENSG00000270885	RASL10B	3502	0.615934	2.72764	1.73951	10.9114	0.000955766	0.023215	6.6237
ENSG00000164708	ENSG00000164708	PGAM2	857	0.564761	3.309	2.8641	10.8946	0.000964469	0.0233646	9.91077
ENSG00000173175	ENSG00000173175	ADCY5	8873	0.566888	2.59702	4.43934	10.8923	0.000965623	0.0233646	6.05035
ENSG00000168772	ENSG00000168772	CXXC4	5819	0.434267	1.94264	2.72302	10.8866	0.000968633	0.0234076	3.84409
ENSG00000073060	ENSG00000073060	SCARB1	7741	0.501356	0.862243	5.00973	10.8839	0.000970043	0.0234119	1.81786
ENSG00000148200	ENSG00000148200	NR6A1	7124	0.432903	1.28292	3.57409	10.8766	0.000973885	0.0234747	2.43331
ENSG00000214402	ENSG00000214402	LCNL1	4052	0.629812	3.72957	1.97672	10.8692	0.000977782	0.0235387	13.2652
ENSG00000060718	ENSG00000060718	COL11A1	9091	0.388956	2.00367	4.53753	10.865	0.000979982	0.0235526	4.01018
ENSG00000134222	ENSG00000134222	PSRC1	2855	0.545359	2.43485	1.97981	10.8597	0.000982777	0.0235526	5.4071
ENSG00000105419	ENSG00000105419	MEIS3	5122	0.57419	3.30545	1.47403	10.8547	0.000985448	0.0235737	9.88647
ENSG00000183833	ENSG00000183833	MAATS1	7106	0.39347	4.8954	1.04466	10.8211	0.00100349	0.023945	29.762
ENSG00000162407	ENSG00000162407	PLPP3	5286	0.409951	1.62385	7.25284	10.7885	0.00102134	0.0243096	3.08196
ENSG00000163121	ENSG00000163121	NEURL3	2497	0.511013	4.81034	0.892481	10.7777	0.00102729	0.0243902	28.0579
ENSG00000074181	ENSG00000074181	NOTCH3	9394	0.567277	0.969074	6.66494	10.7541	0.00104049	0.0246721	1.95758
ENSG00000171561	ENSG00000171561	OR2AT4	8795	0.423877	3.33422	1.29206	10.7518	0.00104177	0.0246721	10.0856
ENSG00000166856	ENSG00000166856	GPR182	3451	0.54448	3.18191	1.5068	10.7096	0.0010658	0.0251345	9.0751
ENSG00000143878	ENSG00000143878	RHOB	2372	0.573356	0.714065	7.83299	10.7013	0.00107062	0.025198	1.64042
ENSG00000116670	ENSG00000116670	MAD2L2	3324	0.530987	1.78847	3.93912	10.6959	0.00107374	0.0252091	3.45448
ENSG00000117016	ENSG00000117016	RIMS3	7235	0.541949	2.59775	1.72802	10.6909	0.00107663	0.0252266	6.05343
ENSG00000173848	ENSG00000173848	NET1	4175	0.428743	1.77186	3.2428	10.6871	0.00107886	0.0252356	3.41495
ENSG00000165238	ENSG00000165238	WNK2	13198	0.596833	2.16798	4.01509	10.6611	0.00109414	0.0255614	4.49393
ENSG00000135318	ENSG00000135318	NT5E	4533	0.446945	1.25107	5.57982	10.6476	0.00110213	0.0257164	2.38017
ENSG00000159388	ENSG00000159388	BTG2	2757	0.506347	0.742105	6.12731	10.6339	0.00111033	0.0258578	1.67262
ENSG00000196482	ENSG00000196482	ESRRG	10912	0.47434	3.10981	2.23233	10.6329	0.00111092	0.0258578	8.63272
ENSG00000070729	ENSG00000070729	CNGB1	7298	0.506988	3.41104	2.73537	10.6196	0.00111893	0.0259838	10.6371
ENSG00000113396	ENSG00000113396	SLC27A6	3493	0.464644	2.90516	3.33465	10.6071	0.00112651	0.0260526	7.491
ENSG00000175229	ENSG00000175229	GAL3ST3	2481	0.569528	4.16925	1.11686	10.6056	0.00112743	0.0260526	17.9916
ENSG00000203811	ENSG00000203811	HIST2H3C	1656	0.612319	2.70281	2.62316	10.6055	0.00112753	0.0260526	6.51068
ENSG00000163380	ENSG00000163380	LMOD3	4276	0.420253	4.11658	1.18778	10.5901	0.00113696	0.0262385	17.3466
ENSG00000106692	ENSG00000106692	FKTN	8747	0.375557	1.04549	4.5138	10.5828	0.00114147	0.0262786	2.06406
ENSG00000183072	ENSG00000183072	NKX2-5	2094	0.614136	1.58217	4.64296	10.574	0.00114689	0.0263714	2.99421
ENSG00000169208	ENSG00000169208	OR10G3	2640	0.379924	4.87209	1.00698	10.5537	0.00115954	0.026598	29.285
ENSG00000157766	ENSG00000157766	ACAN	10909	0.555963	4.00215	1.33221	10.5252	0.00117758	0.0269504	16.0239
ENSG00000186777	ENSG00000186777	ZNF732	2193	0.54218	5.01639	0.811761	10.5249	0.00117775	0.0269504	32.3656
ENSG00000124635	ENSG00000124635	HIST1H2BJ	950	0.473684	1.43135	4.10005	10.5137	0.00118492	0.0270818	2.69699
ENSG00000103710	ENSG00000103710	RASL12	2802	0.554961	4.62231	1.62733	10.5044	0.00119094	0.0271866	24.6294
ENSG00000169327	ENSG00000169327	OR5AU1	8409	0.416102	4.90222	0.790138	10.4914	0.00119928	0.0273443	29.903
ENSG00000177238	ENSG00000177238	TRIM72	8500	0.539529	3.7301	1.35014	10.4762	0.00120924	0.0275148	13.27
ENSG00000072571	ENSG00000072571	HMMR	3936	0.375762	2.81884	2.14794	10.4629	0.00121796	0.0276372	7.05593
ENSG00000115414	ENSG00000115414	FN1	17315	0.39434	0.768631	11.2197	10.4558	0.00122265	0.0277106	1.70365
ENSG00000116574	ENSG00000116574	RHOU	4372	0.480558	2.00253	2.38787	10.451	0.00122581	0.0277489	4.00702
ENSG00000170412	ENSG00000170412	GPRC5C	8005	0.610993	1.39645	3.36819	10.4466	0.00122878	0.0277819	2.63252
ENSG00000092067	ENSG00000092067	CEBPE	1554	0.592021	4.35345	1.17109	10.4444	0.0012302	0.0277819	20.4418
ENSG00000168916	ENSG00000168916	ZNF608	6922	0.396851	0.713366	6.84862	10.4366	0.00123542	0.0278668	1.63962
ENSG00000144619	ENSG00000144619	CNTN4	9120	0.420943	4.55336	0.946379	10.4188	0.00124736	0.0280693	23.48
ENSG00000131730	ENSG00000131730	CKMT2	2736	0.502924	3.4901	2.09252	10.3965	0.00126256	0.0283442	11.2363
ENSG00000162654	ENSG00000162654	GBP4	6127	0.404276	2.24724	3.03972	10.3932	0.00126483	0.0283616	4.74775
ENSG00000165821	ENSG00000165821	SALL2	5382	0.450019	1.19103	4.05494	10.3803	0.00127369	0.0285264	2.28316
ENSG00000170153	ENSG00000170153	RNF150	11007	0.378486	1.30856	3.93636	10.3715	0.00127974	0.0286282	2.47694
ENSG00000180044	ENSG00000180044	C3orf80	2718	0.522443	3.91971	1.2843	10.3501	0.0012947	0.0289288	15.1338
ENSG00000100092	ENSG00000100092	SH3BP1	4892	0.630826	2.04309	2.48984	10.3262	0.00131158	0.0292714	4.12128
ENSG00000109113	ENSG00000109113	RAB34	3325	0.580752	1.10105	4.83677	10.2958	0.00133334	0.0296524	2.14511
ENSG00000250361	ENSG00000250361	GYPB	1872	0.320513	4.74435	0.883626	10.2915	0.00133642	0.0296859	26.8036
ENSG00000121361	ENSG00000121361	KCNJ8	2484	0.442029	4.56954	1.36005	10.288	0.00133898	0.0297082	23.7447
ENSG00000170743	ENSG00000170743	SYT9	4727	0.491855	3.45038	1.62441	10.2858	0.0013406	0.0297093	10.9312
ENSG00000115339	ENSG00000115339	GALNT3	4686	0.432352	2.54916	1.73822	10.2759	0.00134779	0.0297647	5.85292
ENSG00000167759	ENSG00000167759	KLK13	2007	0.496263	4.44029	1.04074	10.2759	0.00134781	0.0297647	21.71
ENSG00000146250	ENSG00000146250	PRSS35	2440	0.428279	4.12528	2.24657	10.2683	0.00135338	0.0298531	17.4516
ENSG00000146122	ENSG00000146122	DAAM2	12955	0.528599	2.69318	2.21681	10.2387	0.00137528	0.0302502	6.46737
ENSG00000135423	ENSG00000135423	GLS2	4141	0.484183	3.39914	1.63729	10.2283	0.00138304	0.030366	10.5498
ENSG00000182463	ENSG00000182463	TSHZ2	12581	0.426437	1.251	4.34248	10.217	0.00139153	0.0304514	2.38007
ENSG00000231213	ENSG00000231213	PLSCR5	2140	0.321495	4.88732	0.91393	10.1932	0.00140959	0.0307709	29.5958
ENSG00000092621	ENSG00000092621	PHGDH	9217	0.51763	1.97051	3.42544	10.1885	0.00141323	0.0307995	3.91908
ENSG00000170293	ENSG00000170293	CMTM8	1174	0.525554	1.97359	2.57911	10.1828	0.00141754	0.0308347	3.92743
ENSG00000127863	ENSG00000127863	TNFRSF19	5113	0.441228	2.50227	3.26967	10.1809	0.00141901	0.0308347	5.66577
ENSG00000175906	ENSG00000175906	ARL4D	1612	0.549007	1.54229	3.02938	10.1543	0.00143965	0.0311484	2.91255
ENSG00000184611	ENSG00000184611	KCNH7	4974	0.372135	2.81422	2.37679	10.1342	0.00145547	0.031411	7.03336
ENSG00000101115	ENSG00000101115	SALL4	5772	0.53517	2.24504	3.86255	10.1125	0.00147269	0.0316915	4.74049
ENSG00000196754	ENSG00000196754	S100A2	1567	0.51372	4.69152	0.901223	10.1073	0.00147682	0.0316915	25.8398
ENSG00000128283	ENSG00000128283	CDC42EP1	2573	0.637	0.732302	6.17096	10.1021	0.00148102	0.0317458	1.66129
ENSG00000105737	ENSG00000105737	GRIK5	5014	0.551256	2.28648	1.97114	10.0827	0.00149666	0.0320085	4.87864
ENSG00000136014	ENSG00000136014	USP44	5386	0.396212	4.53497	0.83063	10.0654	0.00151081	0.0322023	23.1825
ENSG00000162576	ENSG00000162576	MXRA8	3622	0.622308	2.88851	2.93767	10.0472	0.00152581	0.0324856	7.40506
ENSG00000162878	ENSG00000162878	PKDCC	3925	0.620892	1.83704	2.77489	10.0447	0.00152788	0.0324932	3.57275
ENSG00000165995	ENSG00000165995	CACNB2	8955	0.431379	2.58635	2.91979	10.0191	0.00154922	0.0328732	6.00578
ENSG00000075673	ENSG00000075673	ATP12A	4442	0.51801	4.74802	0.933474	10.0153	0.00155249	0.0329058	26.8717
ENSG00000041982	ENSG00000041982	TNC	9636	0.408261	2.51858	3.21108	9.998	0.00156711	0.0331786	5.73018
ENSG00000089685	ENSG00000089685	BIRC5	3815	0.506422	1.98441	3.58279	9.99449	0.0015701	0.0332048	3.957
ENSG00000113196	ENSG00000113196	HAND1	1738	0.567319	3.66775	1.50145	9.99153	0.00157262	0.0332113	12.7087
ENSG00000120162	ENSG00000120162	MOB3B	7087	0.455905	1.66411	2.75609	9.99002	0.00157391	0.0332113	3.16917
ENSG00000121577	ENSG00000121577	POPDC2	2445	0.411043	2.08365	4.02941	9.98271	0.00158017	0.0333065	4.23879
ENSG00000156140	ENSG00000156140	ADAMTS3	7172	0.395148	2.26068	2.24136	9.96902	0.00159196	0.0334807	4.79216
ENSG00000168329	ENSG00000168329	CX3CR1	3655	0.477155	4.00749	1.32223	9.95586	0.00160338	0.0336835	16.0833
ENSG00000107518	ENSG00000107518	ATRNL1	9950	0.405126	3.00997	1.41204	9.94175	0.00161572	0.0338571	8.05549
ENSG00000206557	ENSG00000206557	TRIM71	8685	0.47369	2.02669	5.03716	9.94029	0.001617	0.0338571	4.0747
ENSG00000100526	ENSG00000100526	CDKN3	1836	0.437364	3.34114	1.42176	9.92795	0.00162788	0.0340109	10.1341
ENSG00000168297	ENSG00000168297	PXK	5354	0.439484	2.1534	6.04077	9.92788	0.00162794	0.0340109	4.44874
ENSG00000138336	ENSG00000138336	TET1	9288	0.410422	2.23149	6.99258	9.92377	0.00163158	0.0340496	4.69619
ENSG00000281887	ENSG00000281887	GIMAP1-GIMAP5	2148	0.547952	1.01238	4.63954	9.92052	0.00163446	0.0340722	2.01724
ENSG00000133636	ENSG00000133636	NTS	1555	0.333762	3.65752	1.1086	9.90421	0.00164901	0.0343378	12.619
ENSG00000135744	ENSG00000135744	AGT	2291	0.535574	3.04374	2.02563	9.90102	0.00165187	0.0343596	8.24627
ENSG00000115138	ENSG00000115138	POMC	1538	0.612484	4.07952	1.17174	9.89551	0.00165682	0.0343984	16.9067
ENSG00000168077	ENSG00000168077	SCARA3	4031	0.590176	2.71195	2.08113	9.89492	0.00165736	0.0343984	6.55207
ENSG00000142765	ENSG00000142765	SYTL1	5584	0.614792	4.461	0.884025	9.89228	0.00165974	0.0344101	22.024
ENSG00000206561	ENSG00000206561	COLQ	4175	0.502275	2.11319	3.71461	9.88739	0.00166415	0.034464	4.32648
ENSG00000197409	ENSG00000197409	HIST1H3D	411	0.622871	1.84941	2.5693	9.8703	0.00167968	0.0347476	3.60354
ENSG00000103485	ENSG00000103485	QPRT	3642	0.555739	1.69191	3.43053	9.86757	0.00168217	0.0347613	3.23083
ENSG00000176842	ENSG00000176842	IRX5	2845	0.599649	2.862	2.2565	9.86405	0.00168539	0.0347899	7.27022
ENSG00000165566	ENSG00000165566	AMER2	10605	0.433663	3.24384	1.23597	9.85303	0.00169552	0.0349524	9.4731
ENSG00000134817	ENSG00000134817	APLNR	3738	0.553505	2.01575	7.48031	9.85148	0.00169695	0.0349524	4.04391
ENSG00000278705	ENSG00000278705	HIST1H4B	438	0.534247	1.74487	3.76265	9.83031	0.00171659	0.0352422	3.35166
ENSG00000106333	ENSG00000106333	PCOLCE	3532	0.631937	2.20766	2.41616	9.81065	0.00173505	0.0355441	4.61925
ENSG00000069206	ENSG00000069206	ADAM7	4483	0.390141	4.68539	0.754721	9.79726	0.00174772	0.0356967	25.7302
ENSG00000111728	ENSG00000111728	ST8SIA1	14483	0.366361	2.58388	1.85395	9.79484	0.00175002	0.0356967	5.99551
ENSG00000178814	ENSG00000178814	OPLAH	4452	0.648697	1.68216	2.92765	9.75251	0.00179079	0.0363717	3.20908
ENSG00000186666	ENSG00000186666	BCDIN3D	3721	0.467616	1.91274	2.43648	9.73701	0.00180595	0.0366404	3.76522
ENSG00000076382	ENSG00000076382	SPAG5	5472	0.477705	1.16865	3.7735	9.72603	0.00181676	0.0367419	2.24801
ENSG00000112559	ENSG00000112559	MDFI	2523	0.658343	0.957768	4.79795	9.71176	0.00183093	0.036989	1.9423
ENSG00000165762	ENSG00000165762	OR4K2	8694	0.338854	4.46276	0.907383	9.70137	0.0018413	0.0371196	22.0508
ENSG00000099284	ENSG00000099284	H2AFY2	1980	0.532828	1.08638	4.61111	9.69422	0.00184849	0.0372249	2.1234
ENSG00000174429	ENSG00000174429	ABRA	2755	0.429038	4.42557	1.69023	9.68377	0.00185902	0.0373579	21.4896
ENSG00000129159	ENSG00000129159	KCNC1	14417	0.559686	3.17023	1.52216	9.68185	0.00186097	0.0373579	9.00188
ENSG00000166501	ENSG00000166501	PRKCB	11086	0.458867	2.38858	2.26819	9.67526	0.00186766	0.0373579	5.23642
ENSG00000075429	ENSG00000075429	CACNG5	1311	0.608696	4.46197	0.951	9.67389	0.00186905	0.0373579	22.0387
ENSG00000163430	ENSG00000163430	FSTL1	8727	0.45067	0.764217	8.02147	9.66168	0.00188151	0.0374919	1.69845
ENSG00000091436	ENSG00000091436	MAP3K20	13799	0.411479	0.981608	4.8004	9.65114	0.00189235	0.0376287	1.97467
ENSG00000143341	ENSG00000143341	HMCN1	18579	0.441359	1.36029	3.9615	9.62388	0.00192063	0.0381113	2.56736
ENSG00000177508	ENSG00000177508	IRX3	2911	0.627276	2.12037	3.26005	9.6067	0.00193868	0.0384293	4.34807
ENSG00000162063	ENSG00000162063	CCNF	6309	0.569662	1.10315	4.33722	9.60002	0.00194576	0.0385292	2.14823
ENSG00000168056	ENSG00000168056	LTBP3	10298	0.608759	1.57938	4.3348	9.58873	0.00195775	0.0387263	2.98842
ENSG00000172602	ENSG00000172602	RND1	3976	0.538732	2.74527	2.03761	9.58466	0.0019621	0.0387719	6.70515
ENSG00000167325	ENSG00000167325	RRM1	4177	0.434522	0.92711	4.46956	9.57947	0.00196765	0.0388411	1.90146
ENSG00000149043	ENSG00000149043	SYT8	4704	0.65625	3.2353	1.61027	9.57526	0.00197217	0.0388899	9.41724
ENSG00000260314	ENSG00000260314	MRC1	5198	0.425548	2.0492	4.55319	9.56458	0.00198368	0.0390357	4.13877
ENSG00000137310	ENSG00000137310	TCF19	3538	0.527982	2.16572	2.2198	9.55385	0.00199531	0.0392238	4.48689
ENSG00000162670	ENSG00000162670	BRINP3	4287	0.386051	4.17177	1.97187	9.5491	0.00200048	0.0392591	18.023
ENSG00000101384	ENSG00000101384	JAG1	9298	0.500108	1.59407	8.23434	9.5484	0.00200124	0.0392591	3.01901
ENSG00000114450	ENSG00000114450	GNB4	7035	0.41194	0.873679	5.36293	9.54522	0.00200471	0.0392865	1.83233
ENSG00000129170	ENSG00000129170	CSRP3	1638	0.380342	3.20094	2.42695	9.54114	0.00200917	0.0393334	9.19559
ENSG00000122952	ENSG00000122952	ZWINT	2378	0.519344	1.50771	2.98305	9.52869	0.00202284	0.0395441	2.84357
ENSG00000091972	ENSG00000091972	CD200	2991	0.450017	2.43296	2.28458	9.52754	0.00202411	0.0395441	5.39999
ENSG00000223609	ENSG00000223609	HBD	1270	0.41811	4.66762	0.906097	9.52435	0.00202763	0.0395722	25.4152
ENSG00000169122	ENSG00000169122	FAM110B	4943	0.50091	1.73304	3.14169	9.50866	0.00204505	0.0398302	3.32428
ENSG00000137868	ENSG00000137868	STRA6	7690	0.553966	2.82247	2.01089	9.4844	0.00207227	0.0403189	7.07374
ENSG00000170961	ENSG00000170961	HAS2	4190	0.451313	3.20296	1.72145	9.48029	0.00207691	0.0403679	9.20847
ENSG00000124562	ENSG00000124562	SNRPC	1277	0.518403	0.777981	5.38629	9.47487	0.00208305	0.0404458	1.71473
ENSG00000144115	ENSG00000144115	THNSL2	6431	0.500233	1.35721	3.78727	9.47243	0.00208582	0.0404582	2.56189
ENSG00000055813	ENSG00000055813	CCDC85A	3982	0.499749	1.18088	3.6181	9.43359	0.00213047	0.0411623	2.26715
ENSG00000162733	ENSG00000162733	DDR2	10730	0.417987	3.07212	1.82591	9.4333	0.0021308	0.0411623	8.41006
ENSG00000123358	ENSG00000123358	NR4A1	7295	0.601508	1.78039	6.42562	9.42173	0.0021443	0.0413807	3.43518
ENSG00000174482	ENSG00000174482	LINGO2	3480	0.322701	4.6235	0.732403	9.40642	0.00216227	0.0416428	24.6498
ENSG00000127743	ENSG00000127743	IL17B	1211	0.478117	4.53114	0.94461	9.40167	0.00216787	0.0416845	23.1212
ENSG00000183742	ENSG00000183742	MACC1	9898	0.346131	3.60096	1.29152	9.40087	0.00216882	0.0416845	12.1338
ENSG00000180340	ENSG00000180340	FZD2	2112	0.649148	1.87633	2.7046	9.39456	0.00217631	0.041786	3.67139
ENSG00000112667	ENSG00000112667	DNPH1	1250	0.6312	0.98586	4.3673	9.38648	0.00218591	0.0418857	1.98049
ENSG00000067606	ENSG00000067606	PRKCZ	7636	0.59285	2.31096	2.11982	9.38391	0.00218898	0.0419021	4.96212
ENSG00000075340	ENSG00000075340	ADD2	12673	0.466504	1.67925	3.33781	9.38164	0.00219169	0.0419117	3.20261
ENSG00000115884	ENSG00000115884	SDC1	3595	0.642837	2.49473	1.94902	9.37734	0.00219684	0.0419508	5.63624
ENSG00000151812	ENSG00000151812	SLC35F4	4240	0.395047	4.48038	0.984504	9.36471	0.00221203	0.0421307	22.3218
ENSG00000057294	ENSG00000057294	PKP2	7043	0.427375	1.41234	4.43192	9.36077	0.00221679	0.042179	2.66168
ENSG00000100122	ENSG00000100122	CRYBB1	1213	0.474856	4.50373	0.896576	9.35299	0.00222622	0.042316	22.6859
ENSG00000168505	ENSG00000168505	GBX2	2315	0.62635	3.73877	1.08454	9.32688	0.00225817	0.0428374	13.35
ENSG00000152092	ENSG00000152092	ASTN1	9201	0.409521	2.2922	2.63431	9.29718	0.00229506	0.0434071	4.89803
ENSG00000071282	ENSG00000071282	LMCD1	9130	0.452574	2.53289	2.02961	9.2917	0.00230194	0.0434505	5.78731
ENSG00000111052	ENSG00000111052	LIN7A	6795	0.427226	1.71268	2.86993	9.26461	0.00233624	0.0440104	3.2777
ENSG00000139370	ENSG00000139370	SLC15A4	5496	0.495451	3.61747	1.37556	9.2585	0.00234406	0.0441138	12.2734
ENSG00000277075	ENSG00000277075	HIST1H2AE	509	0.561886	0.839035	5.79801	9.25011	0.00235482	0.0442725	1.78885
ENSG00000062716	ENSG00000062716	VMP1	6916	0.416859	0.785448	7.41887	9.24317	0.00236376	0.0443526	1.72363
ENSG00000145687	ENSG00000145687	SSBP2	11284	0.410227	0.809724	5.00167	9.21517	0.00240018	0.0449472	1.75288
ENSG00000052126	ENSG00000052126	PLEKHA5	12558	0.422599	0.966991	4.19709	9.21224	0.00240402	0.0449746	1.95476
ENSG00000129173	ENSG00000129173	E2F8	4140	0.455072	3.26049	1.64713	9.20623	0.00241192	0.0450731	9.58309
ENSG00000124491	ENSG00000124491	F13A1	4690	0.472921	3.4996	1.08032	9.20463	0.00241404	0.0450731	11.3105
ENSG00000100206	ENSG00000100206	DMC1	3524	0.4458	4.10846	0.94439	9.20102	0.0024188	0.0451177	17.2493
ENSG00000074410	ENSG00000074410	CA12	7313	0.496787	3.36609	2.5093	9.1956	0.00242597	0.0452066	10.3109
ENSG00000162849	ENSG00000162849	KIF26B	14403	0.537666	1.41075	5.44234	9.19382	0.00242833	0.0452066	2.65875
ENSG00000150551	ENSG00000150551	LYPD1	2412	0.557629	3.20705	1.29321	9.19163	0.00243124	0.0452163	9.23462
ENSG00000187242	ENSG00000187242	KRT12	2878	0.433287	3.86663	1.01453	9.18119	0.00244515	0.0454304	14.5871
ENSG00000167077	ENSG00000167077	MEI1	5393	0.536807	3.30144	1.66534	9.17048	0.0024595	0.0456078	9.85901
ENSG00000231192	ENSG00000231192	OR5H1	5999	0.362727	4.60527	0.903304	9.16302	0.00246954	0.0457492	24.3402
ENSG00000135899	ENSG00000135899	SP110	6865	0.459141	1.79231	2.73552	9.15088	0.00248599	0.0458747	3.4637
ENSG00000134057	ENSG00000134057	CCNB1	2558	0.443315	1.28304	3.59281	9.14043	0.00250023	0.0460926	2.43351
ENSG00000088882	ENSG00000088882	CPXM1	2391	0.611878	0.852167	5.92381	9.13829	0.00250316	0.0461018	1.80521
ENSG00000136457	ENSG00000136457	CHAD	1802	0.593785	2.5605	2.62795	9.10991	0.00254228	0.0467316	5.89911
ENSG00000165124	ENSG00000165124	SVEP1	14190	0.395349	2.27566	2.15798	9.09007	0.00257001	0.0471499	4.84219
ENSG00000185668	ENSG00000185668	POU3F1	2184	0.699176	4.41648	0.810166	9.06741	0.00260205	0.0475997	21.3546
ENSG00000166387	ENSG00000166387	PPFIBP2	9800	0.516837	2.30153	2.16161	9.05575	0.0026187	0.047812	4.92979
ENSG00000211445	ENSG00000211445	GPX3	3163	0.567499	0.795464	4.86817	9.05139	0.00262496	0.0478802	1.73564
ENSG00000009709	ENSG00000009709	PAX7	6313	0.545858	3.18161	1.26286	9.04294	0.00263711	0.0480557	9.07322
ENSG00000187775	ENSG00000187775	DNAH17	16108	0.526322	2.40938	1.77232	9.02441	0.00266399	0.0484781	5.31247
ENSG00000138795	ENSG00000138795	LEF1	5361	0.4626	2.29176	2.92984	9.01048	0.00268436	0.0487762	4.89653
ENSG00000184979	ENSG00000184979	USP18	2129	0.515735	1.89176	3.05719	9.00604	0.0026909	0.0488481	3.71088
ENSG00000188558	ENSG00000188558	OR2G6	6197	0.381959	4.18849	2.36849	8.99888	0.00270145	0.048946	18.2331
ENSG00000084628	ENSG00000084628	NKAIN1	2987	0.537663	3.16358	1.30399	8.99533	0.00270671	0.0489945	8.96053
ENSG00000164626	ENSG00000164626	KCNK5	3756	0.540469	3.16149	1.24033	8.98764	0.00271811	0.0491072	8.94751
ENSG00000164830	ENSG00000164830	OXR1	7079	0.395254	0.853718	4.63543	8.98415	0.00272331	0.0491544	1.80715
ENSG00000169515	ENSG00000169515	CCDC8	3334	0.594181	1.60235	3.38167	8.96297	0.00275507	0.0496331	3.03638
ENSG00000182168	ENSG00000182168	UNC5C	10685	0.401123	0.916294	5.59198	8.96111	0.00275788	0.0496365	1.88726
ENSG00000112077	ENSG00000112077	RHAG	2691	0.408027	4.47912	0.742598	8.9593	0.00276061	0.049637	22.3023
ENSG00000112210	ENSG00000112210	RAB23	4926	0.405197	1.2115	3.41021	8.9559	0.00276575	0.049637	2.31577
ENSG00000176049	ENSG00000176049	JAKMIP2	9275	0.362588	2.69382	1.66595	8.95023	0.00277434	0.0496972	6.47023

## Sheet: ST10B
	ensembl_gene_id	hgnc_symbol	length	GC	logFC	logCPM	LR	PValue	FDR	fc
ENSG00000073737	ENSG00000073737	DHRS9	3750	0.411467	-8.89229	5.85891	189.622	3.84358e-43	3.64563e-39	-475.167
ENSG00000275896	ENSG00000275896	PRSS2	1259	0.532963	-3.97193	6.40589	119.791	7.03019e-28	2.22271e-24	-15.6917
ENSG00000114812	ENSG00000114812	VIPR1	7384	0.563651	-3.26348	5.71291	82.8224	8.97674e-20	1.30991e-16	-9.60296
ENSG00000166257	ENSG00000166257	SCN3B	9464	0.479501	-1.83869	8.43593	67.039	2.66184e-16	2.19544e-13	-3.57686
ENSG00000159433	ENSG00000159433	STARD9	20706	0.497778	-2.10283	7.81212	53.9421	2.06489e-13	1.22409e-10	-4.2955
ENSG00000140853	ENSG00000140853	NLRC5	12386	0.559906	-2.4346	5.04702	50.2516	1.35242e-12	6.75142e-10	-5.40614
ENSG00000186907	ENSG00000186907	RTN4RL2	2387	0.669879	-2.99197	4.07748	48.7782	2.86614e-12	1.29454e-09	-7.9556
ENSG00000115525	ENSG00000115525	ST3GAL5	16318	0.483638	-1.53804	7.05595	48.3798	3.51168e-12	1.54922e-09	-2.90401
ENSG00000152785	ENSG00000152785	BMP3	5734	0.392222	-2.61274	4.53449	46.1378	1.10222e-11	4.26716e-09	-6.11663
ENSG00000171791	ENSG00000171791	BCL2	11765	0.432724	-1.67505	6.27681	45.2633	1.72248e-11	6.16519e-09	-3.1933
ENSG00000128833	ENSG00000128833	MYO5C	10045	0.482529	-1.91371	5.5308	41.8713	9.74835e-11	2.93534e-08	-3.76778
ENSG00000152953	ENSG00000152953	STK32B	5324	0.503381	-1.99014	4.62209	41.5507	1.14855e-10	3.40437e-08	-3.97275
ENSG00000011677	ENSG00000011677	GABRA3	4193	0.437634	-3.40711	3.42564	38.9777	4.28664e-10	1.12941e-07	-10.6082
ENSG00000206503	ENSG00000206503	HLA-A	2710	0.586347	-1.38407	7.48986	38.699	4.94459e-10	1.25604e-07	-2.61003
ENSG00000175264	ENSG00000175264	CHST1	3478	0.622484	-1.8505	9.0444	37.1509	1.09332e-09	2.56053e-07	-3.60625
ENSG00000089199	ENSG00000089199	CHGB	4535	0.480926	-7.37372	2.17104	36.9141	1.2345e-09	2.85591e-07	-165.848
ENSG00000109501	ENSG00000109501	WFS1	4513	0.61068	-1.44799	8.07027	36.4852	1.53829e-09	3.51583e-07	-2.72829
ENSG00000168528	ENSG00000168528	SERINC2	3549	0.608904	-1.47195	5.7568	36.2987	1.69278e-09	3.82286e-07	-2.77396
ENSG00000003400	ENSG00000003400	CASP10	7598	0.462227	-1.6319	5.73094	35.3818	2.7101e-09	5.77646e-07	-3.09921
ENSG00000088387	ENSG00000088387	DOCK9	14816	0.429198	-1.38579	9.04363	34.2437	4.86257e-09	9.50958e-07	-2.61315
ENSG00000165507	ENSG00000165507	DEPP1	2979	0.557234	-1.55946	6.70401	33.3943	7.52453e-09	1.38583e-06	-2.94743
ENSG00000147234	ENSG00000147234	FRMPD3	9158	0.542695	-4.96548	3.68848	33.1959	8.33275e-09	1.50545e-06	-31.2434
ENSG00000167617	ENSG00000167617	CDC42EP5	903	0.596899	-2.01077	4.56184	33.1473	8.54355e-09	1.52897e-06	-4.02996
ENSG00000103489	ENSG00000103489	XYLT1	11004	0.474282	-1.48258	6.24675	33.0144	9.14792e-09	1.60682e-06	-2.79447
ENSG00000127533	ENSG00000127533	F2RL3	3473	0.612439	-1.41307	6.3066	32.883	9.78764e-09	1.70341e-06	-2.66304
ENSG00000140479	ENSG00000140479	PCSK6	13239	0.454868	-1.44203	9.64612	32.8624	9.8919e-09	1.7059e-06	-2.71702
ENSG00000185442	ENSG00000185442	FAM174B	4657	0.524801	-1.35892	7.03489	32.5743	1.14723e-08	1.94311e-06	-2.56493
ENSG00000182022	ENSG00000182022	CHST15	6554	0.555996	-1.28322	7.97801	32.4826	1.20268e-08	2.019e-06	-2.43382
ENSG00000119681	ENSG00000119681	LTBP2	9091	0.521835	-1.43683	8.10578	32.2328	1.36766e-08	2.27583e-06	-2.70725
ENSG00000205363	ENSG00000205363	INSYN1	6573	0.567473	-2.42035	3.97165	31.5941	1.90011e-08	3.10733e-06	-5.35303
ENSG00000221968	ENSG00000221968	FADS3	6283	0.563743	-1.67146	7.01159	31.2991	2.21182e-08	3.46763e-06	-3.18537
ENSG00000112769	ENSG00000112769	LAMA4	11575	0.400778	-1.32806	10.5621	31.0395	2.52836e-08	3.87127e-06	-2.51066
ENSG00000015133	ENSG00000015133	CCDC88C	12426	0.505231	-1.36148	7.43244	31.0222	2.55092e-08	3.87127e-06	-2.56948
ENSG00000110799	ENSG00000110799	VWF	10391	0.468579	-1.44029	8.07581	30.802	2.85737e-08	4.23471e-06	-2.71375
ENSG00000158106	ENSG00000158106	RHPN1	4172	0.669942	-1.62708	5.4352	30.7126	2.99222e-08	4.40019e-06	-3.08888
ENSG00000147408	ENSG00000147408	CSGALNACT1	6580	0.449088	-1.20547	6.43544	29.9316	4.47569e-08	6.28918e-06	-2.30612
ENSG00000096433	ENSG00000096433	ITPR3	9870	0.59078	-1.3195	7.93404	29.8457	4.67835e-08	6.4785e-06	-2.4958
ENSG00000143816	ENSG00000143816	WNT9A	3971	0.644674	-2.4588	3.59838	29.6702	5.12158e-08	7.04031e-06	-5.4976
ENSG00000136378	ENSG00000136378	ADAMTS7	7730	0.530789	-1.59215	9.00811	29.2506	6.35979e-08	8.26337e-06	-3.01499
ENSG00000179314	ENSG00000179314	WSCD1	7136	0.570067	-1.42889	6.83951	29.0564	7.03026e-08	9.01108e-06	-2.69239
ENSG00000134802	ENSG00000134802	SLC43A3	4517	0.516715	-1.4609	7.92638	28.73	8.32032e-08	1.05224e-05	-2.75281
ENSG00000069667	ENSG00000069667	RORA	17040	0.440317	-1.53795	8.06948	28.4124	9.80358e-08	1.20762e-05	-2.90382
ENSG00000153094	ENSG00000153094	BCL2L11	6658	0.468459	-1.45905	6.70004	28.1628	1.11526e-07	1.33596e-05	-2.74927
ENSG00000157985	ENSG00000157985	AGAP1	13910	0.556722	-1.20853	7.23265	28.0529	1.18043e-07	1.39954e-05	-2.31102
ENSG00000184113	ENSG00000184113	CLDN5	3429	0.620006	-1.26681	9.04794	28.0106	1.20655e-07	1.41285e-05	-2.40628
ENSG00000119630	ENSG00000119630	PGF	5962	0.581181	-1.97687	8.76832	27.6871	1.42608e-07	1.61992e-05	-3.93638
ENSG00000198053	ENSG00000198053	SIRPA	5068	0.563339	-1.37854	5.69272	27.6743	1.43556e-07	1.62098e-05	-2.60005
ENSG00000234745	ENSG00000234745	HLA-B	3051	0.597509	-1.97269	6.0232	27.2489	1.78873e-07	1.98434e-05	-3.925
ENSG00000136999	ENSG00000136999	NOV	2673	0.466517	-3.51459	3.05099	26.9267	2.11321e-07	2.25211e-05	-11.4287
ENSG00000080573	ENSG00000080573	COL5A3	6750	0.540741	-2.54432	5.31548	26.706	2.36883e-07	2.51043e-05	-5.83332
ENSG00000164284	ENSG00000164284	GRPEL2	4419	0.401222	-1.24734	7.03378	26.6034	2.49808e-07	2.61939e-05	-2.37403
ENSG00000068024	ENSG00000068024	HDAC4	13368	0.518701	-1.15729	6.72122	26.4433	2.7139e-07	2.82872e-05	-2.23038
ENSG00000133800	ENSG00000133800	LYVE1	3515	0.418777	-1.68876	9.06992	26.1548	3.15113e-07	3.23119e-05	-3.22378
ENSG00000175344	ENSG00000175344	CHRNA7	20978	0.450663	-1.55433	4.62609	26.1329	3.18715e-07	3.25055e-05	-2.93697
ENSG00000175274	ENSG00000175274	TP53I11	7345	0.549353	-1.32453	10.2594	25.7459	3.89446e-07	3.86796e-05	-2.50451
ENSG00000144476	ENSG00000144476	ACKR3	2258	0.499557	-1.76333	7.46084	25.3569	4.76451e-07	4.56478e-05	-3.39481
ENSG00000154928	ENSG00000154928	EPHB1	6956	0.523433	-1.77554	6.0151	24.9403	5.91322e-07	5.53192e-05	-3.42365
ENSG00000152154	ENSG00000152154	TMEM178A	2470	0.521457	-2.00447	4.6887	24.4628	7.57605e-07	6.89133e-05	-4.01242
ENSG00000189013	ENSG00000189013	KIR2DL4	1724	0.529582	-5.97124	2.77424	24.4494	7.6286e-07	6.89133e-05	-62.7369
ENSG00000131370	ENSG00000131370	SH3BP5	4159	0.441212	-1.1666	8.17916	24.4494	7.62878e-07	6.89133e-05	-2.24482
ENSG00000104722	ENSG00000104722	NEFM	4381	0.541201	-2.67848	3.34591	24.2742	8.35525e-07	7.4065e-05	-6.40182
ENSG00000166670	ENSG00000166670	MMP10	1758	0.37372	-1.24595	5.52474	23.5234	1.23405e-06	0.000106192	-2.37175
ENSG00000170365	ENSG00000170365	SMAD1	6058	0.450314	-1.12669	7.61339	23.308	1.38026e-06	0.000115856	-2.18357
ENSG00000196730	ENSG00000196730	DAPK1	8907	0.504996	-1.04909	7.21941	23.0982	1.53938e-06	0.000125871	-2.06922
ENSG00000034677	ENSG00000034677	RNF19A	6031	0.403913	-1.18792	7.98029	22.8012	1.7965e-06	0.000142593	-2.27824
ENSG00000185477	ENSG00000185477	GPRIN3	15205	0.385465	-1.20008	6.89936	22.7431	1.85168e-06	0.000145753	-2.29752
ENSG00000163092	ENSG00000163092	XIRP2	13031	0.394674	-1.58514	4.32415	22.3548	2.26641e-06	0.000174064	-3.00037
ENSG00000172349	ENSG00000172349	IL16	12094	0.516537	-1.16537	5.32347	21.9695	2.77019e-06	0.000208534	-2.24291
ENSG00000079257	ENSG00000079257	LXN	1504	0.412899	-1.14725	5.62254	21.922	2.83966e-06	0.000212918	-2.21491
ENSG00000188042	ENSG00000188042	ARL4C	4013	0.50162	-1.14816	5.66351	21.8011	3.02431e-06	0.000224985	-2.21632
ENSG00000198722	ENSG00000198722	UNC13B	17916	0.454454	-1.01665	8.16134	21.5561	3.43621e-06	0.000249664	-2.02322
ENSG00000203908	ENSG00000203908	KHDC3L	1018	0.56778	-4.87444	2.87825	21.5495	3.44817e-06	0.000249664	-29.3327
ENSG00000076706	ENSG00000076706	MCAM	7422	0.606979	-1.05317	10.5762	21.529	3.48516e-06	0.000251382	-2.07509
ENSG00000153391	ENSG00000153391	INO80C	5085	0.453294	-1.1847	5.29599	21.3505	3.82514e-06	0.000271771	-2.27315
ENSG00000108001	ENSG00000108001	EBF3	4623	0.475665	-2.04582	4.37742	21.0043	4.58249e-06	0.000318424	-4.12907
ENSG00000104081	ENSG00000104081	BMF	5447	0.557371	-0.987741	7.24751	20.7134	5.33416e-06	0.000363989	-1.98308
ENSG00000204525	ENSG00000204525	HLA-C	2507	0.589549	-1.27987	6.99835	20.6068	5.63948e-06	0.000380715	-2.42818
ENSG00000145911	ENSG00000145911	N4BP3	6080	0.614145	-1.4953	7.60479	20.2977	6.62805e-06	0.000436577	-2.81922
ENSG00000170891	ENSG00000170891	CYTL1	1003	0.475573	-1.97248	3.58963	20.1505	7.15824e-06	0.000468247	-3.92443
ENSG00000179304	ENSG00000179304	FAM156B	4456	0.540171	-1.09829	5.63017	20.0778	7.43549e-06	0.000481403	-2.141
ENSG00000125844	ENSG00000125844	RRBP1	6980	0.536676	-0.973844	9.83665	19.8436	8.40444e-06	0.000540448	-1.96407
ENSG00000185361	ENSG00000185361	TNFAIP8L1	6667	0.572821	-1.18298	7.51575	19.7714	8.72774e-06	0.000559342	-2.27045
ENSG00000268350	ENSG00000268350	FAM156A	6608	0.47503	-1.08279	5.65585	19.5139	9.98682e-06	0.000633612	-2.11813
ENSG00000196739	ENSG00000196739	COL27A1	13988	0.580784	-1.0191	7.81476	19.4278	1.04475e-05	0.000655729	-2.02666
ENSG00000108622	ENSG00000108622	ICAM2	3243	0.44465	-0.963401	8.20083	19.424	1.04684e-05	0.000655729	-1.9499
ENSG00000132688	ENSG00000132688	NES	5558	0.611191	-1.03714	9.50005	19.3651	1.07961e-05	0.000668136	-2.05215
ENSG00000184156	ENSG00000184156	KCNQ3	12646	0.465444	-1.90463	5.62709	19.3622	1.08127e-05	0.000668136	-3.74414
ENSG00000113763	ENSG00000113763	UNC5A	4359	0.645331	-2.13494	3.57361	19.336	1.0962e-05	0.000671269	-4.39219
ENSG00000107099	ENSG00000107099	DOCK8	13784	0.480702	-1.60271	4.92913	19.2032	1.17515e-05	0.00070546	-3.03713
ENSG00000143643	ENSG00000143643	TTC13	4212	0.447056	-1.06238	5.34701	19.1364	1.217e-05	0.000726406	-2.08838
ENSG00000182652	ENSG00000182652	OR4Q3	2165	0.413857	-6.91085	0.977003	19.1326	1.21946e-05	0.000726406	-120.33
ENSG00000113719	ENSG00000113719	ERGIC1	14139	0.519061	-0.998534	8.17478	19.1293	1.22153e-05	0.000726406	-1.99797
ENSG00000121716	ENSG00000121716	PILRB	5764	0.586398	-1.15725	5.20671	19.0901	1.2469e-05	0.000739175	-2.23032
ENSG00000273777	ENSG00000273777	CEACAM20	2193	0.436389	-6.14529	2.30616	18.9631	1.33269e-05	0.000785127	-70.7808
ENSG00000060656	ENSG00000060656	PTPRU	6682	0.616881	-1.0967	6.57794	18.8666	1.40186e-05	0.000815743	-2.13865
ENSG00000139352	ENSG00000139352	ASCL1	2472	0.519822	-4.40751	2.71383	18.7886	1.46036e-05	0.000839484	-21.2224
ENSG00000135074	ENSG00000135074	ADAM19	7704	0.455478	-1.05738	8.76385	18.5707	1.63716e-05	0.000929847	-2.08115
ENSG00000154133	ENSG00000154133	ROBO4	7033	0.51173	-1.00381	9.17491	18.5109	1.68933e-05	0.000953765	-2.00529
ENSG00000079691	ENSG00000079691	CARMIL1	6799	0.454479	-1.27229	4.95521	18.4868	1.71085e-05	0.000963049	-2.41544
ENSG00000099889	ENSG00000099889	ARVCF	5621	0.544743	-0.951361	6.94023	18.4472	1.74674e-05	0.000975846	-1.9337
ENSG00000184792	ENSG00000184792	OSBP2	6700	0.569104	-1.66562	5.4725	18.3891	1.80084e-05	0.000995976	-3.17251
ENSG00000135916	ENSG00000135916	ITM2C	2611	0.587131	-0.926109	9.89387	18.1635	2.02727e-05	0.00110571	-1.90014
ENSG00000178607	ENSG00000178607	ERN1	10864	0.46493	-1.02834	5.78554	18.0698	2.1295e-05	0.00114763	-2.03967
ENSG00000113555	ENSG00000113555	PCDH12	6820	0.52434	-1.13948	9.66559	18.0174	2.18896e-05	0.00117301	-2.20302
ENSG00000139629	ENSG00000139629	GALNT6	7347	0.536001	-1.0977	5.36487	17.8591	2.37882e-05	0.00125065	-2.14014
ENSG00000160285	ENSG00000160285	LSS	7238	0.517408	-1.05533	8.71575	17.6756	2.61972e-05	0.00135782	-2.07819
ENSG00000171208	ENSG00000171208	NETO2	7481	0.451544	-0.969483	5.90119	17.6091	2.71293e-05	0.0013947	-1.95814
ENSG00000203883	ENSG00000203883	SOX18	1864	0.706545	-0.962192	7.902	17.575	2.762e-05	0.00141608	-1.94827
ENSG00000157510	ENSG00000157510	AFAP1L1	4721	0.526583	-0.931776	9.2369	17.5562	2.78939e-05	0.00142627	-1.90762
ENSG00000089876	ENSG00000089876	DHX32	3948	0.454914	-0.917992	6.62783	17.448	2.95276e-05	0.00150575	-1.88948
ENSG00000111110	ENSG00000111110	PPM1H	7063	0.461985	-1.32889	4.67881	16.7323	4.30416e-05	0.00206187	-2.51209
ENSG00000180537	ENSG00000180537	RNF182	4090	0.426406	-2.09854	3.47138	16.7227	4.32606e-05	0.00206714	-4.28276
ENSG00000004139	ENSG00000004139	SARM1	11137	0.555625	-1.23526	5.92706	16.6947	4.39035e-05	0.00209108	-2.35424
ENSG00000173482	ENSG00000173482	PTPRM	9900	0.481111	-1.00382	9.49292	16.6913	4.3982e-05	0.00209108	-2.0053
ENSG00000187720	ENSG00000187720	THSD4	15837	0.485572	-1.0057	5.50116	16.4854	4.90253e-05	0.00227386	-2.00791
ENSG00000158258	ENSG00000158258	CLSTN2	14596	0.474582	-1.2476	5.48302	16.4661	4.95289e-05	0.00229162	-2.37445
ENSG00000169432	ENSG00000169432	SCN9A	13741	0.35616	-0.921242	7.19128	16.4587	4.97202e-05	0.00229487	-1.89375
ENSG00000162804	ENSG00000162804	SNED1	13592	0.56879	-1.7042	3.84169	16.3623	5.23147e-05	0.00239135	-3.25847
ENSG00000137878	ENSG00000137878	GCOM1	10302	0.442535	-0.920329	6.25796	16.302	5.40072e-05	0.00245099	-1.89255
ENSG00000205213	ENSG00000205213	LGR4	6340	0.464669	-0.886536	6.38434	16.2895	5.43638e-05	0.0024557	-1.84873
ENSG00000064651	ENSG00000064651	SLC12A2	10664	0.385971	-0.98953	7.60103	16.1926	5.7218e-05	0.00254271	-1.98554
ENSG00000159374	ENSG00000159374	M1AP	3000	0.468333	-5.85092	2.07372	16.192	5.72343e-05	0.00254271	-57.7169
ENSG00000156453	ENSG00000156453	PCDH1	5903	0.601559	-0.939644	8.17699	16.1827	5.75164e-05	0.00254776	-1.91805
ENSG00000167680	ENSG00000167680	SEMA6B	4412	0.584769	-0.922568	8.68279	16.0978	6.0154e-05	0.00264762	-1.89549
ENSG00000196611	ENSG00000196611	MMP1	1970	0.4	-0.927603	11.7225	15.6884	7.46792e-05	0.00314814	-1.90211
ENSG00000171401	ENSG00000171401	KRT13	2913	0.542396	-5.94656	0.920931	15.6774	7.51155e-05	0.00315951	-61.6727
ENSG00000105520	ENSG00000105520	PLPPR2	3273	0.626948	-0.962275	6.12038	15.5908	7.86346e-05	0.00327846	-1.94838
ENSG00000171867	ENSG00000171867	PRNP	2851	0.49281	-0.985897	6.45935	15.4108	8.64911e-05	0.00355138	-1.98054
ENSG00000138623	ENSG00000138623	SEMA7A	3800	0.615789	-1.25678	5.91958	15.3999	8.69927e-05	0.00356426	-2.38962
ENSG00000118689	ENSG00000118689	FOXO3	7721	0.495143	-0.871985	6.19597	15.2392	9.47186e-05	0.00383116	-1.83018
ENSG00000164330	ENSG00000164330	EBF1	6178	0.462933	-1.16338	4.81184	15.1189	0.000100947	0.00404856	-2.23981
ENSG00000135862	ENSG00000135862	LAMC1	8406	0.480252	-0.908671	10.7312	15.1048	0.000101702	0.00407023	-1.87732
ENSG00000166664	ENSG00000166664	CHRFAM7A	6837	0.44581	-1.80607	3.63678	15.0421	0.000105138	0.00416383	-3.49689
ENSG00000183496	ENSG00000183496	MEX3B	4364	0.558433	-0.955387	6.72195	14.9812	0.00010859	0.00426794	-1.9391
ENSG00000179981	ENSG00000179981	TSHZ1	8281	0.53025	-1.3291	6.85886	14.9365	0.000111192	0.00434911	-2.51245
ENSG00000100364	ENSG00000100364	KIAA0930	10019	0.556543	-0.936234	6.98342	14.9187	0.000112242	0.00437712	-1.91353
ENSG00000049130	ENSG00000049130	KITLG	6205	0.412248	-0.881507	7.23898	14.896	0.000113603	0.00439685	-1.8423
ENSG00000099139	ENSG00000099139	PCSK5	12705	0.462731	-0.912303	6.06404	14.8484	0.000116506	0.00444693	-1.88205
ENSG00000120251	ENSG00000120251	GRIA2	8941	0.38933	-2.51082	3.20038	14.8257	0.000117919	0.00449182	-5.69942
ENSG00000188211	ENSG00000188211	NCR3LG1	6438	0.468468	-1.28625	4.18184	14.8144	0.000118623	0.00450925	-2.43894
ENSG00000120278	ENSG00000120278	PLEKHG1	10294	0.455022	-0.83934	9.05945	14.802	0.000119406	0.00452122	-1.78923
ENSG00000162591	ENSG00000162591	MEGF6	7039	0.624521	-0.862101	6.26857	14.7855	0.000120457	0.00455191	-1.81768
ENSG00000162894	ENSG00000162894	FCMR	2348	0.494889	-2.00028	4.2629	14.6806	0.000127347	0.00476484	-4.00079
ENSG00000100036	ENSG00000100036	SLC35E4	5531	0.584885	-1.07408	4.89652	14.6759	0.000127669	0.00476749	-2.10539
ENSG00000007384	ENSG00000007384	RHBDF1	4914	0.612739	-0.870094	7.60572	14.6702	0.000128054	0.00477248	-1.82778
ENSG00000139722	ENSG00000139722	VPS37B	5953	0.502436	-0.816747	7.19406	14.5576	0.000135939	0.00503665	-1.76143
ENSG00000145990	ENSG00000145990	GFOD1	10686	0.469118	-0.850571	7.84345	14.5221	0.000138522	0.00512235	-1.80321
ENSG00000074416	ENSG00000074416	MGLL	11849	0.446451	-1.16897	4.8097	14.4289	0.000145552	0.005351	-2.24851
ENSG00000033867	ENSG00000033867	SLC4A7	9616	0.408278	-0.843885	7.17812	14.3525	0.000151579	0.00552972	-1.79488
ENSG00000132405	ENSG00000132405	TBC1D14	6241	0.547829	-0.823216	6.72885	14.2718	0.00015822	0.00571183	-1.76935
ENSG00000235750	ENSG00000235750	KIAA0040	4783	0.456617	-1.66436	4.12302	14.1187	0.000171632	0.00614315	-3.16974
ENSG00000114841	ENSG00000114841	DNAH1	13872	0.571295	-0.821793	6.50076	14.0998	0.000173365	0.00615552	-1.7676
ENSG00000163346	ENSG00000163346	PBXIP1	3851	0.531291	-0.847547	7.45508	14.0548	0.000177564	0.00621144	-1.79944
ENSG00000134324	ENSG00000134324	LPIN1	11861	0.464379	-0.933807	6.96744	14.0097	0.000181866	0.00634192	-1.91031
ENSG00000151276	ENSG00000151276	MAGI1	11649	0.442871	-0.877556	7.00667	14.0049	0.000182338	0.00634669	-1.83726
ENSG00000187266	ENSG00000187266	EPOR	3079	0.600844	-1.06495	5.12823	13.9704	0.000185707	0.00644032	-2.0921
ENSG00000197081	ENSG00000197081	IGF2R	17843	0.49476	-0.866275	10.2677	13.8662	0.000196294	0.00672147	-1.82295
ENSG00000172985	ENSG00000172985	SH3RF3	5803	0.582802	-1.14739	5.1632	13.7599	0.000207723	0.00702408	-2.21513
ENSG00000166046	ENSG00000166046	TCP11L2	6558	0.432296	-1.12867	4.81344	13.7509	0.000208718	0.00704516	-2.18657
ENSG00000161791	ENSG00000161791	FMNL3	13424	0.472959	-0.897367	9.61643	13.6328	0.000222272	0.00741038	-1.86266
ENSG00000157404	ENSG00000157404	KIT	5563	0.419917	-1.18951	6.32567	13.5851	0.000227988	0.00753472	-2.28075
ENSG00000135090	ENSG00000135090	TAOK3	10570	0.425449	-0.907349	5.92436	13.5818	0.000228385	0.00753472	-1.8756
ENSG00000163491	ENSG00000163491	NEK10	9582	0.408683	-1.76121	3.33887	13.4544	0.000244428	0.00796243	-3.38983
ENSG00000141298	ENSG00000141298	SSH2	12696	0.416824	-0.856754	8.07657	13.4523	0.000244707	0.00796243	-1.81096
ENSG00000225190	ENSG00000225190	PLEKHM1	9233	0.492798	-0.808767	6.17093	13.2446	0.000273368	0.0087428	-1.75171
ENSG00000168994	ENSG00000168994	PXDC1	2474	0.607518	-0.837487	7.28218	13.1741	0.000283839	0.00901915	-1.78693
ENSG00000188559	ENSG00000188559	RALGAPA2	11471	0.401709	-0.811728	7.04603	13.0303	0.000306498	0.00954725	-1.75531
ENSG00000159363	ENSG00000159363	ATP13A2	5253	0.586332	-0.84429	7.0236	13.0233	0.000307632	0.00955816	-1.79538
ENSG00000176956	ENSG00000176956	LY6H	1881	0.701223	-3.17535	2.53992	13.0134	0.000309277	0.00957095	-9.03393
ENSG00000103404	ENSG00000103404	USP31	12017	0.445036	-0.784812	7.46131	12.9975	0.0003119	0.00963639	-1.72287
ENSG00000161940	ENSG00000161940	BCL6B	4373	0.537846	-0.82472	8.30107	12.9935	0.00031258	0.00964169	-1.77119
ENSG00000182541	ENSG00000182541	LIMK2	6170	0.53128	-0.807335	7.94322	12.7179	0.000362171	0.0109926	-1.74998
ENSG00000105738	ENSG00000105738	SIPA1L3	10335	0.605612	-0.849747	6.90201	12.6778	0.000370023	0.0111898	-1.80218
ENSG00000152518	ENSG00000152518	ZFP36L2	3696	0.588474	-0.775108	8.29486	12.6727	0.000371026	0.0111898	-1.71132
ENSG00000128512	ENSG00000128512	DOCK4	11499	0.420732	-0.778238	9.19973	12.6162	0.000382419	0.0114064	-1.71503
ENSG00000160293	ENSG00000160293	VAV2	5682	0.605245	-0.870638	6.54719	12.6	0.000385739	0.0114694	-1.82847
ENSG00000144821	ENSG00000144821	MYH15	7694	0.380556	-2.88473	2.75167	12.5823	0.000389409	0.0115604	-7.3857
ENSG00000130294	ENSG00000130294	KIF1A	16695	0.57658	-0.916913	9.34295	12.5362	0.000399142	0.0118124	-1.88807
ENSG00000215012	ENSG00000215012	RTL10	6803	0.569014	-1.01527	7.19596	12.5015	0.000406626	0.0119484	-2.02128
ENSG00000171004	ENSG00000171004	HS6ST2	5002	0.488605	-1.42184	3.88681	12.4974	0.000407519	0.0119484	-2.67927
ENSG00000165886	ENSG00000165886	UBTD1	1706	0.664713	-0.908541	6.14595	12.4767	0.000412068	0.0120446	-1.87715
ENSG00000149798	ENSG00000149798	CDC42EP2	2224	0.61241	-0.971184	5.58704	12.4507	0.000417843	0.0121946	-1.96045
ENSG00000146376	ENSG00000146376	ARHGAP18	4640	0.41681	-0.816587	6.05925	12.4088	0.000427324	0.0123761	-1.76123
ENSG00000118473	ENSG00000118473	SGIP1	10477	0.377016	-0.857819	5.24958	12.3041	0.000451953	0.012912	-1.8123
ENSG00000142961	ENSG00000142961	MOB3C	5916	0.531609	-0.921551	5.11832	12.3006	0.000452824	0.0129174	-1.89415
ENSG00000149646	ENSG00000149646	CNBD2	5005	0.493706	-2.0323	2.96425	12.2162	0.000473755	0.0134136	-4.09056
ENSG00000137809	ENSG00000137809	ITGA11	10864	0.501473	-1.21114	8.33571	12.104	0.000503148	0.0141403	-2.31521
ENSG00000136237	ENSG00000136237	RAPGEF5	10245	0.418936	-0.818076	8.2344	12.0827	0.000508911	0.0142811	-1.76305
ENSG00000204540	ENSG00000204540	PSORS1C1	5781	0.546445	-1.19336	4.15502	12.0439	0.000519627	0.0144748	-2.28684
ENSG00000140022	ENSG00000140022	STON2	7812	0.444188	-1.21659	6.05237	12.0299	0.00052355	0.0145363	-2.32396
ENSG00000176438	ENSG00000176438	SYNE3	18164	0.523178	-1.12796	6.92327	12.0278	0.000524134	0.0145363	-2.1855
ENSG00000198369	ENSG00000198369	SPRED2	5154	0.537835	-0.806354	6.82353	12.0045	0.000530736	0.0146979	-1.74879
ENSG00000167306	ENSG00000167306	MYO5B	10488	0.460812	-1.97591	2.6816	11.9716	0.000540172	0.0149374	-3.93375
ENSG00000198208	ENSG00000198208	RPS6KL1	7617	0.552186	-1.4056	3.6387	11.9596	0.000543658	0.0149901	-2.64928
ENSG00000137251	ENSG00000137251	TINAG	2155	0.426914	-5.96762	0.646872	11.9067	0.00055931	0.015377	-62.5797
ENSG00000163554	ENSG00000163554	SPTA1	10106	0.371364	-1.47625	3.63679	11.8925	0.000563616	0.0154729	-2.78225
ENSG00000112297	ENSG00000112297	CRYBG1	10374	0.466937	-2.20687	2.65212	11.8562	0.000574695	0.0157543	-4.61673
ENSG00000147724	ENSG00000147724	FAM135B	13625	0.461431	-3.90062	1.82804	11.7056	0.000623127	0.0168867	-14.9349
ENSG00000183077	ENSG00000183077	AFMID	4048	0.522727	-0.918408	5.27104	11.6894	0.000628571	0.01701	-1.89003
ENSG00000168575	ENSG00000168575	SLC20A2	6641	0.453546	-0.838515	6.83358	11.6785	0.00063225	0.0170623	-1.78821
ENSG00000214944	ENSG00000214944	ARHGEF28	15617	0.433438	-1.19921	7.69331	11.6533	0.000640874	0.0172201	-2.29613
ENSG00000122787	ENSG00000122787	AKR1D1	3093	0.411898	-5.49091	0.713176	11.6499	0.000642044	0.0172271	-44.9705
ENSG00000102109	ENSG00000102109	PCSK1N	1363	0.674982	-2.03674	3.62964	11.6254	0.000650558	0.0173818	-4.10319
ENSG00000129667	ENSG00000129667	RHBDF2	6924	0.601531	-0.915677	5.77708	11.622	0.000651777	0.0173899	-1.88645
ENSG00000082126	ENSG00000082126	MPP4	4924	0.411657	-1.93078	3.18348	11.5813	0.000666183	0.0176996	-3.81261
ENSG00000283199	ENSG00000283199	C13orf46	3836	0.600365	-1.07387	4.36096	11.5138	0.000690797	0.0183023	-2.10507
ENSG00000174628	ENSG00000174628	IQCK	4993	0.455037	-1.23406	4.3263	11.5075	0.000693153	0.0183236	-2.35228
ENSG00000139970	ENSG00000139970	RTN1	6209	0.457078	-1.59256	3.92633	11.4971	0.000697046	0.0183397	-3.01584
ENSG00000147852	ENSG00000147852	VLDLR	9339	0.425956	-1.08257	5.76362	11.4454	0.000716715	0.0186759	-2.1178
ENSG00000173452	ENSG00000173452	TMEM196	4087	0.396623	-5.17981	0.775798	11.3705	0.000746211	0.0193072	-36.2476
ENSG00000171388	ENSG00000171388	APLN	3205	0.582839	-1.28707	11.1635	11.3684	0.000747048	0.0193072	-2.44031
ENSG00000107719	ENSG00000107719	PALD1	4555	0.605928	-1.1007	6.7971	11.3575	0.00075143	0.019394	-2.14459
ENSG00000142627	ENSG00000142627	EPHA2	4159	0.5761	-0.83698	8.05299	11.3544	0.000752698	0.0194004	-1.78631
ENSG00000176595	ENSG00000176595	KBTBD11	6710	0.550969	-1.19533	5.18285	11.3204	0.000766602	0.0196519	-2.28997
ENSG00000110090	ENSG00000110090	CPT1A	6565	0.555674	-0.874492	6.44715	11.3148	0.000768912	0.0196846	-1.83336
ENSG00000162981	ENSG00000162981	FAM84A	8384	0.443344	-0.926019	5.41396	11.2517	0.000795481	0.0202826	-1.90003
ENSG00000179348	ENSG00000179348	GATA2	4459	0.603947	-1.17956	5.14285	11.1493	0.000840625	0.0212906	-2.26508
ENSG00000136059	ENSG00000136059	VILL	6476	0.596819	-1.49395	3.84742	11.1104	0.000858428	0.0215687	-2.81659
ENSG00000182621	ENSG00000182621	PLCB1	17412	0.393522	-0.778954	5.73966	11.1046	0.000861158	0.021603	-1.71589
ENSG00000153721	ENSG00000153721	CNKSR3	21564	0.443656	-1.03102	5.4351	11.1011	0.000862761	0.021603	-2.04346
ENSG00000170011	ENSG00000170011	MYRIP	5872	0.491996	-1.84114	3.04596	11.1002	0.000863207	0.021603	-3.58292
ENSG00000035664	ENSG00000035664	DAPK2	13612	0.45908	-1.22662	4.05574	10.9446	0.000938772	0.023019	-2.34018
ENSG00000118242	ENSG00000118242	MREG	3056	0.404123	-1.31995	3.81256	10.9409	0.000940635	0.023019	-2.49658
ENSG00000119718	ENSG00000119718	EIF2B2	5446	0.454278	-0.737782	6.00187	10.9351	0.000943594	0.023019	-1.66761
ENSG00000127824	ENSG00000127824	TUBA4A	4079	0.457955	-1.22167	5.38668	10.931	0.000945708	0.023019	-2.33217
ENSG00000117298	ENSG00000117298	ECE1	7333	0.559935	-0.711905	9.85572	10.9294	0.000946487	0.023019	-1.63797
ENSG00000179862	ENSG00000179862	CITED4	1316	0.734802	-1.29082	3.75868	10.9034	0.000959874	0.0232849	-2.44668
ENSG00000091583	ENSG00000091583	APOH	1332	0.418168	-4.75272	1.68169	10.859	0.000983145	0.0235526	-26.9594
ENSG00000092094	ENSG00000092094	OSGEP	5037	0.454636	-0.812292	5.26671	10.8587	0.000983324	0.0235526	-1.756
ENSG00000170324	ENSG00000170324	FRMPD2	8791	0.449778	-1.32294	3.65496	10.835	0.000995995	0.023796	-2.50176
ENSG00000154222	ENSG00000154222	CC2D1B	7495	0.55944	-0.810895	6.05412	10.8122	0.00100834	0.0240303	-1.7543
ENSG00000173898	ENSG00000173898	SPTBN2	9642	0.554242	-0.977536	6.01349	10.7835	0.00102411	0.0243452	-1.9691
ENSG00000159658	ENSG00000159658	EFCAB14	6285	0.456165	-0.782317	9.12216	10.738	0.00104959	0.0248264	-1.71989
ENSG00000189227	ENSG00000189227	C15orf61	4811	0.412596	-1.88151	2.69606	10.7299	0.00105419	0.0249042	-3.68462
ENSG00000198133	ENSG00000198133	TMEM229B	6377	0.509487	-4.88495	1.12264	10.7082	0.00106659	0.0251345	-29.5471
ENSG00000064225	ENSG00000064225	ST3GAL6	6288	0.433047	-0.82438	5.62972	10.6988	0.00107205	0.0252004	-1.77077
ENSG00000042832	ENSG00000042832	TG	11132	0.527039	-1.74245	2.86537	10.69	0.00107715	0.0252266	-3.34603
ENSG00000162413	ENSG00000162413	KLHL21	6901	0.589045	-0.795895	5.84185	10.6194	0.00111907	0.0259838	-1.73615
ENSG00000185989	ENSG00000185989	RASA3	4763	0.559521	-0.692867	7.5055	10.6095	0.00112508	0.0260526	-1.61649
ENSG00000160703	ENSG00000160703	NLRX1	5320	0.611278	-0.838323	4.93155	10.584	0.00114068	0.0262786	-1.78797
ENSG00000165757	ENSG00000165757	JCAD	9515	0.423962	-0.695753	9.20954	10.5612	0.00115485	0.0265224	-1.61973
ENSG00000254122	ENSG00000254122	PCDHGB7	4966	0.543496	-0.840725	6.43715	10.4755	0.00120967	0.0275148	-1.79095
ENSG00000167861	ENSG00000167861	HID1	6196	0.600387	-0.784059	6.29909	10.4731	0.00121126	0.0275181	-1.72197
ENSG00000185022	ENSG00000185022	MAFF	5615	0.601069	-0.936233	5.97285	10.4286	0.00124076	0.0279539	-1.91353
ENSG00000171864	ENSG00000171864	PRND	3980	0.455025	-0.877991	6.22766	10.4052	0.00125663	0.0282444	-1.83781
ENSG00000261371	ENSG00000261371	PECAM1	7759	0.4971	-0.699617	11.7728	10.304	0.00132746	0.0295909	-1.62407
ENSG00000175592	ENSG00000175592	FOSL1	1887	0.649179	-0.760963	5.38294	10.3004	0.00132999	0.0296126	-1.69462
ENSG00000147526	ENSG00000147526	TACC1	12609	0.448331	-0.688029	8.98173	10.2827	0.00134284	0.0297243	-1.61108
ENSG00000074317	ENSG00000074317	SNCB	2006	0.648554	-3.16857	1.93265	10.2527	0.00136481	0.0300703	-8.99158
ENSG00000163697	ENSG00000163697	APBB2	12956	0.455079	-0.699652	7.28961	10.2375	0.00137617	0.0302502	-1.62411
ENSG00000125207	ENSG00000125207	PIWIL1	5280	0.435795	-5.46671	0.629602	10.2169	0.00139161	0.0304514	-44.2226
ENSG00000008283	ENSG00000008283	CYB561	5320	0.567857	-0.79894	5.74218	10.2167	0.00139174	0.0304514	-1.73982
ENSG00000196421	ENSG00000196421	C20orf204	5480	0.632117	-0.945564	4.62353	10.2064	0.00139955	0.030587	-1.92594
ENSG00000100292	ENSG00000100292	HMOX1	2405	0.579626	-0.899031	5.57264	10.1873	0.00141415	0.0307995	-1.86481
ENSG00000111885	ENSG00000111885	MAN1A1	5014	0.472078	-0.89945	5.52825	10.1655	0.00143095	0.0310586	-1.86535
ENSG00000046889	ENSG00000046889	PREX2	12058	0.386963	-0.718318	6.23649	10.1584	0.00143645	0.0311423	-1.64526
ENSG00000263155	ENSG00000263155	MYZAP	2561	0.472472	-0.748039	5.88729	10.1538	0.00144002	0.0311484	-1.67951
ENSG00000176887	ENSG00000176887	SOX11	8719	0.477463	-0.851579	7.55962	10.1482	0.00144443	0.0312081	-1.80447
ENSG00000137842	ENSG00000137842	TMEM62	4810	0.441372	-1.11849	4.14585	10.1179	0.00146838	0.0316535	-2.17119
ENSG00000168237	ENSG00000168237	GLYCTK	3013	0.602058	-0.871105	4.81748	10.1098	0.00147483	0.0316915	-1.82906
ENSG00000185215	ENSG00000185215	TNFAIP2	5029	0.623583	-0.917188	6.6436	10.1073	0.0014768	0.0316915	-1.88843
ENSG00000159714	ENSG00000159714	ZDHHC1	3540	0.575424	-1.0906	3.94185	10.088	0.0014924	0.0319536	-2.12963
ENSG00000124831	ENSG00000124831	LRRFIP1	11901	0.452903	-0.738539	7.80115	10.0718	0.00150554	0.0321622	-1.66849
ENSG00000156030	ENSG00000156030	ELMSAN1	13484	0.500148	-0.673902	7.1658	10.0684	0.00150832	0.0321855	-1.59538
ENSG00000126264	ENSG00000126264	HCST	613	0.577488	-5.31419	0.818535	10.0259	0.00154355	0.0327897	-39.786
ENSG00000111261	ENSG00000111261	MANSC1	6015	0.434414	-0.708431	5.81961	9.96951	0.00159153	0.0334807	-1.63403
ENSG00000162843	ENSG00000162843	WDR64	4939	0.402713	-5.52134	0.637521	9.94504	0.00161283	0.0338445	-45.9292
ENSG00000170801	ENSG00000170801	HTRA3	3321	0.616079	-1.20821	7.22845	9.84372	0.00170413	0.035041	-2.31051
ENSG00000054611	ENSG00000054611	TBC1D22A	5315	0.576105	-0.715054	5.69785	9.84283	0.00170495	0.035041	-1.64154
ENSG00000156687	ENSG00000156687	UNC5D	10816	0.421043	-1.98933	2.40346	9.82638	0.00172027	0.0352795	-3.97052
ENSG00000075618	ENSG00000075618	FSCN1	3692	0.658722	-0.718	11.0476	9.7978	0.0017472	0.0356967	-1.6449
ENSG00000144645	ENSG00000144645	OSBPL10	11976	0.437124	-0.714059	7.60052	9.79535	0.00174954	0.0356967	-1.64041
ENSG00000179542	ENSG00000179542	SLITRK4	8914	0.448059	-0.961258	8.39514	9.7743	0.00176968	0.036059	-1.94701
ENSG00000051128	ENSG00000051128	HOMER3	3422	0.592344	-0.788473	6.69097	9.75425	0.00178909	0.0363717	-1.72725
ENSG00000160145	ENSG00000160145	KALRN	24490	0.457697	-0.703696	7.4935	9.75424	0.0017891	0.0363717	-1.62867
ENSG00000164970	ENSG00000164970	FAM219A	3782	0.556319	-0.866747	7.96147	9.73291	0.00180998	0.036683	-1.82355
ENSG00000139354	ENSG00000139354	GAS2L3	6799	0.380497	-1.06344	4.36791	9.72753	0.00181528	0.0367419	-2.08991
ENSG00000105613	ENSG00000105613	MAST1	6533	0.625899	-1.27863	4.24728	9.70338	0.00183929	0.0371184	-2.42608
ENSG00000030582	ENSG00000030582	GRN	3680	0.614946	-0.667884	9.27401	9.68095	0.00186188	0.0373579	-1.58874
ENSG00000185909	ENSG00000185909	KLHDC8B	2158	0.595922	-0.824391	6.81454	9.67682	0.00186607	0.0373579	-1.77079
ENSG00000169604	ENSG00000169604	ANTXR1	8185	0.452535	-0.733441	7.25144	9.67509	0.00186783	0.0373579	-1.6626
ENSG00000160799	ENSG00000160799	CCDC12	4754	0.577619	-0.764861	5.18173	9.67062	0.00187238	0.0373579	-1.69921
ENSG00000165186	ENSG00000165186	PTCHD1	13714	0.43802	-1.22258	6.2639	9.67019	0.00187282	0.0373579	-2.33363
ENSG00000167202	ENSG00000167202	TBC1D2B	9763	0.471884	-0.884209	6.91205	9.65574	0.00188761	0.0375739	-1.84575
ENSG00000146094	ENSG00000146094	DOK3	4823	0.607506	-0.892134	5.66073	9.63177	0.00191241	0.0379878	-1.85592
ENSG00000111859	ENSG00000111859	NEDD9	10359	0.425813	-0.902716	7.095	9.56808	0.0019799	0.0390018	-1.86958
ENSG00000102606	ENSG00000102606	ARHGEF7	11768	0.498131	-0.791054	8.90247	9.5089	0.00204478	0.0398302	-1.73034
ENSG00000144711	ENSG00000144711	IQSEC1	8550	0.551111	-0.807672	8.16376	9.45101	0.00211033	0.0408918	-1.75038
ENSG00000197535	ENSG00000197535	MYO5A	12988	0.42162	-0.665991	7.51682	9.44587	0.00211625	0.0409646	-1.58666
ENSG00000013619	ENSG00000013619	MAMLD1	5958	0.544646	-0.691421	6.02283	9.41979	0.00214656	0.0413823	-1.61487
ENSG00000145555	ENSG00000145555	MYO10	13963	0.448256	-0.776859	9.77122	9.3892	0.00218268	0.041866	-1.7134
ENSG00000167191	ENSG00000167191	GPRC5B	6667	0.552272	-0.901113	7.6883	9.37624	0.00219816	0.0419508	-1.86751
ENSG00000121775	ENSG00000121775	TMEM39B	2820	0.553546	-0.717463	5.59671	9.37394	0.00220092	0.0419612	-1.64429
ENSG00000158773	ENSG00000158773	USF1	2336	0.50214	-0.746699	5.50254	9.34271	0.00223874	0.0425114	-1.67795
ENSG00000177283	ENSG00000177283	FZD8	4030	0.645658	-0.95618	6.35067	9.3063	0.00228367	0.0432373	-1.94017
ENSG00000140497	ENSG00000140497	SCAMP2	5000	0.5224	-0.676654	7.45546	9.30619	0.0022838	0.0432373	-1.59843
ENSG00000136160	ENSG00000136160	EDNRB	5607	0.382201	-1.33637	3.61303	9.29366	0.00229948	0.0434473	-2.52515
ENSG00000162434	ENSG00000162434	JAK1	6317	0.440241	-0.742997	10.0889	9.27468	0.00232343	0.0438126	-1.67365
ENSG00000108639	ENSG00000108639	SYNGR2	4074	0.602356	-0.646506	7.13466	9.24788	0.00235768	0.0442823	-1.56537
ENSG00000214279	ENSG00000214279	SCART1	8015	0.577043	-1.31516	3.45017	9.23881	0.00236939	0.0444144	-2.4883
ENSG00000106077	ENSG00000106077	ABHD11	2289	0.608126	-1.72707	3.29475	9.17146	0.00245818	0.0456078	-3.31056
ENSG00000102032	ENSG00000102032	RENBP	2057	0.565386	-0.734482	5.54837	9.15893	0.00247507	0.045807	-1.6638
ENSG00000135966	ENSG00000135966	TGFBRAP1	6005	0.487594	-0.692355	6.8347	9.15456	0.00248099	0.0458632	-1.61592
ENSG00000172348	ENSG00000172348	RCAN2	3712	0.508621	-0.972638	6.12401	9.15312	0.00248295	0.0458632	-1.96243
ENSG00000186074	ENSG00000186074	CD300LF	2161	0.526145	-4.75361	1.32008	9.11607	0.00253374	0.0466198	-26.9762
ENSG00000188760	ENSG00000188760	TMEM198	2578	0.652444	-3.2601	2.73821	9.10208	0.00255319	0.0468867	-9.58047
ENSG00000162783	ENSG00000162783	IER5	4188	0.497612	-0.719081	5.56654	9.08019	0.00258393	0.0473595	-1.64613
ENSG00000133687	ENSG00000133687	TMTC1	14636	0.433247	-0.896159	4.58739	9.06943	0.00259918	0.0475932	-1.8611
ENSG00000112137	ENSG00000112137	PHACTR1	11198	0.491159	-0.694361	6.25274	9.06156	0.00261039	0.0477062	-1.61817
ENSG00000100284	ENSG00000100284	TOM1	5871	0.597343	-0.762876	6.38005	9.02343	0.0026654	0.0484781	-1.69687
ENSG00000136944	ENSG00000136944	LMX1B	5830	0.592967	-2.82879	1.7748	8.99963	0.00270035	0.048946	-7.10478
ENSG00000114626	ENSG00000114626	ABTB1	6149	0.615872	-1.07762	4.32738	8.98798	0.00271762	0.0491072	-2.11056
ENSG00000198324	ENSG00000198324	PHETA1	3361	0.568581	-1.02226	4.13712	8.96335	0.0027545	0.0496331	-2.0311
ENSG00000143772	ENSG00000143772	ITPKB	7036	0.594798	-0.676023	8.98483	8.95759	0.0027632	0.049637	-1.59773
ENSG00000130508	ENSG00000130508	PXDN	11257	0.527316	-0.748146	11.4721	8.95202	0.00277163	0.0496955	-1.67963
