# Supplementary material for: Tissue microenvironment dictates the state of human iPSC-derived endothelial cells of distinct developmental origin in 3D cardiac microtissues
Source: iScience. 2025 Sep 22;28(10):113611. doi: 10.1016/j.isci.2025.113611 (PMC12546991; doi:10.1016/j.isci.2025.113611)
Supplement: Table S11. DEGs between bulk_CMEC_d6 and bulk_CMEC_mt, related to Figure S6B and Figure 4 — (A) Genes expressed higher in bulk_CMEC_mt than bulk_CMEC_d6. (B) Genes expressed higher in bulk_CMEC_d6 than bulk bulk_CMEC_mt. [file mmc12.xlsx]

## Sheet: ST11A
	ensembl_gene_id	hgnc_symbol	length	GC	logFC	logCPM	LR	PValue	FDR	fc
ENSG00000130294	ENSG00000130294	KIF1A	16695	0.57658	3.96455	7.90056	181.571	2.2004e-41	4.17415e-37	15.6116
ENSG00000134571	ENSG00000134571	MYBPC3	4280	0.576636	9.68548	5.71339	167.039	3.2801e-38	3.11117e-34	823.417
ENSG00000196611	ENSG00000196611	MMP1	1970	0.4	4.10981	10.2926	165.869	5.90889e-38	3.73639e-34	17.2653
ENSG00000137801	ENSG00000137801	THBS1	9158	0.456868	4.03316	11.494	143.15	5.45078e-33	2.58503e-29	16.372
ENSG00000133800	ENSG00000133800	LYVE1	3515	0.418777	3.70807	7.12049	121.618	2.79829e-28	1.06167e-24	13.0689
ENSG00000198626	ENSG00000198626	RYR2	17777	0.456545	6.56802	5.29356	117.925	1.80095e-27	5.69399e-24	94.8795
ENSG00000069667	ENSG00000069667	RORA	17040	0.440317	2.91381	6.21643	114.342	1.09674e-26	2.97216e-23	7.53604
ENSG00000165186	ENSG00000165186	PTCHD1	13714	0.43802	3.63446	4.60589	103.154	3.1002e-24	7.35135e-21	12.4188
ENSG00000142871	ENSG00000142871	CYR61	2455	0.516497	2.96032	8.00943	100.827	1.00389e-23	2.11597e-20	7.78296
ENSG00000120885	ENSG00000120885	CLU	6616	0.495919	2.93195	5.41227	98.6386	3.03058e-23	5.22638e-20	7.6314
ENSG00000110090	ENSG00000110090	CPT1A	6565	0.555674	3.84337	5.05756	97.5947	5.13422e-23	8.11634e-20	14.3539
ENSG00000137809	ENSG00000137809	ITGA11	10864	0.501473	3.62431	6.81171	90.3181	2.02788e-21	2.95915e-18	12.3317
ENSG00000115593	ENSG00000115593	SMYD1	4600	0.476739	6.49352	4.90243	87.2314	9.65409e-21	1.30813e-17	90.1041
ENSG00000101825	ENSG00000101825	MXRA5	9793	0.458491	3.43991	4.78852	85.7073	2.08643e-20	2.32821e-17	10.8522
ENSG00000050165	ENSG00000050165	DKK3	5059	0.5254	2.39614	6.08192	80.1224	3.51924e-19	3.338e-16	5.26394
ENSG00000111245	ENSG00000111245	MYL2	1362	0.504405	7.10101	3.94582	72.025	2.12493e-17	1.91952e-14	137.283
ENSG00000102007	ENSG00000102007	PLP2	1279	0.506646	3.75478	4.85369	71.7322	2.46482e-17	2.12535e-14	13.499
ENSG00000164930	ENSG00000164930	FZD6	4065	0.387946	2.26336	5.53993	68.1673	1.50193e-16	1.23876e-13	4.80108
ENSG00000182783	ENSG00000182783	OR2T29	2637	0.362533	9.25118	3.72274	68.0695	1.57837e-16	1.24757e-13	609.372
ENSG00000178695	ENSG00000178695	KCTD12	6225	0.435663	2.65563	6.82787	66.5465	3.41744e-16	2.59315e-13	6.30123
ENSG00000162892	ENSG00000162892	IL24	1979	0.473977	7.03503	3.5667	65.984	4.54593e-16	3.31678e-13	131.146
ENSG00000205336	ENSG00000205336	ADGRG1	8659	0.591639	3.63796	5.97994	64.006	1.2404e-15	8.71497e-13	12.4491
ENSG00000203661	ENSG00000203661	OR2T5	2525	0.42297	8.54456	3.66858	62.7025	2.40406e-15	1.62875e-12	373.396
ENSG00000205502	ENSG00000205502	C2CD4B	1579	0.69791	3.88164	3.76516	61.0595	5.53764e-15	3.50164e-12	14.7397
ENSG00000048052	ENSG00000048052	HDAC9	16827	0.394604	3.06636	4.79746	60.0725	9.14276e-15	5.59478e-12	8.3766
ENSG00000242265	ENSG00000242265	PEG10	6689	0.448199	2.2733	6.32733	60.0061	9.45615e-15	5.60573e-12	4.83428
ENSG00000070882	ENSG00000070882	OSBPL3	8100	0.459877	2.28921	5.30138	59.4369	1.26278e-14	7.25909e-12	4.8879
ENSG00000134508	ENSG00000134508	CABLES1	6654	0.540878	2.45115	5.42888	58.6065	1.92578e-14	1.01478e-11	5.46851
ENSG00000166670	ENSG00000166670	MMP10	1758	0.37372	4.45086	3.54525	57.8308	2.85658e-14	1.42603e-11	21.8697
ENSG00000160179	ENSG00000160179	ABCG1	6121	0.552197	2.75545	5.32787	56.2099	6.51319e-14	3.08888e-11	6.75263
ENSG00000182240	ENSG00000182240	BACE2	9619	0.475517	2.37041	5.7526	55.7384	8.27841e-14	3.83028e-11	5.17089
ENSG00000162692	ENSG00000162692	VCAM1	6049	0.384196	7.00853	3.51976	54.2292	1.78415e-13	7.52118e-11	128.759
ENSG00000063660	ENSG00000063660	GPC1	6516	0.64733	2.14415	5.68696	51.4641	7.29166e-13	2.76646e-10	4.4203
ENSG00000136327	ENSG00000136327	NKX2-8	1261	0.620936	8.82534	3.32566	50.8729	9.8544e-13	3.66545e-10	453.621
ENSG00000159167	ENSG00000159167	STC1	4149	0.441311	3.32233	6.75473	50.7565	1.04565e-12	3.81461e-10	10.0028
ENSG00000119508	ENSG00000119508	NR4A3	6314	0.463256	4.64805	2.74461	48.8544	2.7569e-12	9.68487e-10	25.0727
ENSG00000137965	ENSG00000137965	IFI44	2038	0.381747	5.47794	2.5843	48.7088	2.96928e-12	1.02413e-09	44.568
ENSG00000166963	ENSG00000166963	MAP1A	10629	0.554144	2.08117	7.76572	48.2191	3.81153e-12	1.29116e-09	4.2315
ENSG00000107249	ENSG00000107249	GLIS3	11826	0.404025	2.27505	4.73666	48.1135	4.02242e-12	1.33869e-09	4.84015
ENSG00000106366	ENSG00000106366	SERPINE1	3190	0.515674	3.52215	7.93442	47.5495	5.36313e-12	1.75411e-09	11.4887
ENSG00000197535	ENSG00000197535	MYO5A	12988	0.42162	1.9538	6.47657	47.4133	5.749e-12	1.81764e-09	3.87395
ENSG00000196954	ENSG00000196954	CASP4	7256	0.394294	5.07825	2.79245	47.1785	6.48085e-12	2.01544e-09	33.7836
ENSG00000164309	ENSG00000164309	CMYA5	14179	0.425841	4.84217	4.70035	46.3345	9.96913e-12	2.95491e-09	28.684
ENSG00000170801	ENSG00000170801	HTRA3	3321	0.616079	2.46163	5.77278	45.8176	1.2979e-11	3.67481e-09	5.50838
ENSG00000158022	ENSG00000158022	TRIM63	2573	0.499028	8.22392	2.60417	45.6702	1.39938e-11	3.84728e-09	298.984
ENSG00000036828	ENSG00000036828	CASR	12005	0.474302	7.86902	3.20583	45.4374	1.57595e-11	4.21067e-09	233.781
ENSG00000089101	ENSG00000089101	CFAP61	7322	0.469271	7.66193	3.44949	45.1008	1.87145e-11	4.79748e-09	202.522
ENSG00000182463	ENSG00000182463	TSHZ2	12581	0.426437	2.61235	3.8992	44.6954	2.30192e-11	5.74572e-09	6.11499
ENSG00000184979	ENSG00000184979	USP18	2129	0.515735	4.9064	2.31027	44.5008	2.54257e-11	6.26396e-09	29.9897
ENSG00000114200	ENSG00000114200	BCHE	3082	0.340039	3.43627	3.04746	44.0549	3.19292e-11	7.57121e-09	10.8248
ENSG00000163513	ENSG00000163513	TGFBR2	4704	0.473427	2.2772	8.99367	43.0519	5.33066e-11	1.16268e-08	4.84735
ENSG00000184156	ENSG00000184156	KCNQ3	12646	0.465444	3.50369	3.36622	41.3522	1.27129e-10	2.46086e-08	11.3427
ENSG00000181072	ENSG00000181072	CHRM2	8322	0.448089	6.24962	3.23062	41.32	1.29238e-10	2.4764e-08	76.0893
ENSG00000166592	ENSG00000166592	RRAD	1709	0.655939	7.34834	2.97627	40.8814	1.61749e-10	3.06839e-08	162.956
ENSG00000107562	ENSG00000107562	CXCL12	6077	0.560803	3.30715	4.78728	40.8099	1.67784e-10	3.12045e-08	9.89807
ENSG00000181409	ENSG00000181409	AATK	6225	0.629237	2.77225	3.66462	40.6169	1.85197e-10	3.41087e-08	6.83171
ENSG00000105974	ENSG00000105974	CAV1	4082	0.488731	2.6053	7.90956	40.5791	1.88811e-10	3.44399e-08	6.08519
ENSG00000168994	ENSG00000168994	PXDC1	2474	0.607518	1.73557	6.18697	40.539	1.92735e-10	3.48207e-08	3.33011
ENSG00000035862	ENSG00000035862	TIMP2	5633	0.569679	2.19111	7.98478	40.4572	2.00973e-10	3.56305e-08	4.56657
ENSG00000165072	ENSG00000165072	MAMDC2	3854	0.447846	3.77429	2.63184	40.4049	2.06422e-10	3.62576e-08	13.6828
ENSG00000147852	ENSG00000147852	VLDLR	9339	0.425956	2.7612	4.17045	39.72	2.93112e-10	5.05484e-08	6.77962
ENSG00000168743	ENSG00000168743	NPNT	6117	0.427988	7.45405	2.52226	39.2557	3.71781e-10	6.24132e-08	175.344
ENSG00000099814	ENSG00000099814	CEP170B	7199	0.661759	1.6364	5.92388	39.2377	3.7522e-10	6.24378e-08	3.10889
ENSG00000122367	ENSG00000122367	LDB3	6676	0.525614	5.98661	5.10371	39.0648	4.09969e-10	6.70562e-08	63.4088
ENSG00000002933	ENSG00000002933	TMEM176A	3479	0.576028	6.26784	2.18016	38.9693	4.30523e-10	6.98036e-08	77.0562
ENSG00000104879	ENSG00000104879	CKM	1657	0.544961	6.11548	2.0429	38.0727	6.81572e-10	1.07332e-07	69.3333
ENSG00000184792	ENSG00000184792	OSBP2	6700	0.569104	2.82004	3.7718	38.064	6.84618e-10	1.07332e-07	7.06183
ENSG00000185112	ENSG00000185112	FAM43A	2494	0.609864	2.21737	7.36312	37.7911	7.87393e-10	1.22433e-07	4.65043
ENSG00000145794	ENSG00000145794	MEGF10	9007	0.429222	2.4653	3.44517	37.3351	9.94774e-10	1.4859e-07	5.52243
ENSG00000135454	ENSG00000135454	B4GALNT1	8003	0.58778	4.47964	2.84878	36.8905	1.24953e-09	1.83749e-07	22.3104
ENSG00000144476	ENSG00000144476	ACKR3	2258	0.499557	2.63909	5.24446	36.4955	1.53022e-09	2.2159e-07	6.22938
ENSG00000138119	ENSG00000138119	MYOF	8473	0.437035	1.46635	6.54173	35.6685	2.3391e-09	3.147e-07	2.76322
ENSG00000120129	ENSG00000120129	DUSP1	2019	0.541357	1.9309	6.67894	35.5904	2.43481e-09	3.2527e-07	3.81292
ENSG00000127824	ENSG00000127824	TUBA4A	4079	0.457955	2.29228	3.9627	35.4271	2.64776e-09	3.51244e-07	4.8983
ENSG00000062716	ENSG00000062716	VMP1	6916	0.416859	1.69784	7.13091	35.1846	2.99881e-09	3.91155e-07	3.24415
ENSG00000171033	ENSG00000171033	PKIA	4216	0.384962	1.83196	4.53492	35.1771	3.01047e-09	3.91155e-07	3.5602
ENSG00000122641	ENSG00000122641	INHBA	8302	0.370634	3.5771	3.17895	35.1302	3.08389e-09	3.97969e-07	11.9348
ENSG00000280165	ENSG00000280165	PCDH20	4778	0.472792	4.15044	2.04894	35.0306	3.2456e-09	4.16007e-07	17.7585
ENSG00000185559	ENSG00000185559	DLK1	5312	0.560994	5.77855	6.52475	34.86	3.54278e-09	4.5105e-07	54.893
ENSG00000005187	ENSG00000005187	ACSM3	7822	0.422654	3.0087	4.51546	34.4416	4.39229e-09	5.44586e-07	8.04837
ENSG00000137393	ENSG00000137393	RNF144B	5175	0.421063	2.96879	4.05754	34.3134	4.6914e-09	5.77896e-07	7.82882
ENSG00000164708	ENSG00000164708	PGAM2	857	0.564761	7.79956	2.31426	34.1717	5.04575e-09	6.12786e-07	222.794
ENSG00000105499	ENSG00000105499	PLA2G4C	6613	0.502646	2.67034	4.48249	34.05	5.37139e-09	6.40851e-07	6.36578
ENSG00000140479	ENSG00000140479	PCSK6	13239	0.454868	2.40956	8.05553	34.0363	5.40934e-09	6.41344e-07	5.31312
ENSG00000136859	ENSG00000136859	ANGPTL2	3889	0.514014	1.68319	6.01021	33.9641	5.61386e-09	6.61459e-07	3.21137
ENSG00000198513	ENSG00000198513	ATL1	4360	0.447248	2.51195	3.3895	33.731	6.32856e-09	7.3652e-07	5.70391
ENSG00000074410	ENSG00000074410	CA12	7313	0.496787	4.81061	1.85202	33.6214	6.69518e-09	7.65106e-07	28.0632
ENSG00000118523	ENSG00000118523	CTGF	2339	0.55451	3.1457	9.12468	33.6096	6.73602e-09	7.65164e-07	8.85016
ENSG00000119630	ENSG00000119630	PGF	5962	0.581181	3.24907	6.72031	33.5087	7.09458e-09	7.91671e-07	9.50753
ENSG00000145147	ENSG00000145147	SLIT2	9712	0.44306	2.13702	7.72442	33.3334	7.76395e-09	8.56291e-07	4.39853
ENSG00000171522	ENSG00000171522	PTGER4	3961	0.513254	4.1961	2.43928	33.1674	8.45562e-09	9.21857e-07	18.3295
ENSG00000080573	ENSG00000080573	COL5A3	6750	0.540741	3.86519	1.97789	32.9309	9.54952e-09	1.02648e-06	14.5726
ENSG00000146147	ENSG00000146147	MLIP	7293	0.418758	7.7946	2.64517	32.9252	9.57755e-09	1.02648e-06	222.029
ENSG00000182836	ENSG00000182836	PLCXD3	7731	0.4156	6.83797	1.74278	32.4127	1.24667e-08	1.31385e-06	114.402
ENSG00000144057	ENSG00000144057	ST6GAL2	7708	0.442657	3.35768	3.55929	32.313	1.31233e-08	1.36785e-06	10.2509
ENSG00000148926	ENSG00000148926	ADM	2718	0.600074	2.13825	4.7879	32.0028	1.53948e-08	1.58717e-06	4.40227
ENSG00000109208	ENSG00000109208	SMR3A	665	0.482707	8.2452	2.32662	31.9425	1.58807e-08	1.62841e-06	303.426
ENSG00000147862	ENSG00000147862	NFIB	12765	0.3783	1.49835	6.66093	31.6465	1.84947e-08	1.86749e-06	2.82518
ENSG00000101335	ENSG00000101335	MYL9	2821	0.605105	1.81388	7.38119	31.6452	1.85075e-08	1.86749e-06	3.51586
ENSG00000163661	ENSG00000163661	PTX3	1940	0.474742	4.20449	2.02347	31.5079	1.98627e-08	1.98313e-06	18.4365
ENSG00000137077	ENSG00000137077	CCL21	924	0.579004	6.3321	2.11239	31.3776	2.12421e-08	2.09876e-06	80.5658
ENSG00000181381	ENSG00000181381	DDX60L	12156	0.376357	2.14748	3.58943	31.0714	2.48709e-08	2.42047e-06	4.43053
ENSG00000172572	ENSG00000172572	PDE3A	8398	0.420219	3.37015	3.78862	30.5644	3.22958e-08	3.06326e-06	10.3399
ENSG00000129170	ENSG00000129170	CSRP3	1638	0.380342	7.5921	1.79621	30.5172	3.30916e-08	3.1101e-06	192.953
ENSG00000261371	ENSG00000261371	PECAM1	7759	0.4971	1.65608	10.7786	30.5157	3.31176e-08	3.1101e-06	3.15159
ENSG00000183741	ENSG00000183741	CBX6	8030	0.581694	1.39635	6.51145	30.2706	3.7577e-08	3.49429e-06	2.63234
ENSG00000214944	ENSG00000214944	ARHGEF28	15617	0.433438	3.4036	6.1769	29.9216	4.49876e-08	4.163e-06	10.5824
ENSG00000120217	ENSG00000120217	CD274	4108	0.412853	3.50338	2.11347	29.7412	4.93735e-08	4.46272e-06	11.3403
ENSG00000187391	ENSG00000187391	MAGI2	31529	0.378636	2.49202	3.35136	29.7401	4.94028e-08	4.46272e-06	5.62567
ENSG00000118194	ENSG00000118194	TNNT2	7259	0.546494	5.37688	7.14185	29.6299	5.22931e-08	4.70143e-06	41.5529
ENSG00000099260	ENSG00000099260	PALMD	8244	0.404294	3.22286	4.42362	29.555	5.43517e-08	4.86345e-06	9.33634
ENSG00000165507	ENSG00000165507	DEPP1	2979	0.557234	1.75232	5.03232	29.3304	6.10305e-08	5.41004e-06	3.369
ENSG00000149972	ENSG00000149972	CNTN5	9103	0.385807	6.09534	1.39164	29.3045	6.18507e-08	5.45724e-06	68.3723
ENSG00000080709	ENSG00000080709	KCNN2	6489	0.474495	2.11223	4.24205	29.2804	6.26246e-08	5.47461e-06	4.32358
ENSG00000154736	ENSG00000154736	ADAMTS5	9056	0.426458	4.28207	2.19904	28.9295	7.5061e-08	6.38523e-06	19.4551
ENSG00000085063	ENSG00000085063	CD59	10358	0.447094	2.02424	8.50592	28.9018	7.61411e-08	6.4482e-06	4.06778
ENSG00000121060	ENSG00000121060	TRIM25	9501	0.435428	1.65501	4.53314	28.7316	8.31371e-08	6.88694e-06	3.14926
ENSG00000143869	ENSG00000143869	GDF7	9749	0.544364	2.01464	5.27886	28.6708	8.5788e-08	7.07153e-06	4.04078
ENSG00000108018	ENSG00000108018	SORCS1	9964	0.407367	4.29856	4.08207	28.6635	8.61109e-08	7.07153e-06	19.6786
ENSG00000042286	ENSG00000042286	AIFM2	5135	0.546446	1.98464	4.21478	28.6016	8.89098e-08	7.23937e-06	3.95765
ENSG00000182197	ENSG00000182197	EXT1	8325	0.433754	1.45198	6.16334	28.6014	8.8918e-08	7.23937e-06	2.73584
ENSG00000178404	ENSG00000178404	CEP295NL	2758	0.54351	2.17317	5.2569	28.587	8.95808e-08	7.26217e-06	4.51013
ENSG00000091482	ENSG00000091482	SMPX	1377	0.403776	7.54146	1.75509	28.5709	9.03317e-08	7.29188e-06	186.297
ENSG00000154229	ENSG00000154229	PRKCA	11152	0.475161	1.74344	5.03326	28.5614	9.07735e-08	7.2965e-06	3.34833
ENSG00000086289	ENSG00000086289	EPDR1	2864	0.490223	2.17035	4.30625	28.4984	9.37745e-08	7.47438e-06	4.50134
ENSG00000091409	ENSG00000091409	ITGA6	6533	0.426756	2.22995	8.03254	28.4817	9.45868e-08	7.50758e-06	4.69116
ENSG00000152402	ENSG00000152402	GUCY1A2	16361	0.389891	2.64964	3.60685	28.4498	9.61611e-08	7.60073e-06	6.2751
ENSG00000120875	ENSG00000120875	DUSP4	7257	0.534381	2.55841	6.70622	28.4262	9.73381e-08	7.66184e-06	5.89059
ENSG00000198125	ENSG00000198125	MB	2168	0.551661	7.58343	1.82577	28.4159	9.78597e-08	7.67107e-06	191.796
ENSG00000070808	ENSG00000070808	CAMK2A	6150	0.538211	5.35545	1.94197	28.35	1.01248e-07	7.86616e-06	40.9402
ENSG00000167680	ENSG00000167680	SEMA6B	4412	0.584769	2.16624	7.41152	28.3434	1.01592e-07	7.86616e-06	4.48852
ENSG00000162894	ENSG00000162894	FCMR	2348	0.494889	4.82624	2.11645	28.291	1.04382e-07	8.04933e-06	28.3689
ENSG00000148053	ENSG00000148053	NTRK2	20363	0.426705	3.16364	3.60058	28.2444	1.06926e-07	8.21206e-06	8.96085
ENSG00000100628	ENSG00000100628	ASB2	5040	0.525198	6.03394	2.46226	28.0485	1.18313e-07	8.97757e-06	65.5237
ENSG00000183023	ENSG00000183023	SLC8A1	21922	0.357039	4.33536	5.13691	27.84	1.31772e-07	9.88026e-06	20.1871
ENSG00000187720	ENSG00000187720	THSD4	15837	0.485572	2.4139	4.07495	27.4602	1.60358e-07	1.17907e-05	5.32911
ENSG00000079841	ENSG00000079841	RIMS1	12788	0.42884	2.39938	3.187	27.3969	1.65696e-07	1.2086e-05	5.27578
ENSG00000073150	ENSG00000073150	PANX2	3102	0.660864	2.44653	3.24392	27.39	1.66285e-07	1.2086e-05	5.45103
ENSG00000175352	ENSG00000175352	NRIP3	4123	0.458647	2.37719	3.48794	27.3319	1.71364e-07	1.23243e-05	5.19525
ENSG00000138347	ENSG00000138347	MYPN	7060	0.467564	5.88378	1.43409	27.3302	1.71514e-07	1.23243e-05	59.0467
ENSG00000100364	ENSG00000100364	KIAA0930	10019	0.556543	1.35011	5.88652	27.259	1.77946e-07	1.26955e-05	2.54931
ENSG00000107282	ENSG00000107282	APBA1	11384	0.413914	2.43744	4.20024	27.2582	1.78018e-07	1.26955e-05	5.41681
ENSG00000125845	ENSG00000125845	BMP2	3601	0.520966	2.45238	4.43977	27.2403	1.79677e-07	1.27658e-05	5.47318
ENSG00000131507	ENSG00000131507	NDFIP1	6024	0.391102	1.27955	6.13105	26.8538	2.19441e-07	1.53044e-05	2.42762
ENSG00000173641	ENSG00000173641	HSPB7	3910	0.610742	5.25408	5.61822	26.83	2.22158e-07	1.5388e-05	38.1624
ENSG00000133083	ENSG00000133083	DCLK1	14375	0.411478	3.53781	1.85671	26.8173	2.23629e-07	1.54263e-05	11.6141
ENSG00000145284	ENSG00000145284	SCD5	4292	0.487651	2.37811	3.36476	26.7381	2.32988e-07	1.59024e-05	5.19856
ENSG00000198794	ENSG00000198794	SCAMP5	4873	0.588344	1.3701	5.89966	26.7376	2.33045e-07	1.59024e-05	2.58488
ENSG00000185022	ENSG00000185022	MAFF	5615	0.601069	1.73456	4.81834	26.6656	2.41885e-07	1.64464e-05	3.32779
ENSG00000197893	ENSG00000197893	NRAP	5724	0.446191	7.50007	1.43276	26.5332	2.59053e-07	1.74264e-05	181.029
ENSG00000144810	ENSG00000144810	COL8A1	9408	0.43952	3.69853	1.45763	26.3771	2.80845e-07	1.88255e-05	12.9828
ENSG00000132356	ENSG00000132356	PRKAA1	6563	0.438824	1.30371	6.1694	26.3139	2.90188e-07	1.93833e-05	2.46863
ENSG00000131730	ENSG00000131730	CKMT2	2736	0.502924	7.11696	1.37704	26.1687	3.12851e-07	2.0751e-05	138.809
ENSG00000078018	ENSG00000078018	MAP2	11559	0.422009	2.69411	2.61143	26.0956	3.24924e-07	2.14767e-05	6.47155
ENSG00000129422	ENSG00000129422	MTUS1	12010	0.38851	1.95008	5.4942	25.763	3.86022e-07	2.52512e-05	3.86397
ENSG00000136997	ENSG00000136997	MYC	3001	0.543486	1.83501	4.04719	25.6921	4.00469e-07	2.5928e-05	3.56774
ENSG00000137266	ENSG00000137266	SLC22A23	8898	0.514498	1.85669	5.94812	25.6676	4.05571e-07	2.6169e-05	3.62176
ENSG00000059728	ENSG00000059728	MXD1	6351	0.427019	1.62243	4.51768	25.6497	4.09355e-07	2.63236e-05	3.07892
ENSG00000140853	ENSG00000140853	NLRC5	12386	0.559906	4.07618	2.26707	25.4915	4.4433e-07	2.83477e-05	16.8675
ENSG00000134107	ENSG00000134107	BHLHE40	3837	0.523586	1.89873	6.29926	25.4873	4.45314e-07	2.83477e-05	3.72884
ENSG00000184349	ENSG00000184349	EFNA5	5703	0.430475	2.14815	3.48321	25.2393	5.06402e-07	3.20438e-05	4.43258
ENSG00000114251	ENSG00000114251	WNT5A	7397	0.518589	1.96556	3.80668	25.2193	5.11687e-07	3.22482e-05	3.90564
ENSG00000121552	ENSG00000121552	CSTA	1373	0.367808	7.85194	1.75896	25.1839	5.21151e-07	3.27358e-05	231.031
ENSG00000143469	ENSG00000143469	SYT14	13926	0.348916	2.79893	3.08086	24.8691	6.13588e-07	3.78635e-05	6.95925
ENSG00000166228	ENSG00000166228	PCBD1	1614	0.492565	1.44976	5.71359	24.8185	6.29895e-07	3.85455e-05	2.73163
ENSG00000109501	ENSG00000109501	WFS1	4513	0.61068	1.37681	6.61793	24.785	6.40944e-07	3.90955e-05	2.59693
ENSG00000138162	ENSG00000138162	TACC2	18844	0.541552	1.60245	6.31018	24.685	6.75074e-07	4.09142e-05	3.03659
ENSG00000130813	ENSG00000130813	C19orf66	4341	0.588804	3.0368	2.80087	24.6768	6.77953e-07	4.09579e-05	8.20669
ENSG00000142178	ENSG00000142178	SIK1	5268	0.533979	2.18266	3.61773	24.615	7.00061e-07	4.20258e-05	4.5399
ENSG00000048392	ENSG00000048392	RRM2B	5548	0.421413	1.28074	6.03913	24.5795	7.13054e-07	4.25366e-05	2.42964
ENSG00000154277	ENSG00000154277	UCHL1	2282	0.5539	1.89037	9.26258	24.4918	7.46274e-07	4.43788e-05	3.70731
ENSG00000168615	ENSG00000168615	ADAM9	6913	0.370172	1.24499	6.67747	24.4422	7.6573e-07	4.53724e-05	2.37017
ENSG00000138100	ENSG00000138100	TRIM54	2764	0.564399	6.68325	1.32686	24.3502	8.03203e-07	4.71726e-05	102.768
ENSG00000110852	ENSG00000110852	CLEC2B	2638	0.352161	3.4207	2.01317	24.3371	8.08684e-07	4.73479e-05	10.7086
ENSG00000111261	ENSG00000111261	MANSC1	6015	0.434414	1.79189	4.77007	24.3159	8.17606e-07	4.7723e-05	3.46269
ENSG00000100234	ENSG00000100234	TIMP3	4603	0.487074	1.37277	8.95741	24.2705	8.37113e-07	4.84147e-05	2.58968
ENSG00000153933	ENSG00000153933	DGKE	10933	0.390469	2.02016	4.52913	23.9393	9.94206e-07	5.71518e-05	4.05629
ENSG00000091879	ENSG00000091879	ANGPT2	6775	0.398672	2.76497	8.7663	23.9316	9.98198e-07	5.72079e-05	6.79736
ENSG00000112852	ENSG00000112852	PCDHB2	4126	0.483762	1.29923	6.21884	23.762	1.09013e-06	6.19155e-05	2.46097
ENSG00000197616	ENSG00000197616	MYH6	6493	0.549361	5.72577	8.62145	23.7006	1.12545e-06	6.33794e-05	52.921
ENSG00000134243	ENSG00000134243	SORT1	9160	0.429913	1.4056	7.3748	23.6998	1.12593e-06	6.33794e-05	2.64927
ENSG00000188558	ENSG00000188558	OR2G6	6197	0.381959	7.4762	1.75436	23.6161	1.17599e-06	6.60018e-05	178.058
ENSG00000124762	ENSG00000124762	CDKN1A	3050	0.578033	1.53096	9.00921	23.5796	1.19849e-06	6.70662e-05	2.88979
ENSG00000204525	ENSG00000204525	HLA-C	2507	0.589549	1.71945	5.60269	23.5428	1.22168e-06	6.79626e-05	3.29312
ENSG00000179542	ENSG00000179542	SLITRK4	8914	0.448059	1.89456	7.22145	23.5217	1.23512e-06	6.85092e-05	3.71808
ENSG00000169271	ENSG00000169271	HSPB3	784	0.475765	7.50174	1.77886	23.5011	1.24846e-06	6.90473e-05	181.238
ENSG00000114948	ENSG00000114948	ADAM23	6421	0.446971	1.62778	5.39941	23.4732	1.26665e-06	6.98498e-05	3.09037
ENSG00000105971	ENSG00000105971	CAV2	6926	0.432862	1.58182	5.81762	23.2431	1.42765e-06	7.85e-05	2.99347
ENSG00000196878	ENSG00000196878	LAMB3	4688	0.476536	6.75521	1.1122	23.1167	1.52457e-06	8.35872e-05	108.024
ENSG00000164330	ENSG00000164330	EBF1	6178	0.462933	2.70173	3.29597	22.9828	1.63453e-06	8.88455e-05	6.50583
ENSG00000113361	ENSG00000113361	CDH6	12379	0.415139	5.03495	1.02167	22.9754	1.64084e-06	8.88981e-05	32.7846
ENSG00000128573	ENSG00000128573	FOXP2	16152	0.365837	2.28678	2.92821	22.8886	1.71668e-06	9.22614e-05	4.87966
ENSG00000117984	ENSG00000117984	CTSD	3126	0.663468	1.42366	7.89789	22.7124	1.88146e-06	0.000100257	2.68265
ENSG00000118729	ENSG00000118729	CASQ2	2769	0.433369	6.94987	1.23083	22.6583	1.93521e-06	0.000102832	123.629
ENSG00000221866	ENSG00000221866	PLXNA4	16372	0.437332	3.66823	4.69585	22.5825	2.01313e-06	0.000106081	12.713
ENSG00000174136	ENSG00000174136	RGMB	6671	0.473392	1.77801	5.74693	22.5069	2.09391e-06	0.000110032	3.42952
ENSG00000170743	ENSG00000170743	SYT9	4727	0.491855	4.52924	0.911781	22.4251	2.18504e-06	0.000114188	23.0907
ENSG00000164484	ENSG00000164484	TMEM200A	6137	0.429363	2.57152	2.93602	22.2953	2.33783e-06	0.000120513	5.94437
ENSG00000168528	ENSG00000168528	SERINC2	3549	0.608904	1.63408	4.13861	22.2273	2.42203e-06	0.000123939	3.10391
ENSG00000028277	ENSG00000028277	POU2F2	9072	0.482804	1.72087	5.57746	22.2033	2.45254e-06	0.000125066	3.29636
ENSG00000132274	ENSG00000132274	TRIM22	6020	0.421595	2.53396	3.48359	22.0527	2.65271e-06	0.000134551	5.79159
ENSG00000158747	ENSG00000158747	NBL1	3596	0.629032	1.22576	6.13116	21.8756	2.90911e-06	0.000145994	2.33879
ENSG00000166482	ENSG00000166482	MFAP4	2152	0.568773	4.9755	3.41781	21.8408	2.96239e-06	0.00014747	31.4612
ENSG00000163171	ENSG00000163171	CDC42EP3	10406	0.406496	1.52223	6.19247	21.6197	3.32421e-06	0.00016422	2.87235
ENSG00000154102	ENSG00000154102	C16orf74	2181	0.563044	2.85389	1.89123	21.5751	3.40234e-06	0.000166614	7.22947
ENSG00000134070	ENSG00000134070	IRAK2	3483	0.518519	2.16153	3.57463	21.5721	3.40781e-06	0.000166614	4.47388
ENSG00000159173	ENSG00000159173	TNNI1	7524	0.517278	4.78907	5.68928	21.5062	3.5269e-06	0.000171993	27.6474
ENSG00000153904	ENSG00000153904	DDAH1	4568	0.492776	1.91059	5.72894	21.4787	3.57779e-06	0.000173908	3.75962
ENSG00000123358	ENSG00000123358	NR4A1	7295	0.601508	2.83709	6.31746	21.4751	3.58451e-06	0.000173908	7.14577
ENSG00000163092	ENSG00000163092	XIRP2	13031	0.394674	2.8003	2.27252	21.4619	3.60935e-06	0.000174667	6.96583
ENSG00000221867	ENSG00000221867	MAGEA3	1788	0.52349	7.50148	1.44832	21.3479	3.83038e-06	0.000183491	181.206
ENSG00000197172	ENSG00000197172	MAGEA6	1863	0.588298	7.49964	1.44679	21.3284	3.86959e-06	0.000184438	180.974
ENSG00000196975	ENSG00000196975	ANXA4	11048	0.428765	1.34903	4.87199	21.1212	4.31134e-06	0.000204978	2.54741
ENSG00000067082	ENSG00000067082	KLF6	6139	0.515719	1.36216	8.93204	21.074	4.41874e-06	0.000209027	2.5707
ENSG00000108622	ENSG00000108622	ICAM2	3243	0.44465	1.33773	7.12883	21.0119	4.56445e-06	0.000214858	2.52754
ENSG00000164171	ENSG00000164171	ITGA2	7910	0.402149	2.23278	6.01235	20.9209	4.78636e-06	0.000224191	4.70038
ENSG00000112769	ENSG00000112769	LAMA4	11575	0.400778	2.78285	9.01482	20.8914	4.86078e-06	0.000227116	6.88208
ENSG00000203667	ENSG00000203667	COX20	4864	0.404811	1.42182	4.49454	20.7975	5.105e-06	0.000237941	2.67923
ENSG00000144063	ENSG00000144063	MALL	3167	0.542153	2.99079	5.28014	20.7731	5.17052e-06	0.000240404	7.94908
ENSG00000111799	ENSG00000111799	COL12A1	12481	0.411345	2.60659	3.67404	20.6682	5.46149e-06	0.000252694	6.09063
ENSG00000204267	ENSG00000204267	TAP2	6390	0.440689	2.22593	2.81715	20.6564	5.49523e-06	0.000253636	4.67811
ENSG00000113430	ENSG00000113430	IRX4	2815	0.670693	5.38148	1.34916	20.613	5.62124e-06	0.000258822	41.6857
ENSG00000038945	ENSG00000038945	MSR1	7812	0.325781	3.18698	1.89539	20.511	5.92906e-06	0.000271677	9.10705
ENSG00000142677	ENSG00000142677	IL22RA1	2798	0.533595	6.69809	1.61995	20.4642	6.07575e-06	0.000277728	103.83
ENSG00000183715	ENSG00000183715	OPCML	7583	0.480417	3.60114	1.05667	20.4408	6.1504e-06	0.000280464	12.1353
ENSG00000171533	ENSG00000171533	MAP6	6433	0.501788	4.58304	1.04305	20.3815	6.34388e-06	0.000288593	23.9681
ENSG00000115641	ENSG00000115641	FHL2	6626	0.405976	2.7803	3.94789	20.3459	6.46325e-06	0.00029332	6.86995
ENSG00000136378	ENSG00000136378	ADAMTS7	7730	0.530789	1.19687	7.45047	20.3072	6.59526e-06	0.000298597	2.29241
ENSG00000169429	ENSG00000169429	CXCL8	2274	0.322779	3.89612	1.3077	20.2614	6.7549e-06	0.000305096	14.8884
ENSG00000176887	ENSG00000176887	SOX11	8719	0.477463	1.23005	6.58009	20.2506	6.79335e-06	0.000305379	2.34574
ENSG00000132517	ENSG00000132517	SLC52A1	3934	0.492374	7.13348	1.25238	20.24	6.83096e-06	0.000306344	140.408
ENSG00000184408	ENSG00000184408	KCND2	5555	0.429703	2.79876	3.15691	20.1779	7.05621e-06	0.000314956	6.95842
ENSG00000145990	ENSG00000145990	GFOD1	10686	0.469118	1.12102	6.89056	20.1726	7.07606e-06	0.000315101	2.17501
ENSG00000171877	ENSG00000171877	FRMD5	6673	0.42155	2.93369	1.82596	20.135	7.21646e-06	0.0003206	7.64062
ENSG00000180628	ENSG00000180628	PCGF5	8306	0.367204	1.7408	3.8251	20.1243	7.25682e-06	0.00032164	3.34221
ENSG00000164687	ENSG00000164687	FABP5	2077	0.473279	1.61815	4.98778	19.8849	8.22475e-06	0.000363691	3.0698
ENSG00000006756	ENSG00000006756	ARSD	7030	0.523471	1.19256	5.93388	19.8295	8.46657e-06	0.000372647	2.28558
ENSG00000179981	ENSG00000179981	TSHZ1	8281	0.53025	1.64602	5.59572	19.7611	8.77507e-06	0.000384441	3.12969
ENSG00000185739	ENSG00000185739	SRL	5702	0.548755	5.0053	3.51856	19.6638	9.23349e-06	0.000400822	32.1178
ENSG00000108846	ENSG00000108846	ABCC3	9614	0.55752	4.85977	2.18268	19.6097	9.49843e-06	0.000410445	29.0359
ENSG00000198812	ENSG00000198812	LRRC10	2599	0.49673	4.95514	1.89194	19.6042	9.52596e-06	0.000410699	31.0203
ENSG00000078114	ENSG00000078114	NEBL	13654	0.416508	3.89405	4.86374	19.5164	9.97397e-06	0.000428068	14.8671
ENSG00000181143	ENSG00000181143	MUC16	43830	0.452635	3.31581	1.10317	19.4681	1.02292e-05	0.000437044	9.95769
ENSG00000134802	ENSG00000134802	SLC43A3	4517	0.516715	1.32653	6.56362	19.3539	1.08595e-05	0.000460859	2.50798
ENSG00000125675	ENSG00000125675	GRIA3	6484	0.430136	4.74906	3.19687	19.332	1.0985e-05	0.000464108	26.8912
ENSG00000177283	ENSG00000177283	FZD8	4030	0.645658	1.50359	5.19143	19.3197	1.10557e-05	0.000465969	2.83548
ENSG00000152601	ENSG00000152601	MBNL1	9989	0.406047	1.16994	6.95773	19.3159	1.10781e-05	0.000465969	2.25002
ENSG00000173535	ENSG00000173535	TNFRSF10C	1868	0.570664	1.444	5.12092	19.1903	1.18314e-05	0.000495458	2.72075
ENSG00000124772	ENSG00000124772	CPNE5	6330	0.551501	1.70467	4.96845	19.1704	1.1955e-05	0.00049953	3.25955
ENSG00000153820	ENSG00000153820	SPHKAP	7009	0.412898	5.17423	5.83517	19.0069	1.30247e-05	0.000541841	36.1076
ENSG00000162670	ENSG00000162670	BRINP3	4287	0.386051	5.85483	1.29921	18.9223	1.36151e-05	0.000563928	57.8735
ENSG00000104154	ENSG00000104154	SLC30A4	8073	0.419299	3.27213	2.13207	18.8956	1.3807e-05	0.000570631	9.66069
ENSG00000157483	ENSG00000157483	MYO1E	9106	0.473204	1.62193	6.9053	18.8798	1.3922e-05	0.00057413	3.07786
ENSG00000109846	ENSG00000109846	CRYAB	3034	0.440013	4.65005	4.70866	18.8639	1.40381e-05	0.000577662	25.1076
ENSG00000067066	ENSG00000067066	SP100	12618	0.425345	2.38715	4.18134	18.8522	1.4125e-05	0.000578727	5.23125
ENSG00000156475	ENSG00000156475	PPP2R2B	13206	0.394669	4.94046	1.23473	18.8069	1.44644e-05	0.000590086	30.7063
ENSG00000177181	ENSG00000177181	RIMKLA	8981	0.466875	5.34087	3.12352	18.7336	1.50314e-05	0.000610591	40.5287
ENSG00000116132	ENSG00000116132	PRRX1	8246	0.395464	3.44225	1.01322	18.7223	1.51203e-05	0.000612888	10.8698
ENSG00000185404	ENSG00000185404	SP140L	5650	0.467788	2.7684	1.53664	18.6995	1.53023e-05	0.000617876	6.81351
ENSG00000113441	ENSG00000113441	LNPEP	15266	0.399843	1.0625	6.36442	18.6987	1.53085e-05	0.000617876	2.08855
ENSG00000101638	ENSG00000101638	ST8SIA5	15789	0.469821	3.10615	2.83967	18.6701	1.55398e-05	0.000624554	8.61081
ENSG00000158258	ENSG00000158258	CLSTN2	14596	0.474582	2.36878	3.81729	18.6205	1.59497e-05	0.000636982	5.16504
ENSG00000129990	ENSG00000129990	SYT5	5347	0.555826	4.63364	0.446127	18.5315	1.67117e-05	0.000664613	24.8236
ENSG00000221968	ENSG00000221968	FADS3	6283	0.563743	1.63648	5.33801	18.4726	1.72361e-05	0.000684036	3.10907
ENSG00000162552	ENSG00000162552	WNT4	4527	0.648553	4.55677	1.3109	18.4075	1.78356e-05	0.000703282	23.5356
ENSG00000163412	ENSG00000163412	EIF4E3	10779	0.460154	1.88989	3.46648	18.4039	1.78694e-05	0.000703282	3.70606
ENSG00000166710	ENSG00000166710	B2M	6079	0.406152	1.27269	6.22913	18.3897	1.80032e-05	0.000705953	2.41611
ENSG00000151892	ENSG00000151892	GFRA1	9678	0.49845	3.23903	1.87359	18.3816	1.80799e-05	0.000705953	9.44158
ENSG00000177697	ENSG00000177697	CD151	3938	0.628999	1.13042	7.69061	18.3809	1.80861e-05	0.000705953	2.18922
ENSG00000169908	ENSG00000169908	TM4SF1	3668	0.400218	1.53062	8.89122	18.335	1.85268e-05	0.000720192	2.8891
ENSG00000187003	ENSG00000187003	ACTL7A	1494	0.57095	6.7907	1.11263	18.2366	1.95099e-05	0.00075224	110.714
ENSG00000113916	ENSG00000113916	BCL6	5938	0.48518	1.45067	5.84643	18.1757	2.01429e-05	0.000775075	2.73334
ENSG00000134470	ENSG00000134470	IL15RA	3634	0.444139	4.21489	1.32796	18.1566	2.03467e-05	0.000780653	18.5698
ENSG00000135905	ENSG00000135905	DOCK10	11265	0.406391	2.89472	3.74772	18.1151	2.07946e-05	0.000792116	7.43699
ENSG00000188385	ENSG00000188385	JAKMIP3	7608	0.54653	2.31263	2.28556	18.098	2.09817e-05	0.000796047	4.96787
ENSG00000198720	ENSG00000198720	ANKRD13B	3971	0.650466	1.49223	4.15767	18.0635	2.13662e-05	0.000807403	2.81323
ENSG00000137449	ENSG00000137449	CPEB2	7177	0.435279	1.16726	6.09327	17.9594	2.25665e-05	0.00084602	2.24585
ENSG00000104763	ENSG00000104763	ASAH1	15378	0.411432	1.29847	5.8973	17.9385	2.28154e-05	0.000853663	2.45968
ENSG00000105854	ENSG00000105854	PON2	3843	0.446786	1.34098	6.04807	17.9142	2.31089e-05	0.000861249	2.53324
ENSG00000102531	ENSG00000102531	FNDC3A	7698	0.396986	1.0971	6.93833	17.9023	2.32544e-05	0.000864972	2.13925
ENSG00000157693	ENSG00000157693	TMEM268	4792	0.508973	2.02231	3.20016	17.8965	2.33248e-05	0.000865894	4.06233
ENSG00000166546	ENSG00000166546	BEAN1	7379	0.565388	4.03682	0.620471	17.8655	2.37078e-05	0.000878393	16.4136
ENSG00000104974	ENSG00000104974	LILRA1	3587	0.510176	5.96506	1.56588	17.8475	2.39331e-05	0.000882	62.4686
ENSG00000173083	ENSG00000173083	HPSE	4721	0.460707	2.23575	3.64164	17.8395	2.40337e-05	0.000882	4.71008
ENSG00000069122	ENSG00000069122	ADGRF5	6650	0.430376	2.22975	9.16056	17.8352	2.4088e-05	0.00088214	4.69054
ENSG00000163739	ENSG00000163739	CXCL1	1296	0.452932	2.37616	2.30765	17.8303	2.41504e-05	0.000882722	5.19152
ENSG00000136155	ENSG00000136155	SCEL	4205	0.367182	5.67253	1.06469	17.8058	2.44636e-05	0.000890737	51.0038
ENSG00000123700	ENSG00000123700	KCNJ2	5577	0.41187	2.35141	6.72246	17.7141	2.56717e-05	0.000924084	5.10324
ENSG00000071242	ENSG00000071242	RPS6KA2	8243	0.491447	1.22851	8.17874	17.675	2.62046e-05	0.0009395	2.34324
ENSG00000165233	ENSG00000165233	CARD19	3081	0.607595	1.18354	5.3431	17.554	2.79268e-05	0.000992082	2.27133
ENSG00000170365	ENSG00000170365	SMAD1	6058	0.450314	1.61644	6.35647	17.4662	2.92469e-05	0.00103586	3.06617
ENSG00000162458	ENSG00000162458	FBLIM1	4716	0.593299	1.12649	7.25688	17.4633	2.92902e-05	0.00103586	2.18327
ENSG00000187730	ENSG00000187730	GABRD	5556	0.62509	5.77467	0.739258	17.4612	2.93231e-05	0.00103586	54.7457
ENSG00000175471	ENSG00000175471	MCTP1	12089	0.383076	2.99486	3.67019	17.4538	2.94377e-05	0.00103798	7.97157
ENSG00000149043	ENSG00000149043	SYT8	4704	0.65625	5.4968	0.804315	17.4102	3.01213e-05	0.00106011	45.1546
ENSG00000173110	ENSG00000173110	HSPA6	2371	0.584142	4.03582	2.09289	17.4029	3.02359e-05	0.00106217	16.4023
ENSG00000168143	ENSG00000168143	FAM83B	3167	0.407641	5.01082	0.672012	17.3206	3.1575e-05	0.00109904	32.2409
ENSG00000165476	ENSG00000165476	REEP3	5248	0.352134	1.05737	6.15412	17.3003	3.19133e-05	0.0011051	2.08114
ENSG00000151967	ENSG00000151967	SCHIP1	7645	0.43244	1.45603	5.69488	17.2735	3.23666e-05	0.00111839	2.74352
ENSG00000090659	ENSG00000090659	CD209	4413	0.544754	6.42424	1.25314	17.2699	3.24276e-05	0.00111846	85.8792
ENSG00000075426	ENSG00000075426	FOSL2	7157	0.533324	1.21964	7.25025	17.2551	3.26827e-05	0.00112387	2.32889
ENSG00000107798	ENSG00000107798	LIPA	4910	0.424033	1.60507	7.13462	17.2539	3.27029e-05	0.00112387	3.04211
ENSG00000147573	ENSG00000147573	TRIM55	3081	0.452775	4.65649	1.58962	17.2454	3.28492e-05	0.00112685	25.2199
ENSG00000184788	ENSG00000184788	SATL1	7037	0.383402	4.28717	1.38393	17.23	3.31165e-05	0.00113067	19.5238
ENSG00000109854	ENSG00000109854	HTATIP2	2797	0.473722	1.14401	5.64619	17.2253	3.31988e-05	0.00113067	2.20994
ENSG00000106617	ENSG00000106617	PRKAG2	6740	0.524036	1.2552	4.60037	17.2097	3.34715e-05	0.00113385	2.38701
ENSG00000012124	ENSG00000012124	CD22	6159	0.549927	3.87753	1.39641	17.1197	3.50955e-05	0.00118674	14.6978
ENSG00000104972	ENSG00000104972	LILRB1	5008	0.571086	6.2901	1.26538	17.1139	3.52038e-05	0.00118828	78.2543
ENSG00000176170	ENSG00000176170	SPHK1	4416	0.648324	1.30989	4.61725	17.0505	3.63983e-05	0.00121992	2.47922
ENSG00000184226	ENSG00000184226	PCDH9	30944	0.357872	1.75804	3.57039	17.0143	3.70986e-05	0.00123902	3.38237
ENSG00000154639	ENSG00000154639	CXADR	6682	0.390901	2.61069	4.07536	16.9843	3.76898e-05	0.00125655	6.10795
ENSG00000148677	ENSG00000148677	ANKRD1	1979	0.394644	2.08153	7.57267	16.9627	3.81212e-05	0.00126426	4.23257
ENSG00000155511	ENSG00000155511	GRIA1	7636	0.46176	3.00276	1.7126	16.9489	3.84e-05	0.00127129	8.01529
ENSG00000277494	ENSG00000277494	GPIHBP1	2282	0.62489	4.52668	0.626946	16.9301	3.87812e-05	0.00127944	23.0497
ENSG00000283567	ENSG00000283567	C19orf85	1292	0.617647	5.64958	1.65909	16.8745	3.99338e-05	0.00131063	50.1987
ENSG00000036448	ENSG00000036448	MYOM2	7062	0.516001	3.51239	2.61307	16.8445	4.05714e-05	0.00132926	11.4113
ENSG00000060656	ENSG00000060656	PTPRU	6682	0.616881	1.26808	5.42076	16.819	4.11206e-05	0.00133943	2.40841
ENSG00000092054	ENSG00000092054	MYH7	6087	0.525382	5.20345	8.33972	16.7984	4.1568e-05	0.00134335	36.8464
ENSG00000111344	ENSG00000111344	RASAL1	4813	0.571785	5.40731	0.759012	16.7471	4.27071e-05	0.00137314	42.4387
ENSG00000275342	ENSG00000275342	PRAG1	4904	0.482055	1.23231	5.74147	16.721	4.32984e-05	0.00138511	2.34943
ENSG00000162645	ENSG00000162645	GBP2	6276	0.364882	1.91537	3.78263	16.7023	4.37278e-05	0.00139415	3.77212
ENSG00000112706	ENSG00000112706	IMPG1	3801	0.331229	6.42546	1.10464	16.68	4.42441e-05	0.00140801	85.9523
ENSG00000197084	ENSG00000197084	LCE1C	692	0.460983	6.64628	0.733437	16.6772	4.43112e-05	0.00140801	100.168
ENSG00000275896	ENSG00000275896	PRSS2	1259	0.532963	3.55744	2.30454	16.6638	4.46239e-05	0.00141558	11.7733
ENSG00000110427	ENSG00000110427	KIAA1549L	13012	0.489241	2.25408	6.63499	16.6512	4.49226e-05	0.0014203	4.7703
ENSG00000187942	ENSG00000187942	LDLRAD2	4490	0.624499	2.00765	2.98294	16.5836	4.65528e-05	0.00146854	4.02126
ENSG00000152092	ENSG00000152092	ASTN1	9201	0.409521	2.47392	2.25835	16.5803	4.66341e-05	0.00146854	5.55552
ENSG00000198523	ENSG00000198523	PLN	2001	0.338331	5.13359	3.40366	16.5757	4.67462e-05	0.00146854	35.1045
ENSG00000163083	ENSG00000163083	INHBB	3204	0.566792	3.81521	2.07295	16.5752	4.67579e-05	0.00146854	14.0764
ENSG00000106278	ENSG00000106278	PTPRZ1	9917	0.394877	4.86322	0.360064	16.5492	4.74042e-05	0.00148201	29.1055
ENSG00000179820	ENSG00000179820	MYADM	3675	0.566259	1.05714	7.75934	16.4998	4.86556e-05	0.00151146	2.08081
ENSG00000135116	ENSG00000135116	HRK	6853	0.551583	5.43858	0.52955	16.4987	4.86822e-05	0.00151146	43.3687
ENSG00000158528	ENSG00000158528	PPP1R9A	11151	0.414851	1.60057	3.81762	16.4945	4.87921e-05	0.0015124	3.03264
ENSG00000185247	ENSG00000185247	MAGEA11	3465	0.524098	6.14079	1.09027	16.482	4.91134e-05	0.00151987	70.5606
ENSG00000001561	ENSG00000001561	ENPP4	4651	0.344442	2.00247	3.11325	16.4654	4.95474e-05	0.0015308	4.00685
ENSG00000157601	ENSG00000157601	MX1	8616	0.524141	3.3894	3.01783	16.4342	5.03677e-05	0.0015511	10.4788
ENSG00000145247	ENSG00000145247	OCIAD2	2483	0.43818	1.73005	3.38908	16.4233	5.06589e-05	0.00155502	3.31739
ENSG00000169302	ENSG00000169302	STK32A	7913	0.427272	4.41212	2.25216	16.4059	5.11249e-05	0.00156426	21.2903
ENSG00000173976	ENSG00000173976	RAX2	2414	0.651616	6.24167	0.970156	16.3543	5.2537e-05	0.00159972	75.6713
ENSG00000113657	ENSG00000113657	DPYSL3	7164	0.438303	1.30338	6.30232	16.3436	5.28335e-05	0.00160617	2.46806
ENSG00000156920	ENSG00000156920	ADGRG4	10074	0.42168	5.16143	1.61536	16.3259	5.33289e-05	0.00161864	35.7887
ENSG00000101210	ENSG00000101210	EEF1A2	4910	0.638697	3.97385	3.87273	16.3103	5.37705e-05	0.00162684	15.7126
ENSG00000122012	ENSG00000122012	SV2C	12028	0.449867	4.40439	1.43067	16.2973	5.41414e-05	0.00163526	21.1764
ENSG00000138435	ENSG00000138435	CHRNA1	4855	0.467353	4.97748	0.453818	16.2049	5.6848e-05	0.00171176	31.5044
ENSG00000115380	ENSG00000115380	EFEMP1	3962	0.447501	3.18338	6.97431	16.1875	5.73701e-05	0.00172474	9.08436
ENSG00000185477	ENSG00000185477	GPRIN3	15205	0.385465	2.27498	5.40698	16.1743	5.77721e-05	0.00173408	4.83992
ENSG00000074416	ENSG00000074416	MGLL	11849	0.446451	2.50962	3.08315	16.1671	5.79938e-05	0.00173798	5.69469
ENSG00000115902	ENSG00000115902	SLC1A4	6939	0.499207	1.70692	6.5236	16.1621	5.81452e-05	0.00173977	3.26463
ENSG00000058404	ENSG00000058404	CAMK2B	8159	0.532296	3.30466	2.34404	16.1279	5.92047e-05	0.00176313	9.88101
ENSG00000172164	ENSG00000172164	SNTB1	6868	0.456756	2.10393	4.35041	16.1162	5.95708e-05	0.00177125	4.29879
ENSG00000138622	ENSG00000138622	HCN4	7228	0.58896	3.52917	2.71083	16.1061	5.98919e-05	0.00177486	11.5448
ENSG00000136158	ENSG00000136158	SPRY2	3038	0.506912	1.38814	6.09392	16.1035	5.9973e-05	0.00177486	2.61742
ENSG00000105967	ENSG00000105967	TFEC	8644	0.341509	2.31435	2.37811	16.0531	6.15903e-05	0.00181989	4.97382
ENSG00000112697	ENSG00000112697	TMEM30A	5123	0.399571	1.08914	7.29023	16.0275	6.24288e-05	0.00184179	2.12748
ENSG00000154027	ENSG00000154027	AK5	6919	0.436046	2.68198	2.06654	16.0184	6.27283e-05	0.00184528	6.41736
ENSG00000205542	ENSG00000205542	TMSB4X	1705	0.527859	1.30558	10.2533	15.9276	6.58125e-05	0.00192635	2.47183
ENSG00000150630	ENSG00000150630	VEGFC	2420	0.453306	2.50372	2.28858	15.9272	6.58251e-05	0.00192635	5.67147
ENSG00000145675	ENSG00000145675	PIK3R1	10767	0.394632	1.0946	6.06977	15.9203	6.6067e-05	0.00192635	2.13554
ENSG00000113319	ENSG00000113319	RASGRF2	10717	0.444527	1.90617	5.46134	15.9196	6.60914e-05	0.00192635	3.74814
ENSG00000139874	ENSG00000139874	SSTR1	4295	0.538999	2.02829	3.26221	15.9191	6.61071e-05	0.00192635	4.0792
ENSG00000197646	ENSG00000197646	PDCD1LG2	2365	0.418605	3.33322	0.945551	15.9106	6.64062e-05	0.0019321	10.0786
ENSG00000135604	ENSG00000135604	STX11	1926	0.529076	2.26705	2.1662	15.8315	6.92417e-05	0.00200537	4.81337
ENSG00000125740	ENSG00000125740	FOSB	5553	0.568341	2.20172	5.56998	15.801	7.03656e-05	0.00203481	4.60029
ENSG00000069812	ENSG00000069812	HES2	5407	0.62789	3.2634	0.899371	15.7973	7.05035e-05	0.0020357	9.60246
ENSG00000056972	ENSG00000056972	TRAF3IP2	6553	0.443919	1.98464	3.88688	15.7327	7.29513e-05	0.00209791	3.95763
ENSG00000183111	ENSG00000183111	ARHGEF37	5324	0.532307	2.05022	2.88299	15.7061	7.39866e-05	0.00212009	4.1417
ENSG00000006327	ENSG00000006327	TNFRSF12A	1848	0.641234	2.48738	2.81129	15.705	7.40277e-05	0.00212009	5.60759
ENSG00000186487	ENSG00000186487	MYT1L	35151	0.419106	2.72264	1.47367	15.6995	7.42448e-05	0.00212112	6.6008
ENSG00000125966	ENSG00000125966	MMP24	4414	0.606253	1.84631	3.00361	15.6926	7.45166e-05	0.00212568	3.59578
ENSG00000099204	ENSG00000099204	ABLIM1	10039	0.423847	1.1353	6.90547	15.6643	7.56379e-05	0.00215443	2.19665
ENSG00000033100	ENSG00000033100	CHPF2	4205	0.604756	0.986851	7.18229	15.6576	7.5908e-05	0.0021576	1.98186
ENSG00000182985	ENSG00000182985	CADM1	11017	0.449487	1.22141	4.38963	15.6176	7.75306e-05	0.00219452	2.33174
ENSG00000151778	ENSG00000151778	SERP2	1927	0.500778	2.7019	1.68823	15.6153	7.76238e-05	0.00219452	6.5066
ENSG00000117226	ENSG00000117226	GBP3	4297	0.406097	3.15675	1.08769	15.5644	7.97417e-05	0.00224436	8.91817
ENSG00000169116	ENSG00000169116	PARM1	5034	0.455701	3.76428	1.47571	15.5011	8.24562e-05	0.00230707	13.5881
ENSG00000137033	ENSG00000137033	IL33	3253	0.343683	4.68715	0.714168	15.4815	8.33175e-05	0.00232774	25.7617
ENSG00000117114	ENSG00000117114	ADGRL2	7754	0.403921	1.27998	7.63801	15.4758	8.35699e-05	0.00233136	2.42836
ENSG00000213190	ENSG00000213190	MLLT11	4075	0.518282	1.33776	7.60029	15.4069	8.66712e-05	0.00241078	2.52759
ENSG00000158856	ENSG00000158856	DMTN	4473	0.62799	1.72136	3.45459	15.3966	8.7147e-05	0.00242047	3.29746
ENSG00000179163	ENSG00000179163	FUCA1	2047	0.548119	2.36088	2.23367	15.3857	8.76507e-05	0.0024309	5.13682
ENSG00000138639	ENSG00000138639	ARHGAP24	7908	0.426024	1.41702	4.3759	15.3696	8.8397e-05	0.00244445	2.67034
ENSG00000135318	ENSG00000135318	NT5E	4533	0.446945	1.29825	5.48838	15.3584	8.89253e-05	0.00245548	2.4593
ENSG00000010704	ENSG00000010704	HFE	5675	0.433304	2.25003	1.98019	15.3338	9.00924e-05	0.00248309	4.75694
ENSG00000113763	ENSG00000113763	UNC5A	4359	0.645331	3.27443	0.820165	15.3174	9.08735e-05	0.00249045	9.67615
ENSG00000120457	ENSG00000120457	KCNJ5	6109	0.551972	3.19219	1.94627	15.2881	9.22977e-05	0.0025206	9.13995
ENSG00000064601	ENSG00000064601	CTSA	5856	0.582138	1.13943	6.96069	15.2871	9.23465e-05	0.0025206	2.20294
ENSG00000179817	ENSG00000179817	MRGPRX4	1444	0.522161	6.06158	1.00942	15.2677	9.32981e-05	0.00254291	66.791
ENSG00000076706	ENSG00000076706	MCAM	7422	0.606979	1.76146	9.38376	15.2041	9.64929e-05	0.0026187	3.3904
ENSG00000185028	ENSG00000185028	LRRC14B	1573	0.664336	5.7089	0.68108	15.1374	9.99621e-05	0.00269741	52.3058
ENSG00000130513	ENSG00000130513	GDF15	2087	0.599904	1.24374	4.72154	15.1017	0.000101872	0.00274504	2.36812
ENSG00000224877	ENSG00000224877	NDUFAF8	1376	0.59593	1.16841	5.12	15.0818	0.000102948	0.00277012	2.24763
ENSG00000011422	ENSG00000011422	PLAUR	4457	0.500561	1.30542	5.31107	15.0626	0.000104006	0.00279461	2.47155
ENSG00000105392	ENSG00000105392	CRX	5991	0.529461	4.24145	1.14944	15.0269	0.00010599	0.00283987	18.9149
ENSG00000203685	ENSG00000203685	STUM	7791	0.552047	4.35995	1.0137	14.9997	0.000107528	0.00287702	20.5341
ENSG00000170011	ENSG00000170011	MYRIP	5872	0.491996	3.08261	0.887349	14.9805	0.000108626	0.00289823	8.47143
ENSG00000135842	ENSG00000135842	FAM129A	8372	0.433349	2.48453	2.9646	14.9673	0.000109388	0.00291036	5.5965
ENSG00000147394	ENSG00000147394	ZNF185	4812	0.52286	1.85165	4.47141	14.9424	0.000110844	0.00294085	3.60913
ENSG00000140416	ENSG00000140416	TPM1	12876	0.465828	1.51377	8.83419	14.9347	0.000111299	0.00294881	2.85555
ENSG00000170075	ENSG00000170075	GPR37L1	6588	0.578476	3.45639	0.600429	14.9249	0.000111878	0.00295587	10.9768
ENSG00000152137	ENSG00000152137	HSPB8	2860	0.500699	1.23486	5.89759	14.812	0.00011878	0.00309919	2.35358
ENSG00000152128	ENSG00000152128	TMEM163	6804	0.519547	1.92361	3.407	14.8091	0.00011896	0.00309919	3.7937
ENSG00000111728	ENSG00000111728	ST8SIA1	14483	0.366361	2.57749	1.34074	14.8036	0.000119306	0.00310033	5.96899
ENSG00000124701	ENSG00000124701	APOBEC2	1151	0.511729	5.81306	0.430381	14.797	0.000119726	0.00310699	56.2218
ENSG00000197956	ENSG00000197956	S100A6	971	0.560247	1.32055	7.8346	14.7503	0.00012273	0.00317089	2.49762
ENSG00000110013	ENSG00000110013	SIAE	8139	0.39194	1.12337	4.74524	14.7483	0.000122857	0.00317089	2.17856
ENSG00000185630	ENSG00000185630	PBX1	21249	0.417243	0.98746	7.64974	14.7439	0.000123148	0.00317407	1.98269
ENSG00000067798	ENSG00000067798	NAV3	13265	0.450358	1.64768	3.31194	14.7282	0.000124174	0.00319186	3.13329
ENSG00000163395	ENSG00000163395	IGFN1	12116	0.568174	5.77399	0.17937	14.7081	0.000125504	0.00322166	54.7198
ENSG00000163219	ENSG00000163219	ARHGAP25	5452	0.503302	1.68696	3.53869	14.6703	0.000128046	0.00327806	3.21978
ENSG00000170807	ENSG00000170807	LMOD2	2731	0.439033	4.77092	1.75649	14.6673	0.000128253	0.00327893	27.3017
ENSG00000149596	ENSG00000149596	JPH2	5943	0.5228	2.18706	3.67998	14.6541	0.000129153	0.00329306	4.55377
ENSG00000112378	ENSG00000112378	PERP	4290	0.415385	0.966719	5.86056	14.6262	0.000131078	0.00332872	1.95439
ENSG00000004776	ENSG00000004776	HSPB6	1721	0.62638	3.38205	1.97939	14.6	0.000132914	0.00336633	10.4255
ENSG00000104369	ENSG00000104369	JPH1	4378	0.431476	1.204	4.69953	14.489	0.000140981	0.00354227	2.30378
ENSG00000152953	ENSG00000152953	STK32B	5324	0.503381	2.99488	2.2632	14.4778	0.000141823	0.00355871	7.97167
ENSG00000149289	ENSG00000149289	ZC3H12C	9719	0.37082	1.24333	5.47742	14.4038	0.000147502	0.00369143	2.36745
ENSG00000163673	ENSG00000163673	DCLK3	5574	0.495156	3.86223	0.877011	14.389	0.000148665	0.00371565	14.5428
ENSG00000069966	ENSG00000069966	GNB5	13302	0.42986	1.35003	3.95077	14.3858	0.000148918	0.00371706	2.54917
ENSG00000010278	ENSG00000010278	CD9	4165	0.517887	1.77168	7.94133	14.3755	0.00014974	0.00373267	3.41451
ENSG00000155093	ENSG00000155093	PTPRN2	4833	0.579971	3.86707	0.591226	14.3729	0.000149947	0.00373292	14.5917
ENSG00000167165	ENSG00000167165	UGT1A6	5180	0.472201	5.5164	0.171787	14.3403	0.000152566	0.00379316	45.7722
ENSG00000185896	ENSG00000185896	LAMP1	5739	0.523262	1.08394	8.44334	14.3125	0.000154831	0.0038394	2.11982
ENSG00000180044	ENSG00000180044	C3orf80	2718	0.522443	5.47418	0.45755	14.2966	0.000156151	0.00386707	44.452
ENSG00000070182	ENSG00000070182	SPTB	14796	0.445188	4.70506	3.26764	14.2791	0.000157606	0.00389237	26.0834
ENSG00000260916	ENSG00000260916	CCPG1	8790	0.421388	1.0462	5.34227	14.2302	0.00016175	0.00398493	2.06509
ENSG00000164932	ENSG00000164932	CTHRC1	1776	0.4375	2.32951	3.66922	14.1861	0.000165591	0.00405268	5.02633
ENSG00000186009	ENSG00000186009	ATP4B	1488	0.582661	5.80021	0.18602	14.1838	0.000165795	0.00405268	55.7234
ENSG00000071575	ENSG00000071575	TRIB2	4588	0.506103	1.77342	4.27613	14.1815	0.000165995	0.00405268	3.41862
ENSG00000198517	ENSG00000198517	MAFK	4458	0.644011	1.29042	5.80971	14.1796	0.000166164	0.00405268	2.446
ENSG00000180801	ENSG00000180801	ARSJ	5146	0.384182	3.3332	1.68256	14.1668	0.000167294	0.00406346	10.0785
ENSG00000172459	ENSG00000172459	OR5AR1	1026	0.459064	6.07281	0.351279	14.1316	0.000170453	0.00412759	67.3127
ENSG00000023516	ENSG00000023516	AKAP11	9920	0.373185	0.915601	6.07124	14.1302	0.000170587	0.00412759	1.88636
ENSG00000196932	ENSG00000196932	TMEM26	6907	0.391487	2.23345	2.24791	14.1264	0.000170927	0.00412915	4.70258
ENSG00000124491	ENSG00000124491	F13A1	4690	0.472921	4.93109	0.204421	14.1247	0.000171086	0.00412915	30.5075
ENSG00000135677	ENSG00000135677	GNS	6284	0.423456	0.995353	8.02507	14.1161	0.000171864	0.00414264	1.99357
ENSG00000162981	ENSG00000162981	FAM84A	8384	0.443344	1.61433	4.14328	14.0851	0.000174724	0.00420091	3.06169
ENSG00000105928	ENSG00000105928	GSDME	8843	0.438652	1.90722	3.88853	14.081	0.000175108	0.00420481	3.75085
ENSG00000160712	ENSG00000160712	IL6R	6453	0.515574	1.55561	3.58531	14.0375	0.0001792	0.00428679	2.93958
ENSG00000175344	ENSG00000175344	CHRNA7	20978	0.450663	2.46185	2.62979	14.0346	0.000179476	0.00428799	5.50924
ENSG00000078328	ENSG00000078328	RBFOX1	10121	0.482857	4.39151	1.2666	13.9847	0.000184306	0.00438726	20.9882
ENSG00000185442	ENSG00000185442	FAM174B	4657	0.524801	1.46948	5.71922	13.9814	0.000184631	0.00438726	2.76922
ENSG00000124785	ENSG00000124785	NRN1	2328	0.515893	2.40251	2.07768	13.9234	0.00019041	0.00450946	5.28721
ENSG00000170255	ENSG00000170255	MRGPRX1	1418	0.469676	5.71738	0.92298	13.915	0.000191266	0.00452052	52.6141
ENSG00000164161	ENSG00000164161	HHIP	12074	0.374772	2.61202	1.88073	13.9141	0.000191354	0.00452052	6.1136
ENSG00000065717	ENSG00000065717	TLE2	4038	0.575037	1.26071	5.43957	13.8903	0.000193794	0.00457249	2.39614
ENSG00000119899	ENSG00000119899	SLC17A5	3604	0.45394	1.04555	5.16646	13.8775	0.000195116	0.00459796	2.06416
ENSG00000139220	ENSG00000139220	PPFIA2	8573	0.380264	4.09841	0.737135	13.8522	0.000197762	0.00465452	17.1295
ENSG00000168447	ENSG00000168447	SCNN1B	3918	0.558448	5.39101	0.420954	13.7701	0.000206597	0.00483954	41.9618
ENSG00000137941	ENSG00000137941	TTLL7	10543	0.401688	1.87642	3.83165	13.7464	0.000209217	0.00488805	3.67162
ENSG00000137757	ENSG00000137757	CASP5	1592	0.403894	5.8155	0.600689	13.7424	0.000209668	0.00488805	56.317
ENSG00000086300	ENSG00000086300	SNX10	3518	0.366401	2.6547	1.17092	13.7417	0.000209745	0.00488805	6.29714
ENSG00000215183	ENSG00000215183	MSMP	787	0.486658	2.68396	2.59138	13.7345	0.000210553	0.00490085	6.42617
ENSG00000103034	ENSG00000103034	NDRG4	9647	0.604126	1.3645	5.45423	13.7115	0.00021315	0.00495255	2.57487
ENSG00000155890	ENSG00000155890	TRIM42	2539	0.525404	5.34168	0.202076	13.7102	0.000213296	0.00495255	40.5515
ENSG00000156103	ENSG00000156103	MMP16	12115	0.371771	0.950301	5.6464	13.7035	0.000214053	0.00496404	1.93228
ENSG00000145244	ENSG00000145244	CORIN	10087	0.416576	3.9824	5.10159	13.6969	0.000214809	0.00497549	15.806
ENSG00000256977	ENSG00000256977	LIMS3	2773	0.481789	1.54553	5.18069	13.6795	0.000216808	0.00501567	2.91912
ENSG00000136147	ENSG00000136147	PHF11	4841	0.42863	1.50558	4.14021	13.6595	0.000219131	0.0050588	2.83939
ENSG00000177409	ENSG00000177409	SAMD9L	7135	0.396076	4.30658	0.984744	13.6589	0.000219206	0.0050588	19.7883
ENSG00000174611	ENSG00000174611	KY	5786	0.527307	3.67198	0.57664	13.5968	0.000226575	0.00520354	12.746
ENSG00000179826	ENSG00000179826	MRGPRX3	1741	0.526134	5.56722	1.08352	13.561	0.000230934	0.00529085	47.4132
ENSG00000106631	ENSG00000106631	MYL7	1458	0.613855	4.03439	6.91634	13.5541	0.000231784	0.00529958	16.386
ENSG00000145780	ENSG00000145780	FEM1C	5816	0.394429	1.03049	5.13539	13.5534	0.000231874	0.00529958	2.04272
ENSG00000184601	ENSG00000184601	C14orf180	3036	0.643939	5.15321	0.514597	13.5354	0.000234103	0.00534408	35.5853
ENSG00000136828	ENSG00000136828	RALGPS1	10507	0.482916	1.53003	3.46861	13.5165	0.000236472	0.00538521	2.88792
ENSG00000177156	ENSG00000177156	TALDO1	3005	0.544426	1.05476	7.68223	13.4916	0.000239634	0.00545067	2.07737
ENSG00000134247	ENSG00000134247	PTGFRN	6352	0.513382	0.945714	6.62118	13.4841	0.000240594	0.00546468	1.92614
ENSG00000138134	ENSG00000138134	STAMBPL1	6323	0.421003	5.815	0.460512	13.474	0.000241892	0.0054823	56.2974
ENSG00000120215	ENSG00000120215	MLANA	3083	0.414531	5.91562	0.260703	13.4671	0.000242783	0.00549594	60.3639
ENSG00000182256	ENSG00000182256	GABRG3	12595	0.432473	4.17228	0.565245	13.4636	0.000243236	0.00549963	18.0294
ENSG00000119681	ENSG00000119681	LTBP2	9091	0.521835	1.49995	6.63522	13.451	0.000244878	0.00553016	2.82832
ENSG00000079257	ENSG00000079257	LXN	1504	0.412899	1.36185	4.37778	13.4461	0.000245514	0.00553551	2.57014
ENSG00000025039	ENSG00000025039	RRAGD	5072	0.484227	2.36703	2.61838	13.4447	0.000245698	0.00553551	5.15879
ENSG00000159733	ENSG00000159733	ZFYVE28	9624	0.543121	2.30159	2.58118	13.4408	0.000246205	0.00554034	4.93002
ENSG00000151812	ENSG00000151812	SLC35F4	4240	0.395047	5.17546	0.157335	13.4031	0.000251204	0.00563278	36.1385
ENSG00000130226	ENSG00000130226	DPP6	13574	0.526816	3.52519	0.978691	13.4007	0.000251536	0.00563358	11.513
ENSG00000167767	ENSG00000167767	KRT80	4350	0.554713	2.63168	2.40594	13.3948	0.000252325	0.00564458	6.19748
ENSG00000164816	ENSG00000164816	DEFA5	449	0.503341	5.86989	0.502501	13.3926	0.000252625	0.00564465	58.4808
ENSG00000125355	ENSG00000125355	TMEM255A	3858	0.502592	5.29714	0.00208922	13.3871	0.000253357	0.00565433	39.3186
ENSG00000161921	ENSG00000161921	CXCL16	2794	0.564424	3.07528	2.67473	13.3735	0.000255208	0.00567562	8.4285
ENSG00000152611	ENSG00000152611	CAPSL	1135	0.410573	5.56883	1.15268	13.3524	0.00025809	0.00573297	47.4662
ENSG00000133574	ENSG00000133574	GIMAP4	2193	0.435477	2.06188	6.82366	13.328	0.000261467	0.00578091	4.1753
ENSG00000163069	ENSG00000163069	SGCB	4541	0.426778	0.992987	5.69363	13.3145	0.000263367	0.00581615	1.9903
ENSG00000171388	ENSG00000171388	APLN	3205	0.582839	2.73968	9.732	13.2936	0.000266315	0.00587441	6.67923
ENSG00000256671	ENSG00000256671	LIMS4	2553	0.443008	1.54905	5.17857	13.2711	0.000269529	0.00593841	2.92624
ENSG00000128833	ENSG00000128833	MYO5C	10045	0.482529	2.47715	3.32789	13.2503	0.000272539	0.00599019	5.56795
ENSG00000197746	ENSG00000197746	PSAP	3239	0.50602	1.03971	10.3775	13.2481	0.000272863	0.00599019	2.05582
ENSG00000122877	ENSG00000122877	EGR2	3689	0.421523	3.9475	0.80798	13.2461	0.000273143	0.00599019	15.4282
ENSG00000198967	ENSG00000198967	OR10Z1	6323	0.394433	4.44044	0.305016	13.2338	0.000274945	0.00602276	21.7123
ENSG00000167778	ENSG00000167778	SPRYD3	3479	0.533199	1.16143	4.97252	13.2167	0.000277473	0.00605018	2.23678
ENSG00000136930	ENSG00000136930	PSMB7	1787	0.465585	0.982632	7.42779	13.1848	0.000282236	0.00613289	1.97607
ENSG00000113070	ENSG00000113070	HBEGF	3018	0.535454	1.56543	6.14001	13.1802	0.000282929	0.00614093	2.95966
ENSG00000182534	ENSG00000182534	MXRA7	9257	0.530625	0.967869	6.50021	13.1751	0.000283693	0.00615042	1.95595
ENSG00000142875	ENSG00000142875	PRKACB	6730	0.357949	0.991904	5.23604	13.173	0.000284015	0.00615042	1.98881
ENSG00000116996	ENSG00000116996	ZP4	2474	0.42886	5.58564	0.304284	13.1635	0.000285449	0.00617442	48.0225
ENSG00000175946	ENSG00000175946	KLHL38	1982	0.508577	5.2058	0.364746	13.1585	0.000286224	0.00618413	36.9064
ENSG00000102290	ENSG00000102290	PCDH11X	11630	0.385469	2.09465	2.51005	13.1553	0.000286705	0.00618749	4.27124
ENSG00000100599	ENSG00000100599	RIN3	8683	0.604054	1.09888	5.29932	13.1362	0.000289646	0.00623266	2.14188
ENSG00000166340	ENSG00000166340	TPP1	6544	0.50107	1.14614	7.35232	13.1353	0.000289784	0.00623266	2.21321
ENSG00000135916	ENSG00000135916	ITM2C	2611	0.587131	1.01371	8.94056	13.1133	0.000293211	0.00629921	2.0191
ENSG00000152642	ENSG00000152642	GPD1L	4802	0.452936	1.808	3.41508	13.1034	0.000294768	0.0063255	3.50157
ENSG00000026103	ENSG00000026103	FAS	4253	0.438279	1.56314	3.59534	13.1005	0.000295213	0.00632789	2.95497
ENSG00000142698	ENSG00000142698	C1orf94	2576	0.550854	4.76213	0.260078	13.0972	0.000295736	0.00633196	27.1358
ENSG00000099889	ENSG00000099889	ARVCF	5621	0.544743	1.10834	5.88587	13.0903	0.000296836	0.00634835	2.15597
ENSG00000163833	ENSG00000163833	FBXO40	5929	0.468882	5.35855	2.14227	13.0614	0.000301443	0.00641792	41.0284
ENSG00000096433	ENSG00000096433	ITPR3	9870	0.59078	1.12957	6.68648	13.0504	0.000303219	0.00644128	2.18793
ENSG00000143067	ENSG00000143067	ZNF697	5041	0.433247	1.05348	4.77543	13.0406	0.000304807	0.00646778	2.07554
ENSG00000170891	ENSG00000170891	CYTL1	1003	0.475573	2.71031	1.25921	13.0114	0.000309606	0.00655495	6.54462
ENSG00000070087	ENSG00000070087	PFN2	3709	0.390132	1.0215	6.81275	13.0001	0.000311475	0.00658715	2.03003
ENSG00000005893	ENSG00000005893	LAMP2	5526	0.414043	0.908315	6.35245	12.994	0.000312497	0.00660141	1.87685
ENSG00000185271	ENSG00000185271	KLHL33	5501	0.468824	4.59159	1.61483	12.9873	0.00031361	0.00661021	24.1106
ENSG00000164325	ENSG00000164325	TMEM174	1759	0.498579	5.58859	0.354363	12.967	0.000317033	0.00666014	48.121
ENSG00000166801	ENSG00000166801	FAM111A	7221	0.424733	1.42477	3.63428	12.9544	0.000319178	0.00668301	2.68472
ENSG00000120694	ENSG00000120694	HSPH1	8390	0.414303	1.26668	6.17553	12.9287	0.000323581	0.00675283	2.40607
ENSG00000176595	ENSG00000176595	KBTBD11	6710	0.550969	1.6955	3.85969	12.8902	0.000330312	0.00686311	3.23888
ENSG00000176641	ENSG00000176641	RNF152	10632	0.442814	1.57344	5.29365	12.8795	0.000332195	0.00688714	2.97613
ENSG00000177606	ENSG00000177606	JUN	3540	0.566667	1.76117	7.93229	12.8747	0.000333057	0.00689749	3.38974
ENSG00000172995	ENSG00000172995	ARPP21	10092	0.42499	4.30061	0.635976	12.8706	0.00033378	0.00690491	19.7066
ENSG00000142166	ENSG00000142166	IFNAR1	6301	0.429773	1.08379	6.01867	12.8495	0.000337565	0.00696801	2.1196
ENSG00000166664	ENSG00000166664	CHRFAM7A	6837	0.44581	2.45838	1.41483	12.8387	0.000339523	0.00699322	5.49597
ENSG00000005249	ENSG00000005249	PRKAR2B	4318	0.400417	1.02488	5.36672	12.8316	0.000340822	0.00701237	2.03479
ENSG00000128645	ENSG00000128645	HOXD1	1975	0.562025	3.5586	1.57716	12.8044	0.00034581	0.00709958	11.7827
ENSG00000139116	ENSG00000139116	KIF21A	10117	0.401008	1.65894	3.36824	12.786	0.000349218	0.00716181	3.15785
ENSG00000154556	ENSG00000154556	SORBS2	17161	0.404289	2.42216	7.47642	12.76	0.00035412	0.00725449	5.35972
ENSG00000113140	ENSG00000113140	SPARC	4831	0.481888	1.13344	11.2194	12.7579	0.000354503	0.0072545	2.19382
ENSG00000168394	ENSG00000168394	TAP1	4805	0.504891	3.26716	1.8751	12.7529	0.000355449	0.00726603	9.62748
ENSG00000144959	ENSG00000144959	NCEH1	4808	0.452995	1.29886	3.98211	12.7302	0.000359799	0.00733125	2.46034
ENSG00000102174	ENSG00000102174	PHEX	6384	0.401629	2.70854	0.945859	12.7275	0.000360321	0.00733401	6.5366
ENSG00000182050	ENSG00000182050	MGAT4C	27763	0.315996	3.81033	0.764097	12.7182	0.000362121	0.00735485	14.0289
ENSG00000161281	ENSG00000161281	COX7A1	1006	0.602386	5.53559	0.445171	12.6999	0.00036567	0.00741108	46.3852
ENSG00000151962	ENSG00000151962	RBM46	4027	0.379687	5.0526	0.351733	12.6843	0.000368735	0.00746521	33.1883
ENSG00000175592	ENSG00000175592	FOSL1	1887	0.649179	1.51432	4.3473	12.658	0.000373964	0.00754691	2.85665
ENSG00000082996	ENSG00000082996	RNF13	3635	0.423384	1.28491	4.48294	12.6309	0.000379421	0.0076246	2.43666
ENSG00000120094	ENSG00000120094	HOXB1	2476	0.584006	5.3997	0.192752	12.6156	0.000382545	0.00767924	42.2155
ENSG00000125879	ENSG00000125879	OTOR	2198	0.402184	5.62331	0.518292	12.5836	0.000389151	0.00778712	49.2929
ENSG00000171595	ENSG00000171595	DNAI2	2851	0.571028	3.98149	0.38375	12.5768	0.000390575	0.00780738	15.796
ENSG00000143153	ENSG00000143153	ATP1B1	2962	0.474004	1.5125	7.11258	12.554	0.000395368	0.00789487	2.85304
ENSG00000114021	ENSG00000114021	NIT2	9264	0.426813	1.16704	4.47167	12.5037	0.000406144	0.00808453	2.24551
ENSG00000133316	ENSG00000133316	WDR74	4247	0.519425	1.05834	6.95154	12.4967	0.000407681	0.00809899	2.08253
ENSG00000169604	ENSG00000169604	ANTXR1	8185	0.452535	1.34984	6.33278	12.4965	0.000407725	0.00809899	2.54884
ENSG00000118985	ENSG00000118985	ELL2	7328	0.464656	1.12565	4.70917	12.4893	0.00040929	0.00812158	2.182
ENSG00000132563	ENSG00000132563	REEP2	3284	0.625761	2.12344	2.63015	12.4745	0.000412546	0.00816909	4.35731
ENSG00000165762	ENSG00000165762	OR4K2	8694	0.338854	5.19554	0.0585514	12.446	0.000418897	0.00826896	36.645
ENSG00000188211	ENSG00000188211	NCR3LG1	6438	0.468468	1.91017	2.67983	12.4357	0.000421204	0.00830404	3.75854
ENSG00000163618	ENSG00000163618	CADPS	14638	0.416724	3.92222	1.27675	12.4342	0.000421549	0.00830404	15.1602
ENSG00000146072	ENSG00000146072	TNFRSF21	3595	0.492072	1.09274	6.66807	12.4256	0.000423482	0.00833345	2.13279
ENSG00000163380	ENSG00000163380	LMOD3	4276	0.420253	4.02704	0.441336	12.3996	0.00042942	0.00844156	16.3027
ENSG00000135046	ENSG00000135046	ANXA1	4561	0.369217	1.05047	7.07208	12.3684	0.000436651	0.00856594	2.0712
ENSG00000117595	ENSG00000117595	IRF6	4965	0.482377	2.12159	1.92927	12.3424	0.000442777	0.00867714	4.35174
ENSG00000088827	ENSG00000088827	SIGLEC1	7886	0.551103	3.74874	0.525526	12.34	0.000443353	0.00867946	13.4426
ENSG00000092067	ENSG00000092067	CEBPE	1554	0.592021	5.24821	0.364468	12.3191	0.000448342	0.00875005	38.0073
ENSG00000266964	ENSG00000266964	FXYD1	1926	0.645379	5.29406	1.5197	12.3055	0.00045162	0.00880496	39.2348
ENSG00000121310	ENSG00000121310	ECHDC2	11572	0.46889	2.08412	2.21267	12.3026	0.000452339	0.00880993	4.24016
ENSG00000198722	ENSG00000198722	UNC13B	17916	0.454454	0.897989	7.18394	12.2774	0.000458482	0.00890724	1.86347
ENSG00000134775	ENSG00000134775	FHOD3	7965	0.49818	1.99954	5.01823	12.2575	0.000463382	0.0089881	3.99873
ENSG00000168702	ENSG00000168702	LRP1B	17040	0.377054	2.61381	1.86466	12.2501	0.000465242	0.00900576	6.1212
ENSG00000172594	ENSG00000172594	SMPDL3A	2349	0.396765	1.68611	3.01194	12.2237	0.000471858	0.00911522	3.21788
ENSG00000283154	ENSG00000283154	IQCJ-SCHIP1	4409	0.496031	1.30779	5.02898	12.1756	0.00048419	0.00932496	2.47562
ENSG00000159261	ENSG00000159261	CLDN14	2853	0.397476	5.14764	0.120239	12.1613	0.000487917	0.00936819	35.4482
ENSG00000156011	ENSG00000156011	PSD3	15213	0.421482	1.80668	4.75043	12.1513	0.000490534	0.00940894	3.49835
ENSG00000249884	ENSG00000249884	RNF103-CHMP3	1503	0.471723	0.899818	5.6851	12.1328	0.000495421	0.00947392	1.86583
ENSG00000174514	ENSG00000174514	MFSD4A	5790	0.493782	2.79975	2.69381	12.1172	0.000499598	0.00954419	6.96319
ENSG00000011465	ENSG00000011465	DCN	12847	0.361252	3.97079	0.222294	12.1145	0.000500307	0.00954812	15.6793
ENSG00000078795	ENSG00000078795	PKD2L2	4653	0.395014	4.22231	0.735718	12.0924	0.000506284	0.00964278	18.6656
ENSG00000182253	ENSG00000182253	SYNM	7819	0.525131	1.87272	6.224	12.0716	0.000511946	0.0097205	3.66223
ENSG00000203757	ENSG00000203757	OR6K3	1875	0.371733	5.58219	0.0879181	12.0681	0.000512927	0.0097205	47.9077
ENSG00000046653	ENSG00000046653	GPM6B	5675	0.448811	1.75894	4.47204	12.0446	0.00051942	0.00982393	3.3845
ENSG00000121577	ENSG00000121577	POPDC2	2445	0.411043	3.81545	3.65992	12.0411	0.000520409	0.00983283	14.0788
ENSG00000244537	ENSG00000244537	KRTAP4-2	763	0.534731	5.33213	0.466621	12.0222	0.000525712	0.00991328	40.2839
ENSG00000255690	ENSG00000255690	TRIL	4935	0.567984	2.77028	1.17654	12.0098	0.000529212	0.00995947	6.82238
ENSG00000101916	ENSG00000101916	TLR8	4353	0.398346	4.78792	0.449735	12.0042	0.000530805	0.00997955	27.6253
ENSG00000234745	ENSG00000234745	HLA-B	3051	0.597509	1.94894	4.04836	11.9698	0.000540687	0.0101252	3.86091
ENSG00000129625	ENSG00000129625	REEP5	4230	0.476832	0.842052	6.58971	11.9022	0.000560683	0.0104893	1.7926
ENSG00000156269	ENSG00000156269	NAA11	2701	0.400592	5.25027	0.115338	11.8911	0.00056404	0.0105302	38.0618
ENSG00000186377	ENSG00000186377	CYP4X1	2548	0.466641	5.21261	0.139857	11.8707	0.000570254	0.010616	37.0811
ENSG00000198788	ENSG00000198788	MUC2	12667	0.61601	2.76593	0.787231	11.8348	0.000581326	0.0107904	6.80187
ENSG00000102781	ENSG00000102781	KATNAL1	8105	0.396792	0.948792	5.30171	11.8126	0.000588298	0.0109091	1.93026
ENSG00000102760	ENSG00000102760	RGCC	1032	0.535853	1.80739	5.78581	11.793	0.000594554	0.0109929	3.50009
ENSG00000163346	ENSG00000163346	PBXIP1	3851	0.531291	0.87272	6.58099	11.7729	0.000600998	0.0110691	1.83111
ENSG00000177354	ENSG00000177354	C10orf71	5411	0.559786	4.43938	0.515531	11.7728	0.000601012	0.0110691	21.6964
ENSG00000113805	ENSG00000113805	CNTN3	5109	0.324917	5.21857	0.286257	11.7588	0.000605559	0.011104	37.2344
ENSG00000168309	ENSG00000168309	FAM107A	5321	0.509491	3.0257	0.705318	11.7548	0.000606868	0.011104	8.14381
ENSG00000135218	ENSG00000135218	CD36	10880	0.362868	3.35759	0.515895	11.7531	0.000607405	0.011104	10.2503
ENSG00000112379	ENSG00000112379	ARFGEF3	14877	0.45809	1.57303	3.82494	11.7529	0.00060749	0.011104	2.9753
ENSG00000163820	ENSG00000163820	FYCO1	8895	0.485329	0.879695	6.05434	11.7293	0.000615243	0.0112223	1.83999
ENSG00000099860	ENSG00000099860	GADD45B	2138	0.602432	1.65585	4.33132	11.7197	0.00061841	0.0112692	3.1511
ENSG00000211445	ENSG00000211445	GPX3	3163	0.567499	1.17366	4.65322	11.7143	0.000620203	0.011291	2.25584
ENSG00000077522	ENSG00000077522	ACTN2	5530	0.474141	3.47836	5.12225	11.7077	0.000622408	0.0113203	11.1453
ENSG00000165410	ENSG00000165410	CFL2	7179	0.392116	0.965855	5.02408	11.704	0.000623651	0.0113321	1.95322
ENSG00000120279	ENSG00000120279	MYCT1	3030	0.379868	0.870926	7.54573	11.6885	0.000628866	0.0113832	1.82884
ENSG00000133020	ENSG00000133020	MYH8	6041	0.394306	4.54227	0.0738664	11.6743	0.000633692	0.0114596	23.3002
ENSG00000197410	ENSG00000197410	DCHS2	20429	0.412404	4.03456	0.212189	11.6664	0.000636383	0.0114973	16.3879
ENSG00000173156	ENSG00000173156	RHOD	1265	0.644269	2.12529	1.68094	11.6565	0.000639788	0.011536	4.36291
ENSG00000107331	ENSG00000107331	ABCA2	11514	0.66658	1.12773	6.19975	11.6322	0.000648204	0.0116664	2.18515
ENSG00000171766	ENSG00000171766	GATM	6644	0.395244	3.4435	1.71029	11.629	0.000649298	0.0116751	10.8792
ENSG00000132718	ENSG00000132718	SYT11	5240	0.463168	1.1626	4.93891	11.6046	0.000657886	0.011809	2.23861
ENSG00000171451	ENSG00000171451	DSEL	9531	0.422516	1.33488	3.49791	11.6043	0.000657991	0.011809	2.52255
ENSG00000138604	ENSG00000138604	GLCE	6630	0.393816	1.75999	4.9629	11.5938	0.000661711	0.0118645	3.38695
ENSG00000161011	ENSG00000161011	SQSTM1	7654	0.584662	1.16822	8.18171	11.5798	0.000666735	0.0119433	2.24735
ENSG00000139370	ENSG00000139370	SLC15A4	5496	0.495451	4.53096	0.60831	11.5746	0.000668595	0.011954	23.1182
ENSG00000156738	ENSG00000156738	MS4A1	4872	0.382184	5.03372	0.647036	11.563	0.000672783	0.0120137	32.7568
ENSG00000127920	ENSG00000127920	GNG11	3055	0.421931	0.948561	8.58485	11.5562	0.000675251	0.012039	1.92995
ENSG00000172031	ENSG00000172031	EPHX4	2251	0.424256	3.24753	1.45557	11.5519	0.000676803	0.0120553	9.49735
ENSG00000204540	ENSG00000204540	PSORS1C1	5781	0.546445	2.36611	2.45151	11.5343	0.000683229	0.0121243	5.15549
ENSG00000105520	ENSG00000105520	PLPPR2	3273	0.626948	1.01671	5.09942	11.5256	0.000686451	0.0121701	2.0233
ENSG00000117280	ENSG00000117280	RAB29	3882	0.4678	1.3003	3.53591	11.5216	0.000687933	0.0121753	2.46281
ENSG00000136810	ENSG00000136810	TXN	1142	0.565674	0.857488	6.18925	11.5213	0.000688028	0.0121753	1.81188
ENSG00000005108	ENSG00000005108	THSD7A	10929	0.372587	1.11635	4.78092	11.5144	0.00069059	0.0121927	2.16798
ENSG00000139629	ENSG00000139629	GALNT6	7347	0.536001	1.56129	4.01101	11.514	0.000690735	0.0121927	2.95117
ENSG00000150457	ENSG00000150457	LATS2	5578	0.555575	0.867281	6.24414	11.5106	0.000692021	0.0121927	1.82422
ENSG00000183283	ENSG00000183283	DAZAP2	5731	0.483336	0.930123	6.35135	11.4963	0.00069735	0.0122544	1.90544
ENSG00000066697	ENSG00000066697	MSANTD3	3253	0.475254	1.1065	5.20196	11.4954	0.000697671	0.0122544	2.15323
ENSG00000110436	ENSG00000110436	SLC1A2	22835	0.433633	3.93926	0.187155	11.4939	0.000698232	0.0122544	15.3403
ENSG00000135047	ENSG00000135047	CTSL	2366	0.522823	0.922873	6.50076	11.4892	0.000700021	0.0122617	1.89589
ENSG00000050344	ENSG00000050344	NFE2L3	4249	0.453754	1.332	3.58617	11.4506	0.000714716	0.0125075	2.51751
ENSG00000187242	ENSG00000187242	KRT12	2878	0.433287	4.50528	0.180157	11.4372	0.000719886	0.0125678	22.7104
ENSG00000175894	ENSG00000175894	TSPEAR	4471	0.531648	4.73944	1.12391	11.4253	0.000724506	0.0126107	26.7124
ENSG00000104361	ENSG00000104361	NIPAL2	5599	0.413109	1.62061	3.32326	11.4251	0.000724601	0.0126107	3.07505
ENSG00000206190	ENSG00000206190	ATP10A	8409	0.502795	3.71876	0.912003	11.3991	0.000734785	0.0127296	13.1661
ENSG00000134668	ENSG00000134668	SPOCD1	7085	0.500635	2.01546	2.71724	11.3814	0.000741819	0.012828	4.04311
ENSG00000070729	ENSG00000070729	CNGB1	7298	0.506988	4.78324	2.21257	11.3776	0.000743362	0.0128333	27.5358
ENSG00000115963	ENSG00000115963	RND3	3594	0.38286	2.87916	3.18335	11.3724	0.000745436	0.0128437	7.3572
ENSG00000143315	ENSG00000143315	PIGM	7039	0.398778	1.12203	4.12669	11.362	0.000749611	0.0128922	2.17653
ENSG00000095587	ENSG00000095587	TLL2	8151	0.508036	3.76406	0.232903	11.3588	0.000750898	0.0129027	13.5861
ENSG00000136153	ENSG00000136153	LMO7	14367	0.404469	2.083	3.93523	11.3486	0.000755061	0.012953	4.23688
ENSG00000139973	ENSG00000139973	SYT16	15234	0.388145	2.60764	0.892536	11.3419	0.000757773	0.0129855	6.09505
ENSG00000196072	ENSG00000196072	BLOC1S2	2943	0.50051	0.975052	4.89978	11.3152	0.000768746	0.0131379	1.96571
ENSG00000182771	ENSG00000182771	GRID1	5927	0.562848	3.40215	1.49724	11.297	0.000776315	0.0132434	10.5718
ENSG00000170561	ENSG00000170561	IRX2	3384	0.618794	3.14914	1.68148	11.2891	0.000779646	0.0132883	8.87128
ENSG00000131042	ENSG00000131042	LILRB2	3810	0.570079	5.232	0.0910793	11.2499	0.000796264	0.0135327	37.5827
ENSG00000143318	ENSG00000143318	CASQ1	2176	0.505515	4.43282	0.066659	11.2486	0.000796837	0.0135327	21.5979
ENSG00000165583	ENSG00000165583	SSX5	1484	0.437332	5.38351	-0.00301078	11.2447	0.000798519	0.0135491	41.7443
ENSG00000101384	ENSG00000101384	JAG1	9298	0.500108	1.41093	8.27578	11.2256	0.000806774	0.0136525	2.65909
ENSG00000197170	ENSG00000197170	PSMD12	5364	0.41909	1.02729	5.90996	11.2071	0.000814868	0.0137656	2.03819
ENSG00000080503	ENSG00000080503	SMARCA2	18595	0.448293	1.53803	6.59597	11.207	0.000814906	0.0137656	2.90397
ENSG00000171155	ENSG00000171155	C1GALT1C1	1785	0.459384	1.37688	3.73457	11.2045	0.000816004	0.0137719	2.59706
ENSG00000160223	ENSG00000160223	ICOSLG	9341	0.580452	1.653	3.85909	11.2007	0.000817648	0.0137786	3.14486
ENSG00000151468	ENSG00000151468	CCDC3	3683	0.490633	1.75559	4.48099	11.2003	0.000817853	0.0137786	3.37664
ENSG00000135525	ENSG00000135525	MAP7	5447	0.463925	2.68893	1.38132	11.1836	0.000825256	0.013891	6.44837
ENSG00000113389	ENSG00000113389	NPR3	9866	0.430975	1.73598	2.60887	11.1509	0.000839905	0.0141002	3.33107
ENSG00000139266	ENSG00000139266	MARCH9	4005	0.558552	1.64707	3.41874	11.1405	0.000844625	0.0141625	3.13197
ENSG00000083444	ENSG00000083444	PLOD1	5320	0.568797	1.02708	8.34517	11.1381	0.000845737	0.0141625	2.03789
ENSG00000145476	ENSG00000145476	CYP4V2	9807	0.441929	1.36742	4.00244	11.129	0.000849906	0.0142176	2.58009
ENSG00000197177	ENSG00000197177	ADGRA1	6503	0.632939	4.01673	0.321425	11.1258	0.000851336	0.0142289	16.1866
ENSG00000176177	ENSG00000176177	ENTHD1	3068	0.414602	5.08729	0.591074	11.117	0.000855418	0.0142846	33.9959
ENSG00000057294	ENSG00000057294	PKP2	7043	0.427375	2.25126	4.14072	11.112	0.000857696	0.01431	4.76098
ENSG00000147168	ENSG00000147168	IL2RG	2760	0.500362	5.17084	0.879466	11.0898	0.000868019	0.0144695	36.0228
ENSG00000115561	ENSG00000115561	CHMP3	7018	0.413223	0.821341	6.40032	11.085	0.000870308	0.0144822	1.76705
ENSG00000071073	ENSG00000071073	MGAT4A	9630	0.421599	1.16135	3.87551	11.0705	0.000877128	0.0145603	2.23667
ENSG00000004139	ENSG00000004139	SARM1	11137	0.555625	1.33341	4.57367	11.0701	0.0008773	0.0145603	2.51997
ENSG00000204479	ENSG00000204479	PRAMEF17	1578	0.506337	4.98014	0.255118	11.0463	0.000888638	0.0147098	31.5625
ENSG00000100647	ENSG00000100647	SUSD6	5830	0.524528	0.850919	6.7981	11.0374	0.000892919	0.0147678	1.80365
ENSG00000196569	ENSG00000196569	LAMA2	10358	0.464665	4.69158	6.728	11.0286	0.000897158	0.014825	25.8408
ENSG00000103067	ENSG00000103067	ESRP2	5563	0.598957	3.40498	0.436041	11.0212	0.000900749	0.0148714	10.5925
ENSG00000181847	ENSG00000181847	TIGIT	6091	0.464292	4.33374	0.305597	11.013	0.000904761	0.0149243	20.1644
ENSG00000086991	ENSG00000086991	NOX4	6096	0.333169	1.8759	4.31461	11.0114	0.000905527	0.0149243	3.67031
ENSG00000018625	ENSG00000018625	ATP1A2	6298	0.533344	2.82304	1.05356	10.9431	0.000939521	0.0153979	7.07654
ENSG00000116954	ENSG00000116954	RRAGC	5167	0.465067	1.04183	4.73109	10.9423	0.000939944	0.0153979	2.05884
ENSG00000138675	ENSG00000138675	FGF5	5998	0.389963	4.51013	0.124898	10.9388	0.000941699	0.0154133	22.7868
ENSG00000154917	ENSG00000154917	RAB6B	6005	0.559201	1.97134	1.84947	10.932	0.000945181	0.015457	3.92133
ENSG00000141161	ENSG00000141161	UNC45B	5679	0.485121	3.14199	3.84202	10.919	0.000951842	0.0155525	8.82742
ENSG00000077935	ENSG00000077935	SMC1B	4253	0.442746	5.20627	0.256796	10.8769	0.000973716	0.0158417	36.9183
ENSG00000172403	ENSG00000172403	SYNPO2	14034	0.411928	4.26896	3.20843	10.8119	0.00100851	0.0163656	19.2791
ENSG00000121053	ENSG00000121053	EPX	2708	0.595643	4.74969	0.454214	10.8066	0.00101136	0.0163979	26.9028
ENSG00000010282	ENSG00000010282	HHATL	2891	0.582152	4.62801	1.95721	10.7328	0.00105256	0.0170077	24.7269
ENSG00000142867	ENSG00000142867	BCL10	4618	0.41165	1.08962	5.51252	10.7311	0.00105349	0.0170083	2.12818
ENSG00000022556	ENSG00000022556	NLRP2	6313	0.507683	4.30259	0.0882923	10.722	0.00105868	0.0170549	19.7337
ENSG00000082497	ENSG00000082497	SERTAD4	5467	0.402049	3.23675	1.00566	10.6876	0.00107854	0.0172949	9.42666
ENSG00000176563	ENSG00000176563	CNTD1	3378	0.436649	3.9689	0.0894682	10.6833	0.00108108	0.0173049	15.6588
ENSG00000204388	ENSG00000204388	HSPA1B	2521	0.587465	1.69071	7.13079	10.6826	0.00108148	0.0173049	3.22816
ENSG00000175262	ENSG00000175262	C1orf127	3573	0.513574	4.75443	-0.159186	10.6819	0.0010819	0.0173049	26.9915
ENSG00000171791	ENSG00000171791	BCL2	11765	0.432724	1.57471	4.63169	10.6722	0.00108756	0.0173772	2.97876
ENSG00000100644	ENSG00000100644	HIF1A	5151	0.386527	0.947826	8.07102	10.6711	0.00108825	0.0173772	1.92896
ENSG00000121039	ENSG00000121039	RDH10	5321	0.464011	1.69732	2.32902	10.6632	0.00109286	0.0174361	3.24298
ENSG00000186652	ENSG00000186652	PRG2	1838	0.491839	2.3204	1.02547	10.6518	0.00109966	0.0175151	4.99471
ENSG00000179564	ENSG00000179564	LSMEM2	1494	0.575636	5.19799	0.115949	10.6466	0.00110276	0.0175498	36.7071
ENSG00000196482	ENSG00000196482	ESRRG	10912	0.47434	3.22998	1.72315	10.6407	0.00110623	0.0175903	9.38253
ENSG00000152332	ENSG00000152332	UHMK1	9246	0.37454	0.895929	5.6554	10.6292	0.00111315	0.0176707	1.86081
ENSG00000174963	ENSG00000174963	ZIC4	8568	0.493697	3.58314	0.462048	10.6251	0.00111564	0.0176954	11.9848
ENSG00000130517	ENSG00000130517	PGPEP1	7520	0.532048	0.826201	6.59918	10.6176	0.00112016	0.0177374	1.77301
ENSG00000106078	ENSG00000106078	COBL	14349	0.503519	2.39221	1.56049	10.6017	0.00112981	0.0178604	5.24959
ENSG00000167972	ENSG00000167972	ABCA3	7804	0.548309	0.950058	7.42225	10.5757	0.00114583	0.0180985	1.93195
ENSG00000184743	ENSG00000184743	ATL3	7600	0.468289	1.03801	6.37618	10.5593	0.00115608	0.0182149	2.05339
ENSG00000188694	ENSG00000188694	KRTAP24-1	1650	0.425455	4.83328	-0.218791	10.5298	0.00117465	0.0184769	28.5078
ENSG00000074211	ENSG00000074211	PPP2R2C	9198	0.526854	2.77545	0.961495	10.525	0.00117771	0.0184904	6.84689
ENSG00000138772	ENSG00000138772	ANXA3	5123	0.444466	2.17499	3.19586	10.4897	0.00120041	0.018754	4.51581
ENSG00000157064	ENSG00000157064	NMNAT2	7165	0.456385	2.37494	1.07961	10.489	0.00120085	0.018754	5.18714
ENSG00000075429	ENSG00000075429	CACNG5	1311	0.608696	4.52808	0.141297	10.4885	0.00120117	0.018754	23.0721
ENSG00000129003	ENSG00000129003	VPS13C	19703	0.36634	0.824703	6.95016	10.4802	0.00120663	0.018788	1.77117
ENSG00000162413	ENSG00000162413	KLHL21	6901	0.589045	1.0081	5.00163	10.4791	0.00120731	0.018788	2.01126
ENSG00000112782	ENSG00000112782	CLIC5	9395	0.424588	3.39531	0.279319	10.475	0.00121001	0.0188146	10.5218
ENSG00000172667	ENSG00000172667	ZMAT3	9646	0.411984	1.05896	6.70952	10.4718	0.00121209	0.0188316	2.08343
ENSG00000134030	ENSG00000134030	CTIF	8100	0.581481	0.84464	6.54566	10.4624	0.00121829	0.0189124	1.79582
ENSG00000081087	ENSG00000081087	OSTM1	5325	0.506103	1.03459	4.34033	10.4598	0.00121999	0.0189233	2.04854
ENSG00000172379	ENSG00000172379	ARNT2	7741	0.522026	2.12418	1.73068	10.4564	0.00122224	0.0189427	4.35956
ENSG00000165886	ENSG00000165886	UBTD1	1706	0.664713	0.980755	5.21074	10.4514	0.00122557	0.0189609	1.9735
ENSG00000149380	ENSG00000149380	P4HA3	4009	0.435271	4.81395	0.387963	10.4436	0.00123076	0.0190126	28.1283
ENSG00000065308	ENSG00000065308	TRAM2	6908	0.492038	1.01519	7.04186	10.44	0.00123313	0.0190338	2.02116
ENSG00000185818	ENSG00000185818	NAT8L	5871	0.641799	2.35977	1.5542	10.4135	0.00125096	0.0192308	5.13287
ENSG00000174348	ENSG00000174348	PODN	4900	0.582245	3.92752	3.19779	10.4103	0.00125317	0.0192424	15.2161
ENSG00000121966	ENSG00000121966	CXCR4	2224	0.571043	2.06942	8.08376	10.4087	0.00125424	0.0192424	4.19719
ENSG00000150938	ENSG00000150938	CRIM1	7122	0.461668	1.46384	9.03027	10.4079	0.00125476	0.0192424	2.75842
ENSG00000154493	ENSG00000154493	C10orf90	5255	0.383635	4.66425	-0.137586	10.4042	0.00125726	0.0192651	25.356
ENSG00000178922	ENSG00000178922	HYI	2740	0.59854	1.04024	5.89325	10.3949	0.00126365	0.0193474	2.05657
ENSG00000256043	ENSG00000256043	CTSO	2954	0.430264	1.50778	3.06629	10.3915	0.00126595	0.019367	2.84371
ENSG00000144455	ENSG00000144455	SUMF1	6952	0.420742	0.994463	4.67604	10.3879	0.00126841	0.019389	1.99234
ENSG00000007264	ENSG00000007264	MATK	4141	0.524028	2.88873	1.75868	10.3747	0.00127757	0.0195001	7.40618
ENSG00000125356	ENSG00000125356	NDUFA1	766	0.537859	0.840262	5.93999	10.3574	0.00128954	0.0196494	1.79038
ENSG00000145358	ENSG00000145358	DDIT4L	2994	0.467268	2.39453	2.06629	10.3574	0.00128959	0.0196494	5.25806
ENSG00000100292	ENSG00000100292	HMOX1	2405	0.579626	1.07653	4.5953	10.35	0.00129473	0.0196981	2.10896
ENSG00000152785	ENSG00000152785	BMP3	5734	0.392222	1.87242	1.84921	10.3498	0.00129486	0.0196981	3.66146
ENSG00000165071	ENSG00000165071	TMEM71	3332	0.392557	3.57607	0.229744	10.3459	0.00129764	0.0197245	11.9262
ENSG00000145526	ENSG00000145526	CDH18	4853	0.363487	4.63287	-0.0749629	10.3326	0.00130701	0.0198354	24.8104
ENSG00000163359	ENSG00000163359	COL6A3	19633	0.441807	2.08598	5.71745	10.3012	0.00132942	0.0200789	4.24564
ENSG00000167202	ENSG00000167202	TBC1D2B	9763	0.471884	0.866242	5.98618	10.2905	0.00133715	0.0201796	1.82291
ENSG00000141316	ENSG00000141316	SPACA3	1230	0.557724	4.90082	-0.204815	10.2818	0.00134348	0.0202269	29.8741
ENSG00000105409	ENSG00000105409	ATP1A3	5989	0.581399	3.34503	0.464568	10.2752	0.0013483	0.0202833	10.1614
ENSG00000109158	ENSG00000109158	GABRA4	12131	0.384882	4.64112	0.102905	10.2404	0.00137395	0.0206365	24.9526
ENSG00000182220	ENSG00000182220	ATP6AP2	9560	0.393933	0.834317	6.17562	10.2172	0.00139136	0.0208536	1.78301
ENSG00000228075	ENSG00000228075	BOD1L2	3239	0.456622	3.70373	0.153687	10.2168	0.00139171	0.0208536	13.0297
ENSG00000146648	ENSG00000146648	EGFR	12521	0.475282	2.12615	2.76126	10.2049	0.00140071	0.020972	4.36551
ENSG00000206432	ENSG00000206432	TMEM200C	10638	0.480917	3.81479	1.64625	10.1959	0.00140752	0.0210573	14.0723
ENSG00000162144	ENSG00000162144	CYB561A3	10597	0.525337	0.931213	5.94747	10.1933	0.00140951	0.0210704	1.90688
ENSG00000135914	ENSG00000135914	HTR2B	2246	0.340606	4.72289	-0.244306	10.1874	0.00141401	0.0211131	26.4078
ENSG00000168398	ENSG00000168398	BDKRB2	6845	0.523302	1.96211	2.50126	10.1415	0.00144971	0.0215357	3.89632
ENSG00000095794	ENSG00000095794	CREM	5699	0.422355	0.883528	5.42713	10.1326	0.00145671	0.0216127	1.84488
ENSG00000166479	ENSG00000166479	TMX3	7637	0.382349	0.810108	6.24253	10.132	0.00145718	0.0216127	1.75334
ENSG00000125538	ENSG00000125538	IL1B	3096	0.459302	4.86353	0.0914584	10.1031	0.00148018	0.0219026	29.1119
ENSG00000100167	ENSG00000100167	SEPT3	7153	0.532644	3.12789	0.513513	10.0998	0.00148289	0.0219255	8.74153
ENSG00000170153	ENSG00000170153	RNF150	11007	0.378486	1.70135	3.7253	10.0894	0.00149123	0.0220146	3.25204
ENSG00000134590	ENSG00000134590	RTL8C	1181	0.602879	0.859657	6.54832	10.08	0.00149884	0.0221097	1.81461
ENSG00000186714	ENSG00000186714	CCDC73	7875	0.381968	3.76819	0.085177	10.0713	0.00150597	0.0221976	13.625
ENSG00000110660	ENSG00000110660	SLC35F2	3717	0.475383	1.39989	3.76808	10.0694	0.00150753	0.0222034	2.63882
ENSG00000006377	ENSG00000006377	DLX6	3449	0.543926	4.2137	0.589122	10.0617	0.0015138	0.0222783	18.5545
ENSG00000154646	ENSG00000154646	TMPRSS15	4233	0.360973	4.89577	-0.0286966	10.0343	0.00153653	0.0225778	29.7696
ENSG00000169836	ENSG00000169836	TACR3	5190	0.366281	4.67264	-0.142471	10.0268	0.00154277	0.022652	25.5037
ENSG00000151715	ENSG00000151715	TMEM45B	3027	0.459861	1.97284	2.13112	10.0049	0.00156121	0.0228873	3.92541
ENSG00000020577	ENSG00000020577	SAMD4A	12170	0.477239	0.957189	6.51813	9.98157	0.00158115	0.0231081	1.94152
ENSG00000013288	ENSG00000013288	MAN2B2	8898	0.574511	0.867439	5.7263	9.97523	0.0015866	0.02317	1.82442
ENSG00000188641	ENSG00000188641	DPYD	7131	0.344412	1.77159	2.89673	9.96793	0.0015929	0.0232441	3.41429
ENSG00000140798	ENSG00000140798	ABCC12	8699	0.42982	4.34107	-0.141878	9.96299	0.00159718	0.0232887	20.2672
ENSG00000108784	ENSG00000108784	NAGLU	3004	0.641478	0.958586	4.91847	9.96056	0.0015993	0.0232963	1.9434
ENSG00000206560	ENSG00000206560	ANKRD28	11276	0.402359	0.99723	5.08992	9.95956	0.00160016	0.0232963	1.99616
ENSG00000049130	ENSG00000049130	KITLG	6205	0.412248	1.50554	6.19875	9.94723	0.00161092	0.0234349	2.8393
ENSG00000133872	ENSG00000133872	SARAF	2990	0.454849	0.940452	7.17698	9.94358	0.00161411	0.0234634	1.91913
ENSG00000198225	ENSG00000198225	FKBP1C	1579	0.472451	1.10068	4.90464	9.92984	0.00162621	0.0235768	2.14456
ENSG00000058335	ENSG00000058335	RASGRF1	9929	0.53661	3.14605	0.389061	9.92825	0.00162761	0.0235768	8.8523
ENSG00000175745	ENSG00000175745	NR2F1	4314	0.572323	2.00484	2.98438	9.90425	0.00164897	0.0238021	4.01344
ENSG00000183833	ENSG00000183833	MAATS1	7106	0.39347	4.48033	0.257875	9.90175	0.00165122	0.0238021	22.321
ENSG00000185189	ENSG00000185189	NRBP2	4924	0.606418	0.943127	5.50585	9.88383	0.00166737	0.0239986	1.92269
ENSG00000182255	ENSG00000182255	KCNA4	4195	0.434565	4.37306	0.503363	9.87344	0.00167682	0.0240979	20.7216
ENSG00000152952	ENSG00000152952	PLOD2	7646	0.402563	1.09491	4.43246	9.8682	0.0016816	0.0241484	2.136
ENSG00000163071	ENSG00000163071	SPATA18	4941	0.431694	0.940201	4.6243	9.86476	0.00168475	0.0241752	1.91879
ENSG00000044524	ENSG00000044524	EPHA3	6674	0.398412	4.20482	1.95358	9.84968	0.00169861	0.024319	18.4407
ENSG00000254656	ENSG00000254656	RTL1	5398	0.552612	3.23041	1.21815	9.84155	0.00170614	0.0243899	9.38536
ENSG00000162368	ENSG00000162368	CMPK1	3844	0.367066	0.849894	5.67197	9.78433	0.00176005	0.0251039	1.80237
ENSG00000135535	ENSG00000135535	CD164	7206	0.409242	0.932582	7.71036	9.76743	0.00177631	0.0252999	1.90869
ENSG00000134365	ENSG00000134365	CFHR4	2476	0.359855	4.97508	-0.167718	9.76727	0.00177646	0.0252999	31.452
ENSG00000106615	ENSG00000106615	RHEB	3535	0.516832	0.788202	6.31119	9.76186	0.00178169	0.0253407	1.72692
ENSG00000188730	ENSG00000188730	VWC2	11299	0.384459	3.27629	1.0185	9.76155	0.001782	0.0253407	9.68862
ENSG00000112936	ENSG00000112936	C7	5223	0.428106	3.3374	3.05806	9.74753	0.00179564	0.0254596	10.1078
ENSG00000231213	ENSG00000231213	PLSCR5	2140	0.321495	4.17549	0.0945422	9.74654	0.00179661	0.0254596	18.0696
ENSG00000102109	ENSG00000102109	PCSK1N	1363	0.674982	2.49519	1.453	9.70812	0.00183456	0.0259326	5.63801
ENSG00000249853	ENSG00000249853	HS3ST5	4104	0.504873	3.97014	0.333362	9.7027	0.00183997	0.0259898	15.6723
ENSG00000112245	ENSG00000112245	PTP4A1	5281	0.387805	0.859702	5.45365	9.69521	0.00184749	0.0260571	1.81466
ENSG00000147256	ENSG00000147256	ARHGAP36	3173	0.506146	4.48794	-0.0193803	9.68253	0.00186028	0.0262009	22.439
ENSG00000215012	ENSG00000215012	RTL10	6803	0.569014	1.32263	6.08688	9.68101	0.00186183	0.0262009	2.50122
ENSG00000111371	ENSG00000111371	SLC38A1	10015	0.45312	1.76088	7.22797	9.67462	0.00186831	0.0262727	3.38905
ENSG00000105855	ENSG00000105855	ITGB8	15156	0.391132	2.50212	1.08511	9.64022	0.00190363	0.0267099	5.66518
ENSG00000142224	ENSG00000142224	IL19	2587	0.470816	4.0439	0.233283	9.63679	0.00190718	0.0267191	16.4944
ENSG00000188573	ENSG00000188573	FBLL1	1519	0.693878	3.00102	1.16849	9.63659	0.00190739	0.0267191	8.00567
ENSG00000158711	ENSG00000158711	ELK4	12142	0.404711	0.782948	6.47272	9.63552	0.00190851	0.0267191	1.72064
ENSG00000185883	ENSG00000185883	ATP6V0C	1498	0.649533	0.782353	6.44226	9.62733	0.00191703	0.0267988	1.71993
ENSG00000119714	ENSG00000119714	GPR68	3278	0.558572	1.67152	2.49541	9.6108	0.00193436	0.0270212	3.18549
ENSG00000115295	ENSG00000115295	CLIP4	7775	0.401929	2.26909	1.29124	9.60537	0.00194009	0.0270814	4.82019
ENSG00000160593	ENSG00000160593	JAML	8587	0.434843	4.78313	-0.135139	9.59942	0.00194639	0.0271294	27.5338
ENSG00000163803	ENSG00000163803	PLB1	8238	0.520029	2.50385	1.65919	9.59392	0.00195222	0.0271828	5.67199
ENSG00000137699	ENSG00000137699	TRIM29	10218	0.509004	2.94421	0.415706	9.57387	0.00197366	0.0273887	7.69654
ENSG00000124429	ENSG00000124429	POF1B	4029	0.371308	4.53478	-0.0663558	9.56627	0.00198185	0.0274822	23.1795
ENSG00000058085	ENSG00000058085	LAMC2	6543	0.500993	3.02547	1.26339	9.55842	0.00199035	0.0275799	8.14251
ENSG00000188636	ENSG00000188636	RTL6	5495	0.570337	0.87744	5.33185	9.52959	0.00202185	0.0279755	1.83711
ENSG00000118596	ENSG00000118596	SLC16A7	13665	0.347091	1.25832	4.04112	9.51405	0.00203905	0.0281725	2.39216
ENSG00000116209	ENSG00000116209	TMEM59	9149	0.416439	0.813342	6.42707	9.51208	0.00204123	0.0281738	1.75728
ENSG00000155097	ENSG00000155097	ATP6V1C1	5851	0.393266	0.997148	5.51238	9.50884	0.00204484	0.0281738	1.99605
ENSG00000118492	ENSG00000118492	ADGB	7773	0.397659	4.077	-0.121569	9.49948	0.0020553	0.0282734	16.8772
ENSG00000119938	ENSG00000119938	PPP1R3C	2524	0.400555	4.07251	2.83805	9.49374	0.00206174	0.0283414	16.8247
ENSG00000152315	ENSG00000152315	KCNK13	2522	0.567407	3.77819	0.312367	9.49241	0.00206324	0.0283415	13.7198
ENSG00000137767	ENSG00000137767	SQOR	3088	0.496114	3.2726	1.59916	9.48441	0.00207225	0.028434	9.66384
ENSG00000108702	ENSG00000108702	CCL1	592	0.501689	4.83255	-0.129479	9.48377	0.00207297	0.028434	28.4933
ENSG00000054356	ENSG00000054356	PTPRN	8261	0.544849	1.27149	3.81841	9.47981	0.00207745	0.0284749	2.41412
ENSG00000068697	ENSG00000068697	LAPTM4A	1946	0.456321	0.778157	7.15014	9.47711	0.00208052	0.0284833	1.71494
ENSG00000170323	ENSG00000170323	FABP4	1396	0.330229	4.63747	-0.243353	9.46986	0.00208875	0.0285679	24.8896
ENSG00000135447	ENSG00000135447	PPP1R1A	3982	0.559016	3.4502	1.63802	9.4391	0.00212408	0.0290092	10.9298
ENSG00000116406	ENSG00000116406	EDEM3	7804	0.370707	0.848832	5.88643	9.43196	0.00213236	0.0290555	1.80104
ENSG00000148339	ENSG00000148339	SLC25A25	4936	0.572934	0.968575	4.90802	9.43179	0.00213256	0.0290555	1.95691
ENSG00000139278	ENSG00000139278	GLIPR1	6273	0.361071	2.96972	0.387642	9.41985	0.00214649	0.0291682	7.83385
ENSG00000108576	ENSG00000108576	SLC6A4	6983	0.483889	2.32643	0.922581	9.4133	0.00215418	0.0292518	5.01564
ENSG00000161267	ENSG00000161267	BDH1	9114	0.46445	2.11808	1.63026	9.37435	0.00220042	0.0297838	4.34117
ENSG00000183395	ENSG00000183395	PMCH	766	0.322454	4.63611	-0.235817	9.36073	0.00221684	0.029974	24.8661
ENSG00000135622	ENSG00000135622	SEMA4F	6227	0.530111	1.26562	3.47101	9.35866	0.00221935	0.0299865	2.4043
ENSG00000050030	ENSG00000050030	NEXMIF	11869	0.42135	3.41371	0.998976	9.35225	0.00222712	0.0300701	10.6569
ENSG00000147488	ENSG00000147488	ST18	14396	0.414143	3.7573	0.00710001	9.3437	0.00223754	0.0301678	13.5226
ENSG00000157873	ENSG00000157873	TNFRSF14	6219	0.635794	1.40209	2.99568	9.32729	0.00225766	0.0303772	2.64284
ENSG00000115084	ENSG00000115084	SLC35F5	7445	0.404567	0.790393	5.90842	9.32282	0.00226317	0.0304269	1.72955
ENSG00000154153	ENSG00000154153	RETREG1	4568	0.477014	2.95866	0.783916	9.29316	0.00230011	0.0308579	7.774
ENSG00000169208	ENSG00000169208	OR10G3	2640	0.379924	4.58655	0.20769	9.28763	0.00230706	0.0309293	24.0264
ENSG00000177548	ENSG00000177548	RABEP2	4566	0.509855	0.98981	5.32635	9.27469	0.00232342	0.0310739	1.98592
ENSG00000135312	ENSG00000135312	HTR1B	2021	0.564077	2.92835	2.33968	9.27392	0.0023244	0.0310739	7.61241
ENSG00000143816	ENSG00000143816	WNT9A	3971	0.644674	2.20465	1.03421	9.24345	0.00236339	0.0315064	4.60964
ENSG00000198535	ENSG00000198535	C2CD4A	3445	0.528882	3.51875	0.176009	9.23799	0.00237045	0.0315783	11.4617
ENSG00000145555	ENSG00000145555	MYO10	13963	0.448256	1.07849	8.9179	9.23007	0.00238072	0.0316928	2.11182
ENSG00000170345	ENSG00000170345	FOS	3238	0.534589	1.93192	5.73211	9.20244	0.00241692	0.0320645	3.81563
ENSG00000112530	ENSG00000112530	PACRG	2612	0.472435	4.44177	-0.134764	9.18829	0.00243568	0.032266	21.7324
ENSG00000110422	ENSG00000110422	HIPK3	7958	0.401231	0.835298	6.8913	9.17569	0.00245251	0.0324224	1.78423
ENSG00000138613	ENSG00000138613	APH1B	5494	0.43957	0.910797	4.68392	9.15995	0.00247369	0.0326555	1.88008
ENSG00000180720	ENSG00000180720	CHRM4	1511	0.607545	3.57139	0.341003	9.15245	0.00248386	0.0327536	11.8877
ENSG00000164251	ENSG00000164251	F2RL1	2958	0.45098	0.95677	4.68667	9.15064	0.00248631	0.0327536	1.94096
ENSG00000165521	ENSG00000165521	EML5	11000	0.378545	3.37774	0.114762	9.14397	0.00249539	0.0328117	10.3944
ENSG00000148346	ENSG00000148346	LCN2	1598	0.5801	4.19263	-0.0703058	9.13716	0.0025047	0.0328818	18.2855
ENSG00000166734	ENSG00000166734	CASC4	7095	0.410712	0.756812	5.82299	9.1338	0.00250929	0.0329193	1.68975
ENSG00000188549	ENSG00000188549	CCDC9B	7510	0.58988	1.81933	3.54588	9.11041	0.00254159	0.03332	3.52918
ENSG00000009790	ENSG00000009790	TRAF3IP3	7750	0.448	4.35409	-0.157795	9.10648	0.00254705	0.0333629	20.4508
ENSG00000185985	ENSG00000185985	SLITRK2	11881	0.438515	3.01048	0.965734	9.10309	0.00255178	0.0333736	8.05831
ENSG00000239474	ENSG00000239474	KLHL41	2620	0.394275	4.60167	0.13247	9.10241	0.00255272	0.0333736	24.2795
ENSG00000197208	ENSG00000197208	SLC22A4	2688	0.510417	1.68461	3.66476	9.09464	0.0025636	0.0334581	3.21453
ENSG00000105767	ENSG00000105767	CADM4	2246	0.596171	1.0481	4.91053	9.08808	0.0025728	0.033498	2.0678
ENSG00000179593	ENSG00000179593	ALOX15B	3028	0.582893	4.02431	-0.124579	9.08806	0.00257283	0.033498	16.2719
ENSG00000137261	ENSG00000137261	KIAA0319	7172	0.394869	2.45227	0.840189	9.08567	0.00257621	0.0335189	5.47275
ENSG00000128335	ENSG00000128335	APOL2	3484	0.528416	1.63362	4.52271	9.07967	0.00258466	0.0335829	3.1029
ENSG00000181733	ENSG00000181733	OR2Z1	1755	0.516809	4.79436	-0.226094	9.07286	0.00259432	0.0336853	27.7489
ENSG00000157388	ENSG00000157388	CACNA1D	20588	0.487177	3.05956	1.24932	9.05337	0.00262211	0.0340228	8.33718
ENSG00000228607	ENSG00000228607	CLDN25	754	0.559682	4.83956	-0.210369	9.04645	0.00263205	0.0341285	28.6321
ENSG00000204389	ENSG00000204389	HSPA1A	2483	0.597261	1.59096	7.48653	9.03467	0.00264907	0.0342959	3.0125
ENSG00000095464	ENSG00000095464	PDE6C	3310	0.429305	4.69867	-0.255645	9.01005	0.00268499	0.0345786	25.9681
ENSG00000174429	ENSG00000174429	ABRA	2755	0.429038	4.26257	1.01836	9.00755	0.00268866	0.034582	19.1938
ENSG00000164405	ENSG00000164405	UQCRQ	1472	0.512908	0.804742	6.54691	9.00739	0.0026889	0.034582	1.74683
ENSG00000100314	ENSG00000100314	CABP7	3259	0.622584	5.50248	5.98291	9.00366	0.00269439	0.0346291	45.3328
ENSG00000151623	ENSG00000151623	NR3C2	6607	0.475254	2.16642	1.22569	8.99814	0.00270255	0.0347105	4.48907
ENSG00000165192	ENSG00000165192	ASB11	3140	0.381529	3.21911	1.01559	8.99279	0.00271047	0.0347886	9.31214
ENSG00000023902	ENSG00000023902	PLEKHO1	6565	0.540594	0.903127	7.0604	8.99073	0.00271353	0.0348043	1.87012
ENSG00000136052	ENSG00000136052	SLC41A2	5151	0.434479	1.92762	1.40899	8.96864	0.00274653	0.0351563	3.80428
ENSG00000125037	ENSG00000125037	EMC3	4270	0.54192	0.881253	5.4615	8.95863	0.00276161	0.0352573	1.84197
ENSG00000283039	ENSG00000283039	KLF18	3159	0.541627	4.14779	-0.0796345	8.95847	0.00276186	0.0352573	17.7259
ENSG00000253305	ENSG00000253305	PCDHGB6	6782	0.499853	0.757004	6.7073	8.94226	0.00278648	0.0355239	1.68998
ENSG00000144406	ENSG00000144406	UNC80	19258	0.449579	3.36267	0.110901	8.93741	0.00279388	0.0355944	10.2864
ENSG00000185306	ENSG00000185306	C12orf56	5504	0.486919	4.07856	0.325152	8.9343	0.00279865	0.0356104	16.8954
ENSG00000184343	ENSG00000184343	SRPK3	4744	0.61425	1.55102	2.51183	8.93414	0.0027989	0.0356104	2.93025
ENSG00000121871	ENSG00000121871	SLITRK3	4892	0.495298	4.36437	-0.0977953	8.91562	0.00282742	0.0358767	20.597
ENSG00000139318	ENSG00000139318	DUSP6	4632	0.466969	1.27796	6.67375	8.91442	0.00282928	0.0358767	2.42497
ENSG00000102010	ENSG00000102010	BMX	2806	0.423378	2.68091	0.98476	8.91245	0.00283232	0.0358912	6.41258
ENSG00000111859	ENSG00000111859	NEDD9	10359	0.425813	1.26238	6.24749	8.90955	0.00283684	0.0359244	2.39892
ENSG00000163106	ENSG00000163106	HPGDS	2111	0.364756	4.71181	-0.107998	8.88757	0.00287119	0.0362385	26.2057
ENSG00000133943	ENSG00000133943	DGLUCY	7212	0.54437	1.05798	4.5068	8.87029	0.0028985	0.0364929	2.08202
ENSG00000168824	ENSG00000168824	NSG1	4355	0.560735	2.85524	0.636694	8.86736	0.00290315	0.0365204	7.23626
ENSG00000058866	ENSG00000058866	DGKG	10978	0.457005	1.94936	2.77632	8.84636	0.00293674	0.0368246	3.86204
ENSG00000165023	ENSG00000165023	DIRAS2	4686	0.408664	4.63911	-0.145182	8.84618	0.00293704	0.0368246	24.9179
ENSG00000196242	ENSG00000196242	OR2C3	8509	0.434481	4.50554	-0.246433	8.84331	0.00294165	0.0368337	22.7144
ENSG00000106089	ENSG00000106089	STX1A	3693	0.583266	1.07661	3.85303	8.82122	0.00297747	0.0372576	2.10907
ENSG00000113739	ENSG00000113739	STC2	6128	0.531495	2.54427	1.42563	8.80826	0.00299869	0.037457	5.83311
ENSG00000170160	ENSG00000170160	CCDC144A	15568	0.395683	2.61042	1.95578	8.80693	0.00300088	0.037457	6.10682
ENSG00000089057	ENSG00000089057	SLC23A2	7515	0.452295	0.773546	6.55604	8.80548	0.00300327	0.037457	1.70947
ENSG00000145246	ENSG00000145246	ATP10D	7965	0.420716	1.12782	4.36532	8.79277	0.00302428	0.0376694	2.18528
ENSG00000143839	ENSG00000143839	REN	1734	0.49654	3.78767	0.00269719	8.7872	0.00303351	0.0377267	13.8103
ENSG00000165475	ENSG00000165475	CRYL1	4327	0.486942	1.29763	4.24431	8.78446	0.00303808	0.0377422	2.45824
ENSG00000136531	ENSG00000136531	SCN2A	23695	0.358514	3.07949	0.908107	8.77903	0.00304713	0.0378051	8.45316
ENSG00000120907	ENSG00000120907	ADRA1A	5848	0.443741	3.45519	0.202437	8.77062	0.00306121	0.0379302	10.9677
ENSG00000099834	ENSG00000099834	CDHR5	3873	0.630261	4.44405	-0.260583	8.75253	0.00309173	0.0382335	21.7667
ENSG00000034677	ENSG00000034677	RNF19A	6031	0.403913	1.03247	6.80739	8.74998	0.00309606	0.038262	2.04552
ENSG00000152578	ENSG00000152578	GRIA4	10083	0.387881	4.07808	-0.104694	8.74174	0.00311007	0.0383644	16.8898
ENSG00000170881	ENSG00000170881	RNF139	2700	0.445185	1.05805	4.1409	8.74154	0.00311041	0.0383644	2.08211
ENSG00000271303	ENSG00000271303	SRXN1	2698	0.554855	1.08235	3.74954	8.73954	0.00311384	0.0383817	2.11748
ENSG00000171867	ENSG00000171867	PRNP	2851	0.49281	0.829953	5.52945	8.737	0.00311816	0.0384101	1.77763
ENSG00000256394	ENSG00000256394	ASIC5	1692	0.33747	2.91693	0.496954	8.72592	0.00313719	0.0386002	7.55239
ENSG00000113580	ENSG00000113580	NR3C1	9172	0.394461	0.965218	5.61239	8.715	0.00315602	0.0386869	1.95236
ENSG00000153291	ENSG00000153291	SLC25A27	3288	0.423054	1.92514	1.7808	8.71369	0.0031583	0.0386869	3.79774
ENSG00000104870	ENSG00000104870	FCGRT	4173	0.596453	0.980142	7.91246	8.71329	0.00315899	0.0386869	1.97266
ENSG00000134108	ENSG00000134108	ARL8B	3576	0.396532	0.910083	5.45103	8.71203	0.00316116	0.0386885	1.87915
ENSG00000181904	ENSG00000181904	C5orf24	5741	0.386518	0.737554	6.2635	8.69154	0.0031969	0.0390252	1.66735
ENSG00000167614	ENSG00000167614	TTYH1	7068	0.600736	3.45279	0.944672	8.69016	0.00319933	0.0390298	10.9495
ENSG00000020633	ENSG00000020633	RUNX3	4523	0.535706	2.59443	0.613032	8.68112	0.00321524	0.0391735	6.03952
ENSG00000248771	ENSG00000248771	SMIM31	3190	0.416301	4.43579	-0.26507	8.67799	0.00322077	0.0391991	21.6425
ENSG00000133110	ENSG00000133110	POSTN	5464	0.337299	4.41231	1.23595	8.67525	0.00322561	0.0391991	21.293
ENSG00000091136	ENSG00000091136	LAMB1	8140	0.443243	0.837577	10.0849	8.67191	0.00323152	0.0392361	1.78705
ENSG00000162630	ENSG00000162630	B3GALT2	3274	0.32529	4.47992	0.228283	8.6703	0.00323437	0.0392361	22.3147
ENSG00000088832	ENSG00000088832	FKBP1A	2577	0.550252	0.953362	9.86431	8.67003	0.00323486	0.0392361	1.93638
ENSG00000107959	ENSG00000107959	PITRM1	6979	0.484167	0.738674	6.66165	8.66474	0.00324427	0.0393235	1.66864
ENSG00000107242	ENSG00000107242	PIP5K1B	4918	0.44388	2.72847	0.497305	8.66226	0.00324868	0.0393235	6.6275
ENSG00000134765	ENSG00000134765	DSC1	4271	0.393116	4.44187	-0.269512	8.66153	0.00324998	0.0393235	21.7338
ENSG00000064225	ENSG00000064225	ST3GAL6	6288	0.433047	1.12726	4.68253	8.66132	0.00325035	0.0393235	2.18443
ENSG00000068903	ENSG00000068903	SIRT2	6224	0.538078	0.822506	5.8687	8.65441	0.00326271	0.0394478	1.76848
ENSG00000139508	ENSG00000139508	SLC46A3	3776	0.432733	1.47955	4.91578	8.63992	0.00328875	0.0396487	2.78861
ENSG00000171435	ENSG00000171435	KSR2	18294	0.457746	2.76791	0.462937	8.63865	0.00329105	0.0396487	6.81123
ENSG00000184113	ENSG00000184113	CLDN5	3429	0.620006	1.90204	7.72059	8.62905	0.00330845	0.0397978	3.73741
ENSG00000107984	ENSG00000107984	DKK1	2206	0.44379	2.13915	1.63206	8.62766	0.00331097	0.039803	4.40502
ENSG00000278522	ENSG00000278522	POTEB3	3418	0.449386	4.52896	-0.310788	8.6227	0.00332	0.0398665	23.0862
ENSG00000138434	ENSG00000138434	ITPRID2	9582	0.405135	0.786562	8.48299	8.62245	0.00332046	0.0398665	1.72496
ENSG00000198753	ENSG00000198753	PLXNB3	7007	0.651777	1.00819	4.71671	8.60535	0.00335176	0.040189	2.01138
ENSG00000086570	ENSG00000086570	FAT2	14537	0.471899	3.42898	0.317317	8.60432	0.00335367	0.040189	10.7703
ENSG00000115310	ENSG00000115310	RTN4	6644	0.408338	0.842105	8.05944	8.60035	0.00336098	0.0402492	1.79266
ENSG00000137473	ENSG00000137473	TTC29	3332	0.404562	3.14909	0.818664	8.59929	0.00336294	0.0402492	8.87093
ENSG00000197520	ENSG00000197520	FAM177B	2603	0.399155	4.19958	-0.155891	8.59113	0.00337805	0.0404045	18.3738
ENSG00000152034	ENSG00000152034	MCHR2	2392	0.469482	3.97102	-0.104467	8.58535	0.00338878	0.0405073	15.6818
ENSG00000149506	ENSG00000149506	ZP1	2436	0.576765	4.25809	-0.120664	8.56735	0.00342245	0.0407558	19.1343
ENSG00000153179	ENSG00000153179	RASSF3	4226	0.448888	0.711623	6.2557	8.55485	0.00344603	0.0409828	1.63764
ENSG00000163817	ENSG00000163817	SLC6A20	6651	0.490904	4.39508	-0.1535	8.54503	0.00346467	0.0411551	21.0402
ENSG00000124098	ENSG00000124098	FAM210B	3577	0.470786	0.843748	5.21118	8.52631	0.00350048	0.0415286	1.79471
ENSG00000170385	ENSG00000170385	SLC30A1	5474	0.404457	1.22265	4.40697	8.51879	0.00351497	0.0416484	2.33375
ENSG00000124209	ENSG00000124209	RAB22A	9285	0.411632	0.781938	5.61316	8.50072	0.00355006	0.0420378	1.71944
ENSG00000258436	ENSG00000258436	RNASE12	631	0.456418	4.69702	-0.255768	8.49453	0.00356216	0.0421548	25.9385
ENSG00000220205	ENSG00000220205	VAMP2	3268	0.601897	0.860679	5.72393	8.49198	0.00356715	0.0421875	1.81589
ENSG00000213973	ENSG00000213973	ZNF99	7883	0.425599	4.00112	0.153982	8.46161	0.00362721	0.0427912	16.0124
ENSG00000131808	ENSG00000131808	FSHB	1944	0.413066	4.68627	-0.25905	8.4533	0.00364381	0.0429603	25.7459
ENSG00000182557	ENSG00000182557	SPNS3	2684	0.622951	3.86634	-0.0253276	8.45091	0.00364861	0.0429901	14.5843
ENSG00000153714	ENSG00000153714	LURAP1L	2132	0.462008	2.17003	1.34657	8.44797	0.00365451	0.0430329	4.50033
ENSG00000178878	ENSG00000178878	APOLD1	7243	0.463758	1.27673	6.59506	8.43417	0.00368235	0.0432918	2.42289
ENSG00000141582	ENSG00000141582	CBX4	2880	0.612153	0.999598	3.92507	8.42805	0.00369477	0.0433914	1.99944
ENSG00000171561	ENSG00000171561	OR2AT4	8795	0.423877	4.0976	0.429692	8.42725	0.00369639	0.0433914	17.1199
ENSG00000161270	ENSG00000161270	NPHS1	5459	0.578311	3.2653	0.105969	8.42475	0.00370147	0.0433973	9.61511
ENSG00000137628	ENSG00000137628	DDX60	6750	0.365481	1.9022	1.78056	8.41842	0.00371439	0.043495	3.73784
ENSG00000090013	ENSG00000090013	BLVRB	1689	0.492599	0.998736	4.06495	8.40322	0.00374557	0.0437815	1.99825
ENSG00000137571	ENSG00000137571	SLCO5A1	9992	0.459668	2.2571	0.770122	8.39711	0.00375819	0.0438456	4.78029
ENSG00000176046	ENSG00000176046	NUPR1	5674	0.506697	3.83696	0.618712	8.38179	0.00379	0.0441081	14.2902
ENSG00000157680	ENSG00000157680	DGKI	15549	0.43334	2.25419	3.45053	8.37013	0.00381437	0.0443374	4.77068
ENSG00000148541	ENSG00000148541	FAM13C	6753	0.401303	1.97101	1.68728	8.3607	0.00383423	0.0445409	3.92043
ENSG00000008735	ENSG00000008735	MAPK8IP2	5901	0.634808	2.11881	1.57009	8.35034	0.00385616	0.0447409	4.34335
ENSG00000143603	ENSG00000143603	KCNN3	13598	0.52471	1.30679	5.30898	8.33974	0.00387871	0.0449751	2.4739
ENSG00000119537	ENSG00000119537	KDSR	9313	0.43144	0.974289	5.40748	8.33745	0.0038836	0.0450042	1.96467
ENSG00000149591	ENSG00000149591	TAGLN	3917	0.575951	0.901384	6.06272	8.33354	0.00389197	0.0450461	1.86786
ENSG00000157470	ENSG00000157470	FAM81A	5578	0.444066	3.08756	0.238469	8.32828	0.00390326	0.0451218	8.50058
ENSG00000101670	ENSG00000101670	LIPG	13112	0.461257	1.44199	8.70106	8.30534	0.00395288	0.0455843	2.71695
ENSG00000101958	ENSG00000101958	GLRA2	3713	0.416106	2.84707	0.497117	8.29272	0.00398044	0.0458185	7.19539
ENSG00000064989	ENSG00000064989	CALCRL	6144	0.314779	0.746355	7.62725	8.28513	0.00399711	0.0459825	1.67755
ENSG00000100368	ENSG00000100368	CSF2RB	5000	0.5572	1.0335	4.3355	8.27662	0.00401589	0.0461706	2.04698
ENSG00000135862	ENSG00000135862	LAMC1	8406	0.480252	0.810084	9.86015	8.2645	0.00404278	0.0463826	1.75331
ENSG00000179630	ENSG00000179630	LACC1	4550	0.407033	1.26282	3.3888	8.26419	0.00404346	0.0463826	2.39964
ENSG00000213339	ENSG00000213339	QTRT1	3430	0.576093	1.00597	3.83659	8.2639	0.00404412	0.0463826	2.0083
ENSG00000142661	ENSG00000142661	MYOM3	9254	0.52172	2.57478	0.753791	8.23657	0.00410546	0.0470041	5.95779
ENSG00000215845	ENSG00000215845	TSTD1	1210	0.607438	1.08024	3.71131	8.23499	0.00410904	0.0470136	2.11438
ENSG00000115419	ENSG00000115419	GLS	9827	0.363692	0.721306	7.11196	8.21557	0.00415325	0.0474621	1.64867
ENSG00000101349	ENSG00000101349	PAK5	4929	0.41266	4.1356	0.0756638	8.21004	0.00416593	0.0475205	17.5767
ENSG00000080618	ENSG00000080618	CPB2	1715	0.397668	4.50455	-0.31097	8.20846	0.00416956	0.0475205	22.699
ENSG00000137331	ENSG00000137331	IER3	1356	0.585546	1.4142	5.60475	8.20665	0.00417371	0.0475242	2.66512
ENSG00000076351	ENSG00000076351	SLC46A1	7838	0.526027	0.994099	4.25549	8.20025	0.00418847	0.0476188	1.99184
ENSG00000062096	ENSG00000062096	ARSF	2204	0.516334	3.56108	0.388261	8.1987	0.00419203	0.0476188	11.8029
ENSG00000170166	ENSG00000170166	HOXD4	1464	0.578552	4.23124	-0.260883	8.19347	0.00420413	0.0477139	18.7815
ENSG00000137968	ENSG00000137968	SLC44A5	6299	0.354342	1.98208	1.96705	8.1909	0.00421011	0.0477381	3.95061
ENSG00000168811	ENSG00000168811	IL12A	2040	0.431863	3.54958	0.0692946	8.1884	0.0042159	0.0477549	11.7092
ENSG00000003987	ENSG00000003987	MTMR7	5692	0.42428	3.5396	0.0235653	8.18809	0.00421663	0.0477549	11.6286
ENSG00000152778	ENSG00000152778	IFIT5	4015	0.374346	1.16259	3.41447	8.17839	0.00423924	0.0479393	2.23859
ENSG00000240849	ENSG00000240849	TMEM189	7931	0.54432	0.748082	6.54394	8.16494	0.00427079	0.0482243	1.67956
ENSG00000175206	ENSG00000175206	NPPA	1120	0.522321	4.66717	1.26727	8.16312	0.00427508	0.0482441	25.4072
ENSG00000164116	ENSG00000164116	GUCY1A1	5766	0.425425	3.17226	3.22245	8.16119	0.00427964	0.0482668	9.0146
ENSG00000164125	ENSG00000164125	FAM198B	7880	0.385914	1.20289	8.1879	8.14768	0.00431164	0.0485988	2.302
ENSG00000138135	ENSG00000138135	CH25H	1686	0.4828	4.32635	0.0513183	8.14222	0.00432462	0.0487162	20.0614
ENSG00000157851	ENSG00000157851	DPYSL5	7079	0.576211	1.72148	2.31344	8.13886	0.00433264	0.0487612	3.29774
ENSG00000105835	ENSG00000105835	NAMPT	9049	0.425572	0.700531	6.21568	8.1384	0.00433376	0.0487612	1.6251
ENSG00000219438	ENSG00000219438	FAM19A5	3173	0.59502	3.12615	0.136253	8.13338	0.00434576	0.0488128	8.731
ENSG00000170634	ENSG00000170634	ACYP2	4964	0.434932	1.43031	2.43847	8.12976	0.00435445	0.0488781	2.69505
ENSG00000101605	ENSG00000101605	MYOM1	6574	0.41223	3.44028	4.96422	8.12861	0.00435722	0.0488802	10.8549
ENSG00000109586	ENSG00000109586	GALNT7	6865	0.39126	0.909178	5.29274	8.12132	0.00437478	0.0490192	1.87798
ENSG00000073331	ENSG00000073331	ALPK1	12325	0.426531	2.60228	0.913718	8.11687	0.00438551	0.0491053	6.07246
ENSG00000157890	ENSG00000157890	MEGF11	9828	0.536121	2.92769	0.586675	8.08237	0.0044698	0.0499071	7.60891
ENSG00000111452	ENSG00000111452	ADGRD1	14718	0.509716	3.6523	1.0537	8.08065	0.00447403	0.0499249	12.5734

## Sheet: ST11B
	ensembl_gene_id	hgnc_symbol	length	GC	logFC	logCPM	LR	PValue	FDR	fc
ENSG00000101057	ENSG00000101057	MYBL2	2777	0.60569	-3.35167	7.22106	99.2263	2.25236e-23	4.27272e-20	-10.2083
ENSG00000233056	ENSG00000233056	ERVH48-1	2842	0.530964	-3.30492	5.62378	86.6631	1.28675e-20	1.62731e-17	-9.88283
ENSG00000167941	ENSG00000167941	SOST	2300	0.551304	-3.73501	5.73534	85.8032	1.9876e-20	2.32821e-17	-13.3152
ENSG00000007908	ENSG00000007908	SELE	4585	0.387568	-3.3184	7.60548	83.0913	7.83487e-20	8.25708e-17	-9.97555
ENSG00000149131	ENSG00000149131	SERPING1	3603	0.534832	-2.75261	7.06045	80.2316	3.33e-19	3.32475e-16	-6.73934
ENSG00000088305	ENSG00000088305	DNMT3B	4630	0.544708	-2.58971	6.36963	61.906	3.6025e-15	2.35653e-12	-6.01978
ENSG00000131914	ENSG00000131914	LIN28A	4008	0.48478	-3.05028	7.34909	58.7902	1.75409e-14	9.7381e-12	-8.28372
ENSG00000197061	ENSG00000197061	HIST1H4C	435	0.496552	-2.49909	6.0822	58.743	1.7967e-14	9.7381e-12	-5.65328
ENSG00000050555	ENSG00000050555	LAMC3	7594	0.627206	-3.70951	6.97602	58.484	2.04953e-14	1.0508e-11	-13.082
ENSG00000117399	ENSG00000117399	CDC20	2038	0.575564	-2.59415	5.40812	56.7086	5.0542e-14	2.45841e-11	-6.03833
ENSG00000062524	ENSG00000062524	LTK	3490	0.594842	-3.19783	5.28203	55.6735	8.55624e-14	3.86457e-11	-9.17578
ENSG00000128683	ENSG00000128683	GAD1	8242	0.48908	-3.33895	7.93144	54.8177	1.32246e-13	5.8342e-11	-10.1187
ENSG00000112984	ENSG00000112984	KIF20A	3958	0.485093	-2.34879	5.89233	54.3834	1.64954e-13	7.11178e-11	-5.09397
ENSG00000167513	ENSG00000167513	CDT1	3336	0.648981	-3.34851	4.41922	53.6554	2.38925e-13	9.85305e-11	-10.186
ENSG00000142733	ENSG00000142733	MAP3K6	4951	0.596243	-2.22138	5.96902	52.5073	4.2866e-13	1.73014e-10	-4.66338
ENSG00000148219	ENSG00000148219	ASTN2	8290	0.466224	-2.65838	5.41507	51.9072	5.81857e-13	2.29955e-10	-6.31322
ENSG00000157456	ENSG00000157456	CCNB2	2801	0.457337	-2.67955	4.79481	51.8003	6.14418e-13	2.37867e-10	-6.40656
ENSG00000197721	ENSG00000197721	CR1L	2768	0.493497	-3.43717	4.32087	50.5892	1.13868e-12	4.07561e-10	-10.8315
ENSG00000166851	ENSG00000166851	PLK1	4760	0.570588	-2.30432	5.87475	47.4975	5.50751e-12	1.7708e-09	-4.93934
ENSG00000111339	ENSG00000111339	ART4	5252	0.371668	-4.40955	3.82322	46.7855	7.91962e-12	2.42315e-09	-21.2523
ENSG00000125257	ENSG00000125257	ABCC4	8635	0.45663	-2.48512	5.53833	46.4483	9.40688e-12	2.83252e-09	-5.59879
ENSG00000214872	ENSG00000214872	SMTNL1	1649	0.577926	-3.28236	4.64234	46.1667	1.08608e-11	3.16967e-09	-9.72946
ENSG00000148773	ENSG00000148773	MKI67	12807	0.437807	-2.36631	8.26377	45.9467	1.21515e-11	3.49263e-09	-5.15621
ENSG00000074370	ENSG00000074370	ATP2A3	6893	0.608153	-2.27054	5.88819	45.6967	1.38054e-11	3.84728e-09	-4.82504
ENSG00000140465	ENSG00000140465	CYP1A1	3435	0.507132	-2.35139	8.72733	45.5441	1.4924e-11	4.04439e-09	-5.10314
ENSG00000144554	ENSG00000144554	FANCD2	8378	0.438052	-2.6774	4.50615	45.161	1.81482e-11	4.78155e-09	-6.39704
ENSG00000169679	ENSG00000169679	BUB1	6032	0.386107	-2.70205	5.17497	45.1316	1.84228e-11	4.78739e-09	-6.50727
ENSG00000277157	ENSG00000277157	HIST1H4D	312	0.573718	-2.61275	5.36307	45.0582	1.91267e-11	4.83777e-09	-6.1167
ENSG00000167371	ENSG00000167371	PRRT2	3755	0.618109	-2.56007	5.41157	44.2448	2.8978e-11	7.04761e-09	-5.89737
ENSG00000090889	ENSG00000090889	KIF4A	4533	0.46724	-2.2574	5.32284	44.1439	3.05094e-11	7.32613e-09	-4.78129
ENSG00000088325	ENSG00000088325	TPX2	3605	0.467961	-1.83103	6.29834	43.6703	3.88615e-11	8.98239e-09	-3.55791
ENSG00000122966	ENSG00000122966	CIT	13230	0.443084	-1.94265	6.46219	43.6457	3.93542e-11	8.98239e-09	-3.84411
ENSG00000120708	ENSG00000120708	TGFBI	7810	0.507298	-2.28956	5.37172	43.6289	3.96939e-11	8.98239e-09	-4.88907
ENSG00000203852	ENSG00000203852	HIST2H3A	1656	0.612319	-2.5866	5.20571	43.6249	3.97744e-11	8.98239e-09	-6.0068
ENSG00000162063	ENSG00000162063	CCNF	6309	0.569662	-1.84857	5.91224	43.2229	4.88462e-11	1.09013e-08	-3.60142
ENSG00000126787	ENSG00000126787	DLGAP5	3667	0.402236	-2.56538	4.66652	43.0513	5.33227e-11	1.16268e-08	-5.91912
ENSG00000196747	ENSG00000196747	HIST1H2AI	503	0.596421	-2.2109	5.13031	42.862	5.87412e-11	1.26627e-08	-4.62965
ENSG00000197238	ENSG00000197238	HIST1H4J	373	0.621984	-2.14923	6.07505	42.6509	6.54349e-11	1.39472e-08	-4.43592
ENSG00000276368	ENSG00000276368	HIST1H2AJ	387	0.625323	-2.42319	4.71317	42.1678	8.37682e-11	1.76565e-08	-5.36355
ENSG00000197153	ENSG00000197153	HIST1H3J	775	0.578065	-2.24458	5.74775	41.9889	9.17913e-11	1.9135e-08	-4.73898
ENSG00000184357	ENSG00000184357	HIST1H1B	681	0.593245	-2.36374	6.03915	41.9321	9.44985e-11	1.94852e-08	-5.14703
ENSG00000134057	ENSG00000134057	CCNB1	2558	0.443315	-2.04536	5.41717	41.7205	1.05299e-10	2.14787e-08	-4.12775
ENSG00000131389	ENSG00000131389	SLC6A6	8254	0.508844	-1.73295	6.4611	41.6477	1.09296e-10	2.2057e-08	-3.32407
ENSG00000260314	ENSG00000260314	MRC1	5198	0.425548	-1.76126	6.3038	41.5795	1.13174e-10	2.2599e-08	-3.38993
ENSG00000203811	ENSG00000203811	HIST2H3C	1656	0.612319	-2.57577	5.19819	41.3935	1.24469e-10	2.43578e-08	-5.96188
ENSG00000164220	ENSG00000164220	F2RL2	3429	0.398075	-2.41966	8.66127	41.3923	1.24549e-10	2.43578e-08	-5.35046
ENSG00000111206	ENSG00000111206	FOXM1	4899	0.488263	-2.13829	6.01471	40.8497	1.64397e-10	3.08774e-08	-4.4024
ENSG00000118513	ENSG00000118513	MYB	5493	0.435099	-4.08407	4.22747	40.497	1.96914e-10	3.52403e-08	-16.9601
ENSG00000100285	ENSG00000100285	NEFH	3783	0.577848	-2.8539	4.78568	40.1838	2.31162e-10	4.02307e-08	-7.22953
ENSG00000161800	ENSG00000161800	RACGAP1	4487	0.43392	-2.3039	4.80106	39.6136	3.09527e-10	5.28984e-08	-4.9379
ENSG00000237649	ENSG00000237649	KIFC1	3345	0.561435	-2.46148	5.02857	39.565	3.17314e-10	5.37451e-08	-5.50782
ENSG00000087586	ENSG00000087586	AURKA	2928	0.461749	-2.33985	4.7402	39.0644	4.10043e-10	6.70562e-08	-5.06248
ENSG00000125968	ENSG00000125968	ID1	1233	0.585564	-2.04393	8.52129	38.7006	4.94057e-10	7.9426e-08	-4.12367
ENSG00000077942	ENSG00000077942	FBLN1	7285	0.576115	-2.36245	8.00304	38.2106	6.35053e-10	1.01235e-07	-5.14242
ENSG00000278828	ENSG00000278828	HIST1H3H	1237	0.490703	-2.52693	5.24356	37.7644	7.98267e-10	1.23115e-07	-5.76343
ENSG00000156970	ENSG00000156970	BUB1B	4476	0.432752	-2.43292	4.46118	37.7159	8.18366e-10	1.25197e-07	-5.39987
ENSG00000131747	ENSG00000131747	TOP2A	6437	0.42815	-1.94668	6.36418	37.6976	8.2607e-10	1.25364e-07	-3.85487
ENSG00000142347	ENSG00000142347	MYO1F	8549	0.53632	-2.24939	5.35349	37.4551	9.35415e-10	1.40832e-07	-4.75481
ENSG00000067141	ENSG00000067141	NEO1	8117	0.489836	-1.57847	6.74773	37.2172	1.05675e-09	1.56614e-07	-2.98653
ENSG00000164611	ENSG00000164611	PTTG1	2013	0.446597	-1.93277	5.27286	36.6223	1.43382e-09	2.09228e-07	-3.81787
ENSG00000089685	ENSG00000089685	BIRC5	3815	0.506422	-2.85657	6.14721	36.4731	1.54785e-09	2.22445e-07	-7.2429
ENSG00000198826	ENSG00000198826	ARHGAP11A	6428	0.390012	-2.01493	4.94725	36.4156	1.59426e-09	2.27391e-07	-4.04161
ENSG00000137834	ENSG00000137834	SMAD6	8563	0.565806	-2.48042	9.16115	36.3388	1.65829e-09	2.34759e-07	-5.58059
ENSG00000274618	ENSG00000274618	HIST1H4F	312	0.573718	-2.26291	6.09673	36.2865	1.70341e-09	2.39361e-07	-4.79959
ENSG00000164236	ENSG00000164236	ANKRD33B	9783	0.531432	-2.12794	5.58445	36.2691	1.71867e-09	2.39729e-07	-4.37092
ENSG00000183856	ENSG00000183856	IQGAP3	6742	0.514091	-2.33289	5.62073	35.9278	2.04771e-09	2.83541e-07	-5.03815
ENSG00000142408	ENSG00000142408	CACNG8	8747	0.561221	-2.32898	4.88345	35.8875	2.09051e-09	2.86241e-07	-5.02449
ENSG00000155760	ENSG00000155760	FZD7	3859	0.527598	-2.90772	4.5391	35.881	2.09739e-09	2.86241e-07	-7.50431
ENSG00000124575	ENSG00000124575	HIST1H1D	666	0.543544	-2.10702	5.31685	35.7006	2.30098e-09	3.11783e-07	-4.30801
ENSG00000108106	ENSG00000108106	UBE2S	2788	0.563486	-1.66904	5.81241	35.3371	2.77304e-09	3.6531e-07	-3.18002
ENSG00000273542	ENSG00000273542	HIST1H4K	312	0.641026	-2.02349	6.07093	34.5755	4.10035e-09	5.18557e-07	-4.06566
ENSG00000156299	ENSG00000156299	TIAM1	9216	0.513997	-1.65384	7.14172	34.5031	4.25583e-09	5.31802e-07	-3.1467
ENSG00000135451	ENSG00000135451	TROAP	3954	0.57132	-2.29999	4.7051	34.5006	4.26114e-09	5.31802e-07	-4.92453
ENSG00000075218	ENSG00000075218	GTSE1	4242	0.528524	-2.3418	5.15296	34.2427	4.86508e-09	5.95423e-07	-5.06935
ENSG00000135253	ENSG00000135253	KCP	8259	0.549824	-2.3716	4.37974	34.1618	5.07156e-09	6.12786e-07	-5.17516
ENSG00000099954	ENSG00000099954	CECR2	10759	0.50646	-1.60918	7.07708	34.1163	5.19146e-09	6.23304e-07	-3.05079
ENSG00000105464	ENSG00000105464	GRIN2D	5093	0.689574	-2.11182	5.38097	33.8819	5.85623e-09	6.85758e-07	-4.32237
ENSG00000161649	ENSG00000161649	CD300LG	4745	0.555111	-2.90975	3.71337	33.709	6.40053e-09	7.40354e-07	-7.51488
ENSG00000163362	ENSG00000163362	INAVA	5413	0.591169	-3.07443	3.97599	33.6483	6.60321e-09	7.59169e-07	-8.42353
ENSG00000270882	ENSG00000270882	HIST2H4A	1876	0.476013	-2.2083	4.97773	33.5853	6.82051e-09	7.66157e-07	-4.6213
ENSG00000274750	ENSG00000274750	HIST1H3E	2679	0.441209	-1.83618	5.82364	33.5839	6.82554e-09	7.66157e-07	-3.57063
ENSG00000160949	ENSG00000160949	TONSL	7111	0.626775	-2.13068	4.42641	33.3867	7.55389e-09	8.37996e-07	-4.37924
ENSG00000270276	ENSG00000270276	HIST2H4B	1929	0.491965	-2.19583	4.98171	33.29	7.93884e-09	8.70519e-07	-4.58153
ENSG00000010292	ENSG00000010292	NCAPD2	6487	0.518884	-1.54024	6.88134	33.0125	9.15673e-09	9.9259e-07	-2.90843
ENSG00000170312	ENSG00000170312	CDK1	3931	0.348257	-2.11226	4.46007	32.8482	9.96436e-09	1.06193e-06	-4.32367
ENSG00000274641	ENSG00000274641	HIST1H2BO	381	0.593176	-2.25138	4.84496	32.5951	1.135e-08	1.20285e-06	-4.76138
ENSG00000273983	ENSG00000273983	HIST1H3G	2411	0.426794	-2.95006	4.81943	32.351	1.28691e-08	1.34876e-06	-7.72779
ENSG00000144283	ENSG00000144283	PKP4	9525	0.488189	-1.46686	6.64393	32.2586	1.3496e-08	1.39901e-06	-2.7642
ENSG00000130303	ENSG00000130303	BST2	1119	0.55496	-2.77223	6.08269	31.7179	1.78272e-08	1.81818e-06	-6.83164
ENSG00000164619	ENSG00000164619	BMPER	7919	0.458265	-2.1892	6.17826	31.5499	1.9438e-08	1.951e-06	-4.56053
ENSG00000186185	ENSG00000186185	KIF18B	4655	0.43695	-1.93359	4.6674	31.4119	2.08702e-08	2.07282e-06	-3.82004
ENSG00000142303	ENSG00000142303	ADAMTS10	5703	0.547607	-1.56634	6.47271	31.3008	2.20989e-08	2.17211e-06	-2.96152
ENSG00000273706	ENSG00000273706	LHX1	4882	0.561041	-2.61985	5.03443	31.0706	2.4881e-08	2.42047e-06	-6.14685
ENSG00000275713	ENSG00000275713	HIST1H2BH	2060	0.415534	-2.34659	5.46993	31.0489	2.51607e-08	2.4352e-06	-5.08622
ENSG00000187260	ENSG00000187260	WDR86	4044	0.598417	-2.38658	4.57939	30.9084	2.70496e-08	2.60472e-06	-5.22916
ENSG00000278637	ENSG00000278637	HIST1H4A	312	0.605769	-2.03723	4.98441	30.6996	3.0123e-08	2.88603e-06	-4.10457
ENSG00000198901	ENSG00000198901	PRC1	5525	0.453575	-1.85293	4.95627	30.6642	3.06779e-08	2.92442e-06	-3.61232
ENSG00000011028	ENSG00000011028	MRC2	6860	0.637755	-1.73402	8.0309	30.3729	3.56469e-08	3.33114e-06	-3.32653
ENSG00000068489	ENSG00000068489	PRR11	4080	0.452696	-2.05056	4.96609	29.8914	4.56934e-08	4.20779e-06	-4.14268
ENSG00000142945	ENSG00000142945	KIF2C	3646	0.513439	-1.84377	4.94643	29.8689	4.62268e-08	4.23634e-06	-3.58946
ENSG00000103449	ENSG00000103449	SALL1	5660	0.440106	-2.21291	5.21019	29.8583	4.6481e-08	4.23916e-06	-4.63609
ENSG00000277775	ENSG00000277775	HIST1H3F	411	0.608273	-2.10516	5.31879	29.3834	5.93849e-08	5.28888e-06	-4.30245
ENSG00000100351	ENSG00000100351	GRAP2	6190	0.513086	-2.65624	4.48639	29.2847	6.2486e-08	5.47461e-06	-6.30388
ENSG00000013810	ENSG00000013810	TACC3	6528	0.606005	-1.71359	6.40793	29.2608	6.32632e-08	5.50506e-06	-3.27976
ENSG00000187699	ENSG00000187699	C2orf88	5997	0.432049	-4.0692	3.9203	29.1597	6.66497e-08	5.77326e-06	-16.7862
ENSG00000145681	ENSG00000145681	HAPLN1	6956	0.372053	-1.5402	9.93718	29.1283	6.77393e-08	5.84097e-06	-2.90834
ENSG00000140451	ENSG00000140451	PIF1	4656	0.532431	-2.44574	3.96086	29.0616	7.0113e-08	6.01829e-06	-5.44805
ENSG00000117724	ENSG00000117724	CENPF	11690	0.402053	-1.82925	6.5172	29.0416	7.08395e-08	6.05327e-06	-3.55353
ENSG00000121152	ENSG00000121152	NCAPH	3278	0.476205	-2.26547	4.1562	28.8668	7.75297e-08	6.53661e-06	-4.80809
ENSG00000066735	ENSG00000066735	KIF26A	6756	0.683393	-1.67042	7.09801	28.8517	7.81386e-08	6.55881e-06	-3.18306
ENSG00000276180	ENSG00000276180	HIST1H4I	1294	0.467543	-1.92846	4.56599	28.7565	8.20751e-08	6.85888e-06	-3.80648
ENSG00000112559	ENSG00000112559	MDFI	2523	0.658343	-1.45006	6.07195	28.7333	8.30627e-08	6.88694e-06	-2.73219
ENSG00000158270	ENSG00000158270	COLEC12	7340	0.485014	-1.56347	7.82241	28.5168	9.28892e-08	7.43505e-06	-2.95563
ENSG00000103485	ENSG00000103485	QPRT	3642	0.555739	-1.99787	5.39617	28.3805	9.96665e-08	7.78055e-06	-3.9941
ENSG00000166825	ENSG00000166825	ANPEP	4871	0.515089	-1.7526	6.33365	28.1851	1.10248e-07	8.4165e-06	-3.36966
ENSG00000278463	ENSG00000278463	HIST1H2AB	393	0.600509	-1.96002	4.43414	28.1812	1.10475e-07	8.4165e-06	-3.89068
ENSG00000189120	ENSG00000189120	SP6	4075	0.478528	-1.51953	6.5108	28.0163	1.203e-07	9.092e-06	-2.86697
ENSG00000011426	ENSG00000011426	ANLN	6012	0.40336	-1.72436	5.36957	27.9607	1.23805e-07	9.31975e-06	-3.30433
ENSG00000170100	ENSG00000170100	ZNF778	11273	0.487803	-1.56833	5.43482	27.6537	1.45095e-07	1.08365e-05	-2.9656
ENSG00000062822	ENSG00000062822	POLD1	4932	0.648418	-1.62958	5.119	27.5449	1.53492e-07	1.13892e-05	-3.09423
ENSG00000100276	ENSG00000100276	RASL10A	2240	0.549107	-2.32383	4.11915	27.5423	1.53697e-07	1.13892e-05	-5.00661
ENSG00000278588	ENSG00000278588	HIST1H2BI	381	0.587927	-2.78723	5.09744	27.5214	1.55363e-07	1.14678e-05	-6.90302
ENSG00000174498	ENSG00000174498	IGDCC3	5552	0.567003	-1.87624	5.94003	27.4137	1.64266e-07	1.20314e-05	-3.67118
ENSG00000101680	ENSG00000101680	LAMA1	15872	0.439705	-1.78442	5.76617	27.3398	1.7066e-07	1.23243e-05	-3.4448
ENSG00000105355	ENSG00000105355	PLIN3	2813	0.56701	-1.40672	6.00529	27.2183	1.81731e-07	1.28636e-05	-2.65134
ENSG00000132622	ENSG00000132622	HSPA12B	3151	0.645827	-1.99968	4.64157	27.1229	1.90926e-07	1.34642e-05	-3.99911
ENSG00000177084	ENSG00000177084	POLE	16609	0.515383	-1.3225	6.69256	26.9691	2.06733e-07	1.45249e-05	-2.501
ENSG00000130844	ENSG00000130844	ZNF331	8926	0.498432	-1.71437	5.88806	26.9174	2.12338e-07	1.48636e-05	-3.28154
ENSG00000273703	ENSG00000273703	HIST1H2BM	381	0.553806	-2.34086	4.74051	26.8291	2.22262e-07	1.5388e-05	-5.06603
ENSG00000184270	ENSG00000184270	HIST2H2AB	393	0.628499	-2.35129	4.29671	26.805	2.25056e-07	1.54685e-05	-5.10281
ENSG00000160957	ENSG00000160957	RECQL4	4236	0.654155	-2.21359	3.97899	26.6477	2.44135e-07	1.65402e-05	-4.63828
ENSG00000149503	ENSG00000149503	INCENP	4473	0.588867	-1.56979	5.78417	26.578	2.53105e-07	1.70869e-05	-2.96862
ENSG00000112139	ENSG00000112139	MDGA1	14187	0.557271	-3.09692	3.25075	26.2337	3.02501e-07	2.01349e-05	-8.5559
ENSG00000111058	ENSG00000111058	ACSS3	14301	0.403678	-1.99124	4.38435	26.0699	3.29285e-07	2.16894e-05	-3.97579
ENSG00000100842	ENSG00000100842	EFS	3237	0.540006	-2.22534	5.11169	25.988	3.43546e-07	2.25504e-05	-4.67623
ENSG00000135476	ENSG00000135476	ESPL1	8890	0.552868	-2.35438	5.13659	25.7492	3.88793e-07	2.53008e-05	-5.11373
ENSG00000164104	ENSG00000164104	HMGB2	2775	0.513874	-1.47138	6.18226	25.7459	3.89449e-07	2.53008e-05	-2.77286
ENSG00000184574	ENSG00000184574	LPAR5	3258	0.513198	-3.23481	3.33206	25.5759	4.2532e-07	2.72578e-05	-9.41404
ENSG00000253304	ENSG00000253304	TMEM200B	2639	0.712391	-3.1228	3.82909	25.2379	5.06755e-07	3.20438e-05	-8.71074
ENSG00000126878	ENSG00000126878	AIF1L	5299	0.560483	-2.5769	4.48133	25.175	5.23566e-07	3.27791e-05	-5.96658
ENSG00000126016	ENSG00000126016	AMOT	8502	0.41155	-1.51495	6.9934	25.1518	5.29907e-07	3.30669e-05	-2.8579
ENSG00000124920	ENSG00000124920	MYRF	10680	0.595974	-1.57402	5.20456	25.0853	5.48504e-07	3.41151e-05	-2.97734
ENSG00000178999	ENSG00000178999	AURKB	2241	0.549755	-1.88367	5.23594	24.9495	5.88528e-07	3.64849e-05	-3.69011
ENSG00000278705	ENSG00000278705	HIST1H4B	438	0.534247	-2.02361	5.76203	24.8654	6.14758e-07	3.78635e-05	-4.066
ENSG00000125872	ENSG00000125872	LRRN4	2692	0.556092	-2.60054	4.53436	24.8408	6.22657e-07	3.82259e-05	-6.06516
ENSG00000148357	ENSG00000148357	HMCN2	20363	0.634828	-2.01846	4.6197	24.7455	6.54214e-07	3.9777e-05	-4.05151
ENSG00000166450	ENSG00000166450	PRTG	14566	0.387546	-1.86593	8.28448	24.662	6.83191e-07	4.11433e-05	-3.64502
ENSG00000146918	ENSG00000146918	NCAPG2	6988	0.447052	-1.62173	5.45982	24.5834	7.11613e-07	4.25366e-05	-3.07743
ENSG00000129467	ENSG00000129467	ADCY4	8067	0.540969	-1.26786	7.19504	24.4371	7.67767e-07	4.53724e-05	-2.40804
ENSG00000066279	ENSG00000066279	ASPM	10887	0.360522	-1.68648	5.61034	24.4212	7.74122e-07	4.56059e-05	-3.21871
ENSG00000135324	ENSG00000135324	MRAP2	2153	0.456108	-3.35627	3.19779	24.2873	8.29823e-07	4.82876e-05	-10.2409
ENSG00000167693	ENSG00000167693	NXN	5880	0.57568	-1.65734	6.16316	24.2759	8.34765e-07	4.84147e-05	-3.15435
ENSG00000171777	ENSG00000171777	RASGRP4	4183	0.558929	-3.23045	3.01914	24.2008	8.67956e-07	5.0046e-05	-9.3856
ENSG00000146670	ENSG00000146670	CDCA5	3925	0.539108	-1.74215	4.6185	23.8628	1.03452e-06	5.91112e-05	-3.34534
ENSG00000129538	ENSG00000129538	RNASE1	1506	0.504648	-1.30562	6.39627	23.7779	1.08114e-06	6.15893e-05	-2.4719
ENSG00000143369	ENSG00000143369	ECM1	3360	0.556548	-1.94248	6.91873	23.741	1.10207e-06	6.24068e-05	-3.84367
ENSG00000179361	ENSG00000179361	ARID3B	6212	0.547328	-1.56406	6.93698	23.5523	1.21563e-06	6.78249e-05	-2.95685
ENSG00000274997	ENSG00000274997	HIST1H2AH	387	0.617571	-2.39513	3.72787	23.0568	1.57287e-06	8.59865e-05	-5.26026
ENSG00000127586	ENSG00000127586	CHTF18	5916	0.665483	-1.71256	5.10376	22.9998	1.62019e-06	8.83191e-05	-3.27742
ENSG00000167984	ENSG00000167984	NLRC3	6686	0.534999	-1.4834	5.11469	22.9707	1.64487e-06	8.88981e-05	-2.79607
ENSG00000123146	ENSG00000123146	ADGRE5	5382	0.575065	-2.00847	4.81058	22.8884	1.71683e-06	9.22614e-05	-4.02357
ENSG00000119397	ENSG00000119397	CNTRL	9417	0.424445	-1.50484	5.3457	22.8596	1.7428e-06	9.33922e-05	-2.83793
ENSG00000134222	ENSG00000134222	PSRC1	2855	0.545359	-2.11439	3.87823	22.7328	1.86161e-06	9.94783e-05	-4.33007
ENSG00000142748	ENSG00000142748	FCN3	2167	0.556068	-3.1121	8.24609	22.6031	1.99162e-06	0.000105434	-8.64639
ENSG00000107518	ENSG00000107518	ATRNL1	9950	0.405126	-2.51034	3.45389	22.5996	1.9953e-06	0.000105434	-5.69753
ENSG00000250722	ENSG00000250722	SELENOP	5688	0.376231	-1.43315	5.66031	22.4617	2.14372e-06	0.000112338	-2.70036
ENSG00000138778	ENSG00000138778	CENPE	9444	0.348158	-1.57409	5.10516	22.3808	2.23593e-06	0.000116526	-2.97747
ENSG00000175906	ENSG00000175906	ARL4D	1612	0.549007	-2.25754	5.22962	22.3248	2.30214e-06	0.000119648	-4.78174
ENSG00000165588	ENSG00000165588	OTX2	3272	0.518032	-1.91933	4.11893	22.3049	2.32618e-06	0.000120513	-3.78247
ENSG00000274290	ENSG00000274290	HIST1H2BE	2585	0.471567	-1.98305	4.99405	22.2978	2.33469e-06	0.000120513	-3.95327
ENSG00000188404	ENSG00000188404	SELL	2725	0.383853	-3.48377	4.07731	22.2711	2.36745e-06	0.000121709	-11.1871
ENSG00000145386	ENSG00000145386	CCNA2	2798	0.443888	-1.77485	4.46511	22.2258	2.42391e-06	0.000123939	-3.42201
ENSG00000261308	ENSG00000261308	FIGNL2	4973	0.60748	-1.48129	6.23213	22.1721	2.49264e-06	0.00012677	-2.79199
ENSG00000041982	ENSG00000041982	TNC	9636	0.408261	-2.27176	5.55096	21.9815	2.7529e-06	0.00013926	-4.82911
ENSG00000100629	ENSG00000100629	CEP128	9400	0.360745	-2.16326	3.94068	21.9392	2.81425e-06	0.000141985	-4.47927
ENSG00000137804	ENSG00000137804	NUSAP1	2875	0.436522	-2.23316	3.80244	21.9043	2.86598e-06	0.000144211	-4.70162
ENSG00000128268	ENSG00000128268	MGAT3	5457	0.603262	-2.46016	3.56789	21.8669	2.92226e-06	0.000146267	-5.50278
ENSG00000196139	ENSG00000196139	AKR1C3	4532	0.416593	-3.00784	3.22558	21.8495	2.94895e-06	0.000147215	-8.04361
ENSG00000177380	ENSG00000177380	PPFIA3	6451	0.631685	-2.28407	3.57873	21.8361	2.96961e-06	0.00014747	-4.87051
ENSG00000075702	ENSG00000075702	WDR62	9812	0.567366	-1.64916	4.57636	21.7832	3.0526e-06	0.000151195	-3.1365
ENSG00000101040	ENSG00000101040	ZMYND8	7625	0.463738	-1.27902	7.51927	21.6114	3.33856e-06	0.0001645	-2.42674
ENSG00000204335	ENSG00000204335	SP5	2060	0.662621	-2.91653	3.21124	21.6022	3.35476e-06	0.00016487	-7.55025
ENSG00000135547	ENSG00000135547	HEY2	2741	0.481576	-1.61592	6.81446	21.3852	3.75659e-06	0.000181278	-3.06507
ENSG00000197122	ENSG00000197122	SRC	6468	0.593692	-1.37045	6.41748	21.3809	3.76507e-06	0.000181278	-2.58551
ENSG00000275714	ENSG00000275714	HIST1H3A	411	0.605839	-1.98343	4.38048	21.3708	3.78488e-06	0.00018177	-3.95433
ENSG00000158955	ENSG00000158955	WNT9B	3313	0.556595	-3.0579	3.1163	21.3409	3.84433e-06	0.000183695	-8.3276
ENSG00000013573	ENSG00000013573	DDX11	8374	0.565918	-1.40901	5.25462	21.0832	4.39775e-06	0.000208563	-2.65555
ENSG00000122026	ENSG00000122026	RPL21	2249	0.457981	-1.15578	6.74531	21.0693	4.42957e-06	0.000209027	-2.22805
ENSG00000101115	ENSG00000101115	SALL4	5772	0.53517	-2.09245	5.74097	20.9538	4.70491e-06	0.000220921	-4.26473
ENSG00000144668	ENSG00000144668	ITGA9	8277	0.494503	-1.62253	8.59608	20.7659	5.18983e-06	0.000240712	-3.07915
ENSG00000138798	ENSG00000138798	EGF	6127	0.427126	-1.37536	5.24068	20.5561	5.79077e-06	0.000265983	-2.59433
ENSG00000179348	ENSG00000179348	GATA2	4459	0.603947	-1.92384	5.7456	20.2531	6.78445e-06	0.000305379	-3.79431
ENSG00000035499	ENSG00000035499	DEPDC1B	3806	0.425118	-2.55175	3.26942	20.1846	7.03157e-06	0.000314597	-5.86346
ENSG00000278677	ENSG00000278677	HIST1H2AM	393	0.618321	-1.96434	4.16762	19.8428	8.40806e-06	0.000370932	-3.90233
ENSG00000123975	ENSG00000123975	CKS2	613	0.414356	-1.54877	4.64552	19.7694	8.73681e-06	0.000383651	-2.92568
ENSG00000146426	ENSG00000146426	TIAM2	11532	0.468089	-1.66674	5.18936	19.7503	8.8248e-06	0.000385729	-3.17497
ENSG00000132792	ENSG00000132792	CTNNBL1	4148	0.472517	-1.26758	6.62708	19.7325	8.90729e-06	0.00038844	-2.40758
ENSG00000184661	ENSG00000184661	CDCA2	3908	0.450614	-2.42922	4.06536	19.722	8.95645e-06	0.000389688	-5.38603
ENSG00000143127	ENSG00000143127	ITGA10	6320	0.449684	-1.6957	5.50369	19.6113	9.49063e-06	0.000410445	-3.23935
ENSG00000150594	ENSG00000150594	ADRA2A	3745	0.592256	-2.41045	4.15345	19.5214	9.94787e-06	0.000427916	-5.3164
ENSG00000174640	ENSG00000174640	SLCO2A1	9834	0.478035	-3.07984	3.4286	19.4856	1.01361e-05	0.000434046	-8.45523
ENSG00000280789	ENSG00000280789	PAGR1	1702	0.610458	-1.51184	5.36212	19.4082	1.05551e-05	0.000449956	-2.85173
ENSG00000187091	ENSG00000187091	PLCD1	4314	0.541261	-1.41823	5.1115	19.3879	1.06683e-05	0.000453761	-2.67257
ENSG00000072864	ENSG00000072864	NDE1	5512	0.528302	-1.44528	5.28157	19.3351	1.09671e-05	0.000464108	-2.72315
ENSG00000130307	ENSG00000130307	USHBP1	5175	0.557295	-1.31717	5.43402	19.2756	1.13144e-05	0.000474855	-2.49177
ENSG00000160447	ENSG00000160447	PKN3	3375	0.644148	-1.55837	5.73662	19.0879	1.24834e-05	0.000520464	-2.9452
ENSG00000185245	ENSG00000185245	GP1BA	2501	0.553778	-7.2251	2.0132	18.954	1.33908e-05	0.000555849	-149.614
ENSG00000254093	ENSG00000254093	PINX1	2802	0.48394	-1.17899	6.15904	18.8593	1.40721e-05	0.000577807	-2.26417
ENSG00000162367	ENSG00000162367	TAL1	5700	0.544386	-1.4432	7.50496	18.8424	1.41976e-05	0.000580448	-2.71923
ENSG00000151388	ENSG00000151388	ADAMTS12	9778	0.428411	-1.34657	6.43777	18.7738	1.47174e-05	0.000599118	-2.54307
ENSG00000160111	ENSG00000160111	CPAMD8	10199	0.515639	-1.55356	4.86789	18.6715	1.55285e-05	0.000624554	-2.9354
ENSG00000124216	ENSG00000124216	SNAI1	1686	0.581851	-1.75988	4.01756	18.6542	1.56701e-05	0.000628461	-3.38669
ENSG00000101447	ENSG00000101447	FAM83D	2475	0.511515	-2.02248	3.70745	18.6458	1.57395e-05	0.000629912	-4.0628
ENSG00000079616	ENSG00000079616	KIF22	4312	0.563544	-1.36402	5.82392	18.557	1.649e-05	0.000657174	-2.57402
ENSG00000148143	ENSG00000148143	ZNF462	12259	0.462354	-1.09821	7.14008	18.4501	1.74407e-05	0.000690712	-2.14088
ENSG00000149485	ENSG00000149485	FADS1	10230	0.527664	-1.16487	7.64282	18.4384	1.75484e-05	0.000693526	-2.24213
ENSG00000158966	ENSG00000158966	CACHD1	6359	0.460764	-1.27508	6.47041	18.3887	1.80124e-05	0.000705953	-2.42012
ENSG00000053524	ENSG00000053524	MCF2L2	20568	0.429065	-1.60403	4.38312	18.3652	1.8236e-05	0.000710345	-3.03991
ENSG00000137135	ENSG00000137135	ARHGEF39	6496	0.513393	-3.32904	2.48477	18.3269	1.86063e-05	0.000721802	-10.0494
ENSG00000108950	ENSG00000108950	FAM20A	6203	0.500564	-2.06374	3.69536	18.2809	1.90605e-05	0.000736991	-4.18068
ENSG00000111602	ENSG00000111602	TIMELESS	5818	0.471124	-1.45853	5.89551	18.2794	1.90755e-05	0.000736991	-2.74829
ENSG00000175063	ENSG00000175063	UBE2C	1286	0.534992	-2.46891	4.81351	18.1544	2.03702e-05	0.000780653	-5.53626
ENSG00000144354	ENSG00000144354	CDCA7	3934	0.409761	-1.46089	4.97892	18.1376	2.055e-05	0.000785954	-2.75278
ENSG00000148200	ENSG00000148200	NR6A1	7124	0.432903	-2.22694	5.74268	18.1248	2.06894e-05	0.000789693	-4.68141
ENSG00000137812	ENSG00000137812	KNL1	10250	0.37522	-1.8258	4.43983	18.1017	2.09412e-05	0.000796047	-3.54504
ENSG00000173207	ENSG00000173207	CKS1B	2338	0.443114	-1.69655	4.84165	18.0646	2.13534e-05	0.000807403	-3.24124
ENSG00000167670	ENSG00000167670	CHAF1A	4299	0.57525	-1.74242	4.98149	18.0446	2.15787e-05	0.000813812	-3.34597
ENSG00000100814	ENSG00000100814	CCNB1IP1	3680	0.39375	-1.53872	4.96966	17.9605	2.25536e-05	0.00084602	-2.90536
ENSG00000262655	ENSG00000262655	SPON1	5102	0.491572	-1.4717	4.48627	17.9602	2.25574e-05	0.00084602	-2.77348
ENSG00000129219	ENSG00000129219	PLD2	4888	0.579583	-1.0862	6.23917	17.9233	2.29991e-05	0.000858843	-2.12314
ENSG00000233822	ENSG00000233822	HIST1H2BN	5477	0.424685	-1.45393	5.46188	17.8594	2.37843e-05	0.000879509	-2.73953
ENSG00000205978	ENSG00000205978	NYNRIN	7955	0.581647	-1.09299	7.26038	17.8461	2.3951e-05	0.000882	-2.13316
ENSG00000099194	ENSG00000099194	SCD	5362	0.471279	-1.64767	10.0792	17.8392	2.40376e-05	0.000882	-3.13327
ENSG00000158402	ENSG00000158402	CDC25C	3338	0.46435	-1.95487	3.79588	17.8098	2.44125e-05	0.000890585	-3.87682
ENSG00000106624	ENSG00000106624	AEBP1	4955	0.627245	-1.35496	6.81542	17.759	2.50726e-05	0.000910706	-2.5579
ENSG00000167311	ENSG00000167311	ART5	1691	0.560024	-3.92235	3.14483	17.7547	2.51292e-05	0.000910706	-15.1616
ENSG00000196154	ENSG00000196154	S100A4	1025	0.58439	-1.35039	5.91149	17.7527	2.5156e-05	0.000910706	-2.54982
ENSG00000175183	ENSG00000175183	CSRP2	5873	0.429763	-1.44951	4.75738	17.7266	2.5503e-05	0.000921508	-2.73116
ENSG00000085999	ENSG00000085999	RAD54L	3212	0.53269	-1.98916	3.73997	17.7214	2.55732e-05	0.000922287	-3.97007
ENSG00000101665	ENSG00000101665	SMAD7	5033	0.573614	-1.78105	6.15541	17.6808	2.61247e-05	0.000938608	-3.43675
ENSG00000137807	ENSG00000137807	KIF23	6576	0.40222	-1.48681	4.56901	17.6718	2.62485e-05	0.0009395	-2.80268
ENSG00000206557	ENSG00000206557	TRIM71	8685	0.47369	-2.16825	6.88238	17.6591	2.64248e-05	0.000944029	-4.49476
ENSG00000095739	ENSG00000095739	BAMBI	2314	0.50605	-1.24988	6.08574	17.6038	2.72048e-05	0.000970067	-2.37821
ENSG00000102349	ENSG00000102349	KLF8	9022	0.407005	-2.15299	4.54191	17.5771	2.75887e-05	0.00098191	-4.44748
ENSG00000187741	ENSG00000187741	FANCA	9736	0.520337	-2.13112	5.35227	17.3797	3.06078e-05	0.00107325	-4.38056
ENSG00000087076	ENSG00000087076	HSD17B14	1281	0.576893	-1.32584	5.2481	17.3556	3.0998e-05	0.00108492	-2.50679
ENSG00000182378	ENSG00000182378	PLCXD1	6191	0.544985	-1.0976	5.82925	17.3521	3.1055e-05	0.00108492	-2.13999
ENSG00000105011	ENSG00000105011	ASF1B	2304	0.588976	-2.00703	3.54478	17.3215	3.1559e-05	0.00109904	-4.01955
ENSG00000076382	ENSG00000076382	SPAG5	5472	0.477705	-1.84009	5.30409	17.3143	3.16792e-05	0.00110065	-3.58032
ENSG00000143416	ENSG00000143416	SELENBP1	3504	0.530537	-1.64032	4.55722	17.2997	3.19238e-05	0.0011051	-3.11734
ENSG00000152229	ENSG00000152229	PSTPIP2	4120	0.505583	-1.3729	4.64129	17.236	3.30115e-05	0.00113038	-2.5899
ENSG00000134532	ENSG00000134532	SOX5	10445	0.384299	-1.39724	5.41286	17.2287	3.31393e-05	0.00113067	-2.63397
ENSG00000115085	ENSG00000115085	ZAP70	5111	0.624731	-3.80272	2.38267	17.2212	3.32711e-05	0.0011311	-13.9551
ENSG00000138182	ENSG00000138182	KIF20B	6851	0.341264	-1.73451	4.19201	17.2109	3.3452e-05	0.00113385	-3.32767
ENSG00000033170	ENSG00000033170	FUT8	6700	0.423433	-1.21449	5.93544	17.0944	3.55677e-05	0.00119844	-2.32058
ENSG00000094804	ENSG00000094804	CDC6	5557	0.441965	-1.9993	3.85145	17.0808	3.58234e-05	0.00120491	-3.99805
ENSG00000167874	ENSG00000167874	TMEM88	875	0.628571	-2.22946	4.59502	17.076	3.59132e-05	0.00120579	-4.68958
ENSG00000168298	ENSG00000168298	HIST1H1E	754	0.600796	-1.27196	6.50247	17.0371	3.66569e-05	0.00122642	-2.41489
ENSG00000167600	ENSG00000167600	CYP2S1	2874	0.609255	-2.0317	5.42332	16.9766	3.7843e-05	0.00125944	-4.08886
ENSG00000187837	ENSG00000187837	HIST1H1C	642	0.574766	-1.66942	7.58648	16.9679	3.80171e-05	0.00126302	-3.18086
ENSG00000176974	ENSG00000176974	SHMT1	7281	0.512018	-1.88748	3.96957	16.9311	3.87614e-05	0.00127944	-3.69989
ENSG00000186642	ENSG00000186642	PDE2A	7182	0.53105	-1.49556	5.56549	16.9105	3.91845e-05	0.0012905	-2.81973
ENSG00000131069	ENSG00000131069	ACSS2	5385	0.522377	-1.05515	6.05122	16.8826	3.97654e-05	0.00130736	-2.07793
ENSG00000165185	ENSG00000165185	KIAA1958	13119	0.435628	-1.42877	4.88754	16.84	4.06666e-05	0.00133008	-2.69218
ENSG00000116990	ENSG00000116990	MYCL	5063	0.56192	-2.20714	4.37923	16.823	4.10338e-05	0.00133943	-4.61759
ENSG00000135926	ENSG00000135926	TMBIM1	5098	0.557277	-1.06944	6.79038	16.8169	4.11647e-05	0.00133943	-2.09861
ENSG00000162882	ENSG00000162882	HAAO	2726	0.530081	-3.0428	2.54552	16.8123	4.12659e-05	0.00133943	-8.24089
ENSG00000112877	ENSG00000112877	CEP72	3658	0.54456	-2.19769	3.67548	16.8104	4.13056e-05	0.00133943	-4.58743
ENSG00000272398	ENSG00000272398	CD24	3097	0.596706	-1.72046	7.52937	16.802	4.149e-05	0.00134312	-3.29542
ENSG00000213648	ENSG00000213648	SULT1A4	1979	0.568974	-1.46854	4.29558	16.7862	4.18357e-05	0.0013497	-2.76741
ENSG00000123485	ENSG00000123485	HJURP	3821	0.50301	-1.97438	5.31902	16.7533	4.25677e-05	0.00137098	-3.92959
ENSG00000196787	ENSG00000196787	HIST1H2AG	2250	0.468	-1.75866	5.42826	16.7388	4.28958e-05	0.00137516	-3.38383
ENSG00000261052	ENSG00000261052	SULT1A3	2561	0.560718	-1.43598	4.37882	16.7379	4.29148e-05	0.00137516	-2.70565
ENSG00000168411	ENSG00000168411	RFWD3	6465	0.466357	-1.27592	5.28478	16.7135	4.34714e-05	0.0013883	-2.42153
ENSG00000142102	ENSG00000142102	PGGHG	5260	0.636502	-1.09539	6.50687	16.6579	4.47638e-05	0.00141765	-2.1367
ENSG00000176890	ENSG00000176890	TYMS	2470	0.517004	-1.09843	5.93337	16.572	4.68385e-05	0.00146864	-2.14121
ENSG00000127191	ENSG00000127191	TRAF2	3663	0.613159	-1.38839	4.51688	16.5485	4.74213e-05	0.00148201	-2.61786
ENSG00000131196	ENSG00000131196	NFATC1	9068	0.589656	-1.37169	6.13917	16.5432	4.7553e-05	0.00148369	-2.58774
ENSG00000158373	ENSG00000158373	HIST1H2BD	871	0.463835	-1.43306	6.31619	16.5094	4.84102e-05	0.00150795	-2.70018
ENSG00000104889	ENSG00000104889	RNASEH2A	3645	0.523457	-1.54501	4.04127	16.4422	5.01565e-05	0.0015471	-2.91807
ENSG00000164393	ENSG00000164393	ADGRF2	6395	0.421267	-4.41048	2.00494	16.4267	5.05685e-05	0.00155475	-21.266
ENSG00000111665	ENSG00000111665	CDCA3	5653	0.525385	-1.75395	3.7292	16.4113	5.09801e-05	0.00156235	-3.37281
ENSG00000166860	ENSG00000166860	ZBTB39	6170	0.512966	-1.10404	5.94608	16.3925	5.14894e-05	0.00157123	-2.14955
ENSG00000154310	ENSG00000154310	TNIK	8523	0.439986	-1.31116	6.98931	16.3914	5.15183e-05	0.00157123	-2.4814
ENSG00000117650	ENSG00000117650	NEK2	3095	0.398384	-2.36972	3.38152	16.3184	5.35405e-05	0.00162246	-5.1684
ENSG00000171219	ENSG00000171219	CDC42BPG	6112	0.616165	-2.1679	3.56959	16.2945	5.42214e-05	0.00163526	-4.4937
ENSG00000284491	ENSG00000284491	THSD8	1769	0.615602	-1.53045	4.03823	16.1531	5.84224e-05	0.00174531	-2.88876
ENSG00000171587	ENSG00000171587	DSCAM	8577	0.426606	-2.77158	2.87276	16.1451	5.86694e-05	0.00174993	-6.82853
ENSG00000121570	ENSG00000121570	DPPA4	4996	0.443755	-2.0463	5.12618	16.1087	5.98097e-05	0.00177486	-4.13045
ENSG00000058453	ENSG00000058453	CROCC	8871	0.644798	-1.11838	6.08344	16.018	6.27415e-05	0.00184528	-2.17102
ENSG00000129534	ENSG00000129534	MIS18BP1	6250	0.41136	-1.5365	4.75648	16.0009	6.33109e-05	0.00185915	-2.90089
ENSG00000128294	ENSG00000128294	TPST2	6957	0.466724	-1.14669	6.23226	15.8865	6.72557e-05	0.00195381	-2.21406
ENSG00000170421	ENSG00000170421	KRT8	6881	0.539747	-1.62949	6.61984	15.8537	6.84323e-05	0.00198496	-3.09403
ENSG00000126822	ENSG00000126822	PLEKHG3	11910	0.588077	-1.13735	5.46821	15.7521	7.22081e-05	0.00208174	-2.19976
ENSG00000173456	ENSG00000173456	RNF26	2787	0.591676	-1.18915	5.44787	15.7317	7.29899e-05	0.00209791	-2.28019
ENSG00000124780	ENSG00000124780	KCNK17	2172	0.576427	-3.34235	3.49418	15.7032	7.4097e-05	0.00212009	-10.1426
ENSG00000021826	ENSG00000021826	CPS1	10775	0.417541	-1.71797	5.2006	15.6559	7.59766e-05	0.0021576	-3.28974
ENSG00000135124	ENSG00000135124	P2RX4	8159	0.512073	-1.63515	4.22831	15.6256	7.72024e-05	0.00218913	-3.10619
ENSG00000107438	ENSG00000107438	PDLIM1	2239	0.492631	-1.47754	7.52296	15.6098	7.78489e-05	0.00219761	-2.78473
ENSG00000085840	ENSG00000085840	ORC1	3157	0.445993	-2.35058	3.18709	15.6008	7.82233e-05	0.0022049	-5.10028
ENSG00000173848	ENSG00000173848	NET1	4175	0.428743	-2.02466	5.28616	15.5418	8.07021e-05	0.00226803	-4.06895
ENSG00000092445	ENSG00000092445	TYRO3	10945	0.534217	-1.02671	7.01839	15.5364	8.09302e-05	0.0022706	-2.03737
ENSG00000135821	ENSG00000135821	GLUL	9032	0.476639	-1.04832	7.55027	15.534	8.10332e-05	0.0022706	-2.06811
ENSG00000109084	ENSG00000109084	TMEM97	3034	0.465722	-1.67207	5.23004	15.4547	8.45066e-05	0.00235402	-3.18671
ENSG00000106268	ENSG00000106268	NUDT1	2093	0.59054	-2.10492	3.19654	15.3792	8.79488e-05	0.0024356	-4.30173
ENSG00000185130	ENSG00000185130	HIST1H2BL	488	0.571721	-2.10182	3.75726	15.3289	9.03247e-05	0.00248309	-4.29252
ENSG00000007516	ENSG00000007516	BAIAP3	6146	0.653759	-1.56849	5.15637	15.327	9.04141e-05	0.00248309	-2.96594
ENSG00000068831	ENSG00000068831	RASGRP2	6084	0.54142	-1.32361	5.54857	15.3263	9.04488e-05	0.00248309	-2.50292
ENSG00000285077	ENSG00000285077	ARHGAP11B	2337	0.473684	-2.1718	3.30778	15.3152	9.09795e-05	0.00249045	-4.50584
ENSG00000186193	ENSG00000186193	SAPCD2	3848	0.62526	-2.13385	3.73326	15.2534	9.40067e-05	0.00255855	-4.38888
ENSG00000197859	ENSG00000197859	ADAMTSL2	4677	0.64721	-1.50933	5.31751	15.2251	9.54277e-05	0.0025935	-2.84678
ENSG00000156206	ENSG00000156206	CFAP161	1979	0.462355	-2.20825	3.32145	15.2008	9.66636e-05	0.00261958	-4.62115
ENSG00000109929	ENSG00000109929	SC5D	5566	0.378189	-1.16655	7.59709	15.1728	9.81084e-05	0.00265494	-2.24474
ENSG00000276966	ENSG00000276966	HIST1H4E	1487	0.457969	-1.19941	7.11615	15.1576	9.89007e-05	0.00267257	-2.29647
ENSG00000172638	ENSG00000172638	EFEMP2	5397	0.586252	-1.08666	6.43473	15.051	0.000104645	0.00280779	-2.12382
ENSG00000084092	ENSG00000084092	NOA1	3415	0.42694	-1.46138	4.26942	14.9939	0.000107861	0.00288186	-2.75372
ENSG00000171848	ENSG00000171848	RRM2	5323	0.460642	-1.47867	5.37452	14.9689	0.000109296	0.00291036	-2.78692
ENSG00000196418	ENSG00000196418	ZNF124	4517	0.446757	-1.19217	5.27171	14.9611	0.000109751	0.00291593	-2.28496
ENSG00000162738	ENSG00000162738	VANGL2	5340	0.535955	-1.69963	6.10096	14.9285	0.000111665	0.00295438	-3.24819
ENSG00000148019	ENSG00000148019	CEP78	14355	0.375549	-1.42776	4.69711	14.9168	0.000112358	0.00296445	-2.69028
ENSG00000188486	ENSG00000188486	H2AFX	1614	0.664188	-1.16204	5.31953	14.8911	0.000113897	0.00300088	-2.23774
ENSG00000112039	ENSG00000112039	FANCE	2692	0.578752	-1.65143	3.91388	14.8766	0.000114779	0.00301609	-3.14144
ENSG00000196411	ENSG00000196411	EPHB4	6435	0.59425	-1.32111	8.59072	14.8764	0.000114793	0.00301609	-2.49858
ENSG00000078725	ENSG00000078725	BRINP1	3905	0.426633	-1.40713	4.36816	14.8697	0.000115201	0.00302264	-2.6521
ENSG00000049541	ENSG00000049541	RFC2	2211	0.520579	-1.727	3.96884	14.8449	0.000116725	0.0030584	-3.3104
ENSG00000126453	ENSG00000126453	BCL2L12	2216	0.590253	-1.36687	4.5509	14.836	0.000117277	0.00306862	-2.5791
ENSG00000059804	ENSG00000059804	SLC2A3	6159	0.447151	-1.33395	8.98315	14.8079	0.000119038	0.00309919	-2.52091
ENSG00000136824	ENSG00000136824	SMC2	6468	0.380798	-1.26205	5.25384	14.8069	0.000119099	0.00309919	-2.39836
ENSG00000122952	ENSG00000122952	ZWINT	2378	0.519344	-1.38835	4.34601	14.7719	0.000121329	0.00314429	-2.61779
ENSG00000151208	ENSG00000151208	DLG5	10271	0.487294	-1.22654	6.46428	14.7626	0.000121928	0.0031555	-2.34005
ENSG00000105227	ENSG00000105227	PRX	5767	0.538235	-1.73809	4.63211	14.733	0.000123856	0.003188	-3.33592
ENSG00000100297	ENSG00000100297	MCM5	7338	0.552194	-1.48487	6.0322	14.6933	0.000126495	0.00324273	-2.79893
ENSG00000123473	ENSG00000123473	STIL	7291	0.414895	-2.08944	4.33206	14.6563	0.000129002	0.00329306	-4.25581
ENSG00000147206	ENSG00000147206	NXF3	3526	0.37578	-3.06056	2.99006	14.6406	0.000130084	0.00331234	-8.34298
ENSG00000181885	ENSG00000181885	CLDN7	2492	0.630016	-1.39367	4.40383	14.6369	0.000130334	0.00331426	-2.62747
ENSG00000140538	ENSG00000140538	NTRK3	26750	0.506579	-1.7387	4.15386	14.6059	0.000132497	0.00336025	-3.33735
ENSG00000134690	ENSG00000134690	CDCA8	2469	0.514378	-1.99929	4.73814	14.5845	0.000134011	0.0033896	-3.99804
ENSG00000113368	ENSG00000113368	LMNB1	3633	0.50289	-1.33721	6.49132	14.5727	0.000134855	0.0034064	-2.52663
ENSG00000136108	ENSG00000136108	CKAP2	4547	0.364416	-1.20746	5.35581	14.5689	0.000135129	0.00340878	-2.30931
ENSG00000115109	ENSG00000115109	EPB41L5	9281	0.427325	-1.02578	5.97644	14.5311	0.000137863	0.00347312	-2.03606
ENSG00000099284	ENSG00000099284	H2AFY2	1980	0.532828	-1.15229	5.72228	14.5044	0.000139834	0.0035181	-2.22266
ENSG00000137309	ENSG00000137309	HMGA1	2327	0.615385	-1.3611	8.20279	14.4071	0.00014725	0.00369	-2.56881
ENSG00000106123	ENSG00000106123	EPHB6	5325	0.608826	-2.48491	3.01478	14.3312	0.000153301	0.00380643	-5.59801
ENSG00000277075	ENSG00000277075	HIST1H2AE	509	0.561886	-1.32458	6.99832	14.2938	0.00015638	0.00386772	-2.50459
ENSG00000112118	ENSG00000112118	MCM3	3650	0.447123	-1.01184	6.23845	14.2769	0.000157788	0.00389237	-2.01648
ENSG00000100065	ENSG00000100065	CARD10	5652	0.570771	-1.06361	5.42091	14.2252	0.000162186	0.00399049	-2.09016
ENSG00000100526	ENSG00000100526	CDKN3	1836	0.437364	-2.40606	3.34086	14.1947	0.000164836	0.00405045	-5.30024
ENSG00000114739	ENSG00000114739	ACVR2B	15744	0.47923	-1.15192	6.96659	14.1873	0.000165487	0.00405268	-2.22209
ENSG00000164867	ENSG00000164867	NOS3	5953	0.600202	-1.22273	7.53301	14.1791	0.000166209	0.00405268	-2.33388
ENSG00000104903	ENSG00000104903	LYL1	3119	0.646361	-1.07177	6.22617	14.1748	0.00016659	0.00405675	-2.10201
ENSG00000174938	ENSG00000174938	SEZ6L2	4110	0.56472	-1.29662	5.50551	14.1681	0.000167181	0.00406346	-2.45652
ENSG00000185737	ENSG00000185737	NRG3	5072	0.471215	-1.67156	4.73342	14.1348	0.000170167	0.00412759	-3.18558
ENSG00000155307	ENSG00000155307	SAMSN1	5185	0.377049	-1.70638	5.43354	14.1127	0.000172179	0.00414496	-3.26342
ENSG00000171345	ENSG00000171345	KRT19	2336	0.59161	-1.7339	3.55493	14.07	0.000176131	0.00422404	-3.32625
ENSG00000133636	ENSG00000133636	NTS	1555	0.333762	-2.42635	3.00706	14.0562	0.000177431	0.00424983	-5.37533
ENSG00000161888	ENSG00000161888	SPC24	2839	0.545615	-1.67859	3.77748	14.0166	0.000181203	0.00432379	-3.20114
ENSG00000149136	ENSG00000149136	SSRP1	6323	0.510043	-1.00902	7.61836	13.9837	0.000184402	0.00438726	-2.01254
ENSG00000160298	ENSG00000160298	C21orf58	5315	0.504233	-1.61832	3.94228	13.9798	0.000184788	0.00438726	-3.07017
ENSG00000113810	ENSG00000113810	SMC4	8457	0.389263	-1.12509	6.1578	13.9622	0.000186525	0.00442296	-2.18114
ENSG00000196126	ENSG00000196126	HLA-DRB1	1229	0.497152	-3.33071	2.16917	13.8339	0.000199705	0.00469444	-10.061
ENSG00000166881	ENSG00000166881	NEMP1	5708	0.479152	-1.19975	4.75476	13.7986	0.000203493	0.00477754	-2.297
ENSG00000137310	ENSG00000137310	TCF19	3538	0.527982	-1.77764	4.08527	13.7697	0.000206644	0.00483954	-3.42865
ENSG00000105419	ENSG00000105419	MEIS3	5122	0.57419	-2.4759	3.83207	13.7438	0.000209507	0.00488805	-5.56315
ENSG00000276903	ENSG00000276903	HIST1H2AL	393	0.638677	-1.97326	3.94219	13.6472	0.000220569	0.00508407	-3.92654
ENSG00000143228	ENSG00000143228	NUF2	3362	0.372397	-2.24801	2.98576	13.6443	0.000220907	0.00508568	-4.75026
ENSG00000198346	ENSG00000198346	ZNF813	6244	0.405509	-1.63454	4.15942	13.6343	0.000222093	0.0051068	-3.10489
ENSG00000130208	ENSG00000130208	APOC1	1231	0.561332	-2.17244	3.53666	13.589	0.00022752	0.00521893	-4.50785
ENSG00000139211	ENSG00000139211	AMIGO2	3956	0.453236	-1.79613	4.24659	13.5169	0.00023643	0.00538521	-3.47288
ENSG00000198929	ENSG00000198929	NOS1AP	7771	0.520911	-1.80185	3.95232	13.4823	0.000240826	0.00546468	-3.48668
ENSG00000159958	ENSG00000159958	TNFRSF13C	3944	0.592039	-5.68336	1.44482	13.4358	0.000246873	0.00554879	-51.388
ENSG00000169184	ENSG00000169184	MN1	7693	0.566619	-0.975211	5.98939	13.4186	0.00024914	0.00559313	-1.96593
ENSG00000023892	ENSG00000023892	DEF6	2545	0.603143	-1.95798	3.24787	13.3779	0.000254611	0.00567562	-3.88518
ENSG00000130052	ENSG00000130052	STARD8	5558	0.569809	-0.992006	6.74065	13.3742	0.000255108	0.00567562	-1.98895
ENSG00000087085	ENSG00000087085	ACHE	3783	0.655829	-2.18105	3.63826	13.3396	0.000259853	0.0057654	-4.53483
ENSG00000169635	ENSG00000169635	HIC2	7219	0.597867	-1.08719	5.57009	13.3289	0.00026135	0.00578091	-2.1246
ENSG00000132383	ENSG00000132383	RPA1	5492	0.47815	-0.93617	6.34542	13.3285	0.000261405	0.00578091	-1.91344
ENSG00000111445	ENSG00000111445	RFC5	3249	0.452755	-1.93704	3.44672	13.2628	0.000270722	0.00595777	-3.8292
ENSG00000115687	ENSG00000115687	PASK	10686	0.505615	-1.737	4.71412	13.2309	0.000275375	0.00602522	-3.33342
ENSG00000213390	ENSG00000213390	ARHGAP19	6167	0.475434	-1.14028	4.90584	13.2243	0.000276344	0.00603945	-2.20424
ENSG00000154920	ENSG00000154920	EME1	3294	0.489678	-2.43614	2.88021	13.2209	0.000276842	0.00604338	-5.41192
ENSG00000138160	ENSG00000138160	KIF11	4860	0.383333	-1.37459	4.56576	13.214	0.000277871	0.00605191	-2.59294
ENSG00000169992	ENSG00000169992	NLGN2	5550	0.642523	-1.35513	6.32837	13.1908	0.00028132	0.00612	-2.55821
ENSG00000074219	ENSG00000074219	TEAD2	2980	0.555034	-0.985938	6.66696	13.148	0.000287833	0.00620476	-1.9806
ENSG00000005961	ENSG00000005961	ITGA2B	5551	0.541524	-2.03408	3.31314	13.0872	0.000297318	0.0063515	-4.0956
ENSG00000144395	ENSG00000144395	CCDC150	9683	0.410926	-2.54232	3.21462	13.0797	0.000298514	0.00636986	-5.82524
ENSG00000023697	ENSG00000023697	DERA	2844	0.428973	-1.11583	5.01281	13.0653	0.000300814	0.00641173	-2.1672
ENSG00000139734	ENSG00000139734	DIAPH3	7442	0.366837	-2.09107	4.11826	13.053	0.000302804	0.00643967	-4.26063
ENSG00000243811	ENSG00000243811	APOBEC3D	2528	0.515427	-3.02644	2.37706	13.0168	0.000308712	0.00654332	-8.14799
ENSG00000156802	ENSG00000156802	ATAD2	7118	0.425541	-1.59342	4.02738	12.9883	0.000313441	0.00661021	-3.01765
ENSG00000135740	ENSG00000135740	SLC9A5	5419	0.595682	-1.56469	4.16468	12.9838	0.0003142	0.00661529	-2.95814
ENSG00000183598	ENSG00000183598	HIST2H3D	411	0.673966	-1.96406	3.77962	12.9672	0.000316997	0.00666014	-3.90159
ENSG00000182511	ENSG00000182511	FES	4237	0.627803	-0.914646	6.10985	12.9637	0.000317589	0.00666446	-1.88511
ENSG00000168785	ENSG00000168785	TSPAN5	7430	0.419246	-1.00861	5.55274	12.9567	0.00031877	0.00668185	-2.01198
ENSG00000054282	ENSG00000054282	SDCCAG8	5322	0.417888	-0.964119	5.81025	12.9437	0.000321006	0.00671387	-1.95087
ENSG00000073111	ENSG00000073111	MCM2	4902	0.566299	-1.18653	5.11193	12.9359	0.000322333	0.0067342	-2.27604
ENSG00000141753	ENSG00000141753	IGFBP4	2200	0.625	-1.03234	9.96846	12.9107	0.000326709	0.00681063	-2.04534
ENSG00000160255	ENSG00000160255	ITGB2	6797	0.531411	-2.92607	2.19202	12.896	0.000329293	0.00685697	-7.60035
ENSG00000198028	ENSG00000198028	ZNF560	2836	0.436178	-3.37687	1.98793	12.8912	0.000330133	0.00686311	-10.3882
ENSG00000175567	ENSG00000175567	UCP2	3237	0.528576	-1.64649	3.9069	12.8873	0.000330822	0.00686619	-3.13072
ENSG00000136504	ENSG00000136504	KAT7	11749	0.455103	-0.953147	7.20886	12.8658	0.000334642	0.0069152	-1.93609
ENSG00000122986	ENSG00000122986	HVCN1	3688	0.471258	-1.15643	4.63487	12.8407	0.000339155	0.00699322	-2.22905
ENSG00000145703	ENSG00000145703	IQGAP2	7904	0.41789	-1.02193	5.57307	12.8189	0.000343137	0.00705235	-2.03063
ENSG00000139880	ENSG00000139880	CDH24	3748	0.575507	-1.24885	4.44564	12.7354	0.000358795	0.00732254	-2.37652
ENSG00000165480	ENSG00000165480	SKA3	3048	0.447835	-2.16169	2.81641	12.7344	0.000358986	0.00732254	-4.4744
ENSG00000110074	ENSG00000110074	FOXRED1	5657	0.53014	-1.10271	5.10794	12.7183	0.000362102	0.00735485	-2.14758
ENSG00000151702	ENSG00000151702	FLI1	8172	0.458884	-0.966671	8.3535	12.7073	0.00036424	0.00738998	-1.95433
ENSG00000169129	ENSG00000169129	AFAP1L2	5789	0.533598	-1.2307	4.65864	12.6782	0.000369949	0.00748181	-2.34682
ENSG00000166845	ENSG00000166845	C18orf54	6165	0.353933	-1.28364	5.03971	12.6664	0.000372286	0.00752105	-2.43453
ENSG00000102935	ENSG00000102935	ZNF423	8997	0.568967	-0.96017	6.25986	12.6544	0.000374675	0.00755322	-1.94554
ENSG00000164109	ENSG00000164109	MAD2L1	5748	0.401357	-2.07448	3.84454	12.6492	0.000375724	0.00756615	-4.21192
ENSG00000116641	ENSG00000116641	DOCK7	24872	0.370778	-1.0907	5.33089	12.6473	0.000376114	0.00756615	-2.12977
ENSG00000136868	ENSG00000136868	SLC31A1	5127	0.441974	-1.09428	4.88546	12.6074	0.000384221	0.00770473	-2.13506
ENSG00000198838	ENSG00000198838	RYR3	20370	0.480461	-2.75021	4.00005	12.5836	0.000389139	0.00778712	-6.72815
ENSG00000074181	ENSG00000074181	NOTCH3	9394	0.567277	-0.969287	7.60264	12.5366	0.000399068	0.00796038	-1.95787
ENSG00000115486	ENSG00000115486	GGCX	9098	0.469883	-0.883056	6.34843	12.5114	0.000404474	0.00805974	-1.84428
ENSG00000154839	ENSG00000154839	SKA1	2950	0.437288	-2.35693	2.99981	12.4781	0.000411754	0.00816194	-5.12279
ENSG00000186998	ENSG00000186998	EMID1	4899	0.61584	-1.80033	3.65377	12.4672	0.000414161	0.00819252	-3.48301
ENSG00000179344	ENSG00000179344	HLA-DQB1	4904	0.455954	-2.14379	2.88907	12.463	0.000415087	0.00820228	-4.41923
ENSG00000079459	ENSG00000079459	FDFT1	5202	0.499039	-1.15607	8.39909	12.383	0.000433252	0.00850807	-2.2285
ENSG00000165124	ENSG00000165124	SVEP1	14190	0.395349	-2.12983	4.22486	12.327	0.000446449	0.00872497	-4.37667
ENSG00000111199	ENSG00000111199	TRPV4	3759	0.523277	-2.41814	3.15998	12.3264	0.000446597	0.00872497	-5.3448
ENSG00000168477	ENSG00000168477	TNXB	15909	0.528317	-3.42822	8.54131	12.2819	0.00045738	0.00889898	-10.7646
ENSG00000099364	ENSG00000099364	FBXL19	4340	0.66659	-0.98244	6.26121	12.2763	0.000458744	0.00890724	-1.9758
ENSG00000240563	ENSG00000240563	L1TD1	3849	0.404521	-3.59944	1.94587	12.255	0.000464014	0.00899116	-12.1211
ENSG00000143434	ENSG00000143434	SEMA6C	5809	0.61508	-0.944761	6.22716	12.2364	0.000468673	0.00906292	-1.92487
ENSG00000164087	ENSG00000164087	POC1A	2247	0.568313	-1.66241	3.72183	12.2207	0.000472632	0.00912089	-3.16545
ENSG00000024526	ENSG00000024526	DEPDC1	5904	0.369919	-1.82695	3.24953	12.1895	0.000480589	0.00926501	-3.54787
ENSG00000169554	ENSG00000169554	ZEB2	25058	0.388299	-0.930739	8.22646	12.1722	0.000485062	0.00933228	-1.90625
ENSG00000197165	ENSG00000197165	SULT1A2	2275	0.573187	-2.58182	2.72603	12.1667	0.000486496	0.00935038	-5.98696
ENSG00000142549	ENSG00000142549	IGLON5	2606	0.617038	-1.94678	4.32376	12.1457	0.000492012	0.00942775	-3.85513
ENSG00000164764	ENSG00000164764	SBSPON	4383	0.392882	-3.16625	2.4451	12.1349	0.000494871	0.00947295	-8.9771
ENSG00000140525	ENSG00000140525	FANCI	7766	0.415916	-1.10863	5.16224	12.1105	0.000501393	0.00955922	-2.15641
ENSG00000175866	ENSG00000175866	BAIAP2	10288	0.61596	-1.01591	5.52587	12.0748	0.000511073	0.0097205	-2.02218
ENSG00000148288	ENSG00000148288	GBGT1	4032	0.588294	-1.55643	4.22571	12.073	0.000511582	0.0097205	-2.94125
ENSG00000162878	ENSG00000162878	PKDCC	3925	0.620892	-1.697	4.37792	12.0682	0.000512902	0.0097205	-3.24225
ENSG00000105722	ENSG00000105722	ERF	3295	0.665554	-0.876458	6.08183	12.0502	0.000517867	0.00980433	-1.83586
ENSG00000184635	ENSG00000184635	ZNF93	5579	0.422836	-1.57893	3.55691	12.0299	0.000523529	0.00988193	-2.98748
ENSG00000074047	ENSG00000074047	GLI2	7341	0.598692	-1.72261	3.6386	12.018	0.00052689	0.00992562	-3.30034
ENSG00000162591	ENSG00000162591	MEGF6	7039	0.624521	-0.948986	6.25213	11.9859	0.00053605	0.0100682	-1.93052
ENSG00000149782	ENSG00000149782	PLCB3	4964	0.611805	-0.863491	7.06491	11.9804	0.000537621	0.0100877	-1.81944
ENSG00000007255	ENSG00000007255	TRAPPC6A	933	0.587353	-1.54628	3.82229	11.978	0.000538331	0.010091	-2.92063
ENSG00000164976	ENSG00000164976	MYORG	6398	0.574242	-0.980039	6.42389	11.8963	0.000562458	0.0105122	-1.97252
ENSG00000186767	ENSG00000186767	SPIN4	4117	0.374302	-1.23215	7.5736	11.8894	0.000564536	0.0105302	-2.34917
ENSG00000064547	ENSG00000064547	LPAR2	2980	0.583557	-1.39745	4.84433	11.875	0.000568912	0.0106014	-2.63436
ENSG00000129007	ENSG00000129007	CALML4	5038	0.500794	-2.07441	2.87838	11.84	0.000579712	0.0107815	-4.21172
ENSG00000186638	ENSG00000186638	KIF24	6131	0.40075	-1.88945	3.19964	11.8361	0.000580919	0.0107904	-3.70494
ENSG00000010219	ENSG00000010219	DYRK4	7054	0.457471	-1.2403	6.35027	11.8093	0.000589344	0.0109178	-2.36247
ENSG00000134602	ENSG00000134602	STK26	3354	0.378951	-1.77811	3.46574	11.7988	0.000592675	0.0109688	-3.42977
ENSG00000168671	ENSG00000168671	UGT3A2	2694	0.435041	-6.03864	1.19713	11.7865	0.000596615	0.0110202	-65.7372
ENSG00000101577	ENSG00000101577	LPIN2	6800	0.459706	-1.22005	5.8622	11.7737	0.00060075	0.0110691	-2.32955
ENSG00000197406	ENSG00000197406	DIO3	2102	0.607992	-5.43582	1.26539	11.7699	0.000601948	0.0110756	-43.2858
ENSG00000010310	ENSG00000010310	GIPR	4736	0.56989	-2.18595	3.32334	11.7647	0.000603645	0.0110961	-4.55025
ENSG00000203814	ENSG00000203814	HIST2H2BF	3196	0.46433	-1.52946	5.57707	11.7564	0.00060636	0.011104	-2.88677
ENSG00000112640	ENSG00000112640	PPP2R5D	3314	0.553108	-0.893572	6.47132	11.7526	0.000607588	0.011104	-1.85777
ENSG00000221829	ENSG00000221829	FANCG	3614	0.540122	-1.21326	4.53201	11.7354	0.000613215	0.0111961	-2.31861
ENSG00000092421	ENSG00000092421	SEMA6A	10956	0.449343	-0.999317	8.34239	11.6981	0.00062564	0.0113573	-1.99905
ENSG00000120156	ENSG00000120156	TEK	4805	0.450572	-1.24585	8.25928	11.6914	0.000627913	0.0113778	-2.37158
ENSG00000071909	ENSG00000071909	MYO3B	8236	0.433584	-2.75415	2.1988	11.6912	0.000627971	0.0113778	-6.74656
ENSG00000129195	ENSG00000129195	PIMREG	2823	0.544102	-1.99848	3.37772	11.661	0.000638254	0.0115201	-3.99579
ENSG00000128596	ENSG00000128596	CCDC136	6188	0.550743	-1.78275	3.32778	11.6549	0.000640347	0.011536	-3.44081
ENSG00000204536	ENSG00000204536	CCHCR1	5086	0.52792	-1.19569	4.34841	11.577	0.000667724	0.0119497	-2.29054
ENSG00000163535	ENSG00000163535	SGO2	6022	0.375457	-1.47826	3.58214	11.5618	0.000673199	0.0120137	-2.78613
ENSG00000149269	ENSG00000149269	PAK1	6299	0.464359	-1.58733	4.60031	11.5439	0.000679703	0.0120956	-3.00492
ENSG00000134138	ENSG00000134138	MEIS2	10798	0.433414	-1.00135	6.28387	11.5399	0.000681196	0.0121079	-2.00187
ENSG00000186716	ENSG00000186716	BCR	12389	0.590685	-0.977365	7.43617	11.5386	0.000681669	0.0121079	-1.96887
ENSG00000076604	ENSG00000076604	TRAF4	4596	0.58181	-0.872636	6.89046	11.5117	0.000691614	0.0121927	-1.831
ENSG00000174951	ENSG00000174951	FUT1	4343	0.579784	-1.13503	4.87978	11.51	0.000692225	0.0121927	-2.19624
ENSG00000196187	ENSG00000196187	TMEM63A	10339	0.53274	-0.961966	6.48693	11.4925	0.000698793	0.0122544	-1.94796
ENSG00000128271	ENSG00000128271	ADORA2A	4193	0.618412	-1.34869	4.29814	11.492	0.000698958	0.0122544	-2.5468
ENSG00000170779	ENSG00000170779	CDCA4	2513	0.581377	-1.09569	4.98289	11.4478	0.000715797	0.0125149	-2.13716
ENSG00000079102	ENSG00000079102	RUNX1T1	13535	0.397857	-1.40498	7.27837	11.4365	0.000720148	0.0125678	-2.64814
ENSG00000196417	ENSG00000196417	ZNF765	12344	0.447748	-1.30185	4.7103	11.4328	0.000721602	0.0125816	-2.46545
ENSG00000006453	ENSG00000006453	BAIAP2L1	4798	0.493122	-4.4038	1.6439	11.423	0.000725386	0.0126128	-21.1678
ENSG00000125895	ENSG00000125895	TMEM74B	2210	0.604525	-1.09782	5.34106	11.4126	0.000729457	0.0126714	-2.1403
ENSG00000185513	ENSG00000185513	L3MBTL1	15550	0.517235	-1.25586	4.65712	11.4103	0.000730375	0.0126714	-2.38809
ENSG00000161692	ENSG00000161692	DBF4B	7146	0.564512	-1.3135	4.54171	11.4093	0.000730762	0.0126714	-2.48544
ENSG00000082397	ENSG00000082397	EPB41L3	12203	0.455298	-1.25575	4.5832	11.3857	0.000740109	0.0128101	-2.38792
ENSG00000177602	ENSG00000177602	HASPIN	2797	0.539149	-2.18159	3.16583	11.3773	0.00074348	0.0128333	-4.53654
ENSG00000198039	ENSG00000198039	ZNF273	8652	0.45608	-1.97773	2.85641	11.373	0.000745199	0.0128437	-3.93874
ENSG00000159216	ENSG00000159216	RUNX1	15574	0.429369	-1.65567	5.44243	11.3673	0.000747473	0.0128671	-3.15069
ENSG00000109685	ENSG00000109685	NSD2	19776	0.474211	-0.910122	7.75928	11.3482	0.000755196	0.012953	-1.8792
ENSG00000120256	ENSG00000120256	LRP11	5652	0.467799	-1.16094	4.81719	11.3297	0.000762788	0.0130596	-2.23603
ENSG00000132017	ENSG00000132017	DCAF15	2961	0.632219	-0.879976	5.95655	11.3257	0.000764437	0.0130761	-1.84034
ENSG00000187790	ENSG00000187790	FANCM	8468	0.372933	-1.58819	3.51611	11.3084	0.000771571	0.0131744	-3.00673
ENSG00000159164	ENSG00000159164	SV2A	4824	0.524046	-2.05941	6.12854	11.2849	0.000781402	0.0133063	-4.16816
ENSG00000138092	ENSG00000138092	CENPO	5518	0.518123	-1.29571	5.16699	11.2734	0.000786252	0.0133769	-2.45498
ENSG00000108947	ENSG00000108947	EFNB3	3222	0.590006	-1.20795	4.42013	11.2385	0.000801164	0.0135818	-2.3101
ENSG00000090382	ENSG00000090382	LYZ	1764	0.400794	-5.92431	1.11617	11.2329	0.000803619	0.0136113	-60.7288
ENSG00000104341	ENSG00000104341	LAPTM4B	3197	0.471379	-0.897327	8.64101	11.1625	0.000834684	0.0140372	-1.86261
ENSG00000178026	ENSG00000178026	LRRC75B	3422	0.626242	-1.18131	4.56969	11.1509	0.000839915	0.0141002	-2.26783
ENSG00000085185	ENSG00000085185	BCORL1	7996	0.568284	-1.00359	6.60565	11.1378	0.000845867	0.0141625	-2.00498
ENSG00000180992	ENSG00000180992	MRPL14	959	0.601668	-1.49033	3.65016	11.0851	0.000870241	0.0144822	-2.80954
ENSG00000092140	ENSG00000092140	G2E3	9353	0.358281	-1.18598	4.57033	11.0733	0.000875794	0.0145603	-2.27518
ENSG00000255152	ENSG00000255152	MSH5-SAPCD1	4140	0.529227	-1.4751	3.8203	11.0494	0.000887152	0.0147046	-2.78004
ENSG00000167900	ENSG00000167900	TK1	1861	0.573885	-2.2651	4.98327	11.0486	0.000887549	0.0147046	-4.80689
ENSG00000189067	ENSG00000189067	LITAF	5060	0.494071	-1.58387	4.66334	11.0054	0.000908448	0.0149594	-2.99773
ENSG00000167105	ENSG00000167105	TMEM92	3101	0.563367	-3.70413	1.63428	10.9955	0.000913338	0.0150269	-13.0333
ENSG00000197620	ENSG00000197620	CXorf40A	4104	0.553363	-1.08848	4.7331	10.9749	0.000923543	0.0151816	-2.1265
ENSG00000204681	ENSG00000204681	GABBR1	8470	0.430106	-0.851215	7.08266	10.9685	0.000926746	0.0152211	-1.80402
ENSG00000197283	ENSG00000197283	SYNGAP1	12129	0.571275	-0.878339	6.85632	10.9558	0.000933125	0.0153126	-1.83826
ENSG00000164530	ENSG00000164530	PI16	2378	0.594197	-2.9205	2.27112	10.9154	0.000953675	0.0155645	-7.57108
ENSG00000170542	ENSG00000170542	SERPINB9	4118	0.529626	-0.864746	7.30372	10.9144	0.000954215	0.0155645	-1.82102
ENSG00000137474	ENSG00000137474	MYO7A	10147	0.583227	-1.58714	5.77459	10.9069	0.000958071	0.0156139	-3.00452
ENSG00000118515	ENSG00000118515	SGK1	9992	0.423439	-1.34923	7.76423	10.8993	0.00096199	0.0156643	-2.54776
ENSG00000007312	ENSG00000007312	CD79B	2080	0.613942	-2.86384	2.88817	10.8568	0.000984353	0.016001	-7.27952
ENSG00000145425	ENSG00000145425	RPS3A	2341	0.440837	-0.905087	8.02255	10.8125	0.00100815	0.0163656	-1.87266
ENSG00000276045	ENSG00000276045	ORAI1	2262	0.625111	-1.06234	5.12001	10.8021	0.00101384	0.016424	-2.08831
ENSG00000204305	ENSG00000204305	AGER	2077	0.571497	-1.16068	4.91295	10.795	0.00101775	0.0164732	-2.23563
ENSG00000100968	ENSG00000100968	NFATC4	8437	0.574849	-1.49634	5.29304	10.7349	0.00105135	0.0170027	-2.82125
ENSG00000136861	ENSG00000136861	CDK5RAP2	10080	0.44881	-0.817375	6.38642	10.726	0.00105639	0.0170406	-1.7622
ENSG00000110799	ENSG00000110799	VWF	10391	0.468579	-1.75104	8.32338	10.7213	0.00105908	0.0170549	-3.36601
ENSG00000266714	ENSG00000266714	MYO15B	12761	0.643993	-1.03353	6.96695	10.7148	0.0010628	0.0171003	-2.04703
ENSG00000173041	ENSG00000173041	ZNF680	5586	0.438238	-1.70788	3.08758	10.6972	0.00107298	0.0172495	-3.26681
ENSG00000101443	ENSG00000101443	WFDC2	1382	0.54631	-5.83322	1.02738	10.6895	0.00107748	0.0172949	-57.0132
ENSG00000187239	ENSG00000187239	FNBP1	6600	0.471061	-0.950091	7.84648	10.6887	0.00107792	0.0172949	-1.93199
ENSG00000109805	ENSG00000109805	NCAPG	4921	0.385694	-1.69724	4.73587	10.6565	0.00109685	0.0174851	-3.24279
ENSG00000106789	ENSG00000106789	CORO2A	5717	0.500787	-2.01765	2.94895	10.6319	0.00111154	0.0176599	-4.04923
ENSG00000079819	ENSG00000079819	EPB41L2	10320	0.409593	-0.947078	7.99816	10.6202	0.0011186	0.0177274	-1.92796
ENSG00000113594	ENSG00000113594	LIFR	11864	0.424646	-0.926772	8.09823	10.6137	0.00112251	0.0177598	-1.90102
ENSG00000213445	ENSG00000213445	SIPA1	4668	0.660668	-0.911083	6.80449	10.5691	0.00114997	0.0181488	-1.88046
ENSG00000120802	ENSG00000120802	TMPO	8593	0.390201	-0.968751	6.41628	10.5643	0.00115292	0.0181802	-1.95715
ENSG00000100592	ENSG00000100592	DAAM1	10712	0.397031	-0.897303	6.97786	10.5456	0.00116466	0.018335	-1.86258
ENSG00000084693	ENSG00000084693	AGBL5	5283	0.54647	-1.1929	5.60697	10.5274	0.00117619	0.0184858	-2.28612
ENSG00000168005	ENSG00000168005	SPINDOC	2807	0.603135	-1.05596	5.44037	10.5239	0.00117843	0.0184904	-2.07911
ENSG00000169607	ENSG00000169607	CKAP2L	5219	0.428818	-1.84991	3.67547	10.5183	0.00118198	0.0185307	-3.60479
ENSG00000091592	ENSG00000091592	NLRP1	12808	0.467755	-0.997258	6.1378	10.5136	0.00118497	0.0185622	-1.9962
ENSG00000173894	ENSG00000173894	CBX2	5687	0.600844	-0.94012	5.47419	10.5103	0.00118711	0.0185804	-1.91869
ENSG00000106003	ENSG00000106003	LFNG	3418	0.627853	-1.06028	6.14662	10.4868	0.00120229	0.0187562	-2.08533
ENSG00000182185	ENSG00000182185	RAD51B	7477	0.423164	-1.55299	3.31402	10.4794	0.00120713	0.018788	-2.93424
ENSG00000134824	ENSG00000134824	FADS2	11026	0.580174	-1.27837	9.5449	10.4536	0.00122412	0.0189564	-2.42565
ENSG00000104884	ENSG00000104884	ERCC2	6450	0.557364	-0.949593	5.8911	10.4501	0.00122641	0.0189609	-1.93133
ENSG00000178927	ENSG00000178927	CYBC1	7234	0.606442	-0.816695	6.21183	10.4337	0.00123737	0.0190836	-1.76137
ENSG00000182963	ENSG00000182963	GJC1	8660	0.487991	-0.875519	6.18486	10.4286	0.00124076	0.0191204	-1.83467
ENSG00000135912	ENSG00000135912	TTLL4	7685	0.513598	-0.839107	6.07185	10.4191	0.00124722	0.0192043	-1.78894
ENSG00000183569	ENSG00000183569	SERHL2	2821	0.574264	-2.20758	2.43665	10.4167	0.00124879	0.0192129	-4.61899
ENSG00000102230	ENSG00000102230	PCYT1B	5555	0.415122	-1.24149	3.91456	10.3744	0.00127774	0.0195001	-2.36442
ENSG00000154096	ENSG00000154096	THY1	5925	0.558143	-1.57528	8.04306	10.3326	0.00130702	0.0198354	-2.97993
ENSG00000118707	ENSG00000118707	TGIF2	3784	0.540433	-0.983695	5.04157	10.3293	0.00130937	0.0198552	-1.97752
ENSG00000139178	ENSG00000139178	C1RL	5014	0.50698	-1.1375	4.28468	10.3277	0.00131049	0.0198563	-2.2
ENSG00000162714	ENSG00000162714	ZNF496	10531	0.495679	-0.862923	6.29669	10.3212	0.00131511	0.0199102	-1.81872
ENSG00000170382	ENSG00000170382	LRRN2	5681	0.552192	-1.90345	3.57365	10.3197	0.00131615	0.0199102	-3.74107
ENSG00000171056	ENSG00000171056	SOX7	3216	0.525187	-1.0592	7.2585	10.3146	0.00131982	0.0199498	-2.08378
ENSG00000128563	ENSG00000128563	PRKRIP1	3696	0.588474	-0.891043	5.5502	10.2865	0.00134005	0.0202073	-1.85452
ENSG00000163808	ENSG00000163808	KIF15	5285	0.411731	-1.69137	3.2703	10.2845	0.00134151	0.0202133	-3.22964
ENSG00000134874	ENSG00000134874	DZIP1	8470	0.45124	-1.02286	5.84798	10.2672	0.00135419	0.0203558	-2.03195
ENSG00000108468	ENSG00000108468	CBX1	3087	0.506317	-0.883069	5.6703	10.236	0.00137723	0.0206694	-1.8443
ENSG00000168476	ENSG00000168476	REEP4	2266	0.616064	-1.27333	4.4754	10.1867	0.00141459	0.0211131	-2.4172
ENSG00000064999	ENSG00000064999	ANKS1A	8495	0.56186	-0.822798	6.36527	10.1596	0.0014355	0.0214084	-1.76883
ENSG00000063127	ENSG00000063127	SLC6A16	3599	0.465685	-1.65921	3.77296	10.1578	0.00143691	0.0214125	-3.15844
ENSG00000147536	ENSG00000147536	GINS4	5475	0.489863	-2.05611	4.25447	10.1461	0.00144607	0.0215322	-4.15863
ENSG00000168496	ENSG00000168496	FEN1	2478	0.546005	-1.48626	4.02654	10.1442	0.00144758	0.0215357	-2.80161
ENSG00000010319	ENSG00000010319	SEMA3G	5011	0.610657	-1.08551	7.09784	10.1423	0.00144903	0.0215357	-2.12212
ENSG00000140807	ENSG00000140807	NKD1	17425	0.518049	-2.25008	3.32735	10.1204	0.00146634	0.0217316	-4.7571
ENSG00000172795	ENSG00000172795	DCP2	9951	0.375339	-0.85881	6.02042	10.1167	0.00146928	0.0217582	-1.81354
ENSG00000157927	ENSG00000157927	RADIL	6516	0.560313	-1.53118	4.31908	10.0902	0.00149057	0.0220146	-2.89021
ENSG00000065328	ENSG00000065328	MCM10	5454	0.441327	-1.6071	3.65958	10.0477	0.00152538	0.0224313	-3.04639
ENSG00000256463	ENSG00000256463	SALL3	7397	0.557929	-1.99718	2.85119	10.0208	0.0015478	0.0227082	-3.99219
ENSG00000140044	ENSG00000140044	JDP2	6235	0.53328	-1.97118	2.93602	9.99988	0.0015655	0.0229325	-3.92089
ENSG00000175463	ENSG00000175463	TBC1D10C	4993	0.620669	-3.6035	1.58668	9.98577	0.00157754	0.023091	-12.1551
ENSG00000123219	ENSG00000123219	CENPK	4312	0.374072	-1.64662	3.18722	9.98189	0.00158088	0.0231081	-3.131
ENSG00000168237	ENSG00000168237	GLYCTK	3013	0.602058	-1.11385	4.90067	9.9421	0.00161541	0.0234643	-2.16422
ENSG00000176225	ENSG00000176225	RTTN	19323	0.371474	-1.20682	5.25019	9.93159	0.00162466	0.0235768	-2.30829
ENSG00000198951	ENSG00000198951	NAGA	3706	0.512142	-0.866655	5.57728	9.92767	0.00162813	0.0235768	-1.82343
ENSG00000196502	ENSG00000196502	SULT1A1	8909	0.488158	-1.38174	3.65897	9.92589	0.0016297	0.023577	-2.60582
ENSG00000110880	ENSG00000110880	CORO1C	6532	0.456369	-0.945022	8.80858	9.92484	0.00163063	0.023577	-1.92522
ENSG00000132613	ENSG00000132613	MTSS1L	4999	0.588918	-0.948661	6.27038	9.92179	0.00163334	0.0235982	-1.93008
ENSG00000092853	ENSG00000092853	CLSPN	5411	0.488449	-1.67944	4.87216	9.90227	0.00165075	0.0238021	-3.20304
ENSG00000106034	ENSG00000106034	CPED1	7705	0.399481	-1.5373	4.97419	9.90019	0.00165262	0.0238042	-2.90252
ENSG00000105202	ENSG00000105202	FBL	2173	0.503912	-0.779894	6.79591	9.87618	0.00167433	0.0240803	-1.71701
ENSG00000130270	ENSG00000130270	ATP8B3	7014	0.563302	-2.36852	2.46393	9.85665	0.00169219	0.0242636	-5.16412
ENSG00000197905	ENSG00000197905	TEAD4	2272	0.632482	-0.93224	5.39903	9.85291	0.00169563	0.0242946	-1.90824
ENSG00000100207	ENSG00000100207	TCF20	7548	0.574589	-0.824944	6.55954	9.8473	0.00170081	0.0243321	-1.77147
ENSG00000163781	ENSG00000163781	TOPBP1	7304	0.399781	-1.01193	5.6848	9.8395	0.00170804	0.0243987	-2.01661
ENSG00000171792	ENSG00000171792	RHNO1	2643	0.466894	-1.17377	4.03106	9.82578	0.00172082	0.0245628	-2.256
ENSG00000078246	ENSG00000078246	TULP3	3181	0.489783	-0.836439	5.87201	9.75559	0.00178778	0.0254039	-1.78564
ENSG00000269720	ENSG00000269720	CCDC194	1464	0.574454	-3.13837	2.06891	9.74808	0.0017951	0.0254596	-8.80528
ENSG00000051341	ENSG00000051341	POLQ	9400	0.408723	-1.66119	3.5595	9.74607	0.00179707	0.0254596	-3.16276
ENSG00000100577	ENSG00000100577	GSTZ1	8477	0.547953	-1.30859	3.7067	9.73496	0.00180796	0.0255947	-2.47699
ENSG00000151503	ENSG00000151503	NCAPD3	9114	0.43307	-0.886223	5.74679	9.70834	0.00183434	0.0259326	-1.84833
ENSG00000158246	ENSG00000158246	TENT5B	2368	0.584037	-1.78247	3.07269	9.6967	0.001846	0.0260555	-3.44015
ENSG00000143799	ENSG00000143799	PARP1	7169	0.475938	-0.866073	7.45098	9.68235	0.00186047	0.0262009	-1.82269
ENSG00000167157	ENSG00000167157	PRRX2	1311	0.68955	-2.27994	3.05884	9.65036	0.00189314	0.0266021	-4.85658
ENSG00000184260	ENSG00000184260	HIST2H2AC	390	0.628205	-1.15919	5.90641	9.64387	0.00189985	0.0266766	-2.23332
ENSG00000128487	ENSG00000128487	SPECC1	13676	0.482524	-1.17376	5.47785	9.62819	0.00191613	0.0267988	-2.25599
ENSG00000168758	ENSG00000168758	SEMA4C	6157	0.649829	-1.12785	7.80676	9.6036	0.00194196	0.0270875	-2.18532
ENSG00000184445	ENSG00000184445	KNTC1	11325	0.408389	-0.984562	5.23793	9.59311	0.00195309	0.0271828	-1.97871
ENSG00000124635	ENSG00000124635	HIST1H2BJ	950	0.473684	-1.45514	5.59815	9.58534	0.00196137	0.0272781	-2.74183
ENSG00000076003	ENSG00000076003	MCM6	4118	0.46406	-1.05245	5.62841	9.58087	0.00196616	0.027312	-2.07405
ENSG00000217236	ENSG00000217236	SP9	2554	0.619812	-2.54532	2.24695	9.58036	0.0019667	0.027312	-5.83738
ENSG00000171960	ENSG00000171960	PPIH	1444	0.511773	-1.00571	4.81196	9.53615	0.00201464	0.0278962	-2.00793
ENSG00000128050	ENSG00000128050	PAICS	7517	0.433684	-0.835307	5.66621	9.51759	0.00203511	0.0281386	-1.78424
ENSG00000141401	ENSG00000141401	IMPA2	3825	0.556863	-1.78841	3.26839	9.51063	0.00204286	0.0281738	-3.45435
ENSG00000160233	ENSG00000160233	LRRC3	5869	0.601806	-1.21592	4.44788	9.50862	0.00204509	0.0281738	-2.32289
ENSG00000136938	ENSG00000136938	ANP32B	1850	0.477838	-0.770413	6.54931	9.50028	0.00205441	0.0282734	-1.70576
ENSG00000085832	ENSG00000085832	EPS15	7440	0.417204	-0.776318	6.81103	9.47662	0.00208107	0.0284833	-1.71275
ENSG00000197409	ENSG00000197409	HIST1H3D	411	0.622871	-1.44946	4.09782	9.45958	0.00210049	0.0287077	-2.73106
ENSG00000173930	ENSG00000173930	SLCO4C1	5334	0.405512	-2.07067	2.40259	9.43361	0.00213045	0.0290555	-4.20081
ENSG00000171476	ENSG00000171476	HOPX	7753	0.426803	-1.47037	5.54815	9.4309	0.0021336	0.0290555	-2.77093
ENSG00000160014	ENSG00000160014	CALM3	3667	0.580856	-0.892231	9.19346	9.42857	0.00213631	0.0290609	-1.85604
ENSG00000147421	ENSG00000147421	HMBOX1	6634	0.465481	-0.786785	6.49539	9.42793	0.00213706	0.0290609	-1.72523
ENSG00000155438	ENSG00000155438	NIFK	2447	0.470372	-1.09865	4.67947	9.39764	0.00217265	0.0294815	-2.14154
ENSG00000122707	ENSG00000122707	RECK	6045	0.436559	-0.874765	5.86513	9.39169	0.00217972	0.0295563	-1.83371
ENSG00000091651	ENSG00000091651	ORC6	4309	0.434672	-1.56844	3.73041	9.37965	0.00219407	0.0297297	-2.96584
ENSG00000163565	ENSG00000163565	IFI16	5294	0.39762	-0.823004	7.75599	9.3737	0.00220121	0.0297838	-1.76909
ENSG00000106799	ENSG00000106799	TGFBR1	6844	0.389392	-0.79322	5.90825	9.34842	0.00223177	0.0301115	-1.73294
ENSG00000185920	ENSG00000185920	PTCH1	16591	0.500512	-0.827331	5.86334	9.32933	0.00225515	0.0303772	-1.7744
ENSG00000157514	ENSG00000157514	TSC22D3	4766	0.502728	-0.938873	5.49649	9.32712	0.00225787	0.0303772	-1.91703
ENSG00000101236	ENSG00000101236	RNF24	7668	0.438576	-0.84488	5.96212	9.30156	0.00228959	0.0307603	-1.79612
ENSG00000179604	ENSG00000179604	CDC42EP4	5007	0.600759	-1.05489	6.0108	9.29593	0.00229663	0.0308331	-2.07756
ENSG00000162062	ENSG00000162062	TEDC2	2854	0.650666	-1.99162	2.61395	9.2845	0.00231101	0.0309603	-3.97682
ENSG00000159217	ENSG00000159217	IGF2BP1	9109	0.499067	-0.954787	8.75201	9.28022	0.00231642	0.0310109	-1.93829
ENSG00000130695	ENSG00000130695	CEP85	5145	0.49932	-1.04496	4.65097	9.26805	0.00233186	0.0311317	-2.06331
ENSG00000159259	ENSG00000159259	CHAF1B	5118	0.484369	-1.67301	3.25876	9.26793	0.00233201	0.0311317	-3.18879
ENSG00000170545	ENSG00000170545	SMAGP	3558	0.547499	-1.48107	5.03889	9.24681	0.00235906	0.0314708	-2.79155
ENSG00000167861	ENSG00000167861	HID1	6196	0.600387	-0.88046	6.35315	9.22283	0.00239016	0.0317962	-1.84096
ENSG00000249115	ENSG00000249115	HAUS5	5075	0.546601	-1.00305	4.64443	9.21834	0.00239603	0.0318519	-2.00423
ENSG00000134817	ENSG00000134817	APLNR	3738	0.553505	-0.938602	8.60826	9.20257	0.00241675	0.0320645	-1.91667
ENSG00000171227	ENSG00000171227	TMEM37	2292	0.5637	-1.04247	5.02896	9.20232	0.00241709	0.0320645	-2.05976
ENSG00000115594	ENSG00000115594	IL1R1	7083	0.445856	-2.13582	4.02786	9.20001	0.00242013	0.0320824	-4.39486
ENSG00000163312	ENSG00000163312	HELQ	3713	0.396984	-1.29926	3.55	9.18176	0.00244439	0.0323587	-2.46103
ENSG00000167525	ENSG00000167525	PROCA1	4829	0.552495	-1.5155	3.4084	9.1756	0.00245263	0.0324224	-2.85898
ENSG00000072571	ENSG00000072571	HMMR	3936	0.375762	-1.48407	3.71689	9.17433	0.00245433	0.0324224	-2.79737
ENSG00000108960	ENSG00000108960	MMD	3270	0.503058	-1.19726	4.57018	9.15074	0.00248618	0.0327536	-2.29304
ENSG00000121281	ENSG00000121281	ADCY7	8630	0.551912	-0.866852	5.42092	9.14359	0.00249591	0.0328117	-1.82368
ENSG00000269190	ENSG00000269190	FBXO17	4960	0.481048	-1.09353	4.26634	9.13844	0.00250295	0.0328815	-2.13395
ENSG00000006638	ENSG00000006638	TBXA2R	2793	0.557823	-1.02555	5.39322	9.10552	0.00254839	0.0333629	-2.03574
ENSG00000067365	ENSG00000067365	METTL22	8254	0.521929	-0.943701	5.43292	9.09603	0.00256165	0.0334581	-1.92346
ENSG00000169710	ENSG00000169710	FASN	9364	0.673857	-1.20383	9.58908	9.09402	0.00256447	0.0334581	-2.3035
ENSG00000115604	ENSG00000115604	IL18R1	4353	0.412589	-2.88577	2.0599	9.08874	0.00257188	0.033498	-7.39098
ENSG00000077312	ENSG00000077312	SNRPA	2361	0.568403	-0.866966	5.84584	9.08145	0.00258215	0.0335733	-1.82382
ENSG00000115317	ENSG00000115317	HTRA2	3001	0.583139	-0.964379	5.07749	9.03412	0.00264986	0.0342959	-1.95122
ENSG00000100908	ENSG00000100908	EMC9	1588	0.600756	-1.54526	3.33965	9.03326	0.00265112	0.0342959	-2.91857
ENSG00000105486	ENSG00000105486	LIG1	6576	0.50958	-0.863799	5.74347	9.03252	0.00265219	0.0342959	-1.81982
ENSG00000135917	ENSG00000135917	SLC19A3	7738	0.435384	-3.28691	2.23428	9.02864	0.00265782	0.0343407	-9.76019
ENSG00000254726	ENSG00000254726	MEX3A	6124	0.562867	-0.840686	6.69328	9.02764	0.00265928	0.0343407	-1.7909
ENSG00000130720	ENSG00000130720	FIBCD1	3831	0.658836	-2.75544	2.3026	9.02257	0.00266666	0.0344126	-6.75257
ENSG00000126215	ENSG00000126215	XRCC3	7507	0.584388	-1.59122	3.16869	9.01853	0.00267256	0.0344653	-3.01304
ENSG00000160305	ENSG00000160305	DIP2A	13557	0.516486	-0.766715	7.38476	9.01695	0.00267488	0.0344717	-1.70139
ENSG00000140464	ENSG00000140464	PML	12657	0.546259	-0.779203	6.78999	8.97797	0.00273254	0.0350245	-1.71618
ENSG00000166813	ENSG00000166813	KIF7	5001	0.458708	-1.27753	4.27928	8.97561	0.00273607	0.035046	-2.42424
ENSG00000089692	ENSG00000089692	LAG3	3056	0.615183	-2.15594	2.4391	8.96587	0.0027507	0.0351859	-4.45659
ENSG00000014138	ENSG00000014138	POLA2	5726	0.518337	-1.24123	4.24158	8.9603	0.0027591	0.0352573	-2.36401
ENSG00000166451	ENSG00000166451	CENPN	3568	0.480661	-1.14496	4.03318	8.94414	0.00278361	0.0355112	-2.2114
ENSG00000156795	ENSG00000156795	WDYHV1	4930	0.407708	-1.18015	3.81025	8.9283	0.00280785	0.0357004	-2.266
ENSG00000183765	ENSG00000183765	CHEK2	4493	0.452482	-1.47042	3.95406	8.91591	0.00282696	0.0358767	-2.77102
ENSG00000158406	ENSG00000158406	HIST1H4H	2163	0.40638	-1.19995	5.25228	8.91452	0.00282912	0.0358767	-2.29731
ENSG00000117676	ENSG00000117676	RPS6KA1	5884	0.575799	-1.23604	5.12653	8.89662	0.00285698	0.0361266	-2.35551
ENSG00000276644	ENSG00000276644	DACH1	5389	0.486176	-1.23976	5.6476	8.89565	0.00285851	0.0361266	-2.36159
ENSG00000101004	ENSG00000101004	NINL	6008	0.556258	-0.847383	6.09356	8.89565	0.00285851	0.0361266	-1.79923
ENSG00000173040	ENSG00000173040	EVC2	5509	0.471773	-1.12959	4.15754	8.89197	0.00286427	0.0361752	-2.18797
ENSG00000167748	ENSG00000167748	KLK1	2378	0.576535	-2.96383	2.13267	8.87727	0.00288744	0.0364193	-7.80194
ENSG00000160229	ENSG00000160229	ZNF66	3009	0.384513	-1.43905	3.4105	8.87177	0.00289614	0.0364929	-2.71142
ENSG00000136942	ENSG00000136942	RPL35	1535	0.601954	-0.749	7.23956	8.86994	0.00289904	0.0364929	-1.68063
ENSG00000135048	ENSG00000135048	CEMIP2	9625	0.405299	-0.836561	9.09998	8.86305	0.00291001	0.0365825	-1.78579
ENSG00000104147	ENSG00000104147	OIP5	1236	0.485437	-3.10033	1.54761	8.85054	0.00293002	0.0368096	-8.57614
ENSG00000126264	ENSG00000126264	HCST	613	0.577488	-5.42936	0.851302	8.84873	0.00293293	0.0368217	-43.0922
ENSG00000142856	ENSG00000142856	ITGB3BP	5459	0.393112	-1.99526	2.77052	8.84357	0.00294123	0.0368337	-3.98688
ENSG00000109667	ENSG00000109667	SLC2A9	6614	0.45691	-1.51385	3.2582	8.81276	0.00299132	0.0374063	-2.8557
ENSG00000176208	ENSG00000176208	ATAD5	7075	0.372155	-1.2035	3.789	8.80619	0.0030021	0.037457	-2.30298
ENSG00000089094	ENSG00000089094	KDM2B	13623	0.483814	-0.809346	6.08977	8.79608	0.00301879	0.0376258	-1.75242
ENSG00000118193	ENSG00000118193	KIF14	7277	0.376117	-1.41145	4.20042	8.78817	0.0030319	0.0377267	-2.66004
ENSG00000213654	ENSG00000213654	GPSM3	1854	0.480583	-0.881233	5.70132	8.7864	0.00303484	0.0377267	-1.84195
ENSG00000176619	ENSG00000176619	LMNB2	5432	0.613586	-0.878555	6.83577	8.78001	0.0030455	0.0378051	-1.83853
ENSG00000225697	ENSG00000225697	SLC26A6	6373	0.593441	-1.02186	6.51323	8.77158	0.00305961	0.0379302	-2.03053
ENSG00000167771	ENSG00000167771	RCOR2	2738	0.615047	-1.36819	3.53134	8.76174	0.00307615	0.0380904	-2.58146
ENSG00000185100	ENSG00000185100	ADSSL1	5775	0.557229	-1.80494	3.18031	8.75988	0.00307929	0.0381044	-3.49415
ENSG00000139428	ENSG00000139428	MMAB	6290	0.514626	-1.14204	5.50962	8.74616	0.00310255	0.0383173	-2.20693
ENSG00000114391	ENSG00000114391	RPL24	2682	0.435123	-0.916418	9.23341	8.72564	0.00313766	0.0386002	-1.88742
ENSG00000090530	ENSG00000090530	P3H2	5605	0.413738	-1.21644	4.96029	8.72244	0.00314316	0.0386428	-2.32372
ENSG00000110719	ENSG00000110719	TCIRG1	4384	0.656934	-0.812743	6.37304	8.71609	0.00315414	0.0386869	-1.75655
ENSG00000117400	ENSG00000117400	MPL	2212	0.592676	-1.83325	2.70544	8.7148	0.00315637	0.0386869	-3.56338
ENSG00000142611	ENSG00000142611	PRDM16	9767	0.569878	-1.41303	4.0374	8.71334	0.00315889	0.0386869	-2.66295
ENSG00000020181	ENSG00000020181	ADGRA2	7061	0.627815	-0.935592	7.66611	8.71073	0.00316343	0.0386914	-1.91268
ENSG00000136807	ENSG00000136807	CDK9	3000	0.590333	-0.880988	6.47643	8.70791	0.00316833	0.0387263	-1.84164
ENSG00000124608	ENSG00000124608	AARS2	4298	0.522801	-1.05593	5.21201	8.69954	0.00318291	0.0388795	-2.07906
ENSG00000123338	ENSG00000123338	NCKAP1L	10596	0.459419	-1.96476	2.37166	8.68299	0.00321193	0.0391583	-3.90348
ENSG00000111684	ENSG00000111684	LPCAT3	4725	0.459259	-0.887871	5.42117	8.67667	0.00322309	0.0391991	-1.85044
ENSG00000198911	ENSG00000198911	SREBF2	7557	0.562128	-0.786898	8.57452	8.67597	0.00322434	0.0391991	-1.72536
ENSG00000131149	ENSG00000131149	GSE1	13387	0.576081	-1.12661	6.26682	8.64687	0.00327624	0.0395756	-2.18344
ENSG00000088038	ENSG00000088038	CNOT3	6880	0.573547	-0.743894	6.26941	8.6462	0.00327745	0.0395756	-1.67469
ENSG00000165379	ENSG00000165379	LRFN5	6140	0.416124	-1.6262	3.07021	8.63919	0.00329008	0.0396487	-3.08699
ENSG00000203760	ENSG00000203760	CENPW	795	0.392453	-1.12265	4.78273	8.6382	0.00329187	0.0396487	-2.17746
ENSG00000128052	ENSG00000128052	KDR	6563	0.4341	-0.82816	12.1238	8.63293	0.0033014	0.0397383	-1.77542
ENSG00000147162	ENSG00000147162	OGT	9812	0.418875	-0.880474	8.03902	8.61896	0.00332682	0.0399177	-1.84098
ENSG00000168393	ENSG00000168393	DTYMK	2451	0.565891	-0.861558	5.15932	8.58275	0.00339363	0.0405398	-1.817
ENSG00000147130	ENSG00000147130	ZMYM3	6916	0.545691	-0.827382	7.27053	8.58091	0.00339706	0.0405552	-1.77446
ENSG00000155561	ENSG00000155561	NUP205	7619	0.437328	-0.799745	6.4952	8.57681	0.00340472	0.0406211	-1.74079
ENSG00000138606	ENSG00000138606	SHF	4894	0.4953	-1.40172	3.74951	8.57012	0.00341724	0.0407218	-2.64216
ENSG00000125319	ENSG00000125319	C17orf53	3005	0.566057	-1.93107	3.1202	8.57001	0.00341745	0.0407218	-3.81337
ENSG00000239704	ENSG00000239704	CDRT4	3245	0.490293	-1.86337	2.94447	8.56234	0.00343188	0.0408424	-3.63856
ENSG00000109881	ENSG00000109881	CCDC34	3733	0.367265	-1.67245	3.83754	8.55381	0.003448	0.0409828	-3.18756
ENSG00000100280	ENSG00000100280	AP1B1	6721	0.47731	-0.889141	8.8773	8.53218	0.00348922	0.0414208	-1.85207
ENSG00000108798	ENSG00000108798	ABI3	2456	0.611971	-0.836842	5.89448	8.52263	0.00350756	0.0415866	-1.78614
ENSG00000165949	ENSG00000165949	IFI27	4147	0.537979	-2.41898	2.13117	8.4899	0.00357123	0.0422095	-5.34792
ENSG00000115163	ENSG00000115163	CENPA	1983	0.488149	-1.47272	3.25279	8.47672	0.0035972	0.04249	-2.77545
ENSG00000153048	ENSG00000153048	CARHSP1	5577	0.591895	-0.749563	6.76358	8.46401	0.00362242	0.0427612	-1.68128
ENSG00000153976	ENSG00000153976	HS3ST3A1	2628	0.58067	-1.80865	3.00411	8.44316	0.00366419	0.0431201	-3.50313
ENSG00000243244	ENSG00000243244	STON1	7709	0.44247	-0.982595	4.37371	8.43368	0.00368334	0.0432918	-1.97602
ENSG00000127564	ENSG00000127564	PKMYT1	5034	0.643226	-1.53443	3.49329	8.42597	0.00369899	0.0433951	-2.89673
ENSG00000110324	ENSG00000110324	IL10RA	8102	0.526043	-4.12226	1.03425	8.41975	0.00371167	0.0434901	-17.415
ENSG00000269556	ENSG00000269556	TMEM185A	5158	0.48798	-0.827529	5.34793	8.41686	0.00371758	0.0435055	-1.77464
ENSG00000118640	ENSG00000118640	VAMP8	990	0.547475	-0.885028	4.90696	8.40208	0.00374792	0.0437815	-1.8468
ENSG00000151572	ENSG00000151572	ANO4	4997	0.446668	-1.6441	3.02771	8.402	0.00374808	0.0437815	-3.12552
ENSG00000127507	ENSG00000127507	ADGRE2	8622	0.495129	-2.58596	1.72198	8.39952	0.00375319	0.0438142	-6.00416
ENSG00000196866	ENSG00000196866	HIST1H2AD	393	0.628499	-1.21972	4.90101	8.38928	0.0037744	0.0439978	-2.32902
ENSG00000174652	ENSG00000174652	ZNF266	5404	0.442265	-0.961426	4.58942	8.38857	0.00377588	0.0439978	-1.94723
ENSG00000158806	ENSG00000158806	NPM2	2063	0.629181	-4.32652	0.953611	8.3866	0.00377997	0.0440185	-20.0637
ENSG00000152253	ENSG00000152253	SPC25	1841	0.346551	-1.69487	2.82517	8.37996	0.0037938	0.0441253	-3.23749
ENSG00000128309	ENSG00000128309	MPST	6760	0.548817	-0.754005	6.00205	8.35923	0.00383733	0.0445496	-1.68647
ENSG00000185736	ENSG00000185736	ADARB2	10513	0.440122	-1.65316	4.14811	8.33468	0.00388953	0.0450455	-3.14522
ENSG00000143924	ENSG00000143924	EML4	8357	0.391648	-1.17892	6.70176	8.33202	0.00389524	0.0450565	-2.26407
ENSG00000081760	ENSG00000081760	AACS	16094	0.521872	-1.02919	5.98546	8.31511	0.00393167	0.0453738	-2.04088
ENSG00000198624	ENSG00000198624	CCDC69	4993	0.502904	-1.73951	4.22735	8.31504	0.00393181	0.0453738	-3.33921
ENSG00000116774	ENSG00000116774	OLFML3	2821	0.526409	-0.819816	5.38102	8.31484	0.00393224	0.0453738	-1.76518
ENSG00000165304	ENSG00000165304	MELK	3087	0.433107	-1.30675	3.96706	8.30108	0.00396214	0.0456633	-2.47383
ENSG00000100162	ENSG00000100162	CENPM	1778	0.57649	-1.79048	2.53993	8.29955	0.00396548	0.0456741	-3.45931
ENSG00000174469	ENSG00000174469	CNTNAP2	16666	0.433637	-1.39097	3.93937	8.26519	0.00404125	0.0463826	-2.62255
ENSG00000176928	ENSG00000176928	GCNT4	5554	0.359741	-1.91571	2.65937	8.25204	0.00407062	0.0466584	-3.773
ENSG00000111981	ENSG00000111981	ULBP1	3142	0.426162	-2.41371	2.01089	8.23645	0.00410574	0.0470041	-5.32841
ENSG00000088882	ENSG00000088882	CPXM1	2391	0.611878	-0.853362	6.74286	8.22189	0.0041388	0.0473255	-1.80671
ENSG00000077264	ENSG00000077264	PAK3	10312	0.413693	-2.00756	2.5938	8.2144	0.00415593	0.0474642	-4.021
ENSG00000170271	ENSG00000170271	FAXDC2	7222	0.493354	-1.36405	5.1845	8.21038	0.00416513	0.0475205	-2.57406
ENSG00000140511	ENSG00000140511	HAPLN3	3524	0.559875	-1.5864	3.66984	8.20788	0.00417088	0.0475205	-3.003
ENSG00000152270	ENSG00000152270	PDE3B	11707	0.395148	-1.33691	4.39212	8.19869	0.00419206	0.0476188	-2.52609
ENSG00000110917	ENSG00000110917	MLEC	6723	0.502752	-0.738814	6.91187	8.1929	0.00420546	0.0477139	-1.6688
ENSG00000102900	ENSG00000102900	NUP93	11136	0.465966	-0.705534	6.39307	8.18336	0.00422764	0.047851	-1.63075
ENSG00000204767	ENSG00000204767	INSYN2B	2999	0.428476	-1.13544	5.20057	8.17785	0.00424049	0.0479393	-2.19686
ENSG00000116584	ENSG00000116584	ARHGEF2	9135	0.501806	-0.774579	8.06582	8.17429	0.00424883	0.0480049	-1.71069
ENSG00000138780	ENSG00000138780	GSTCD	6295	0.396029	-1.20694	3.98074	8.13396	0.00434436	0.0488128	-2.30847
ENSG00000112812	ENSG00000112812	PRSS16	5290	0.510019	-2.50835	2.01893	8.13326	0.00434606	0.0488128	-5.68968
ENSG00000100731	ENSG00000100731	PCNX1	16715	0.409572	-0.714435	6.94669	8.12664	0.00436196	0.0489044	-1.64084
ENSG00000127423	ENSG00000127423	AUNIP	2408	0.487957	-2.56207	2.11718	8.11599	0.00438764	0.0491053	-5.90552
ENSG00000225968	ENSG00000225968	ELFN1	3845	0.645774	-1.01014	5.11445	8.09386	0.00444154	0.0496793	-2.01411
ENSG00000158163	ENSG00000158163	DZIP1L	5045	0.439247	-1.07422	4.469	8.08436	0.00446488	0.0499014	-2.10558
ENSG00000113248	ENSG00000113248	PCDHB15	4017	0.47772	-0.857284	5.03316	8.08364	0.00446666	0.0499014	-1.81162
ENSG00000138759	ENSG00000138759	FRAS1	18960	0.475105	-0.729281	6.10087	8.07703	0.00448298	0.0499954	-1.65781
