# Supplementary material for: Tissue microenvironment dictates the state of human iPSC-derived endothelial cells of distinct developmental origin in 3D cardiac microtissues
Source: iScience. 2025 Sep 22;28(10):113611. doi: 10.1016/j.isci.2025.113611 (PMC12546991; doi:10.1016/j.isci.2025.113611)
Supplement: Table S12. DEGs between sc_CMEC_d6 and sc_PMEC_d6, related to Figure 4G [file mmc13.xlsx]

## Sheet: DEGs
ensembl	GeneName	logFC (FC=CMECs_day 6/PMECs_day 6)	p.adj
ENSG00000000003	TSPAN6	-0.0233243	0.776055
ENSG00000053438	NNAT	-2.68124	0
ENSG00000064042	LIMCH1	-3.02666	0
ENSG00000000457	SCYL3	0.036035	0.680222
ENSG00000065809	FAM107B	-2.32407	0
ENSG00000001036	FUCA2	-0.120425	0.150942
ENSG00000001084	GCLC	0.0148874	0.917321
ENSG00000065978	YBX1	-0.764567	0
ENSG00000001460	STPG1	0.124264	0.0663688
ENSG00000114391	RPL24	0.811093	0
ENSG00000001497	LAS1L	0.00787101	0.997791
ENSG00000115758	ODC1	-3.0652	0
ENSG00000124588	NQO2	2.41526	0
ENSG00000001629	ANKIB1	0.125775	0.131591
ENSG00000128683	GAD1	3.18765	0
ENSG00000130203	APOE	1.77071	0
ENSG00000002016	RAD52	0.0432451	0.295942
ENSG00000143624	INTS3	-2.88342	0
ENSG00000143947	RPS27A	0.628508	0
ENSG00000161547	SRSF2	-1.4012	0
ENSG00000164587	RPS14	0.660967	0
ENSG00000002745	WNT16	-0.00589647	1
ENSG00000002822	MAD1L1	0.000891946	1
ENSG00000164932	CTHRC1	-3.30472	0
ENSG00000166441	RPL27A	0.63628	0
ENSG00000168542	COL3A1	-3.33404	0
ENSG00000172889	EGFL7	-1.83052	0
ENSG00000173917	HOXB2	-2.69018	0
ENSG00000175130	MARCKSL1	-1.12765	0
ENSG00000003393	ALS2	0.0950305	0.236062
ENSG00000177600	RPLP2	0.770311	0
ENSG00000196628	TCF4	-2.12439	0
ENSG00000231500	RPS18	0.703907	0
ENSG00000003509	NDUFAF7	0.131446	0.0760044
ENSG00000143320	CRABP2	2.68272	4.37432e-302
ENSG00000003989	SLC7A2	0.0571325	0.477332
ENSG00000174469	CNTNAP2	2.77945	6.16423e-289
ENSG00000004139	SARM1	-0.0546465	0.151382
ENSG00000004142	POLDIP2	-0.0983485	0.0783369
ENSG00000100097	LGALS1	2.42621	3.81682e-287
ENSG00000103187	COTL1	-1.68675	1.64698e-286
ENSG00000105372	RPS19	0.527055	1.02848e-285
ENSG00000108107	RPL28	0.549158	3.45089e-284
ENSG00000004534	RBM6	-0.119063	0.0646615
ENSG00000004700	RECQL	0.0926354	0.227947
ENSG00000156976	EIF4A2	1.59768	5.98405e-278
ENSG00000004776	HSPB6	-0.00202431	0.278736
ENSG00000004777	ARHGAP33	0.0435698	0.414641
ENSG00000120075	HOXB5	-2.43537	9.57909e-276
ENSG00000139679	LPAR6	-2.24027	2.37705e-275
ENSG00000130066	SAT1	1.95103	5.3747e-271
ENSG00000182742	HOXB4	-2.38212	4.85941e-267
ENSG00000198899	MT-ATP6	0.71511	1.24142e-264
ENSG00000004975	DVL2	0.0534713	0.543921
ENSG00000005007	UPF1	-0.122472	0.123078
ENSG00000164929	BAALC	-2.29114	2.62878e-255
ENSG00000149806	FAU	0.680332	2.57091e-254
ENSG00000132507	EIF5A	-1.10159	6.33362e-248
ENSG00000112378	PERP	1.86015	2.05698e-243
ENSG00000135638	EMX1	2.38604	5.66572e-243
ENSG00000239672	NME1	-1.43917	1.0722e-240
ENSG00000005108	THSD7A	0.00098018	0.949841
ENSG00000205581	HMGN1	-0.68251	1.28975e-240
ENSG00000005175	RPAP3	-0.111299	0.173607
ENSG00000005189	AC004381.6	0.0469079	0.235103
ENSG00000116649	SRM	-1.80647	1.45434e-236
ENSG00000005206	SPPL2B	0.122914	0.11779
ENSG00000186468	RPS23	0.46431	4.149e-235
ENSG00000005243	COPZ2	-0.0667116	0.139798
ENSG00000005249	PRKAR2B	-0.00950786	0.879813
ENSG00000145632	PLK2	-2.01338	1.51588e-234
ENSG00000198712	MT-CO2	0.554939	4.06628e-234
ENSG00000137267	TUBB2A	2.12722	1.16404e-233
ENSG00000273706	LHX1	2.47045	5.02668e-233
ENSG00000005469	CROT	-0.00950062	0.997933
ENSG00000149564	ESAM	-1.9838	1.89773e-230
ENSG00000005486	RHBDD2	0.0471472	0.484177
ENSG00000005700	IBTK	-0.110749	0.150201
ENSG00000137285	TUBB2B	1.91241	6.55759e-228
ENSG00000198886	MT-ND4	0.540321	1.49194e-224
ENSG00000122034	GTF3A	-1.36494	1.44659e-222
ENSG00000138061	CYP1B1	2.93911	7.66318e-221
ENSG00000063177	RPL18	0.495134	3.63457e-220
ENSG00000169230	PRELID1	-0.908597	6.5175e-219
ENSG00000005893	LAMP2	-0.0244151	0.845736
ENSG00000105193	RPS16	0.574539	1.23782e-218
ENSG00000135940	COX5B	1.208	3.67157e-215
ENSG00000106484	MEST	-1.81736	3.93546e-213
ENSG00000153551	CMTM7	-1.61544	4.83726e-213
ENSG00000110321	EIF4G2	-1.15306	9.79384e-213
ENSG00000178726	THBD	-2.11064	8.60236e-210
ENSG00000116560	SFPQ	-1.42821	1.06933e-209
ENSG00000157557	ETS2	-1.95681	4.08544e-209
ENSG00000006118	TMEM132A	-0.0930817	0.117497
ENSG00000006125	AP2B1	-0.0123668	0.916444
ENSG00000164736	SOX17	-2.2743	6.49566e-209
ENSG00000164292	RHOBTB3	1.82282	7.66591e-208
ENSG00000205544	TMEM256	1.72134	1.42223e-206
ENSG00000164032	H2AFZ	-0.764288	9.1724e-204
ENSG00000006432	MAP3K9	-0.0354056	0.489333
ENSG00000133636	NTS	2.62653	6.90304e-200
ENSG00000006453	BAIAP2L1	0.0842244	0.148773
ENSG00000175745	NR2F1	-2.14712	1.47632e-198
ENSG00000213190	MLLT11	-1.2306	5.10148e-198
ENSG00000106392	C1GALT1	2.00002	5.48237e-198
ENSG00000006534	ALDH3B1	0.0141444	1
ENSG00000123416	TUBA1B	-0.843789	4.92324e-192
ENSG00000006607	FARP2	-0.0445462	0.522772
ENSG00000148834	GSTO1	1.51596	2.00142e-190
ENSG00000006634	DBF4	-0.0399515	0.544601
ENSG00000142676	RPL11	0.487993	3.79669e-190
ENSG00000140931	CMTM3	-1.19878	6.38353e-190
ENSG00000081189	MEF2C	-1.87808	2.49268e-189
ENSG00000135446	CDK4	-1.05803	6.53194e-189
ENSG00000160888	IER2	-1.21009	2.08333e-188
ENSG00000006715	VPS41	-0.0357005	0.61602
ENSG00000170421	KRT8	1.40993	2.20468e-188
ENSG00000175274	TP53I11	-1.31976	1.38738e-185
ENSG00000134419	RPS15A	0.521338	1.78348e-183
ENSG00000088832	FKBP1A	-0.919239	3.88745e-183
ENSG00000136943	CTSV	1.90124	5.20917e-183
ENSG00000161940	BCL6B	-1.75374	2.94836e-181
ENSG00000104722	NEFM	-2.02581	4.09885e-181
ENSG00000007047	MARK4	-0.083702	0.247867
ENSG00000007062	PROM1	-0.0231322	0.677632
ENSG00000106631	MYL7	2.09365	1.75533e-180
ENSG00000170889	RPS9	0.402126	2.40247e-179
ENSG00000007168	PAFAH1B1	0.0439061	0.48613
ENSG00000087086	FTL	0.761121	2.63037e-179
ENSG00000007174	DNAH9	-0.0180509	0.700815
ENSG00000162244	RPL29	0.398934	2.69686e-175
ENSG00000007237	GAS7	-0.0111792	0.848471
ENSG00000100234	TIMP3	-1.79714	2.86158e-174
ENSG00000124614	RPS10	0.711535	9.06293e-173
ENSG00000007341	ST7L	0.00744333	0.767234
ENSG00000007372	PAX6	-0.0100003	1
ENSG00000175899	A2M	-1.91902	2.30286e-172
ENSG00000142534	RPS11	0.523765	8.67926e-172
ENSG00000158710	TAGLN2	1.58132	2.4332e-171
ENSG00000105655	ISYNA1	1.71767	2.84599e-170
ENSG00000007520	TSR3	0.0882216	0.0917821
ENSG00000119655	NPC2	1.0396	3.76437e-170
ENSG00000007545	CRAMP1	-0.0894176	0.201858
ENSG00000111640	GAPDH	0.452011	2.23321e-169
ENSG00000161970	RPL26	0.534612	9.0717e-169
ENSG00000113328	CCNG1	1.08264	1.58516e-168
ENSG00000007944	MYLIP	0.0981293	0.195675
ENSG00000136450	SRSF1	-1.31321	5.67396e-168
ENSG00000163466	ARPC2	-0.681726	1.2836e-167
ENSG00000008056	SYN1	0.0608999	0.403899
ENSG00000188290	HES4	2.08122	7.87685e-167
ENSG00000130208	APOC1	1.86278	9.04516e-167
ENSG00000116729	WLS	1.79935	1.09533e-166
ENSG00000008128	CDK11A	0.0800152	0.240048
ENSG00000187260	WDR86	1.90031	1.9428e-166
ENSG00000008256	CYTH3	0.0651712	0.354049
ENSG00000172115	CYCS	-0.933795	3.08274e-164
ENSG00000185650	ZFP36L1	-1.34966	3.78551e-163
ENSG00000118181	RPS25	0.553182	1.56474e-162
ENSG00000141753	IGFBP4	-1.17501	1.89256e-162
ENSG00000249532	RP11-148B6.1	2.04464	5.95202e-162
ENSG00000008311	AASS	0.043472	0.687546
ENSG00000135363	LMO2	-1.36735	1.55234e-161
ENSG00000099901	RANBP1	-0.810388	1.73964e-161
ENSG00000171345	KRT19	1.99209	3.63986e-160
ENSG00000112081	SRSF3	-0.794561	5.23149e-160
ENSG00000018408	WWTR1	-1.67899	2.71026e-159
ENSG00000107438	PDLIM1	1.64975	3.64633e-159
ENSG00000124570	SERPINB6	1.62912	1.68052e-158
ENSG00000137154	RPS6	-0.384111	4.75773e-158
ENSG00000008710	PKD1	0.0941224	0.225763
ENSG00000084207	GSTP1	0.58201	7.25906e-158
ENSG00000008838	MED24	-0.0440908	0.325827
ENSG00000135916	ITM2C	0.988969	1.38313e-157
ENSG00000008869	HEATR5B	-0.0354281	0.712953
ENSG00000130204	TOMM40	-1.27472	9.41368e-157
ENSG00000143878	RHOB	-1.59282	2.13041e-155
ENSG00000133112	TPT1	-0.36626	7.22295e-155
ENSG00000177733	HNRNPA0	-0.797543	1.07751e-153
ENSG00000009413	REV3L	-0.0907994	0.301845
ENSG00000213626	LBH	-1.69088	2.99376e-152
ENSG00000009780	FAM76A	0.0955549	0.216812
ENSG00000009830	POMT2	-0.101006	0.119045
ENSG00000009844	VTA1	-0.133863	0.0779653
ENSG00000108518	PFN1	-0.488521	1.78616e-151
ENSG00000136942	RPL35	0.427947	1.53681e-150
ENSG00000010017	RANBP9	-0.114642	0.136642
ENSG00000003402	CFLAR	1.55039	1.84106e-150
ENSG00000078401	EDN1	-2.02291	4.72348e-149
ENSG00000155657	TTN	1.94911	4.72348e-149
ENSG00000140264	SERF2	0.555009	6.39077e-149
ENSG00000010256	UQCRC1	0.0663925	0.295838
ENSG00000095794	CREM	-1.18149	5.9254e-148
ENSG00000163746	PLSCR2	1.87869	9.67955e-148
ENSG00000100664	EIF5	-0.933317	3.22839e-147
ENSG00000010295	IFFO1	0.076739	0.342249
ENSG00000109099	PMP22	1.78888	3.7588e-147
ENSG00000057657	PRDM1	-1.788	2.35886e-146
ENSG00000010322	NISCH	-0.0762852	0.368056
ENSG00000010361	FUZ	0.117807	0.16688
ENSG00000242265	PEG10	-1.69675	1.11993e-143
ENSG00000198242	RPL23A	0.451829	2.82864e-143
ENSG00000106991	ENG	-1.67346	4.51106e-143
ENSG00000059804	SLC2A3	1.32498	2.31758e-141
ENSG00000064989	CALCRL	-1.6209	5.27778e-140
ENSG00000169756	LIMS1	-1.42952	5.00205e-139
ENSG00000131469	RPL27	0.460117	5.03333e-139
ENSG00000213551	DNAJC9	-1.33447	2.06511e-138
ENSG00000152082	MZT2B	0.799388	1.85634e-137
ENSG00000164611	PTTG1	1.47023	3.9108e-137
ENSG00000011021	CLCN6	0.0882819	0.389739
ENSG00000011028	MRC2	0.122132	0.095265
ENSG00000115085	ZAP70	1.8031	2.82974e-135
ENSG00000011114	BTBD7	0.0758148	0.365176
ENSG00000011132	APBA3	0.0287061	0.337629
ENSG00000011143	MKS1	0.0576119	0.528945
ENSG00000185551	NR2F2	-1.71919	4.80856e-135
ENSG00000111057	KRT18	1.08737	5.78434e-135
ENSG00000162618	ADGRL4	-1.41538	9.39476e-134
ENSG00000011258	MBTD1	0.0272515	0.78084
ENSG00000115561	CHMP3	-1.3878	1.04228e-133
ENSG00000011275	RNF216	-0.127319	0.0906565
ENSG00000234787	LINC00458	2.22645	1.30408e-133
ENSG00000126458	RRAS	1.56087	5.0917e-133
ENSG00000005884	ITGA3	-1.72255	6.95874e-133
ENSG00000069275	NUCKS1	0.827937	1.05983e-132
ENSG00000011376	LARS2	-0.0435091	0.549242
ENSG00000138722	MMRN1	-1.6705	1.27518e-132
ENSG00000011422	PLAUR	0.142432	0.0628185
ENSG00000134308	YWHAQ	-0.786975	4.68385e-132
ENSG00000011451	WIZ	-0.0647174	0.558031
ENSG00000011454	RABGAP1	0.0575299	0.473736
ENSG00000148303	RPL7A	0.442878	1.10883e-130
ENSG00000011485	PPP5C	0.0575311	0.626816
ENSG00000135919	SERPINE2	1.49988	4.78974e-130
ENSG00000164283	ESM1	-1.94445	6.97529e-130
ENSG00000073712	FERMT2	1.29686	1.93682e-128
ENSG00000168906	MAT2A	-1.45629	1.64323e-126
ENSG00000088756	ARHGAP28	-1.57895	1.36374e-125
ENSG00000012048	BRCA1	-0.0116321	0.92411
ENSG00000119185	ITGB1BP1	-1.15711	1.5841e-124
ENSG00000012171	SEMA3B	-0.0564783	0.319434
ENSG00000106211	HSPB1	-0.970809	2.12135e-124
ENSG00000123975	CKS2	1.23639	1.29416e-123
ENSG00000174748	RPL15	0.30429	1.42387e-123
ENSG00000160973	FOXH1	1.65445	3.0994e-122
ENSG00000100906	NFKBIA	1.5521	3.2548e-122
ENSG00000155115	GTF3C6	-0.90815	8.48775e-122
ENSG00000277268	RP11-445F12.1	1.54988	1.46592e-121
ENSG00000160818	GPATCH4	-1.3994	5.35032e-121
ENSG00000108654	DDX5	-0.914508	1.09891e-120
ENSG00000013288	MAN2B2	-0.0172622	0.707922
ENSG00000173660	UQCRH	0.579194	2.708e-120
ENSG00000182774	RPS17	0.378517	3.30808e-120
ENSG00000170961	HAS2	1.72807	5.61607e-120
ENSG00000013374	NUB1	0.0155766	0.81614
ENSG00000175602	CCDC85B	-0.980558	5.65516e-120
ENSG00000013392	RWDD2A	0.0069033	0.965778
ENSG00000013441	CLK1	-0.0691201	0.403612
ENSG00000134986	NREP	-1.21005	1.02126e-119
ENSG00000013523	ANGEL1	-0.0264868	0.781742
ENSG00000102317	RBM3	-0.781455	2.14126e-119
ENSG00000135390	ATP5G2	0.564917	2.41899e-119
ENSG00000167105	TMEM92	1.66859	2.52035e-119
ENSG00000105329	TGFB1	-0.9914	5.6175e-119
ENSG00000013588	GPRC5A	0.0104045	1
ENSG00000140511	HAPLN3	-1.48306	5.72837e-119
ENSG00000130770	ATPIF1	0.995201	2.37042e-118
ENSG00000115461	IGFBP5	-1.48754	3.36724e-117
ENSG00000014138	POLA2	-0.100341	0.172801
ENSG00000014164	ZC3H3	-0.0186643	0.691209
ENSG00000163040	CCDC74A	-1.49447	5.1896e-117
ENSG00000014257	ACPP	-0.0251586	0.308128
ENSG00000138326	RPS24	0.448612	3.15285e-116
ENSG00000158747	NBL1	-1.54938	1.55264e-115
ENSG00000244468	RP11-206M11.7	1.81628	3.13065e-115
ENSG00000105048	TNNT1	1.60702	4.55415e-115
ENSG00000145335	SNCA	-1.31693	6.2286e-115
ENSG00000180318	ALX1	1.68249	1.95419e-114
ENSG00000177889	UBE2N	-0.863499	2.37853e-114
ENSG00000140406	MESDC1	-1.23762	2.40095e-114
ENSG00000015479	MATR3	0.0165983	0.367668
ENSG00000109332	UBE2D3	-0.620402	8.0879e-114
ENSG00000163565	IFI16	1.39532	1.68954e-113
ENSG00000015676	NUDCD3	-0.106259	0.202085
ENSG00000229117	RPL41	0.357407	4.64415e-113
ENSG00000016391	CHDH	0.0326246	0.51224
ENSG00000131143	COX4I1	0.494894	3.32204e-112
ENSG00000182718	ANXA2	0.966616	8.18431e-112
ENSG00000017260	ATP2C1	0.0280565	0.690421
ENSG00000174498	IGDCC3	-1.38377	1.28841e-111
ENSG00000165948	IFI27L1	1.46488	1.39052e-110
ENSG00000018189	RUFY3	0.0122154	0.915339
ENSG00000124193	SRSF6	-1.278	1.82388e-110
ENSG00000123144	C19orf43	-0.713726	4.55012e-110
ENSG00000018610	CXorf56	-0.128954	0.05912
ENSG00000018625	ATP1A2	-0.0209522	0.41314
ENSG00000018699	TTC27	-0.0853657	0.235966
ENSG00000018869	ZNF582	0.105702	0.153103
ENSG00000123349	PFDN5	0.569356	6.55952e-110
ENSG00000213977	TAX1BP3	-1.00104	1.35203e-109
ENSG00000146592	CREB5	-1.55483	4.21271e-109
ENSG00000110700	RPS13	0.353434	8.85892e-109
ENSG00000189043	NDUFA4	0.501603	1.21162e-108
ENSG00000019995	ZRANB1	-0.0984637	0.201174
ENSG00000089280	FUS	-0.785003	1.48079e-108
ENSG00000020181	ADGRA2	-0.0297865	0.781109
ENSG00000174775	HRAS	-1.20161	1.70137e-108
ENSG00000233429	HOTAIRM1	-1.45109	8.84104e-108
ENSG00000153187	HNRNPU	-0.923141	4.82846e-107
ENSG00000020922	MRE11A	0.15649	0.0542193
ENSG00000164035	EMCN	-1.55478	4.88265e-107
ENSG00000169855	ROBO1	-1.38952	7.99158e-107
ENSG00000145147	SLIT2	-1.59455	1.06663e-106
ENSG00000111348	ARHGDIB	-1.34196	1.43378e-106
ENSG00000127920	GNG11	-1.01	4.67808e-106
ENSG00000107262	BAG1	-1.03895	4.93395e-106
ENSG00000021826	CPS1	-0.049484	0.570802
ENSG00000115875	SRSF7	-0.789471	2.82934e-105
ENSG00000156171	DRAM2	1.23071	3.26646e-105
ENSG00000197451	HNRNPAB	-0.909332	7.66432e-105
ENSG00000104131	EIF3J	-1.10963	8.35138e-105
ENSG00000147257	GPC3	-1.46981	2.94917e-104
ENSG00000022976	ZNF839	0.0612762	0.411641
ENSG00000237187	NR2F1-AS1	-1.52826	5.57884e-104
ENSG00000160050	CCDC28B	1.24605	7.28191e-104
ENSG00000197461	PDGFA	-1.61621	9.12462e-104
ENSG00000023228	NDUFS1	0.103273	0.181053
ENSG00000134375	TIMM17A	-1.01067	1.065e-103
ENSG00000138795	LEF1	-1.51803	4.02922e-103
ENSG00000023330	ALAS1	-0.00743704	0.893847
ENSG00000105438	KDELR1	0.829742	4.07423e-103
ENSG00000100526	CDKN3	1.37506	5.67316e-102
ENSG00000108511	HOXB6	-1.50295	7.37269e-102
ENSG00000023697	DERA	0.0114982	0.859596
ENSG00000180730	SHISA2	1.57011	4.37401e-101
ENSG00000171476	HOPX	-1.32346	1.10232e-99
ENSG00000139289	PHLDA1	-1.24722	1.46495e-99
ENSG00000023909	GCLM	-0.0860245	0.27816
ENSG00000024048	UBR2	0.0538816	0.469572
ENSG00000116774	OLFML3	-1.12937	2.14314e-99
ENSG00000144713	RPL32	0.306597	4.44753e-99
ENSG00000146112	PPP1R18	-1.17682	4.67255e-99
ENSG00000198168	SVIP	-1.37336	1.11775e-97
ENSG00000105404	RABAC1	0.896766	1.14144e-97
ENSG00000263470	RP11-160O5.1	1.5462	2.15753e-97
ENSG00000131171	SH3BGRL	-1.01933	2.76943e-97
ENSG00000169213	RAB3B	1.47819	3.25687e-97
ENSG00000124766	SOX4	-0.99592	5.0194e-97
ENSG00000188643	S100A16	-1.3721	7.76263e-97
ENSG00000025772	TOMM34	-0.0107098	0.940921
ENSG00000142227	EMP3	1.28724	1.50758e-96
ENSG00000167460	TPM4	-0.559795	3.60347e-96
ENSG00000171863	RPS7	0.341953	6.10863e-96
ENSG00000138080	EMILIN1	-1.34233	1.63063e-95
ENSG00000130222	GADD45G	-1.45504	1.66617e-95
ENSG00000008394	MGST1	0.960239	1.96905e-95
ENSG00000128918	ALDH1A2	-1.35163	2.64708e-95
ENSG00000100034	PPM1F	-1.16065	2.67619e-95
ENSG00000027001	MIPEP	-0.08774	0.0804019
ENSG00000215845	TSTD1	1.38633	2.67619e-95
ENSG00000086200	IPO11	-1.31306	2.75941e-95
ENSG00000087245	MMP2	-1.1405	1.00125e-94
ENSG00000277443	MARCKS	-0.776334	1.61179e-94
ENSG00000028116	VRK2	-0.078146	0.267005
ENSG00000128228	SDF2L1	-1.05312	2.248e-94
ENSG00000181061	HIGD1A	-1.06692	2.60353e-94
ENSG00000204628	GNB2L1	0.3741	6.24351e-94
ENSG00000108774	RAB5C	-0.83591	1.85746e-93
ENSG00000028528	SNX1	-0.102332	0.104567
ENSG00000139219	COL2A1	-1.23042	3.63232e-93
ENSG00000007255	TRAPPC6A	1.23856	3.71565e-93
ENSG00000188612	SUMO2	-0.390243	9.07532e-93
ENSG00000092841	MYL6	0.535919	1.04746e-92
ENSG00000143549	TPM3	-0.631395	1.55334e-92
ENSG00000173674	EIF1AX	-0.821146	1.86676e-92
ENSG00000029993	HMGB3	-0.0390939	0.408207
ENSG00000167747	C19orf48	-1.03782	3.57684e-92
ENSG00000030110	BAK1	0.125837	0.0810242
ENSG00000172757	CFL1	-0.396623	3.57684e-92
ENSG00000102172	SMS	-0.827876	4.97951e-92
ENSG00000102804	TSC22D1	1.19377	5.96498e-92
ENSG00000031691	CENPQ	0.0215404	0.755211
ENSG00000031698	SARS	0.0252519	0.699897
ENSG00000107281	NPDC1	-1.30605	7.84099e-91
ENSG00000143537	ADAM15	-1.23751	1.06254e-90
ENSG00000145703	IQGAP2	-1.24528	1.15312e-90
ENSG00000032444	PNPLA6	0.0762387	0.45849
ENSG00000250479	CHCHD10	1.09762	1.49334e-90
ENSG00000166582	CENPV	-1.04502	1.56971e-90
ENSG00000033030	ZCCHC8	0.0511497	0.606508
ENSG00000086061	DNAJA1	-0.959941	2.331e-90
ENSG00000175040	CHST2	-1.43458	7.38711e-90
ENSG00000117592	PRDX6	0.624979	8.69572e-90
ENSG00000070214	SLC44A1	1.32149	1.96294e-89
ENSG00000244187	TMEM141	1.12582	2.10136e-89
ENSG00000023041	ZDHHC6	-1.29417	2.28993e-89
ENSG00000096384	HSP90AB1	0.560099	4.23473e-89
ENSG00000033800	PIAS1	-0.068058	0.356282
ENSG00000033867	SLC4A7	-0.0692616	0.348126
ENSG00000052126	PLEKHA5	1.29513	6.0058e-89
ENSG00000138495	COX17	1.16693	6.04426e-89
ENSG00000034239	EFCAB1	-0.0661142	0.17915
ENSG00000142541	RPL13A	0.302492	1.34609e-88
ENSG00000034533	ASTE1	-0.0336623	0.717102
ENSG00000034677	RNF19A	0.154515	0.0672387
ENSG00000034693	PEX3	-0.144429	0.0505604
ENSG00000034713	GABARAPL2	0.0440267	0.291696
ENSG00000131634	TMEM204	-1.26476	2.97794e-88
ENSG00000162704	ARPC5	-0.724744	5.19266e-88
ENSG00000035403	VCL	0.0779606	0.220923
ENSG00000164104	HMGB2	0.893982	9.41094e-88
ENSG00000176340	COX8A	0.718994	1.20213e-87
ENSG00000137818	RPLP1	0.239517	1.48473e-87
ENSG00000035687	ADSS	-0.097431	0.192527
ENSG00000182944	EWSR1	-0.947332	1.60961e-87
ENSG00000035928	RFC1	0.0384223	0.542683
ENSG00000204103	MAFB	-1.29087	3.47673e-87
ENSG00000269556	TMEM185A	1.35214	7.48389e-87
ENSG00000110492	MDK	-0.538167	1.01775e-86
ENSG00000070540	WIPI1	1.08732	1.39194e-86
ENSG00000100632	ERH	-0.577707	1.4663e-86
ENSG00000174307	PHLDA3	1.40921	2.41713e-86
ENSG00000010219	DYRK4	-1.15436	3.10359e-86
ENSG00000137547	MRPL15	-1.00423	4.93262e-86
ENSG00000105223	PLD3	0.958219	6.91752e-86
ENSG00000037637	FBXO42	-0.0506835	0.532003
ENSG00000037757	MRI1	0.126769	0.114493
ENSG00000065518	NDUFB4	0.900607	8.47675e-86
ENSG00000037965	HOXC8	-0.0843628	1
ENSG00000101335	MYL9	0.964701	3.34565e-85
ENSG00000038210	PI4K2B	0.105283	0.152742
ENSG00000198833	UBE2J1	-1.07302	4.83156e-85
ENSG00000164683	HEY1	-1.21929	6.79049e-85
ENSG00000166444	ST5	-1.28662	2.38542e-84
ENSG00000163682	RPL9	0.263362	4.87111e-84
ENSG00000168066	SF1	-0.930177	5.20758e-84
ENSG00000039068	CDH1	0.034912	0.0589413
ENSG00000254999	BRK1	-0.543234	8.48181e-84
ENSG00000167658	EEF2	0.480647	1.55364e-83
ENSG00000122585	NPY	1.37237	2.10531e-83
ENSG00000175063	UBE2C	1.20467	2.40202e-83
ENSG00000164442	CITED2	1.10491	2.4839e-83
ENSG00000040199	PHLPP2	-0.0648917	0.348273
ENSG00000115738	ID2	1.52173	7.61012e-83
ENSG00000040341	STAU2	-0.110157	0.239493
ENSG00000104967	NOVA2	-1.18887	8.59161e-83
ENSG00000040531	CTNS	0.0960224	0.160803
ENSG00000090013	BLVRB	1.3022	1.3022e-82
ENSG00000112977	DAP	-0.981193	1.42243e-82
ENSG00000040933	INPP4A	-0.0816997	0.381752
ENSG00000152661	GJA1	1.27126	1.83458e-82
ENSG00000133065	SLC41A1	-1.37337	3.32659e-82
ENSG00000125753	VASP	-0.939527	4.69686e-82
ENSG00000151468	CCDC3	-1.32348	6.61814e-82
ENSG00000042062	FAM65C	-0.0331913	0.241033
ENSG00000042088	TDP1	-0.044726	0.521567
ENSG00000042286	AIFM2	0.0162349	0.907731
ENSG00000042317	SPATA7	0.0690085	0.377739
ENSG00000139168	ZCRB1	0.896479	8.11569e-82
ENSG00000120129	DUSP1	-1.27478	3.10972e-81
ENSG00000136490	LIMD2	-0.894409	3.14069e-81
ENSG00000171552	BCL2L1	-1.13343	5.037e-81
ENSG00000082153	BZW1	-0.781025	1.46693e-80
ENSG00000043093	DCUN1D1	0.0870218	0.238031
ENSG00000109610	SOD3	1.36796	1.64566e-80
ENSG00000043355	ZIC2	0.0346116	0.848421
ENSG00000153574	RPIA	-1.13341	2.69517e-80
ENSG00000177971	IMP3	-0.915791	4.72192e-80
ENSG00000044090	CUL7	0.0362951	0.549586
ENSG00000070756	PABPC1	-0.43976	5.5464e-80
ENSG00000044446	PHKA2	0.0165977	0.829176
ENSG00000044459	CNTLN	-0.112745	0.153885
ENSG00000044524	EPHA3	0.0032524	0.465628
ENSG00000115457	IGFBP2	-1.14591	5.992e-80
ENSG00000167641	PPP1R14A	1.39867	6.13619e-80
ENSG00000111906	HDDC2	-0.769455	7.83019e-80
ENSG00000046651	OFD1	-0.0468736	0.488292
ENSG00000100979	PLTP	1.27306	8.40327e-80
ENSG00000198830	HMGN2	-0.582516	1.73988e-79
ENSG00000047056	WDR37	0.00013584	0.981904
ENSG00000047188	YTHDC2	-0.0650593	0.454401
ENSG00000047230	CTPS2	0.0621894	0.467492
ENSG00000103485	QPRT	0.968261	4.6612e-79
ENSG00000100387	RBX1	0.680033	6.73835e-79
ENSG00000047346	FAM214A	-0.038853	0.651401
ENSG00000047410	TPR	-0.0400816	0.511827
ENSG00000047578	KIAA0556	-0.0950644	0.102678
ENSG00000047579	DTNBP1	0.10832	0.146464
ENSG00000125968	ID1	1.32397	8.01162e-79
ENSG00000112667	DNPH1	1.07457	8.68579e-79
ENSG00000144118	RALB	-1.06424	9.6234e-79
ENSG00000188313	PLSCR1	1.22316	1.54551e-78
ENSG00000047849	MAP4	0.12425	0.0594432
ENSG00000047932	GOPC	0.115615	0.0627359
ENSG00000213465	ARL2	0.78161	2.60963e-78
ENSG00000112245	PTP4A1	-1.05872	3.75154e-78
ENSG00000182054	IDH2	-0.723912	3.89715e-78
ENSG00000069020	MAST4	-1.25997	7.22278e-78
ENSG00000048342	CC2D2A	-0.011751	0.963114
ENSG00000154096	THY1	-0.779303	8.1492e-78
ENSG00000143742	SRP9	-0.54913	1.35101e-77
ENSG00000048471	SNX29	0.0927882	0.242264
ENSG00000174444	RPL4	-0.292925	1.35282e-77
ENSG00000048544	MRPS10	0.0162246	0.964121
ENSG00000015475	BID	-1.20059	1.90152e-77
ENSG00000048649	RSF1	-0.00162042	1
ENSG00000048707	VPS13D	0.0175874	0.803231
ENSG00000148926	ADM	-1.31573	2.10934e-77
ENSG00000101608	MYL12A	-0.545651	2.34437e-77
ENSG00000188186	LAMTOR4	0.794479	2.67748e-77
ENSG00000155438	NIFK	-1.03975	5.76398e-77
ENSG00000206503	HLA-A	0.896081	2.08762e-76
ENSG00000091986	CCDC80	-1.21452	5.0235e-76
ENSG00000125652	ALKBH7	0.928147	5.77907e-76
ENSG00000164687	FABP5	-0.804442	6.44976e-76
ENSG00000175348	TMEM9B	-1.14637	6.87011e-76
ENSG00000049283	EPN3	0.0117321	0.191521
ENSG00000091972	CD200	-1.27841	1.21331e-75
ENSG00000273841	TAF9	-0.83739	3.64142e-75
ENSG00000173457	PPP1R14B	-1.09324	6.10525e-75
ENSG00000163492	CCDC141	1.38133	7.97138e-75
ENSG00000165617	DACT1	-1.25854	9.55904e-75
ENSG00000276043	UHRF1	-1.16094	1.58765e-74
ENSG00000049769	PPP1R3F	-0.0910475	0.386495
ENSG00000179041	RRS1	-1.23137	1.6645e-74
ENSG00000154080	CHST9	1.27299	7.20739e-74
ENSG00000050130	JKAMP	-0.0314735	0.785526
ENSG00000177464	GPR4	-1.28589	1.19226e-73
ENSG00000113719	ERGIC1	-0.97003	1.41057e-73
ENSG00000050344	NFE2L3	-0.0363504	0.188193
ENSG00000136527	TRA2B	-0.825266	1.50026e-73
ENSG00000187840	EIF4EBP1	-0.739011	1.59126e-73
ENSG00000126785	RHOJ	-1.19885	2.06342e-73
ENSG00000198832	SELM	1.1697	2.10009e-73
ENSG00000173530	TNFRSF10D	-1.11982	2.96739e-73
ENSG00000118523	CTGF	-1.28286	3.71873e-73
ENSG00000155849	ELMO1	1.27865	5.50554e-73
ENSG00000127824	TUBA4A	-1.27394	6.05221e-73
ENSG00000050820	BCAR1	-0.0880262	0.137434
ENSG00000051009	FAM160A2	0.0546768	0.512308
ENSG00000170373	CST1	1.28302	1.21117e-72
ENSG00000153044	CENPH	1.0287	1.95514e-72
ENSG00000051180	RAD51	-0.0242604	0.679052
ENSG00000051341	POLQ	-0.110199	0.0994862
ENSG00000051382	PIK3CB	0.0512373	0.541363
ENSG00000215866	LINC01356	1.29289	2.32472e-72
ENSG00000087088	BAX	0.707663	2.47466e-72
ENSG00000140990	NDUFB10	0.677017	2.65521e-72
ENSG00000086598	TMED2	-0.781532	2.66657e-72
ENSG00000111786	SRSF9	-0.499563	3.17809e-72
ENSG00000127922	SHFM1	0.707292	3.80604e-72
ENSG00000162367	TAL1	-1.1021	5.32943e-72
ENSG00000165732	DDX21	-0.989391	5.54303e-72
ENSG00000198176	TFDP1	-1.0462	5.57925e-72
ENSG00000185088	RPS27L	0.972784	6.01758e-72
ENSG00000052841	TTC17	0.0406801	0.540208
ENSG00000052850	ALX4	-0.00632007	1
ENSG00000053254	FOXN3	0.0266809	0.723106
ENSG00000103275	UBE2I	-0.536944	8.65426e-72
ENSG00000074842	MYDGF	-0.65864	1.01817e-71
ENSG00000177879	AP3S1	-0.73798	1.04376e-71
ENSG00000053501	USE1	-0.108536	0.144559
ENSG00000203667	COX20	-1.14805	1.28972e-71
ENSG00000184640	2009-09-01	-0.692214	1.63555e-71
ENSG00000053900	ANAPC4	-0.142408	0.064272
ENSG00000067955	CBFB	-1.00309	1.69501e-71
ENSG00000214022	REPIN1	-1.0761	1.97506e-71
ENSG00000163931	TKT	0.813471	2.22727e-71
ENSG00000175567	UCP2	1.18528	2.43414e-71
ENSG00000054277	OPN3	-0.0604313	0.384059
ENSG00000143799	PARP1	-0.728494	2.69507e-71
ENSG00000070087	PFN2	-0.669588	2.9983e-71
ENSG00000054392	HHAT	0.0159854	0.593071
ENSG00000148848	ADAM12	-1.33496	3.50101e-71
ENSG00000169714	CNBP	-0.578997	3.74119e-71
ENSG00000054611	TBC1D22A	-0.024682	0.794215
ENSG00000121851	POLR3GL	1.08446	3.96326e-71
ENSG00000087586	AURKA	1.17625	4.64169e-71
ENSG00000185201	IFITM2	-0.947679	5.8315e-71
ENSG00000054965	FAM168A	-0.0750737	0.26749
ENSG00000165588	OTX2	1.28639	6.20507e-71
ENSG00000054983	GALC	-0.0983744	0.222424
ENSG00000095596	CYP26A1	1.19327	6.64348e-71
ENSG00000172336	POP7	-0.812844	8.10674e-71
ENSG00000053372	MRTO4	-1.00082	1.06048e-70
ENSG00000118257	NRP2	-0.908019	1.06176e-70
ENSG00000112769	LAMA4	-1.22453	1.41167e-70
ENSG00000055163	CYFIP2	0.0518067	0.499734
ENSG00000055208	TAB2	-0.140492	0.0652843
ENSG00000179958	DCTPP1	-0.911968	1.54871e-70
ENSG00000055332	EIF2AK2	-0.0985026	0.189802
ENSG00000132475	H3F3B	-0.333345	2.32349e-70
ENSG00000055609	KMT2C	-0.0751992	0.336263
ENSG00000006652	IFRD1	-1.05201	3.01635e-70
ENSG00000182899	RPL35A	0.296766	3.02462e-70
ENSG00000055917	PUM2	-0.00753821	0.96956
ENSG00000104341	LAPTM4B	0.608884	3.03138e-70
ENSG00000056050	C4orf27	-0.0760149	0.236979
ENSG00000120093	HOXB3	-1.13684	3.86581e-70
ENSG00000056277	ZNF280C	-0.0603829	0.36576
ENSG00000127863	TNFRSF19	-1.0508	4.76981e-70
ENSG00000056487	PHF21B	-0.02646	0.60762
ENSG00000100321	SYNGR1	1.1556	6.71812e-70
ENSG00000165502	RPL36AL	0.493805	8.04536e-70
ENSG00000056972	TRAF3IP2	-0.0674784	0.251863
ENSG00000056998	GYG2	-6.57126e-05	0.950767
ENSG00000057019	DCBLD2	-0.0235202	0.830015
ENSG00000104823	ECH1	0.930196	1.12512e-69
ENSG00000110148	CCKBR	1.15699	2.14856e-69
ENSG00000104267	CA2	-1.12343	3.93315e-69
ENSG00000103024	NME3	1.209	4.13046e-69
ENSG00000174720	LARP7	1.09995	4.71538e-69
ENSG00000130707	ASS1	1.27709	4.86825e-69
ENSG00000110104	CCDC86	-1.18675	9.64486e-69
ENSG00000057757	PITHD1	0.0425748	0.550602
ENSG00000181019	NQO1	0.918124	1.10037e-68
ENSG00000058056	USP13	-0.0210194	0.80467
ENSG00000058063	ATP11B	0.0726049	0.31323
ENSG00000175906	ARL4D	1.09369	1.10119e-68
ENSG00000263465	SRSF8	-0.989643	6.87178e-68
ENSG00000117395	EBNA1BP2	-0.882625	9.10689e-68
ENSG00000058272	PPP1R12A	-0.0118771	0.911833
ENSG00000186439	TRDN	1.1079	1.74294e-67
ENSG00000079459	FDFT1	0.743559	3.80956e-67
ENSG00000159176	CSRP1	-1.05738	5.85661e-67
ENSG00000162981	FAM84A	-1.0141	6.7509e-67
ENSG00000058729	RIOK2	-0.109112	0.262672
ENSG00000100413	POLR3H	-1.07814	1.02856e-66
ENSG00000058804	NDC1	-0.0785079	0.319453
ENSG00000059122	FLYWCH1	-0.0269172	1
ENSG00000115163	CENPA	1.14643	1.08665e-66
ENSG00000114867	EIF4G1	-0.949743	1.85268e-66
ENSG00000134954	ETS1	-1.23044	1.96137e-66
ENSG00000059588	TARBP1	-0.117632	0.0965983
ENSG00000059691	GATB	0.0359082	0.621577
ENSG00000256537	SMIM10L1	-0.818884	2.02502e-66
ENSG00000115306	SPTBN1	-0.837235	5.54713e-66
ENSG00000135316	SYNCRIP	-0.868949	6.91801e-66
ENSG00000152558	TMEM123	-0.942471	9.87598e-66
ENSG00000127184	COX7C	0.506487	1.18035e-65
ENSG00000060069	CTDP1	-0.167202	0.0674224
ENSG00000060138	YBX3	0.00433638	0.901943
ENSG00000105996	HOXA2	-0.985813	2.13479e-65
ENSG00000108829	LRRC59	-0.829865	2.71333e-65
ENSG00000105379	ETFB	0.982791	3.94149e-65
ENSG00000108561	C1QBP	-0.574846	6.497e-65
ENSG00000060656	PTPRU	0.0766753	0.259148
ENSG00000120708	TGFBI	-1.13138	1.03403e-64
ENSG00000060718	COL11A1	0.0687144	0.705893
ENSG00000076604	TRAF4	-0.779377	1.18361e-64
ENSG00000103145	HCFC1R1	1.07484	1.40429e-64
ENSG00000060971	ACAA1	-0.0679771	0.375785
ENSG00000157456	CCNB2	1.06719	1.70703e-64
ENSG00000099783	HNRNPM	-0.725068	3.64077e-64
ENSG00000119782	FKBP1B	1.00808	5.67229e-64
ENSG00000061455	PRDM6	0.00962483	0.322418
ENSG00000092010	PSME1	1.11856	5.74086e-64
ENSG00000061676	NCKAP1	-0.0627808	0.385313
ENSG00000178531	CTXN1	-1.11557	6.58808e-64
ENSG00000061918	GUCY1B3	-0.0536794	0.674711
ENSG00000133639	BTG1	-0.75661	8.00628e-64
ENSG00000108424	KPNB1	-0.639684	8.30585e-64
ENSG00000061987	MON2	-0.0561318	0.521957
ENSG00000062038	CDH3	0.0536869	0.516328
ENSG00000060762	MPC1	-1.07341	1.10082e-63
ENSG00000149485	FADS1	0.702078	1.11416e-63
ENSG00000006327	TNFRSF12A	-1.16089	1.33661e-63
ENSG00000114686	MRPL3	-0.877265	1.43832e-63
ENSG00000042493	CAPG	1.12806	1.80329e-63
ENSG00000062598	ELMO2	-0.0629961	0.29215
ENSG00000117450	PRDX1	0.510362	2.42091e-63
ENSG00000105401	CDC37	-0.687122	2.44674e-63
ENSG00000107485	GATA3	1.09539	2.89011e-63
ENSG00000062822	POLD1	0.0203899	0.962465
ENSG00000205937	RNPS1	-0.53383	4.03798e-63
ENSG00000125743	SNRPD2	0.565801	4.15913e-63
ENSG00000178035	IMPDH2	0.817272	4.9498e-63
ENSG00000063169	GLTSCR1	0.089931	0.206931
ENSG00000063176	SPHK2	-0.0831975	0.241097
ENSG00000117399	CDC20	1.11631	5.18877e-63
ENSG00000051128	HOMER3	-0.891643	1.1982e-62
ENSG00000171425	ZNF581	1.00186	1.28502e-62
ENSG00000136159	NUDT15	-0.98647	1.88527e-62
ENSG00000118971	CCND2	-1.00734	1.92644e-62
ENSG00000140848	CPNE2	-0.99368	3.15844e-62
ENSG00000134049	IER3IP1	-0.761828	3.36826e-62
ENSG00000128245	YWHAH	-0.59846	3.727e-62
ENSG00000063601	MTMR1	0.0038865	0.942777
ENSG00000141552	ANAPC11	0.570245	3.89391e-62
ENSG00000063761	ADCK1	0.051173	0.388479
ENSG00000153317	ASAP1	-0.972159	5.1378e-62
ENSG00000177426	TGIF1	0.949665	6.11886e-62
ENSG00000064012	CASP8	0.0414664	0.566179
ENSG00000128973	CLN6	-0.978326	7.12194e-62
ENSG00000064102	ASUN	0.0983199	0.202786
ENSG00000126267	COX6B1	0.532808	1.19248e-61
ENSG00000160446	ZDHHC12	0.914354	1.54734e-61
ENSG00000170315	UBB	0.416698	1.80759e-61
ENSG00000064270	ATP2C2	0.0271652	0.0793355
ENSG00000156508	EEF1A1	0.259186	1.88274e-61
ENSG00000064309	CDON	-0.058996	0.204486
ENSG00000125378	BMP4	-1.03484	2.1787e-61
ENSG00000079102	RUNX1T1	1.16625	2.36837e-61
ENSG00000023734	STRAP	-0.589004	2.49021e-61
ENSG00000109472	CPE	1.06484	2.68723e-61
ENSG00000198873	GRK5	-1.16846	5.38608e-61
ENSG00000136950	ARPC5L	-0.70301	7.30885e-61
ENSG00000102898	NUTF2	-0.57473	8.61112e-61
ENSG00000128849	CGNL1	1.21822	8.66149e-61
ENSG00000143499	SMYD2	-1.09975	1.0066e-60
ENSG00000198918	RPL39	0.279792	1.17338e-60
ENSG00000165119	HNRNPK	-0.502315	1.29929e-60
ENSG00000175390	EIF3F	0.469962	1.76626e-60
ENSG00000064692	SNCAIP	-0.0878226	0.0926368
ENSG00000221869	CEBPD	-1.21584	2.10657e-60
ENSG00000196683	TOMM7	0.661776	2.73811e-60
ENSG00000105997	HOXA3	-0.927657	3.37642e-60
ENSG00000064932	SBNO2	-0.0351725	0.719556
ENSG00000064933	PMS1	-0.10901	0.166651
ENSG00000197006	METTL9	-0.602885	6.85444e-60
ENSG00000164093	PITX2	-1.15099	7.63002e-60
ENSG00000143162	CREG1	-0.97395	1.26358e-59
ENSG00000196230	TUBB	0.341117	1.40333e-59
ENSG00000115946	PNO1	-1.02785	1.5018e-59
ENSG00000141295	SCRN2	1.17225	2.00368e-59
ENSG00000119335	SET	-0.460962	2.425e-59
ENSG00000163513	TGFBR2	-1.16253	3.7064e-59
ENSG00000065060	UHRF1BP1	-0.0455315	0.596573
ENSG00000130311	DDA1	-0.837703	3.82972e-59
ENSG00000198786	MT-ND5	0.549527	5.43886e-59
ENSG00000116489	CAPZA1	-0.840524	6.66107e-59
ENSG00000129055	ANAPC13	-0.768955	6.66107e-59
ENSG00000065243	PKN2	0.125569	0.0685362
ENSG00000065268	WDR18	-0.0685059	0.347899
ENSG00000151640	DPYSL4	-0.909825	6.66371e-59
ENSG00000137288	UQCC2	0.772406	7.03444e-59
ENSG00000204335	SP5	1.16622	7.30899e-59
ENSG00000095370	SH2D3C	-1.06671	1.50698e-58
ENSG00000142864	SERBP1	-0.463038	1.83782e-58
ENSG00000048162	NOP16	-1.07027	1.90561e-58
ENSG00000089327	FXYD5	0.78119	2.22709e-58
ENSG00000143554	SLC27A3	-0.9047	2.25439e-58
ENSG00000065485	PDIA5	-0.100329	0.216468
ENSG00000065491	TBC1D22B	-0.0619671	0.48509
ENSG00000184220	CMSS1	-0.872169	2.65563e-58
ENSG00000106049	HIBADH	1.0354	2.75861e-58
ENSG00000162951	LRRTM1	1.16582	3.01277e-58
ENSG00000122707	RECK	1.00868	3.12028e-58
ENSG00000188725	SMIM15	-0.904833	3.56461e-58
ENSG00000021355	SERPINB1	1.13911	3.61324e-58
ENSG00000065613	SLK	-0.150835	0.0657584
ENSG00000169045	HNRNPH1	-0.918642	3.72724e-58
ENSG00000265972	TXNIP	1.07814	4.23434e-58
ENSG00000105821	DNAJC2	-0.883763	6.10668e-58
ENSG00000065802	ASB1	-0.115804	0.332772
ENSG00000198336	MYL4	1.14934	7.26786e-58
ENSG00000065833	ME1	0.0718592	0.39307
ENSG00000148908	RGS10	-1.06104	8.38784e-58
ENSG00000136810	TXN	0.425369	8.83153e-58
ENSG00000130706	ADRM1	-0.688866	8.94056e-58
ENSG00000065923	SLC9A7	-0.00239736	0.673526
ENSG00000065970	FOXJ2	0.0683002	0.415178
ENSG00000160813	PPP1R35	1.08237	1.11054e-57
ENSG00000112031	MTRF1L	-0.924542	1.20565e-57
ENSG00000066027	PPP2R5A	0.109068	0.0698063
ENSG00000166562	SEC11C	-0.918952	1.49225e-57
ENSG00000166851	PLK1	1.0852	2.08428e-57
ENSG00000066056	TIE1	0.115089	0.217119
ENSG00000066084	DIP2B	-0.0541291	0.479747
ENSG00000066117	SMARCD1	-0.141399	0.104524
ENSG00000171223	JUNB	-0.994796	2.39588e-57
ENSG00000113387	SUB1	0.42552	2.96628e-57
ENSG00000163191	S100A11	0.39043	2.96628e-57
ENSG00000090621	PABPC4	-0.89752	4.83936e-57
ENSG00000111275	ALDH2	0.913595	6.53465e-57
ENSG00000108828	VAT1	0.937645	1.00321e-56
ENSG00000066382	MPPED2	-0.0670302	0.167513
ENSG00000101361	NOP56	-0.797753	1.24745e-56
ENSG00000066427	ATXN3	-0.106531	0.14315
ENSG00000066455	GOLGA5	-0.0275678	0.719394
ENSG00000101150	TPD52L2	-0.872067	1.34128e-56
ENSG00000100219	XBP1	-0.846033	1.47322e-56
ENSG00000155463	OXA1L	0.811506	2.09536e-56
ENSG00000120992	LYPLA1	-0.656798	2.276e-56
ENSG00000066651	TRMT11	-0.0100515	0.982737
ENSG00000066654	THUMPD1	-0.0946923	0.17811
ENSG00000183386	FHL3	-0.822821	2.87128e-56
ENSG00000066735	KIF26A	-0.0149825	0.914842
ENSG00000066739	ATG2B	-0.0352677	0.792661
ENSG00000066777	ARFGEF1	-0.0643132	0.474809
ENSG00000156299	TIAM1	-1.02032	3.26604e-56
ENSG00000198840	MT-ND3	0.480808	3.51121e-56
ENSG00000066933	MYO9A	-0.106685	0.203037
ENSG00000171488	LRRC8C	-1.08388	3.52452e-56
ENSG00000067064	IDI1	-0.0367871	0.496344
ENSG00000067082	KLF6	0.078119	0.230239
ENSG00000067113	PLPP1	0.120355	0.138611
ENSG00000067141	NEO1	0.114461	0.099019
ENSG00000140465	CYP1A1	1.12088	4.17362e-56
ENSG00000067177	PHKA1	-0.00305156	0.965697
ENSG00000140022	STON2	-0.882415	6.64543e-56
ENSG00000170540	ARL6IP1	0.865051	6.74263e-56
ENSG00000143369	ECM1	1.144	7.3503e-56
ENSG00000067221	STOML1	0.0148611	0.981709
ENSG00000158164	TMSB15A	-0.854704	8.01681e-56
ENSG00000067248	DHX29	-0.0805981	0.208105
ENSG00000129559	NEDD8	0.479537	1.39504e-55
ENSG00000168785	TSPAN5	-1.01687	1.5459e-55
ENSG00000087842	PIR	0.93278	1.89252e-55
ENSG00000067445	TRO	-0.159928	0.0516124
ENSG00000125457	MIF4GD	1.07028	2.08767e-55
ENSG00000137714	FDX1	-0.680515	3.16787e-55
ENSG00000067596	DHX8	-0.0182545	1
ENSG00000112699	GMDS	-1.01781	4.10854e-55
ENSG00000067704	IARS2	0.0385814	0.713336
ENSG00000149948	HMGA2	-0.851324	4.62924e-55
ENSG00000160145	KALRN	-1.08423	4.95551e-55
ENSG00000071082	RPL31	0.276065	5.02839e-55
ENSG00000067836	ROGDI	0.0974141	0.194451
ENSG00000067840	PDZD4	0.0778367	0.0789661
ENSG00000089157	RPLP0	-0.233932	6.10022e-55
ENSG00000151729	SLC25A4	-0.960879	1.05939e-54
ENSG00000162980	ARL5A	-0.681956	1.16676e-54
ENSG00000102580	DNAJC3	-0.923883	1.18421e-54
ENSG00000111252	SH2B3	-1.00497	2.15805e-54
ENSG00000180340	FZD2	1.01784	2.15805e-54
ENSG00000130724	CHMP2A	0.764911	2.73475e-54
ENSG00000179431	FJX1	-1.02439	3.00355e-54
ENSG00000068097	HEATR6	0.0088654	0.930439
ENSG00000196182	STK40	-1.02036	3.41158e-54
ENSG00000068137	PLEKHH3	0.13775	0.0958525
ENSG00000163041	H3F3A	-0.265241	3.87869e-54
ENSG00000068308	OTUD5	-0.154126	0.059072
ENSG00000173113	TRMT112	0.573412	3.95843e-54
ENSG00000068354	TBC1D25	-0.0456467	0.595652
ENSG00000068366	ACSL4	0.0790263	0.351613
ENSG00000068383	INPP5A	-0.0321435	0.65642
ENSG00000068394	GPKOW	0.120322	0.119704
ENSG00000120738	EGR1	-1.086	4.93638e-54
ENSG00000267013	CTD-2171N6.1	-0.852629	5.44709e-54
ENSG00000170542	SERPINB9	1.15403	6.49352e-54
ENSG00000160991	ORAI2	-0.895956	9.70057e-54
ENSG00000133169	BEX1	-0.816455	1.04483e-53
ENSG00000102265	TIMP1	0.584461	1.04539e-53
ENSG00000068724	TTC7A	0.0736999	0.154916
ENSG00000171766	GATM	1.0847	1.14504e-53
ENSG00000068784	SRBD1	-0.077116	0.282903
ENSG00000230630	DNM3OS	-0.908718	1.18279e-53
ENSG00000068831	RASGRP2	-0.00399574	0.898706
ENSG00000126524	SBDS	-0.808171	1.58852e-53
ENSG00000068885	IFT80	0.0370057	0.5889
ENSG00000068903	SIRT2	-0.0361387	0.624772
ENSG00000130826	DKC1	-0.857581	2.63223e-53
ENSG00000068971	PPP2R5B	-0.140066	0.0567788
ENSG00000068976	PYGM	0.0130343	0.565946
ENSG00000069011	PITX1	-0.0362129	0.222994
ENSG00000167553	TUBA1C	0.741196	2.77391e-53
ENSG00000161791	FMNL3	-1.05578	3.12093e-53
ENSG00000114416	FXR1	0.782151	4.5067e-53
ENSG00000069248	NUP133	-0.0272772	0.759411
ENSG00000130158	DOCK6	-0.986957	7.62056e-53
ENSG00000069329	VPS35	0.0288029	0.692411
ENSG00000112304	ACOT13	0.922091	9.62421e-53
ENSG00000141522	ARHGDIA	-0.603962	1.2102e-52
ENSG00000069424	KCNAB2	0.0788575	0.161321
ENSG00000213347	MXD3	1.12417	1.36567e-52
ENSG00000069493	CLEC2D	-0.144638	0.070867
ENSG00000069509	FUNDC1	0.0837086	0.175315
ENSG00000069667	RORA	0.129994	0.0990169
ENSG00000111674	ENO2	1.04503	1.48456e-52
ENSG00000066044	ELAVL1	-0.662455	1.74909e-52
ENSG00000136888	ATP6V1G1	-0.469631	2.74642e-52
ENSG00000161981	SNRNP25	-0.75157	3.05604e-52
ENSG00000069943	PIGB	0.0231024	0.558675
ENSG00000120675	DNAJC15	0.643649	4.39244e-52
ENSG00000069966	GNB5	0.0214477	0.329417
ENSG00000069974	RAB27A	-0.11647	0.174239
ENSG00000233101	HOXB-AS3	-1.07585	4.41767e-52
ENSG00000133985	TTC9	-0.829103	5.8234e-52
ENSG00000166823	MESP1	1.07612	6.76893e-52
ENSG00000070031	SCT	0.0262705	0.0573436
ENSG00000166165	CKB	0.977278	8.31486e-52
ENSG00000070061	IKBKAP	0.0109098	0.984165
ENSG00000070081	NUCB2	0.0590088	0.395121
ENSG00000074800	ENO1	-0.508113	1.35056e-51
ENSG00000168374	ARF4	-0.636986	1.48941e-51
ENSG00000114200	BCHE	-1.0078	1.62132e-51
ENSG00000070269	TMEM260	-0.0598306	0.407847
ENSG00000070366	SMG6	-0.0244531	0.868279
ENSG00000165898	ISCA2	0.843673	2.18933e-51
ENSG00000070371	CLTCL1	0.00841146	0.868213
ENSG00000125970	RALY	-0.540805	4.1603e-51
ENSG00000070404	FSTL3	0.0364349	0.604752
ENSG00000070413	DGCR2	-0.124437	0.0807027
ENSG00000106268	NUDT1	0.89463	4.19471e-51
ENSG00000070444	MNT	-0.0215615	0.739446
ENSG00000145354	CISD2	-0.694296	4.24722e-51
ENSG00000133398	MED10	-0.832326	6.20035e-51
ENSG00000070501	POLB	-0.0134062	0.896069
ENSG00000095380	NANS	-0.825702	7.03754e-51
ENSG00000143776	CDC42BPA	-0.859567	7.692e-51
ENSG00000198695	MT-ND6	0.894602	9.15276e-51
ENSG00000070669	ASNS	0.0177983	0.816912
ENSG00000103202	NME4	-0.447123	9.15758e-51
ENSG00000111371	SLC38A1	-0.87471	1.29814e-50
ENSG00000197747	S100A10	0.905331	1.30543e-50
ENSG00000204619	PPP1R11	-0.837069	1.59284e-50
ENSG00000070770	CSNK2A2	-0.0967237	0.215365
ENSG00000070778	PTPN21	-0.00854903	0.999186
ENSG00000070785	EIF2B3	-0.0756969	0.318102
ENSG00000196126	HLA-DRB1	1.01526	2.00431e-50
ENSG00000142538	PTH2	1.10639	2.81438e-50
ENSG00000176973	FAM89B	-0.93731	3.04669e-50
ENSG00000070882	OSBPL3	0.0232539	0.476306
ENSG00000131116	ZNF428	-0.664949	3.42612e-50
ENSG00000164924	YWHAZ	-0.473436	3.46164e-50
ENSG00000159210	SNF8	-0.541495	3.51513e-50
ENSG00000184058	TBX1	-1.03631	3.55269e-50
ENSG00000146066	HIGD2A	0.638334	3.84934e-50
ENSG00000100285	NEFH	-0.8359	4.95086e-50
ENSG00000071189	SNX13	0.0426135	0.602078
ENSG00000273748	AL592183.1	1.14614	5.15943e-50
ENSG00000071242	RPS6KA2	-0.036465	0.645964
ENSG00000166226	CCT2	-0.61175	5.27998e-50
ENSG00000162734	PEA15	-0.761602	5.94854e-50
ENSG00000071282	LMCD1	-0.00883202	0.849879
ENSG00000115350	POLE4	-0.862004	6.20225e-50
ENSG00000152234	ATP5A1	0.514537	6.32786e-50
ENSG00000115310	RTN4	0.536439	6.95366e-50
ENSG00000198668	CALM1	-0.503723	7.70437e-50
ENSG00000135002	RFK	-0.933116	8.97075e-50
ENSG00000099250	NRP1	-0.963249	1.10857e-49
ENSG00000099800	TIMM13	-0.53111	1.58637e-49
ENSG00000051108	HERPUD1	-0.878099	1.76008e-49
ENSG00000137133	HINT2	0.845741	1.80031e-49
ENSG00000113555	PCDH12	-1.04148	1.8266e-49
ENSG00000135441	BLOC1S1	0.757933	1.89571e-49
ENSG00000071894	CPSF1	0.0635042	0.46827
ENSG00000135829	DHX9	-0.84136	2.13522e-49
ENSG00000226091	LINC00937	1.05825	2.38071e-49
ENSG00000119640	ACYP1	1.07036	2.5759e-49
ENSG00000072041	SLC6A15	-0.0293719	0.566287
ENSG00000034510	TMSB10	0.357396	2.90292e-49
ENSG00000072062	PRKACA	-0.153738	0.0510953
ENSG00000108953	YWHAE	-0.370933	3.05757e-49
ENSG00000105819	PMPCB	0.902628	3.20739e-49
ENSG00000072121	ZFYVE26	0.00513558	1
ENSG00000072133	RPS6KA6	-0.0929488	0.252747
ENSG00000112306	RPS12	0.220318	3.25391e-49
ENSG00000072135	PTPN18	0.132038	0.0633751
ENSG00000099977	DDT	0.769477	3.56746e-49
ENSG00000198604	BAZ1A	-0.869595	7.76537e-49
ENSG00000151090	THRB	-0.800184	8.97959e-49
ENSG00000166025	AMOTL1	-0.869038	9.61015e-49
ENSG00000071054	MAP4K4	-0.759896	9.76661e-49
ENSG00000184602	SNN	-0.928218	1.05636e-48
ENSG00000072310	SREBF1	0.0858296	0.327206
ENSG00000204386	NEU1	0.929493	1.37678e-48
ENSG00000165283	STOML2	-0.542168	1.39059e-48
ENSG00000072415	MPP5	-0.0894191	0.275476
ENSG00000163344	PMVK	-0.844338	1.4365e-48
ENSG00000072501	SMC1A	0.0166947	0.833556
ENSG00000178982	EIF3K	0.49215	1.63837e-48
ENSG00000214706	IFRD2	-0.834798	1.66794e-48
ENSG00000168118	RAB4A	-0.726561	1.90541e-48
ENSG00000072609	CHFR	0.0592207	0.420315
ENSG00000072657	TRHDE	-0.0207007	0.0704125
ENSG00000123505	AMD1	-0.814322	2.04847e-48
ENSG00000170312	CDK1	0.888482	4.159e-48
ENSG00000141985	SH3GL1	-0.769927	4.27382e-48
ENSG00000072778	ACADVL	-0.0850001	0.144505
ENSG00000072786	STK10	-0.034836	0.659969
ENSG00000197746	PSAP	0.7059	8.7585e-48
ENSG00000128534	LSM8	0.717027	9.48616e-48
ENSG00000103005	USB1	-0.753656	9.78437e-48
ENSG00000164483	SAMD3	0.895601	1.02251e-47
ENSG00000105894	PTN	-0.90564	1.02951e-47
ENSG00000072952	MRVI1	-0.0683761	0.238912
ENSG00000183155	RABIF	-0.88087	1.38154e-47
ENSG00000108798	ABI3	-0.91597	1.65105e-47
ENSG00000026025	VIM	0.546459	1.65437e-47
ENSG00000148229	POLE3	-0.841704	1.65437e-47
ENSG00000073060	SCARB1	-0.106981	0.173108
ENSG00000164741	DLC1	-0.887351	2.05793e-47
ENSG00000139687	RB1	-0.98063	2.08801e-47
ENSG00000182154	MRPL41	0.64173	2.46178e-47
ENSG00000253552	HOXA-AS2	-0.77729	2.66601e-47
ENSG00000120742	SERP1	-0.455176	2.72644e-47
ENSG00000073464	CLCN4	0.0160463	0.847383
ENSG00000115414	FN1	0.834399	3.38601e-47
ENSG00000073578	SDHA	0.0772116	0.26773
ENSG00000037280	FLT4	-1.03094	3.48136e-47
ENSG00000155380	SLC16A1	0.859344	4.2192e-47
ENSG00000131871	VIMP	-0.684665	4.29293e-47
ENSG00000073670	ADAM11	0.0310098	0.336041
ENSG00000073711	PPP2R3A	0.0090623	0.967782
ENSG00000012983	MAP4K5	-0.905954	4.29422e-47
ENSG00000142396	ERVK3-1	-0.990549	4.56396e-47
ENSG00000110002	VWA5A	1.04588	4.81167e-47
ENSG00000198467	TPM2	0.506544	5.18136e-47
ENSG00000073849	ST6GAL1	-0.14837	0.0667668
ENSG00000163938	GNL3	-0.836025	5.36171e-47
ENSG00000187514	PTMA	-0.262383	6.111e-47
ENSG00000112559	MDFI	-0.505038	6.14138e-47
ENSG00000160691	SHC1	-0.551916	6.662e-47
ENSG00000153037	SRP19	-0.714929	1.18501e-46
ENSG00000074181	NOTCH3	0.0245923	0.759019
ENSG00000154016	GRAP	-0.762776	1.29304e-46
ENSG00000109861	CTSC	-0.848657	1.65411e-46
ENSG00000074266	EED	0.0143146	0.849575
ENSG00000074319	TSG101	-0.0568796	0.392589
ENSG00000011007	TCEB3	-0.907476	1.78804e-46
ENSG00000178999	AURKB	0.862176	2.84105e-46
ENSG00000152601	MBNL1	-1.05106	2.99165e-46
ENSG00000074416	MGLL	-0.0168855	0.585577
ENSG00000105640	RPL18A	0.196087	3.54852e-46
ENSG00000074582	BCS1L	-0.0612343	0.475947
ENSG00000074590	NUAK1	-0.0584021	0.399377
ENSG00000074603	DPP8	0.146404	0.0673879
ENSG00000171988	JMJD1C	-0.78251	4.33629e-46
ENSG00000115053	NCL	-0.546544	5.30751e-46
ENSG00000188177	ZC3H6	1.10477	5.54271e-46
ENSG00000074695	LMAN1	0.0130271	0.87296
ENSG00000082515	MRPL22	0.708264	5.76884e-46
ENSG00000134222	PSRC1	0.92914	8.95391e-46
ENSG00000141698	NT5C3B	-0.655467	1.32767e-45
ENSG00000184164	CRELD2	-0.785336	1.35744e-45
ENSG00000010270	STARD3NL	-0.617141	1.38473e-45
ENSG00000151689	INPP1	-0.898636	1.42138e-45
ENSG00000074964	ARHGEF10L	0.00814571	0.744015
ENSG00000083845	RPS5	0.208868	1.49981e-45
ENSG00000075089	ACTR6	-0.0455766	0.672404
ENSG00000182307	C8orf33	-0.791074	1.6296e-45
ENSG00000075142	SRI	0.0322894	0.485351
ENSG00000075151	EIF4G3	0.0616994	0.505491
ENSG00000090530	P3H2	1.01121	2.25875e-45
ENSG00000198715	GLMP	0.909681	2.5077e-45
ENSG00000063241	ISOC2	-0.805603	2.63384e-45
ENSG00000075223	SEMA3C	-0.0346976	0.0785421
ENSG00000075234	TTC38	-0.0192413	0.797656
ENSG00000132603	NIP7	-0.913385	2.71581e-45
ENSG00000075240	GRAMD4	0.0501515	0.439645
ENSG00000147533	GOLGA7	-0.707865	2.84366e-45
ENSG00000120705	ETF1	-0.780491	2.92367e-45
ENSG00000075303	SLC25A40	-0.0687902	0.366845
ENSG00000138835	RGS3	-0.803082	3.05854e-45
ENSG00000135211	TMEM60	0.82603	3.10725e-45
ENSG00000143198	MGST3	0.648226	3.22604e-45
ENSG00000075399	VPS9D1	0.0300454	0.684259
ENSG00000232956	SNHG15	-0.916616	3.33139e-45
ENSG00000197467	COL13A1	0.998041	3.40478e-45
ENSG00000175203	DCTN2	0.699405	4.9969e-45
ENSG00000111052	LIN7A	0.823359	5.51335e-45
ENSG00000104904	OAZ1	-0.309897	5.63898e-45
ENSG00000110172	CHORDC1	-0.920037	5.76924e-45
ENSG00000075539	FRYL	-0.14096	0.0901472
ENSG00000106554	CHCHD3	-0.658966	6.97242e-45
ENSG00000075618	FSCN1	0.0680321	0.0836474
ENSG00000198356	ASNA1	0.743511	7.23893e-45
ENSG00000075702	WDR62	-0.0133676	0.824668
ENSG00000176399	DMRTA1	-0.995147	8.34908e-45
ENSG00000089289	IGBP1	0.801002	1.03401e-44
ENSG00000075790	BCAP29	0.0163269	0.873373
ENSG00000075826	SEC31B	0.0351735	0.421536
ENSG00000087884	AAMDC	0.893194	1.05016e-44
ENSG00000131495	NDUFA2	0.663781	1.07866e-44
ENSG00000075945	KIFAP3	-0.0210973	0.938356
ENSG00000003436	TFPI	0.576493	1.20593e-44
ENSG00000076003	MCM6	0.0421646	0.564921
ENSG00000166974	MAPRE2	-0.87495	1.27631e-44
ENSG00000076053	RBM7	-0.0510335	0.507019
ENSG00000076067	RBMS2	0.0452074	0.655841
ENSG00000145337	PYURF	-0.651553	1.67272e-44
ENSG00000076201	PTPN23	-0.109789	0.124684
ENSG00000076242	MLH1	-0.0669382	0.258702
ENSG00000136238	RAC1	-0.342158	1.97638e-44
ENSG00000076321	KLHL20	-0.028795	0.799498
ENSG00000091527	CDV3	-0.898015	2.3239e-44
ENSG00000156467	UQCRB	0.583713	2.65179e-44
ENSG00000076513	ANKRD13A	0.114357	0.143196
ENSG00000124942	AHNAK	0.939656	2.79864e-44
ENSG00000076555	ACACB	-0.0379454	0.268348
ENSG00000188690	UROS	-0.719625	3.05654e-44
ENSG00000166265	CYYR1	-0.955613	3.25222e-44
ENSG00000055070	SZRD1	-0.720505	3.71077e-44
ENSG00000107957	SH3PXD2A	-0.957637	3.82457e-44
ENSG00000134057	CCNB1	0.928877	3.85932e-44
ENSG00000185022	MAFF	-1.00777	5.48969e-44
ENSG00000092820	EZR	0.912497	5.73751e-44
ENSG00000147155	EBP	0.723851	6.38519e-44
ENSG00000076826	CAMSAP3	0.0139562	1
ENSG00000185808	PIGP	0.850024	6.42862e-44
ENSG00000108219	TSPAN14	-0.821384	6.64207e-44
ENSG00000198258	UBL5	0.463243	1.0496e-43
ENSG00000125505	MBOAT7	0.797089	1.05241e-43
ENSG00000134333	LDHA	-0.562208	1.15886e-43
ENSG00000128699	ORMDL1	-0.657453	1.26317e-43
ENSG00000151923	TIAL1	-0.720925	2.25745e-43
ENSG00000101182	PSMA7	-0.325378	2.28401e-43
ENSG00000167775	CD320	-0.858573	2.42414e-43
ENSG00000187051	RPS19BP1	-0.576732	2.63024e-43
ENSG00000142686	C1orf216	-0.962205	2.64236e-43
ENSG00000148200	NR6A1	0.816234	2.64713e-43
ENSG00000198771	RCSD1	-0.854678	2.69727e-43
ENSG00000077157	PPP1R12B	0.026917	0.710596
ENSG00000167283	ATP5L	0.373011	2.93692e-43
ENSG00000077235	GTF3C1	-0.0645625	0.410991
ENSG00000157870	FAM213B	-0.941314	2.953e-43
ENSG00000077254	USP33	0.0112633	0.857907
ENSG00000077264	PAK3	-0.0523969	0.408203
ENSG00000077274	CAPN6	0.067372	0.0791806
ENSG00000067533	RRP15	-0.939746	3.8343e-43
ENSG00000196449	YRDC	-0.980126	3.91508e-43
ENSG00000160214	RRP1	-0.884976	4.1522e-43
ENSG00000172270	BSG	0.434714	5.66395e-43
ENSG00000172809	RPL38	0.313562	6.55595e-43
ENSG00000249087	ZNF436-AS1	1.00005	7.2867e-43
ENSG00000151552	QDPR	-0.781208	7.8652e-43
ENSG00000187678	SPRY4	-1.01705	9.30597e-43
ENSG00000077514	POLD3	-0.136609	0.0712926
ENSG00000197329	PELI1	-0.966744	9.53579e-43
ENSG00000182287	AP1S2	0.519071	9.5802e-43
ENSG00000130254	SAFB2	-0.856233	9.80552e-43
ENSG00000145592	RPL37	-0.249173	9.88821e-43
ENSG00000077684	JADE1	-0.14022	0.052647
ENSG00000077713	SLC25A43	-0.0206631	0.881145
ENSG00000185614	FAM212A	-0.697051	1.01092e-42
ENSG00000092421	SEMA6A	-0.829359	1.06297e-42
ENSG00000176463	SLCO3A1	-0.913276	1.13463e-42
ENSG00000119013	NDUFB3	0.755819	1.13941e-42
ENSG00000143774	GUK1	-0.396126	1.34259e-42
ENSG00000078018	MAP2	0.00816668	0.357445
ENSG00000168268	NT5DC2	-0.744904	1.43662e-42
ENSG00000170017	ALCAM	-0.985524	1.64068e-42
ENSG00000078061	ARAF	0.117037	0.124157
ENSG00000211460	TSN	-0.767161	1.64068e-42
ENSG00000138756	BMP2K	-0.904222	1.9184e-42
ENSG00000135052	GOLM1	-0.733557	1.97743e-42
ENSG00000101443	WFDC2	1.00303	2.0405e-42
ENSG00000078142	PIK3C3	-0.101731	0.214264
ENSG00000078177	N4BP2	-0.0844253	0.284004
ENSG00000087076	HSD17B14	0.946596	2.08104e-42
ENSG00000168259	DNAJC7	-0.718942	2.17263e-42
ENSG00000196776	CD47	-0.844112	2.47357e-42
ENSG00000078295	ADCY2	0.0198878	0.947256
ENSG00000078304	PPP2R5C	-0.113349	0.0778546
ENSG00000213694	S1PR3	-0.906162	2.84278e-42
ENSG00000164934	DCAF13	-0.782877	2.93028e-42
ENSG00000078399	HOXA9	-0.0451393	1
ENSG00000198513	ATL1	-0.708196	3.35287e-42
ENSG00000105058	FAM32A	-0.639428	3.85229e-42
ENSG00000078487	ZCWPW1	0.0923223	0.0647639
ENSG00000134323	MYCN	-1.00377	4.0132e-42
ENSG00000078596	ITM2A	-0.00113858	0.998278
ENSG00000063180	CA11	0.967805	5.62949e-42
ENSG00000091947	TMEM101	0.874468	5.74296e-42
ENSG00000101384	JAG1	0.995565	6.43694e-42
ENSG00000078687	TNRC6C	-0.0887879	0.31323
ENSG00000078699	CBFA2T2	0.0970772	0.219287
ENSG00000137804	NUSAP1	0.836932	8.30658e-42
ENSG00000078747	ITCH	-0.0935667	0.279469
ENSG00000078804	TP53INP2	-0.0591502	0.406376
ENSG00000116833	NR5A2	-0.836655	8.31533e-42
ENSG00000151692	RNF144A	-0.950287	8.85993e-42
ENSG00000153904	DDAH1	-0.955459	8.99641e-42
ENSG00000228474	OST4	0.406261	1.08417e-41
ENSG00000075218	GTSE1	0.842623	1.78941e-41
ENSG00000241837	ATP5O	0.420702	1.99516e-41
ENSG00000116120	FARSB	-0.911865	2.15549e-41
ENSG00000164163	ABCE1	-0.823099	2.77847e-41
ENSG00000122406	RPL5	-0.249072	2.80898e-41
ENSG00000162755	KLHDC9	0.98428	3.02368e-41
ENSG00000171791	BCL2	-0.709302	3.09157e-41
ENSG00000226508	AC104655.3	1.0046	3.23995e-41
ENSG00000079313	REXO1	-0.0961491	0.319977
ENSG00000156265	MAP3K7CL	-0.696741	3.27819e-41
ENSG00000079335	CDC14A	0.0716012	0.21108
ENSG00000167863	ATP5H	0.72451	3.32234e-41
ENSG00000049130	KITLG	-1.02034	3.70865e-41
ENSG00000122952	ZWINT	-0.716157	3.95138e-41
ENSG00000106245	BUD31	-0.609165	4.41619e-41
ENSG00000079432	CIC	-0.05192	0.509373
ENSG00000166275	BORCS7	-0.901294	5.82901e-41
ENSG00000160213	CSTB	0.449405	6.1954e-41
ENSG00000174804	FZD4	-0.974002	8.78778e-41
ENSG00000142748	FCN3	0.87237	9.73117e-41
ENSG00000151474	FRMD4A	-0.867112	1.09316e-40
ENSG00000079691	LRRC16A	0.0374003	0.657329
ENSG00000079739	PGM1	-0.0166846	1
ENSG00000155367	PPM1J	0.945343	1.09324e-40
ENSG00000122378	FAM213A	-0.518272	1.18586e-40
ENSG00000277791	PSMB3	0.573785	1.29818e-40
ENSG00000079931	MOXD1	0.037804	0.402058
ENSG00000025796	SEC63	-0.688733	1.43611e-40
ENSG00000232388	LINC00493	0.770012	1.62666e-40
ENSG00000100577	GSTZ1	0.888298	2.28887e-40
ENSG00000095777	MYO3A	0.774145	2.44555e-40
ENSG00000176788	BASP1	-0.569377	2.65777e-40
ENSG00000177508	IRX3	0.892174	3.25603e-40
ENSG00000106399	RPA3	0.710432	3.78951e-40
ENSG00000164176	EDIL3	-0.963228	4.47043e-40
ENSG00000080493	SLC4A4	-0.0379803	1
ENSG00000241553	ARPC4	-0.628706	4.79602e-40
ENSG00000080546	SESN1	0.0238569	0.675575
ENSG00000080561	MID2	0.084959	0.166373
ENSG00000080573	COL5A3	0.0098129	0.350649
ENSG00000147123	NDUFB11	0.50239	5.83756e-40
ENSG00000120306	CYSTM1	0.711236	5.90093e-40
ENSG00000138074	SLC5A6	-0.869405	6.66623e-40
ENSG00000196368	NUDT11	-0.9231	6.77435e-40
ENSG00000080802	CNOT4	-0.0762064	0.428797
ENSG00000080815	PSEN1	0.015953	0.828059
ENSG00000080819	CPOX	0.0158729	0.550602
ENSG00000116586	LAMTOR2	0.65661	7.24951e-40
ENSG00000131747	TOP2A	0.856315	8.89338e-40
ENSG00000182916	TCEAL7	-0.85454	9.45637e-40
ENSG00000104805	NUCB1	0.772644	9.47908e-40
ENSG00000080845	DLGAP4	-0.0671533	0.317705
ENSG00000149273	RPS3	0.200764	9.82707e-40
ENSG00000160208	RRP1B	-0.76628	9.90763e-40
ENSG00000175854	SWI5	0.780578	1.01444e-39
ENSG00000081019	RSBN1	0.128579	0.0943442
ENSG00000033627	ATP6V0A1	-0.942623	1.63332e-39
ENSG00000214078	CPNE1	0.720292	1.66736e-39
ENSG00000081051	AFP	0.0309403	0.105642
ENSG00000138604	GLCE	-0.928552	1.67218e-39
ENSG00000136698	CFC1	0.850979	1.69588e-39
ENSG00000160789	LMNA	0.893363	1.81952e-39
ENSG00000105854	PON2	-0.74166	1.92947e-39
ENSG00000081177	EXD2	0.000129402	0.948337
ENSG00000112514	CUTA	0.497476	1.93698e-39
ENSG00000104490	NCALD	-0.808352	1.9447e-39
ENSG00000142694	EVA1B	0.497034	2.1269e-39
ENSG00000179051	RCC2	-0.759754	2.24615e-39
ENSG00000081377	CDC14B	0.0968526	0.262422
ENSG00000081386	ZNF510	-0.0769633	0.278267
ENSG00000125952	MAX	-0.809448	2.6286e-39
ENSG00000081665	ZNF506	-0.0889806	0.273183
ENSG00000008513	ST3GAL1	-0.885823	3.18517e-39
ENSG00000185483	ROR1	0.941791	3.22645e-39
ENSG00000139921	TMX1	-0.846724	3.53474e-39
ENSG00000108479	GALK1	0.916921	4.02772e-39
ENSG00000081803	CADPS2	0.0170388	0.791775
ENSG00000160072	ATAD3B	-0.931651	4.17716e-39
ENSG00000111775	COX6A1	0.470584	4.3621e-39
ENSG00000105993	DNAJB6	-0.57861	4.39499e-39
ENSG00000165655	ZNF503	-0.755001	4.88489e-39
ENSG00000082068	WDR70	0.151318	0.0600058
ENSG00000004455	AK2	-0.748804	4.99735e-39
ENSG00000184489	PTP4A3	-0.690266	5.33285e-39
ENSG00000161671	EMC10	-0.648216	7.63331e-39
ENSG00000082212	ME2	-0.133943	0.0505068
ENSG00000082213	C5orf22	-0.0243599	0.728992
ENSG00000082258	CCNT2	-0.0674578	0.43218
ENSG00000082269	FAM135A	-0.0326403	0.811445
ENSG00000082397	EPB41L3	-0.0822609	0.69264
ENSG00000163239	TDRD10	-0.669965	8.47355e-39
ENSG00000081923	ATP8B1	-0.664412	8.49119e-39
ENSG00000165996	HACD1	0.804172	9.19723e-39
ENSG00000082512	TRAF5	0.0877987	0.24004
ENSG00000145293	ENOPH1	-0.71948	9.98158e-39
ENSG00000110195	FOLR1	0.889794	1.003e-38
ENSG00000134207	SYT6	-0.942278	1.18164e-38
ENSG00000135838	NPL	-0.917719	1.44259e-38
ENSG00000224982	TMEM233	-0.992452	1.44259e-38
ENSG00000136161	RCBTB2	-0.893737	1.61424e-38
ENSG00000082805	ERC1	0.115789	0.129074
ENSG00000082898	XPO1	0.0356724	0.58203
ENSG00000144580	RQCD1	-0.792869	1.65115e-38
ENSG00000083093	PALB2	-0.0949097	0.18737
ENSG00000120694	HSPH1	-0.808091	1.7092e-38
ENSG00000091640	SPAG7	0.590631	1.73087e-38
ENSG00000083123	BCKDHB	-0.0808927	0.443077
ENSG00000186010	NDUFA13	0.664357	1.96492e-38
ENSG00000172380	GNG12	-0.855468	2.54891e-38
ENSG00000083290	ULK2	0.144184	0.0561492
ENSG00000169964	TMEM42	0.922806	2.74546e-38
ENSG00000058262	SEC61A1	-0.709622	3.62376e-38
ENSG00000008988	RPS20	0.191784	4.28466e-38
ENSG00000185222	WBP5	0.456483	4.61461e-38
ENSG00000083535	PIBF1	-0.0220666	0.839039
ENSG00000083544	TDRD3	-0.0131213	0.940883
ENSG00000071462	WBSCR22	-0.706629	4.73263e-38
ENSG00000128283	CDC42EP1	-0.685826	5.10054e-38
ENSG00000083720	OXCT1	0.0296365	0.636599
ENSG00000083750	RRAGB	0.0610094	0.41299
ENSG00000083799	CYLD	-0.0823891	0.356465
ENSG00000163629	PTPN13	0.886572	5.18634e-38
ENSG00000083812	ZNF324	-0.129704	0.0790047
ENSG00000083814	ZNF671	0.104003	0.077725
ENSG00000164976	KIAA1161	0.713121	6.10963e-38
ENSG00000083828	ZNF586	-0.0322001	0.663058
ENSG00000083838	ZNF446	0.110378	0.0551924
ENSG00000116133	DHCR24	-0.704782	6.68749e-38
ENSG00000125845	BMP2	0.961686	6.7482e-38
ENSG00000196154	S100A4	1.08434	8.21728e-38
ENSG00000184216	IRAK1	-0.878354	8.57185e-38
ENSG00000272325	NUDT3	-0.64577	8.94091e-38
ENSG00000164919	COX6C	0.439233	9.55981e-38
ENSG00000084072	PPIE	0.0808277	0.260182
ENSG00000051523	CYBA	0.638524	9.57905e-38
ENSG00000100600	LGMN	0.871033	1.02662e-37
ENSG00000046604	DSG2	0.890432	1.25013e-37
ENSG00000084093	REST	0.00983207	0.88899
ENSG00000167315	ACAA2	0.710646	1.25013e-37
ENSG00000139329	LUM	-0.752479	1.3256e-37
ENSG00000188229	TUBB4B	0.668271	1.43104e-37
ENSG00000134001	EIF2S1	-0.721466	1.46457e-37
ENSG00000084453	SLCO1A2	0.0812075	0.184356
ENSG00000084463	WBP11	-0.102492	0.0648315
ENSG00000117899	MESDC2	-0.648099	1.56155e-37
ENSG00000126005	MMP24-AS1	0.728543	1.59132e-37
ENSG00000084636	COL16A1	-0.0414662	0.349359
ENSG00000147649	MTDH	-0.50827	1.85849e-37
ENSG00000084676	NCOA1	0.0100405	0.86224
ENSG00000182512	GLRX5	-0.547286	2.40224e-37
ENSG00000224877	C17orf89	-0.732288	2.8024e-37
ENSG00000084731	KIF3C	0.0982229	0.202977
ENSG00000084733	RAB10	-0.00965749	0.880692
ENSG00000106004	HOXA5	-0.64252	2.97606e-37
ENSG00000084764	MAPRE3	0.00262821	0.932252
ENSG00000171858	RPS21	0.384192	3.02385e-37
ENSG00000085063	CD59	0.0350074	0.597552
ENSG00000085117	CD82	0.0905447	0.0606008
ENSG00000084090	STARD7	-0.684808	3.11964e-37
ENSG00000071246	VASH1	-0.903786	3.27182e-37
ENSG00000085231	AK6	0.0171064	0.778346
ENSG00000109881	CCDC34	0.724328	3.47794e-37
ENSG00000187699	C2orf88	0.733456	3.77261e-37
ENSG00000152253	SPC25	0.791748	3.77914e-37
ENSG00000162368	CMPK1	-0.705852	4.00792e-37
ENSG00000085382	HACE1	-0.0641433	0.399409
ENSG00000132661	NXT1	-0.630603	4.1018e-37
ENSG00000085433	WDR47	-0.0915594	0.0592317
ENSG00000134574	DDB2	0.93321	4.35445e-37
ENSG00000170776	AKAP13	-0.746596	4.3802e-37
ENSG00000085491	SLC25A24	0.0289251	0.697395
ENSG00000085511	MAP3K4	0.0743201	0.357818
ENSG00000005020	SKAP2	-0.902004	4.5165e-37
ENSG00000141526	SLC16A3	0.832254	4.6412e-37
ENSG00000148450	MSRB2	0.57497	5.24902e-37
ENSG00000143222	UFC1	-0.53924	5.62855e-37
ENSG00000127022	CANX	-0.621033	6.15603e-37
ENSG00000132688	NES	-0.663226	7.01898e-37
ENSG00000184009	ACTG1	0.305896	7.07705e-37
ENSG00000085760	MTIF2	0.114562	0.134586
ENSG00000085788	DDHD2	0.147419	0.0600058
ENSG00000182022	CHST15	-0.883293	7.93567e-37
ENSG00000049192	ADAMTS6	1.10469	8.24769e-37
ENSG00000085840	ORC1	0.0276187	0.925761
ENSG00000035141	FAM136A	-0.629823	9.11823e-37
ENSG00000162998	FRZB	-0.929762	9.8759e-37
ENSG00000115286	NDUFS7	0.619586	1.02578e-36
ENSG00000085982	USP40	-0.0608392	0.443466
ENSG00000085998	POMGNT1	-0.0471679	0.622288
ENSG00000085999	RAD54L	-0.159742	0.074993
ENSG00000086015	MAST2	-0.0882955	0.255669
ENSG00000122643	NT5C3A	-0.811455	1.26548e-36
ENSG00000086062	B4GALT1	-0.123628	0.149124
ENSG00000173198	CYSLTR1	-0.631669	1.29559e-36
ENSG00000174938	SEZ6L2	0.958972	1.34753e-36
ENSG00000129534	MIS18BP1	0.77539	1.53461e-36
ENSG00000266472	MRPS21	0.517674	1.53976e-36
ENSG00000086232	EIF2AK1	-0.111345	0.10362
ENSG00000155760	FZD7	0.886973	1.54629e-36
ENSG00000196329	GIMAP5	-0.627421	1.58879e-36
ENSG00000086300	SNX10	0.0865132	0.251008
ENSG00000145907	G3BP1	-0.657433	1.83354e-36
ENSG00000173114	LRRN3	-0.624652	1.96874e-36
ENSG00000086544	ITPKC	-0.0737546	0.231841
ENSG00000196636	SDHAF3	-0.726956	2.15467e-36
ENSG00000118515	SGK1	-0.873592	2.83353e-36
ENSG00000086619	ERO1B	-0.0410009	0.479426
ENSG00000086666	ZFAND6	0.0524813	0.325602
ENSG00000086712	TXLNG	-0.0030072	0.964072
ENSG00000086758	HUWE1	0.01114	0.904234
ENSG00000135903	PAX3	-0.627285	2.83353e-36
ENSG00000076716	GPC4	0.921521	2.90105e-36
ENSG00000113140	SPARC	0.556291	3.58858e-36
ENSG00000087008	ACOX3	0.0170766	0.591628
ENSG00000147509	RGS20	-0.902897	3.64895e-36
ENSG00000064651	SLC12A2	-0.887023	3.85899e-36
ENSG00000167779	IGFBP6	0.89319	4.11371e-36
ENSG00000124019	FAM124B	0.821174	4.88989e-36
ENSG00000087085	ACHE	0.0350517	0.479011
ENSG00000131153	GINS2	-0.702421	4.96156e-36
ENSG00000163755	HPS3	0.809163	5.35881e-36
ENSG00000121039	RDH10	-0.770658	5.78444e-36
ENSG00000087095	NLK	-0.040633	0.643987
ENSG00000087111	PIGS	-0.13314	0.0537561
ENSG00000087116	ADAMTS2	0.0265652	1
ENSG00000185112	FAM43A	-0.921942	5.86285e-36
ENSG00000112695	COX7A2	0.365674	6.5593e-36
ENSG00000163359	COL6A3	-0.795987	6.90311e-36
ENSG00000189171	S100A13	0.613413	7.74522e-36
ENSG00000167397	VKORC1	0.628286	8.32468e-36
ENSG00000099810	MTAP	-0.849358	8.65301e-36
ENSG00000087253	LPCAT2	-0.0580959	0.383168
ENSG00000171206	TRIM8	-0.955877	9.65385e-36
ENSG00000126756	UXT	0.634774	1.05057e-35
ENSG00000138758	2011-09-01	0.457222	1.13889e-35
ENSG00000087274	ADD1	-0.0123531	0.870841
ENSG00000087299	L2HGDH	0.00494934	0.918862
ENSG00000137880	GCHFR	0.939452	1.25748e-35
ENSG00000087302	C14orf166	0.0635613	0.0541407
ENSG00000138434	SSFA2	-0.872817	1.44928e-35
ENSG00000124006	OBSL1	0.891418	1.59387e-35
ENSG00000087365	SF3B2	-0.0400179	0.447438
ENSG00000136240	KDELR2	-0.421644	1.93891e-35
ENSG00000163875	MEAF6	-0.620667	1.99299e-35
ENSG00000187608	ISG15	0.799234	2.36912e-35
ENSG00000087495	PHACTR3	-0.0497679	0.362967
ENSG00000113575	PPP2CA	-0.606693	2.418e-35
ENSG00000087510	TFAP2C	0.020515	0.10193
ENSG00000161513	FDXR	0.880178	2.75326e-35
ENSG00000077238	IL4R	-0.902505	2.76789e-35
ENSG00000108946	PRKAR1A	-0.591776	2.86726e-35
ENSG00000087903	RFX2	-0.0135742	0.898649
ENSG00000150347	ARID5B	-0.886387	3.05722e-35
ENSG00000049860	HEXB	0.759314	3.41982e-35
ENSG00000088035	ALG6	0.0895243	0.317471
ENSG00000088038	CNOT3	-0.0402617	0.702004
ENSG00000088179	PTPN4	-0.00386939	0.955334
ENSG00000196914	ARHGEF12	-0.784823	4.15741e-35
ENSG00000125944	HNRNPR	-0.521057	4.3575e-35
ENSG00000111077	TNS2	-0.887396	4.37933e-35
ENSG00000057663	ATG5	-0.737659	4.55478e-35
ENSG00000087087	SRRT	-0.789602	5.00116e-35
ENSG00000099282	TSPAN15	-0.872066	6.12562e-35
ENSG00000128944	KNSTRN	0.762154	7.60679e-35
ENSG00000005022	SLC25A5	0.344726	7.77778e-35
ENSG00000088367	EPB41L1	-0.0327434	0.717332
ENSG00000055044	NOP58	-0.732941	8.41424e-35
ENSG00000088448	ANKRD10	0.125678	0.0771114
ENSG00000088451	TGDS	-0.0553208	0.448251
ENSG00000184990	SIVA1	-0.450649	9.4382e-35
ENSG00000164434	FABP7	0.871934	9.6582e-35
ENSG00000088727	KIF9	-0.172364	0.0517183
ENSG00000180447	GAS1	-0.861173	1.03581e-34
ENSG00000121579	NAA50	-0.682468	1.26069e-34
ENSG00000113594	LIFR	0.902339	1.27452e-34
ENSG00000134186	PRPF38B	-0.655632	1.31768e-34
ENSG00000088826	SMOX	-0.112712	0.19667
ENSG00000183888	C1orf64	-0.604908	1.36701e-34
ENSG00000198938	MT-CO3	0.174992	1.41306e-34
ENSG00000136718	IMP4	-0.694861	1.5701e-34
ENSG00000088854	C20orf194	-0.0939236	0.247205
ENSG00000088876	ZNF343	-0.0934618	0.107492
ENSG00000088881	EBF4	0.0421539	0.59688
ENSG00000170270	C14orf142	-0.857092	1.58322e-34
ENSG00000088888	MAVS	0.0670384	0.403152
ENSG00000088899	RP5-1187M17.10	-0.00272127	0.986182
ENSG00000164933	SLC25A32	-0.873836	1.61896e-34
ENSG00000152932	RAB3C	-0.865563	1.77713e-34
ENSG00000169692	AGPAT2	0.826408	1.90825e-34
ENSG00000204308	RNF5	0.638412	2.01655e-34
ENSG00000239306	RBM14	-0.783235	2.05459e-34
ENSG00000068001	HYAL2	-0.586357	2.16932e-34
ENSG00000110719	TCIRG1	0.663075	2.19107e-34
ENSG00000166033	HTRA1	0.88201	2.44451e-34
ENSG00000165060	FXN	-0.747681	2.815e-34
ENSG00000235162	C12orf75	-0.623539	3.34311e-34
ENSG00000125459	MSTO1	-0.863938	3.50146e-34
ENSG00000151893	CACUL1	-0.678639	3.65113e-34
ENSG00000166508	MCM7	-0.696457	4.20772e-34
ENSG00000089091	DZANK1	-0.0349529	0.265675
ENSG00000111145	ELK3	-0.69534	4.39574e-34
ENSG00000089116	LHX5	0.0104242	1
ENSG00000089123	TASP1	-0.066589	0.37143
ENSG00000130175	PRKCSH	0.69919	4.55581e-34
ENSG00000089154	GCN1	-0.069575	0.406304
ENSG00000148730	EIF4EBP2	-0.642422	4.96459e-34
ENSG00000143384	MCL1	-0.656958	5.86247e-34
ENSG00000196549	MME	-0.812307	6.2248e-34
ENSG00000154928	EPHB1	-0.78837	6.28942e-34
ENSG00000089177	KIF16B	-0.0122003	0.946979
ENSG00000184900	SUMO3	-0.564423	6.32001e-34
ENSG00000129038	LOXL1	-0.717573	6.61522e-34
ENSG00000175938	ORAI3	0.841616	7.11846e-34
ENSG00000089234	BRAP	-0.104466	0.207692
ENSG00000204065	TCEAL5	0.784565	7.55796e-34
ENSG00000184232	OAF	-0.879536	8.07653e-34
ENSG00000223482	NUTM2A-AS1	-0.805653	9.52613e-34
ENSG00000120913	PDLIM2	0.589467	1.16231e-33
ENSG00000089335	ZNF302	-0.0143599	0.829092
ENSG00000089351	GRAMD1A	0.0720589	0.212317
ENSG00000089472	HEPH	-0.0374411	0.744127
ENSG00000049245	VAMP3	-0.672808	1.5353e-33
ENSG00000140451	PIF1	0.820336	1.62622e-33
ENSG00000130255	RPL36	0.207826	1.73615e-33
ENSG00000089682	RBM41	-0.00585872	0.913733
ENSG00000125266	EFNB2	-0.899481	1.74976e-33
ENSG00000089692	LAG3	0.00615053	0.750901
ENSG00000105612	DNASE2	0.842489	1.7611e-33
ENSG00000089737	DDX24	-0.0661757	0.368375
ENSG00000188191	PRKAR1B	-0.877726	1.81136e-33
ENSG00000180964	TCEAL8	0.449076	2.07264e-33
ENSG00000052802	MSMO1	0.593059	2.27869e-33
ENSG00000089876	DHX32	-0.0492025	0.645079
ENSG00000089902	RCOR1	-0.122559	0.112156
ENSG00000169136	ATF5	-0.861704	2.39309e-33
ENSG00000139433	GLTP	-0.727015	2.48239e-33
ENSG00000198189	HSD17B11	0.830286	2.90702e-33
ENSG00000006625	GGCT	-0.585825	3.2746e-33
ENSG00000029363	BCLAF1	-0.652693	3.38126e-33
ENSG00000004478	FKBP4	-0.69	3.56507e-33
ENSG00000170891	CYTL1	-0.727262	3.69616e-33
ENSG00000089009	RPL6	-0.18568	3.70192e-33
ENSG00000090104	RGS1	-0.0101211	1
ENSG00000155099	TMEM55A	0.730141	4.33039e-33
ENSG00000141504	SAT2	0.664639	4.42102e-33
ENSG00000090266	NDUFB2	0.0592741	0.0780645
ENSG00000087269	NOP14	-0.866598	5.05918e-33
ENSG00000135929	CYP27A1	0.85711	5.18146e-33
ENSG00000138639	ARHGAP24	0.871791	5.33034e-33
ENSG00000090372	STRN4	-0.0757151	0.292915
ENSG00000100568	VTI1B	-0.541378	5.59041e-33
ENSG00000267855	NDUFA7	0.80622	6.51605e-33
ENSG00000163811	WDR43	-0.882961	7.23008e-33
ENSG00000197622	CDC42SE1	-0.736488	7.499e-33
ENSG00000177192	PUS1	-0.83847	9.1352e-33
ENSG00000213949	ITGA1	-0.9236	1.3967e-32
ENSG00000125835	SNRPB	-0.344281	1.53283e-32
ENSG00000118263	KLF7	-0.810451	1.53944e-32
ENSG00000090581	GNPTG	-0.0725326	0.377442
ENSG00000090612	ZNF268	-0.141046	0.0693347
ENSG00000100490	CDKL1	-0.765415	1.57641e-32
ENSG00000215190	LINC00680	-0.587119	1.71512e-32
ENSG00000134748	PRPF38A	-0.642806	1.83927e-32
ENSG00000090674	MCOLN1	-0.0397153	0.590963
ENSG00000090686	USP48	0.0992979	0.183936
ENSG00000114405	C3orf14	-0.778857	2.54891e-32
ENSG00000090857	PDPR	-0.108497	0.176387
ENSG00000090861	AARS	0.0963971	0.219796
ENSG00000135535	CD164	-0.567058	2.55334e-32
ENSG00000128641	MYO1B	-0.812304	2.57441e-32
ENSG00000149600	COMMD7	-0.648514	2.66705e-32
ENSG00000162961	DPY30	0.514986	2.79311e-32
ENSG00000090932	DLL3	0.0940364	0.209141
ENSG00000206053	HN1L	-0.622326	2.88974e-32
ENSG00000123689	G0S2	-0.573565	3.13633e-32
ENSG00000090989	EXOC1	-0.0941082	0.243255
ENSG00000091009	RBM27	-0.144316	0.0831461
ENSG00000091039	OSBPL8	-0.0671282	0.26135
ENSG00000091073	DTX2	-0.0759997	0.41971
ENSG00000198301	SDAD1	-0.739756	3.34904e-32
ENSG00000177954	RPS27	0.214571	3.39215e-32
ENSG00000241468	ATP5J2	0.489192	3.60039e-32
ENSG00000140988	RPS2	-0.166264	4.00437e-32
ENSG00000128512	DOCK4	-0.84497	4.10925e-32
ENSG00000146278	PNRC1	0.661494	5.48112e-32
ENSG00000091262	ABCC6	0.034243	0.409625
ENSG00000115307	AUP1	-0.600236	5.88802e-32
ENSG00000091409	ITGA6	-0.023686	0.550602
ENSG00000091436	AC013461.1	0.104261	0.117301
ENSG00000046653	GPM6B	-0.671947	5.97109e-32
ENSG00000183520	UTP11L	-0.659913	6.9352e-32
ENSG00000171612	SLC25A33	-0.655976	7.27436e-32
ENSG00000213585	VDAC1	-0.442438	7.27918e-32
ENSG00000261236	BOP1	-0.808657	8.9009e-32
ENSG00000121578	B4GALT4	0.831684	9.18519e-32
ENSG00000091592	NLRP1	-0.11525	0.204465
ENSG00000091622	PITPNM3	0.0472668	0.105446
ENSG00000156925	ZIC3	0.85261	9.26967e-32
ENSG00000106236	NPTX2	-0.729036	9.7793e-32
ENSG00000091656	ZFHX4	0.0475123	0.42434
ENSG00000160752	FDPS	0.417016	1.04489e-31
ENSG00000091732	ZC3HC1	0.0970644	0.328923
ENSG00000091844	RGS17	0.137418	0.0671379
ENSG00000091879	ANGPT2	-0.0420381	0.757149
ENSG00000028137	TNFRSF1B	0.62754	1.06816e-31
ENSG00000168496	FEN1	-0.69718	1.06816e-31
ENSG00000169851	PCDH7	0.768546	1.11406e-31
ENSG00000086504	MRPL28	0.648521	1.30678e-31
ENSG00000180190	TDRP	-0.847777	1.35908e-31
ENSG00000105701	FKBP8	0.452846	1.3726e-31
ENSG00000172725	CORO1B	0.608338	1.58881e-31
ENSG00000143344	RGL1	-0.827392	1.64352e-31
ENSG00000092068	SLC7A8	0.0553614	0.475738
ENSG00000139990	DCAF5	0.759243	1.98758e-31
ENSG00000105991	HOXA1	-0.554506	2.10257e-31
ENSG00000092108	SCFD1	0.0533332	0.438991
ENSG00000166598	HSP90B1	0.515824	2.28144e-31
ENSG00000184697	CLDN6	0.798171	2.34147e-31
ENSG00000144867	SRPRB	-0.788207	2.40798e-31
ENSG00000126787	DLGAP5	0.778555	2.56844e-31
ENSG00000092203	TOX4	-0.0287433	0.66622
ENSG00000092208	GEMIN2	0.127838	0.103977
ENSG00000092330	TINF2	-0.0712075	0.365219
ENSG00000163866	SMIM12	-0.563127	2.5988e-31
ENSG00000164751	PEX2	0.813996	2.62119e-31
ENSG00000143319	ISG20L2	-0.745543	2.72525e-31
ENSG00000170955	PRKCDBP	0.685948	2.93202e-31
ENSG00000143851	PTPN7	-0.796725	2.93587e-31
ENSG00000140157	NIPA2	-0.643218	3.25457e-31
ENSG00000077782	FGFR1	-0.603104	3.47224e-31
ENSG00000067057	PFKP	0.694748	3.61986e-31
ENSG00000135698	MPHOSPH6	-0.699977	3.8753e-31
ENSG00000151967	SCHIP1	-0.559572	4.2478e-31
ENSG00000163788	SNRK	-0.840428	4.43503e-31
ENSG00000023902	PLEKHO1	-0.612213	4.62502e-31
ENSG00000117984	CTSD	0.689066	4.73979e-31
ENSG00000092871	RFFL	0.0532277	0.458464
ENSG00000143228	NUF2	0.752999	4.87015e-31
ENSG00000119632	IFI27L2	0.725638	5.47841e-31
ENSG00000112118	MCM3	-0.682843	5.62536e-31
ENSG00000092969	TGFB2	0.0513737	0.124148
ENSG00000092978	GPATCH2	-0.0623011	0.457583
ENSG00000127124	HIVEP3	-0.581514	5.99873e-31
ENSG00000184113	CLDN5	-0.822347	6.77571e-31
ENSG00000093010	COMT	-0.0215814	0.792707
ENSG00000171208	NETO2	-0.760878	7.47209e-31
ENSG00000116396	KCNC4	-0.826477	7.95138e-31
ENSG00000093167	LRRFIP2	0.116045	0.077853
ENSG00000110696	C11orf58	-0.377942	8.16506e-31
ENSG00000121211	MND1	0.680029	8.26497e-31
ENSG00000244300	GATA2-AS1	0.776458	8.9868e-31
ENSG00000196072	BLOC1S2	-0.583091	9.58569e-31
ENSG00000125611	CHCHD5	0.628775	1.07242e-30
ENSG00000186395	KRT10	-0.526046	1.07898e-30
ENSG00000114450	GNB4	0.69546	1.07914e-30
ENSG00000144655	CSRNP1	-0.837339	1.08862e-30
ENSG00000152767	FARP1	-0.675624	1.11253e-30
ENSG00000048740	CELF2	0.821007	1.22039e-30
ENSG00000249915	PDCD6	-0.49062	1.24361e-30
ENSG00000095066	HOOK2	0.0366258	0.647422
ENSG00000172292	CERS6	-0.758185	1.25059e-30
ENSG00000095203	EPB41L4B	0.0195542	0.104433
ENSG00000095209	TMEM38B	-0.151433	0.0614917
ENSG00000095261	PSMD5	-0.13073	0.0915665
ENSG00000128294	TPST2	0.695161	1.31887e-30
ENSG00000100030	MAPK1	-0.710138	1.37169e-30
ENSG00000161203	AP2M1	0.355366	1.60294e-30
ENSG00000113648	H2AFY	-0.408139	1.73092e-30
ENSG00000154978	VOPP1	-0.747826	1.78065e-30
ENSG00000095397	DFNB31	-0.0702454	0.11728
ENSG00000101230	ISM1	-0.539728	1.81037e-30
ENSG00000095564	BTAF1	-0.1015	0.201988
ENSG00000260804	PKI55	-0.53591	1.94525e-30
ENSG00000114446	IFT57	-0.651277	2.21566e-30
ENSG00000010318	PHF7	0.81934	2.29408e-30
ENSG00000095739	BAMBI	-0.118874	0.0937203
ENSG00000095752	IL11	0.113669	0.326625
ENSG00000034053	APBA2	-0.833151	2.35943e-30
ENSG00000095787	WAC	-0.0942652	0.116628
ENSG00000108010	GLRX3	-0.520945	2.36611e-30
ENSG00000204387	C6orf48	0.50883	2.36821e-30
ENSG00000112149	CD83	-0.536948	2.3847e-30
ENSG00000105538	RASIP1	-0.691139	2.43974e-30
ENSG00000096060	FKBP5	-0.0199928	0.803259
ENSG00000108179	PPIF	-0.668799	2.47685e-30
ENSG00000119812	FAM98A	0.711003	2.4903e-30
ENSG00000096080	MRPS18A	0.0290092	0.674096
ENSG00000188529	SRSF10	-0.529648	2.74087e-30
ENSG00000166426	CRABP1	-0.779067	2.83977e-30
ENSG00000277161	PIGW	-0.81089	2.86855e-30
ENSG00000096401	CDC5L	-0.113934	0.0898854
ENSG00000198865	CCDC152	0.793974	2.98702e-30
ENSG00000096654	ZNF184	-0.0335159	0.423628
ENSG00000006042	TMEM98	-0.460887	3.19597e-30
ENSG00000096717	SIRT1	-0.0814717	0.245009
ENSG00000113384	GOLPH3	-0.660378	3.27347e-30
ENSG00000182985	CADM1	0.728835	3.29285e-30
ENSG00000198042	MAK16	-0.838659	3.31612e-30
ENSG00000097007	ABL1	0.0927839	0.264523
ENSG00000097021	ACOT7	-0.0540976	0.440165
ENSG00000154146	NRGN	-0.757402	3.33542e-30
ENSG00000097046	CDC7	-0.0762241	0.344485
ENSG00000097096	SYDE2	0.0431559	0.640135
ENSG00000117305	HMGCL	0.802108	3.49496e-30
ENSG00000164930	FZD6	-0.543245	3.62969e-30
ENSG00000105323	HNRNPUL1	-0.55449	3.65933e-30
ENSG00000135451	TROAP	0.81373	3.65933e-30
ENSG00000099219	ERMP1	0.0526883	0.46824
ENSG00000135763	URB2	-0.533931	3.75136e-30
ENSG00000143333	RGS16	-0.768489	4.17873e-30
ENSG00000151491	EPS8	-0.672995	5.3314e-30
ENSG00000099260	PALMD	-0.0132691	1
ENSG00000135362	PRR5L	-0.535322	6.27993e-30
ENSG00000099284	H2AFY2	-0.00349039	0.96296
ENSG00000099290	FAM21A	0.0415339	0.610051
ENSG00000099308	MAST3	-0.0513968	0.30668
ENSG00000099326	MZF1	0.00289999	0.986874
ENSG00000105185	PDCD5	-0.461705	6.59859e-30
ENSG00000240972	MIF	-0.406925	6.76993e-30
ENSG00000099337	KCNK6	-0.0703472	0.171373
ENSG00000099341	PSMD8	-0.0250628	0.566179
ENSG00000107719	PALD1	-0.814074	6.95828e-30
ENSG00000106443	PHF14	-0.565873	7.13242e-30
ENSG00000099381	SETD1A	-0.121191	0.0939894
ENSG00000104691	UBXN8	-0.816419	8.00599e-30
ENSG00000145431	PDGFC	-0.524665	8.16724e-30
ENSG00000011304	PTBP1	-0.556825	9.03096e-30
ENSG00000010244	ZNF207	-0.556984	1.01608e-29
ENSG00000100644	HIF1A	-0.623766	1.0774e-29
ENSG00000197568	HHLA3	0.807416	1.08527e-29
ENSG00000158321	AUTS2	-0.816822	1.17065e-29
ENSG00000116525	TRIM62	-0.526377	1.58924e-29
ENSG00000226328	NUP50-AS1	0.815909	1.61179e-29
ENSG00000117650	NEK2	0.834254	1.6297e-29
ENSG00000110660	SLC35F2	-0.801672	1.68468e-29
ENSG00000099817	POLR2E	-0.0545371	0.237099
ENSG00000099821	POLRMT	-0.101668	0.215591
ENSG00000008324	SS18L2	-0.620688	1.82505e-29
ENSG00000039560	RAI14	-0.737073	1.82593e-29
ENSG00000099330	OCEL1	0.815607	2.0317e-29
ENSG00000144354	CDCA7	-0.648173	2.08189e-29
ENSG00000099869	IGF2-AS	-0.0175591	0.0806103
ENSG00000099875	MKNK2	-0.138356	0.0573325
ENSG00000158270	COLEC12	0.668244	2.46745e-29
ENSG00000099899	TRMT2A	-0.146622	0.0706411
ENSG00000115042	FAHD2A	0.742593	3.0197e-29
ENSG00000099904	ZDHHC8	0.0406462	0.652427
ENSG00000099910	KLHL22	0.0393173	0.80467
ENSG00000099917	MED15	-0.117533	0.122041
ENSG00000106636	YKT6	-0.652475	3.23721e-29
ENSG00000056291	NPFFR2	0.56691	3.59354e-29
ENSG00000099949	LZTR1	-0.121358	0.0917307
ENSG00000099953	MMP11	0.109567	0.0644863
ENSG00000110717	NDUFS8	0.438955	3.74497e-29
ENSG00000232110	RP11-149I23.3	0.582654	3.76479e-29
ENSG00000188732	FAM221A	0.575665	3.78607e-29
ENSG00000099968	BCL2L13	0.00868313	0.920692
ENSG00000174917	C19orf70	0.667438	3.86122e-29
ENSG00000099991	CABIN1	0.0123987	0.91827
ENSG00000099992	TBC1D10A	0.0158102	0.628366
ENSG00000169291	SHE	-0.799421	4.10741e-29
ENSG00000161960	EIF4A1	-0.452323	4.37719e-29
ENSG00000176871	WSB2	-0.757907	4.40103e-29
ENSG00000166197	NOLC1	-0.685119	5.05891e-29
ENSG00000072571	HMMR	0.795793	5.11541e-29
ENSG00000109854	HTATIP2	0.735989	5.59543e-29
ENSG00000009954	BAZ1B	-0.626955	6.24362e-29
ENSG00000128272	ATF4	-0.529692	6.3601e-29
ENSG00000067182	TNFRSF1A	-0.586753	6.58013e-29
ENSG00000069998	CECR5	-0.67729	7.25937e-29
ENSG00000100038	TOP3B	-0.0176746	0.877842
ENSG00000100056	DGCR14	-0.0210452	0.707258
ENSG00000100060	MFNG	0.0900861	0.427318
ENSG00000100065	CARD10	-0.018695	0.828059
ENSG00000145425	RPS3A	-0.156839	7.57138e-29
ENSG00000100077	ADRBK2	0.0984714	0.200755
ENSG00000121073	SLC35B1	-0.561781	9.01079e-29
ENSG00000168175	MAPK1IP1L	-0.542653	9.07718e-29
ENSG00000163923	RPL39L	0.524158	9.57876e-29
ENSG00000179715	PCED1B	0.567314	9.6086e-29
ENSG00000186501	TMEM222	-0.739293	9.69012e-29
ENSG00000235387	LINC00961	0.574664	9.81719e-29
ENSG00000129351	ILF3	-0.476345	1.02311e-28
ENSG00000166401	SERPINB8	-0.515937	1.03113e-28
ENSG00000253626	EIF5AL1	-0.810125	1.07047e-28
ENSG00000111716	LDHB	0.299586	1.09967e-28
ENSG00000100109	TFIP11	0.0112093	0.924265
ENSG00000100116	GCAT	-0.0210659	0.915339
ENSG00000118292	C1orf54	0.824279	1.13931e-28
ENSG00000100124	ANKRD54	0.100984	0.189816
ENSG00000100129	EIF3L	0.0593073	0.057493
ENSG00000148803	FUOM	0.673926	1.14539e-28
ENSG00000120885	CLU	0.812838	1.16948e-28
ENSG00000198794	SCAMP5	-0.715491	1.26372e-28
ENSG00000145386	CCNA2	0.668609	1.27867e-28
ENSG00000135821	GLUL	-0.577605	1.32661e-28
ENSG00000100151	PICK1	-0.0552881	0.486329
ENSG00000198546	ZNF511	-0.610666	1.32661e-28
ENSG00000100162	CENPM	-0.0624482	0.279798
ENSG00000102290	PCDH11X	-0.727587	1.37435e-28
ENSG00000113712	CSNK1A1	-0.463701	1.44813e-28
ENSG00000016082	ISL1	0.572543	1.48688e-28
ENSG00000100206	DMC1	-0.0406816	0.564619
ENSG00000186352	ANKRD37	-0.530278	1.51219e-28
ENSG00000100209	HSCB	-0.0931433	0.232499
ENSG00000100211	CBY1	0.0797281	0.284984
ENSG00000159387	IRX6	-0.506745	1.67474e-28
ENSG00000109046	WSB1	0.55508	1.84996e-28
ENSG00000168282	MGAT2	-0.641237	1.90071e-28
ENSG00000149798	CDC42EP2	-0.713387	1.9176e-28
ENSG00000152795	HNRNPDL	-0.330461	1.93831e-28
ENSG00000215301	DDX3X	-0.609467	2.28007e-28
ENSG00000100227	POLDIP3	-0.0377092	0.662554
ENSG00000117419	ERI3	-0.572972	2.30606e-28
ENSG00000100239	PPP6R2	-0.0587262	0.503782
ENSG00000100241	SBF1	0.00156449	0.899547
ENSG00000165475	CRYL1	-0.793131	2.31426e-28
ENSG00000184557	SOCS3	0.734902	2.51722e-28
ENSG00000100246	DNAL4	0.00846731	0.978056
ENSG00000168546	GFRA2	-0.535616	2.65461e-28
ENSG00000118939	UCHL3	-0.633182	2.76848e-28
ENSG00000189120	SP6	-0.810257	3.22618e-28
ENSG00000100271	TTLL1	-0.1371	0.0992923
ENSG00000100276	RASL10A	-0.13156	0.186981
ENSG00000165912	PACSIN3	0.790526	3.34082e-28
ENSG00000153201	RANBP2	-0.723688	3.34183e-28
ENSG00000100284	TOM1	0.110197	0.185433
ENSG00000107742	SPOCK2	-0.497942	3.67813e-28
ENSG00000113732	ATP6V0E1	-0.428136	3.73013e-28
ENSG00000003400	CASP10	0.563318	4.10718e-28
ENSG00000100292	HMOX1	0.0806075	0.325889
ENSG00000129538	RNASE1	0.595011	4.19828e-28
ENSG00000131467	PSME3	-0.611825	4.2292e-28
ENSG00000182180	MRPS16	0.468668	4.37935e-28
ENSG00000135636	DYSF	-0.718761	4.3823e-28
ENSG00000117877	CD3EAP	-0.783662	4.79908e-28
ENSG00000099385	BCL7C	-0.471528	4.98968e-28
ENSG00000124787	RPP40	-0.800347	5.02185e-28
ENSG00000110107	PRPF19	-0.700087	5.1252e-28
ENSG00000089248	ERP29	0.468192	5.20203e-28
ENSG00000198732	SMOC1	-0.571999	5.31084e-28
ENSG00000100320	RBFOX2	0.0265524	0.660147
ENSG00000170035	UBE2E3	-0.40877	5.61557e-28
ENSG00000161542	PRPSAP1	0.712755	5.91405e-28
ENSG00000278023	RDM1	0.555463	5.96685e-28
ENSG00000100330	MTMR3	-0.031625	0.679287
ENSG00000172349	IL16	-0.494586	6.09243e-28
ENSG00000100344	PNPLA3	0.0982032	0.18617
ENSG00000272269	RP11-500C11.3	-0.498669	6.12629e-28
ENSG00000143248	RGS5	0.82214	6.56982e-28
ENSG00000100348	TXN2	-0.076263	0.104971
ENSG00000100350	FOXRED2	-0.0812854	0.292654
ENSG00000099797	TECR	0.591672	6.75838e-28
ENSG00000103363	TCEB2	0.346605	7.04754e-28
ENSG00000184752	NDUFA12	0.500347	7.71611e-28
ENSG00000074219	TEAD2	-0.567783	7.84594e-28
ENSG00000100360	IFT27	-0.0215679	0.758263
ENSG00000100362	PVALB	0.0185971	1
ENSG00000100364	KIAA0930	-0.0417978	0.650288
ENSG00000100372	SLC25A17	0.0126435	0.85312
ENSG00000100376	FAM118A	0.0422911	0.634556
ENSG00000166847	DCTN5	-0.67962	8.56932e-28
ENSG00000160714	UBE2Q1	-0.759916	8.7064e-28
ENSG00000141429	GALNT1	-0.678421	8.71175e-28
ENSG00000100393	EP300	-0.0536732	0.532728
ENSG00000148516	ZEB1	-0.743617	8.72502e-28
ENSG00000134453	RBM17	-0.476055	9.08929e-28
ENSG00000204334	ERICH2	0.792956	9.66647e-28
ENSG00000102271	KLHL4	-0.662625	1.17458e-27
ENSG00000118508	RAB32	-0.620872	1.2921e-27
ENSG00000114902	SPCS1	0.462138	1.30707e-27
ENSG00000162976	PQLC3	0.799986	1.31113e-27
ENSG00000105355	PLIN3	0.643906	1.33442e-27
ENSG00000151702	FLI1	-0.578832	1.47835e-27
ENSG00000100422	CERK	-0.00698428	0.918862
ENSG00000143603	KCNN3	-0.753426	1.50823e-27
ENSG00000136279	DBNL	-0.624999	1.65286e-27
ENSG00000100429	HDAC10	0.0620347	0.35707
ENSG00000109390	NDUFC1	0.564137	1.72874e-27
ENSG00000081870	HSPB11	0.550919	1.87555e-27
ENSG00000004399	PLXND1	-0.575359	1.98405e-27
ENSG00000131051	RBM39	-0.491387	2.16892e-27
ENSG00000100461	RBM23	-0.0439967	0.518261
ENSG00000100462	PRMT5	-0.0826224	0.254282
ENSG00000127252	HRASLS	-0.781794	2.23337e-27
ENSG00000106853	PTGR1	0.670534	2.28322e-27
ENSG00000100479	POLE2	-0.0365658	0.734406
ENSG00000100483	VCPKMT	-0.102981	0.224444
ENSG00000170043	TRAPPC1	0.398449	2.37756e-27
ENSG00000196139	AKR1C3	0.759395	2.49359e-27
ENSG00000145687	SSBP2	-0.605229	2.62536e-27
ENSG00000100504	PYGL	-0.132241	0.0887868
ENSG00000100311	PDGFB	-0.816224	2.75278e-27
ENSG00000096092	TMEM14A	-0.704049	2.8187e-27
ENSG00000100522	GNPNAT1	-0.0190872	0.874364
ENSG00000100523	DDHD1	-0.062473	0.36136
ENSG00000148773	MKI67	0.6772	2.96695e-27
ENSG00000143761	ARF1	-0.368969	3.02566e-27
ENSG00000100532	CGRRF1	0.0126272	0.803304
ENSG00000100554	ATP6V1D	0.0453541	0.443189
ENSG00000100558	PLEK2	-0.0279221	0.640147
ENSG00000072849	DERL2	-0.597775	3.03869e-27
ENSG00000100567	PSMA3	-0.00374087	0.956238
ENSG00000117519	CNN3	-0.409101	3.1652e-27
ENSG00000100575	TIMM9	0.000431588	1
ENSG00000110628	SLC22A18	0.73013	3.33014e-27
ENSG00000100578	KIAA0586	0.00164662	0.999862
ENSG00000273145	CITF22-92A6.1	0.6154	3.55313e-27
ENSG00000106635	BCL7B	-0.621462	3.59124e-27
ENSG00000118007	STAG1	-0.793574	3.64907e-27
ENSG00000119865	CNRIP1	-0.781761	4.09853e-27
ENSG00000100596	SPTLC2	0.0167662	0.964857
ENSG00000213015	ZNF580	0.61236	4.33262e-27
ENSG00000197956	S100A6	0.999466	4.41033e-27
ENSG00000100601	ALKBH1	-0.0930517	0.215194
ENSG00000100603	SNW1	0.0511114	0.436402
ENSG00000106263	EIF3B	-0.685279	4.52748e-27
ENSG00000087460	GNAS	-0.346488	5.27799e-27
ENSG00000100612	DHRS7	0.109564	0.0636435
ENSG00000095059	DHPS	0.650173	5.3173e-27
ENSG00000106462	EZH2	-0.62948	5.55075e-27
ENSG00000173272	MZT2A	0.447781	5.6638e-27
ENSG00000100629	CEP128	-0.021529	0.682075
ENSG00000242485	MRPL20	-0.433727	5.82904e-27
ENSG00000188938	FAM120AOS	-0.658847	6.21966e-27
ENSG00000099795	NDUFB7	0.475149	6.29396e-27
ENSG00000170412	GPRC5C	0.774817	6.30196e-27
ENSG00000196262	PPIA	-0.213184	6.41019e-27
ENSG00000102383	ZDHHC15	-0.48668	6.64053e-27
ENSG00000133574	GIMAP4	-0.573599	6.64053e-27
ENSG00000088808	PPP1R13B	-0.481768	7.34373e-27
ENSG00000115484	CCT4	0.454091	8.35527e-27
ENSG00000143153	ATP1B1	-0.697354	9.35516e-27
ENSG00000236618	PITPNA-AS1	0.781325	9.70707e-27
ENSG00000176956	LY6H	-0.523142	1.0053e-26
ENSG00000100731	PCNX	-0.153633	0.0536985
ENSG00000100744	GSKIP	0.0404146	0.423766
ENSG00000100749	VRK1	0.00690504	0.905818
ENSG00000141759	TXNL4A	-0.446024	1.01042e-26
ENSG00000100767	PAPLN	0.0131375	0.160649
ENSG00000120278	PLEKHG1	-0.733619	1.03849e-26
ENSG00000260027	HOXB7	-0.655061	1.08958e-26
ENSG00000105419	MEIS3	0.780388	1.12676e-26
ENSG00000100804	PSMB5	-0.049167	0.119731
ENSG00000100811	YY1	0.101647	0.0730077
ENSG00000131378	RFTN1	-0.743264	1.1473e-26
ENSG00000162341	TPCN2	-0.48597	1.21562e-26
ENSG00000174574	AKIRIN1	-0.493216	1.21562e-26
ENSG00000130508	PXDN	-0.600693	1.32008e-26
ENSG00000156170	NDUFAF6	-0.728566	1.70093e-26
ENSG00000100697	DICER1	-0.675584	1.72764e-26
ENSG00000100852	ARHGAP5	0.0207501	0.843698
ENSG00000165527	ARF6	-0.538875	1.73606e-26
ENSG00000100883	SRP54	0.0377644	0.562453
ENSG00000100888	CHD8	0.135224	0.0830879
ENSG00000198755	RPL10A	0.169427	1.7669e-26
ENSG00000143753	DEGS1	-0.65293	1.89155e-26
ENSG00000069849	ATP1B3	0.455676	1.90061e-26
ENSG00000262814	MRPL12	-0.484525	1.92679e-26
ENSG00000149809	TM7SF2	0.806479	2.02627e-26
ENSG00000197785	ATAD3A	-0.70218	2.05982e-26
ENSG00000043143	JADE2	0.51757	2.20736e-26
ENSG00000171307	ZDHHC16	-0.647509	2.20866e-26
ENSG00000100926	TM9SF1	-0.0868987	0.202292
ENSG00000100934	SEC23A	-0.0487979	0.507492
ENSG00000182575	NXPH3	0.55016	2.23236e-26
ENSG00000187498	COL4A1	-0.659256	2.27319e-26
ENSG00000100949	RABGGTA	0.113764	0.127425
ENSG00000177556	ATOX1	0.495269	2.3024e-26
ENSG00000151067	CACNA1C	-0.481427	2.36914e-26
ENSG00000109787	KLF3	-0.632348	2.39496e-26
ENSG00000109534	GAR1	-0.674417	2.52364e-26
ENSG00000100985	MMP9	0.02918	0.796637
ENSG00000100991	TRPC4AP	0.0429825	0.691623
ENSG00000100994	PYGB	-0.0597616	0.405123
ENSG00000100997	ABHD12	0.0724108	0.314732
ENSG00000163638	ADAMTS9	0.749541	2.59536e-26
ENSG00000081721	DUSP12	-0.665135	2.73197e-26
ENSG00000101004	NINL	0.0132467	0.846226
ENSG00000079689	SCGN	0.553684	2.8583e-26
ENSG00000101019	UQCC1	0.0274895	0.834257
ENSG00000173207	CKS1B	0.409455	3.65213e-26
ENSG00000281103	TRG-AS1	0.760308	3.79991e-26
ENSG00000250658	RP11-138B4.1	-0.470212	3.82224e-26
ENSG00000101079	NDRG3	0.114893	0.125419
ENSG00000135862	LAMC1	-0.649393	4.26692e-26
ENSG00000141524	TMC6	0.59776	4.41579e-26
ENSG00000101104	PABPC1L	-0.0821396	0.359342
ENSG00000185482	STAC3	-0.696993	4.53453e-26
ENSG00000110958	PTGES3	-0.310349	4.69408e-26
ENSG00000272690	RP11-803B1.8	0.540284	5.08991e-26
ENSG00000134056	MRPS36	0.617089	5.09479e-26
ENSG00000151327	FAM177A1	0.533919	5.09878e-26
ENSG00000101138	CSTF1	0.0494296	0.402243
ENSG00000183722	LHFP	-0.679827	5.19258e-26
ENSG00000103460	TOX3	0.533152	5.20682e-26
ENSG00000135070	ISCA1	-0.580655	5.20998e-26
ENSG00000182004	SNRPE	0.297654	5.86919e-26
ENSG00000014641	MDH1	0.563129	5.94888e-26
ENSG00000116857	TMEM9	0.556088	5.94888e-26
ENSG00000101161	PRPF6	0.0412044	0.556176
ENSG00000102349	KLF8	0.67987	6.07653e-26
ENSG00000101181	MTG2	-0.0623764	0.460994
ENSG00000123545	NDUFAF4	-0.623938	6.13168e-26
ENSG00000148187	MRRF	-0.69998	6.2243e-26
ENSG00000101190	TCFL5	-0.0185688	0.736106
ENSG00000178921	PFAS	-0.756499	6.28673e-26
ENSG00000101193	GID8	0.0872132	0.231844
ENSG00000117505	DR1	-0.599258	6.37803e-26
ENSG00000177156	TALDO1	0.480482	6.87509e-26
ENSG00000070831	CDC42	-0.484901	7.01588e-26
ENSG00000185442	FAM174B	-0.756298	7.0868e-26
ENSG00000170027	YWHAG	-0.556796	7.16538e-26
ENSG00000101670	LIPG	0.534226	7.21059e-26
ENSG00000105371	ICAM4	0.59144	7.32863e-26
ENSG00000007908	SELE	0.979872	7.34411e-26
ENSG00000101246	ARFRP1	-0.0602465	0.580791
ENSG00000115514	TXNDC9	-0.596541	7.52837e-26
ENSG00000101255	TRIB3	-0.0432208	0.555291
ENSG00000204237	OXLD1	0.677847	8.82494e-26
ENSG00000101266	CSNK2A1	-0.0395322	0.513739
ENSG00000184497	TMEM255B	-0.773046	8.84738e-26
ENSG00000185070	FLRT2	-0.725942	8.94616e-26
ENSG00000204394	VARS	-0.743548	9.05142e-26
ENSG00000166337	TAF10	0.564951	1.0027e-25
ENSG00000197183	NOL4L	-0.64182	1.01352e-25
ENSG00000101311	FERMT1	-0.0694358	0.052205
ENSG00000050426	LETMD1	0.74377	1.07496e-25
ENSG00000158769	F11R	0.783639	1.11122e-25
ENSG00000101337	TM9SF4	0.00229333	1
ENSG00000101343	CRNKL1	-0.00162651	1
ENSG00000101346	POFUT1	0.0111796	0.872137
[truncated: 11,983 more rows]
