# Supplementary material for: Tissue microenvironment dictates the state of human iPSC-derived endothelial cells of distinct developmental origin in 3D cardiac microtissues
Source: iScience. 2025 Sep 22;28(10):113611. doi: 10.1016/j.isci.2025.113611 (PMC12546991; doi:10.1016/j.isci.2025.113611)
Supplement: Table S13. GOs for gene lists shown in Figure4G, related to Figure 4G [file mmc14.xlsx]

## Sheet: allGO_Figure4G
Cluster (GO enrichment of upregulated genes in the cluster)	ID	Description	GeneRatio	BgRatio	pvalue	p.adjust	qvalue	geneID	Count
CMEC_D6	GO:0140014	mitotic nuclear division	27/470	273/16875	1.26351e-08	3.35717e-05	3.00644e-05	29127/9055/80346/55143/9928/4288/10540/157313/83540/90417/27243/9787/995/57405/6152/4751/51203/9212/983/23363/891/84722/5347/991/6790/11065/7273	27
CMEC_D6	GO:0140694	non-membrane-bounded organelle assembly	33/470	398/16875	2.47416e-08	3.35717e-05	3.00644e-05	1731/70/29127/9055/55143/57674/2934/6208/5339/27063/84273/27243/9787/8087/6152/4751/9212/23363/7430/10398/51065/64946/9133/221908/5347/991/1058/6790/3856/8837/7138/7273/3880	33
CMEC_D6	GO:1902850	microtubule cytoskeleton organization involved in mitosis	20/470	162/16875	2.56907e-08	3.35717e-05	3.00644e-05	29127/9055/55143/10540/83540/27243/9787/57405/4751/51203/9212/983/891/84722/64946/5347/991/1058/6790/2697	20
CMEC_D6	GO:0006091	generation of precursor metabolites and energy	37/470	485/16875	3.11209e-08	3.35717e-05	3.00644e-05	230/92259/374291/84269/1535/29103/2027/4695/51079/65018/4716/8660/5214/5339/1351/55902/4709/2647/84300/402/3155/4701/5018/7086/2232/983/4710/217/2584/891/2109/2026/400916/10063/7351/1329/4835	37
CMEC_D6	GO:0007088	regulation of mitotic nuclear division	16/470	118/16875	1.74212e-07	0.000119069	0.00010663	55143/4288/157313/83540/9787/995/57405/4751/51203/9212/23363/891/5347/991/6790/11065	16
CMEC_D6	GO:0000070	mitotic sister chromatid segregation	20/470	183/16875	1.98355e-07	0.000119069	0.00010663	29127/9055/55143/9928/10540/83540/90417/27243/9787/57405/4751/51203/9212/983/891/84722/5347/991/11065/7273	20
CMEC_D6	GO:0044282	small molecule catabolic process	30/470	372/16875	1.98783e-07	0.000119069	0.00010663	1384/2027/6817/8660/5214/10449/493/9663/384/3074/8644/3155/5828/9123/1593/6566/2954/4521/217/2584/1891/23475/2109/11112/2026/1543/1592/348/4835/2571	30
CMEC_D6	GO:0000280	nuclear division	33/470	437/16875	2.2438e-07	0.000119069	0.00010663	1731/29127/9055/80346/55143/9928/4288/84057/10540/157313/83540/90417/27243/9787/995/57405/6152/4751/51203/7153/9212/983/23363/891/84722/9133/5347/991/6790/11065/1164/9232/7273	33
CMEC_D6	GO:0048285	organelle fission	35/470	483/16875	2.58295e-07	0.000119069	0.00010663	1731/29127/9055/80346/55143/65018/9928/4288/84057/10540/157313/83540/90417/27243/9787/995/57405/6152/4751/51203/7153/9212/983/23363/891/84722/9133/5347/991/6790/7351/11065/1164/9232/7273	35
CMEC_D6	GO:0045333	cellular respiration	22/470	222/16875	2.75941e-07	0.000119069	0.00010663	92259/374291/84269/29103/4695/51079/65018/4716/5339/1351/4709/2647/84300/402/4701/5018/983/4710/891/2109/400916/1329	22
CMEC_D6	GO:0009060	aerobic respiration	19/470	178/16875	5.7767e-07	0.000206432	0.000184866	92259/374291/29103/4695/51079/65018/4716/1351/4709/2647/84300/402/4701/5018/983/4710/891/400916/1329	19
CMEC_D6	GO:0007052	mitotic spindle organization	16/470	129/16875	6.01965e-07	0.000206432	0.000184866	29127/9055/55143/10540/83540/27243/9787/57405/4751/9212/891/84722/64946/5347/991/6790	16
CMEC_D6	GO:0098813	nuclear chromosome segregation	26/470	310/16875	6.21926e-07	0.000206432	0.000184866	1731/29127/9055/55143/9928/84057/10540/83540/90417/27243/9787/57405/4751/51203/7153/9212/983/891/84722/9133/5347/991/6790/11065/9232/7273	26
CMEC_D6	GO:0050000	chromosome localization	15/470	115/16875	7.03672e-07	0.000207414	0.000185746	1731/29127/55143/9928/10540/83540/90417/27243/9787/57405/4751/9212/4000/891/84722	15
CMEC_D6	GO:0007059	chromosome segregation	31/470	417/16875	7.37147e-07	0.000207414	0.000185746	1731/29127/9055/55143/9928/4288/79023/84057/10540/157313/83540/90417/27243/9787/57405/4751/51203/7153/9212/983/891/84722/64946/9133/5347/991/6790/11065/5359/9232/7273	31
CMEC_D6	GO:0007051	spindle organization	20/470	199/16875	7.69091e-07	0.000207414	0.000185746	1731/29127/9055/55143/10540/83540/90417/27243/9787/57405/4751/9212/7430/891/84722/64946/9133/5347/991/6790	20
CMEC_D6	GO:0000819	sister chromatid segregation	21/470	224/16875	1.28185e-06	0.000325363	0.000291372	29127/9055/55143/9928/10540/83540/90417/27243/9787/57405/4751/51203/7153/9212/983/891/84722/5347/991/11065/7273	21
CMEC_D6	GO:0022904	respiratory electron transport chain	14/470	106/16875	1.41714e-06	0.000339721	0.00030423	374291/29103/4695/65018/4716/5339/1351/4709/4701/983/4710/891/2109/1329	14
CMEC_D6	GO:0022900	electron transport chain	17/470	158/16875	2.02896e-06	0.000460787	0.000412649	374291/1535/29103/4695/65018/4716/5339/1351/4709/4701/983/4710/217/891/2109/1329/4835	17
CMEC_D6	GO:0051310	metaphase chromosome alignment	13/470	95/16875	2.24292e-06	0.00048391	0.000433356	1731/29127/55143/9928/10540/83540/90417/27243/57405/4751/9212/891/84722	13
CMEC_D6	GO:0052547	regulation of peptidase activity	24/470	293/16875	2.55098e-06	0.000524165	0.000469405	55851/2934/29108/51079/65018/1509/1513/581/27113/3476/23204/5641/51065/8434/5720/1992/1893/5272/1469/3428/5270/5269/64065/1515	24
CMEC_D6	GO:0006119	oxidative phosphorylation	15/470	129/16875	3.07478e-06	0.000596529	0.000534209	374291/29103/4695/51079/65018/4716/1351/4709/84300/4701/983/4710/891/400916/1329	15
CMEC_D6	GO:0051783	regulation of nuclear division	16/470	146/16875	3.17964e-06	0.000596529	0.000534209	55143/4288/157313/83540/9787/995/57405/4751/51203/9212/23363/891/5347/991/6790/11065	16
CMEC_D6	GO:0042773	ATP synthesis coupled electron transport	12/470	86/16875	4.46937e-06	0.000771413	0.000690824	374291/29103/4695/65018/4716/1351/4709/4701/983/4710/891/1329	12
CMEC_D6	GO:0042775	mitochondrial ATP synthesis coupled electron transport	12/470	86/16875	4.46937e-06	0.000771413	0.000690824	374291/29103/4695/65018/4716/1351/4709/4701/983/4710/891/1329	12
CMEC_D6	GO:0048738	cardiac muscle tissue development	20/470	227/16875	5.91493e-06	0.000981651	0.000879098	70/1525/5339/27063/56999/7547/8324/983/1829/23363/79191/4000/650/55897/10370/2697/3398/8928/7273/58498	20
CMEC_D6	GO:0051303	establishment of chromosome localization	13/470	107/16875	8.59725e-06	0.00137397	0.00123043	1731/29127/55143/9928/10540/83540/90417/27243/57405/4751/9212/891/84722	13
CMEC_D6	GO:0045862	positive regulation of proteolysis	25/470	340/16875	1.0641e-05	0.00163985	0.00146854	55851/7133/2934/29108/51079/65018/9978/1509/1513/581/27113/29763/1191/5641/6281/302/51065/5347/991/5720/6790/3428/348/64065/1515	25
CMEC_D6	GO:0051988	regulation of attachment of spindle microtubules to kinetochore	6/470	21/16875	1.71865e-05	0.00248124	0.00222202	29127/55143/90417/4751/9212/891	6
CMEC_D6	GO:0014706	striated muscle tissue development	20/470	244/16875	1.72508e-05	0.00248124	0.00222202	70/1525/5339/27063/56999/7547/8324/983/1829/23363/79191/4000/650/55897/10370/2697/3398/8928/7273/58498	20
CMEC_D6	GO:0006120	mitochondrial electron transport, NADH to ubiquinone	8/470	43/16875	2.0991e-05	0.00292182	0.00261657	374291/29103/4695/65018/4716/4709/4701/4710	8
CMEC_D6	GO:0015980	energy derivation by oxidation of organic compounds	23/470	311/16875	2.18205e-05	0.00294236	0.00263497	92259/374291/84269/29103/4695/51079/65018/4716/8660/5339/1351/4709/2647/84300/402/4701/5018/983/4710/891/2109/400916/1329	23
CMEC_D6	GO:0030239	myofibril assembly	10/470	70/16875	2.26694e-05	0.00296419	0.00265452	70/5339/27063/23363/10398/3856/8837/7138/7273/3880	10
CMEC_D6	GO:0055002	striated muscle cell development	10/470	72/16875	2.91572e-05	0.00370039	0.00331381	70/5339/27063/23363/10398/3856/8837/7138/7273/3880	10
CMEC_D6	GO:0010965	regulation of mitotic sister chromatid separation	9/470	59/16875	3.40723e-05	0.00420063	0.00376179	55143/83540/9787/57405/9212/891/5347/991/11065	9
CMEC_D6	GO:1905818	regulation of chromosome separation	10/470	74/16875	3.71728e-05	0.00445557	0.0039901	55143/83540/9787/57405/9212/891/5347/991/11065/5359	10
CMEC_D6	GO:0051656	establishment of organelle localization	29/470	462/16875	4.23351e-05	0.00493719	0.0044214	9638/1731/29127/6284/55143/8409/10312/65018/9928/10540/6813/83540/2647/90417/27243/57405/8825/4751/51203/9212/4000/7430/891/84722/5347/55062/1058/79090/2697	29
CMEC_D6	GO:0007009	plasma membrane organization	15/470	162/16875	4.84206e-05	0.00535731	0.00479763	93099/30846/2934/81035/5339/1289/27243/29763/1191/2348/6281/79026/302/5359/57047	15
CMEC_D6	GO:0010952	positive regulation of peptidase activity	15/470	162/16875	4.84206e-05	0.00535731	0.00479763	55851/2934/29108/51079/65018/1509/1513/581/27113/5641/51065/5720/3428/64065/1515	15
CMEC_D6	GO:0051306	mitotic sister chromatid separation	9/470	62/16875	5.10924e-05	0.00551159	0.00493579	55143/83540/9787/57405/9212/891/5347/991/11065	9
CMEC_D6	GO:0008608	attachment of spindle microtubules to kinetochore	8/470	49/16875	5.63976e-05	0.0059355	0.00531541	29127/55143/83540/90417/57405/4751/9212/891	8
CMEC_D6	GO:0051983	regulation of chromosome segregation	13/470	129/16875	6.41705e-05	0.00659275	0.005904	55143/4288/157313/83540/9787/57405/9212/983/891/5347/991/11065/5359	13
CMEC_D6	GO:0019646	aerobic electron transport chain	10/470	79/16875	6.58536e-05	0.00660833	0.00591796	374291/29103/4695/65018/4716/1351/4709/4701/4710/1329	10
CMEC_D6	GO:0035051	cardiocyte differentiation	14/470	148/16875	6.80961e-05	0.00667806	0.0059804	70/1525/5339/8324/983/2348/23363/79191/4000/650/182/55897/10370/7273	14
CMEC_D6	GO:0052548	regulation of endopeptidase activity	20/470	270/16875	7.26938e-05	0.00697053	0.00624232	55851/2934/29108/51079/1509/581/27113/3476/23204/5641/51065/8434/5720/1992/5272/1469/3428/5270/5269/64065	20
CMEC_D6	GO:0051304	chromosome separation	10/470	81/16875	8.17105e-05	0.0076648	0.00686406	55143/83540/9787/57405/9212/891/5347/991/11065/5359	10
CMEC_D6	GO:1901970	positive regulation of mitotic sister chromatid separation	5/470	18/16875	0.000104099	0.00955716	0.00855872	55143/9787/9212/991/11065	5
CMEC_D6	GO:0014866	skeletal myofibril assembly	4/470	10/16875	0.000109179	0.00981473	0.00878938	70/5339/8837/7273	4
CMEC_D6	GO:0033047	regulation of mitotic sister chromatid segregation	8/470	54/16875	0.000115207	0.0101453	0.00908542	55143/83540/57405/9212/983/891/5347/991	8
CMEC_D6	GO:1905820	positive regulation of chromosome separation	6/470	29/16875	0.000124517	0.0107458	0.00962318	55143/9787/9212/991/11065/5359	6
CMEC_D6	GO:0007080	mitotic metaphase chromosome alignment	8/470	56/16875	0.000149822	0.0126761	0.0113518	55143/9928/10540/83540/27243/9212/891/84722	8
CMEC_D6	GO:0051256	mitotic spindle midzone assembly	4/470	11/16875	0.000167796	0.0139239	0.0124692	29127/9055/55143/9212	4
CMEC_D6	GO:0051146	striated muscle cell differentiation	20/470	288/16875	0.000174669	0.0140577	0.0125891	70/9518/30846/1525/5339/27063/8324/983/23363/79191/4000/23646/650/10398/55897/3856/8837/7138/7273/3880	20
CMEC_D6	GO:0031032	actomyosin structure organization	16/470	202/16875	0.000175925	0.0140577	0.0125891	70/29127/5339/27063/50848/23363/6281/10398/84952/10979/3856/8837/7138/9124/7273/3880	16
CMEC_D6	GO:0006766	vitamin metabolic process	11/470	107/16875	0.000194439	0.0150371	0.0134662	79001/8644/1593/5641/2348/1728/1543/1592/5360/6515/9446	11
CMEC_D6	GO:0006775	fat-soluble vitamin metabolic process	7/470	44/16875	0.000195151	0.0150371	0.0134662	79001/1593/5641/1728/1543/1592/5360	7
CMEC_D6	GO:0002495	antigen processing and presentation of peptide antigen via MHC class II	6/470	32/16875	0.000221316	0.0165273	0.0148007	81622/29108/1509/5641/3123/1515	6
CMEC_D6	GO:0008202	steroid metabolic process	21/470	316/16875	0.000222151	0.0165273	0.0148007	6307/27122/6817/10449/10682/2222/8644/7108/51170/84681/1593/5641/2232/51171/650/10577/1543/1592/348/341/1545	21
CMEC_D6	GO:0016054	organic acid catabolic process	18/470	250/16875	0.000234554	0.0168683	0.0151061	1384/8660/10449/493/9663/384/3074/3155/5828/9123/6566/2954/1891/23475/2109/11112/1592/2571	18
CMEC_D6	GO:0046395	carboxylic acid catabolic process	18/470	250/16875	0.000234554	0.0168683	0.0151061	1384/8660/10449/493/9663/384/3074/3155/5828/9123/6566/2954/1891/23475/2109/11112/1592/2571	18
CMEC_D6	GO:0000022	mitotic spindle elongation	4/470	12/16875	0.000246168	0.0172481	0.0154462	29127/9055/55143/9212	4
CMEC_D6	GO:0007094	mitotic spindle assembly checkpoint signaling	7/470	46/16875	0.000259821	0.0172481	0.0154462	55143/83540/57405/9212/891/5347/991	7
CMEC_D6	GO:0019884	antigen processing and presentation of exogenous antigen	7/470	46/16875	0.000259821	0.0172481	0.0154462	81622/1509/5641/3105/3123/5720/1515	7
CMEC_D6	GO:0071173	spindle assembly checkpoint signaling	7/470	46/16875	0.000259821	0.0172481	0.0154462	55143/83540/57405/9212/891/5347/991	7
CMEC_D6	GO:0071174	mitotic spindle checkpoint signaling	7/470	46/16875	0.000259821	0.0172481	0.0154462	55143/83540/57405/9212/891/5347/991	7
CMEC_D6	GO:0031577	spindle checkpoint signaling	7/470	47/16875	0.000298065	0.0194871	0.0174513	55143/83540/57405/9212/891/5347/991	7
CMEC_D6	GO:0002504	antigen processing and presentation of peptide or polysaccharide antigen via MHC class II	6/470	34/16875	0.000313349	0.0201806	0.0180723	81622/29108/1509/5641/3123/1515	6
CMEC_D6	GO:0033046	negative regulation of sister chromatid segregation	7/470	48/16875	0.000340698	0.0206784	0.0185181	55143/83540/57405/9212/891/5347/991	7
CMEC_D6	GO:0033048	negative regulation of mitotic sister chromatid segregation	7/470	48/16875	0.000340698	0.0206784	0.0185181	55143/83540/57405/9212/891/5347/991	7
CMEC_D6	GO:0045841	negative regulation of mitotic metaphase/anaphase transition	7/470	48/16875	0.000340698	0.0206784	0.0185181	55143/83540/57405/9212/891/5347/991	7
CMEC_D6	GO:2000816	negative regulation of mitotic sister chromatid separation	7/470	48/16875	0.000340698	0.0206784	0.0185181	55143/83540/57405/9212/891/5347/991	7
CMEC_D6	GO:0009636	response to toxic substance	17/470	236/16875	0.000345039	0.0206784	0.0185181	9588/4259/4258/65018/581/5002/5783/2954/983/1728/4257/1543/445/6649/9446/348/1545	17
CMEC_D6	GO:0009206	purine ribonucleoside triphosphate biosynthetic process	10/470	97/16875	0.000368342	0.0217726	0.019498	374291/4695/51079/65018/4716/4709/4701/3615/4710/4832	10
CMEC_D6	GO:0009145	purine nucleoside triphosphate biosynthetic process	10/470	98/16875	0.000400202	0.0233361	0.0208982	374291/4695/51079/65018/4716/4709/4701/3615/4710/4832	10
CMEC_D6	GO:0006694	steroid biosynthetic process	14/470	176/16875	0.000421748	0.0240652	0.0215511	6307/27122/10449/10682/2222/8644/7108/51170/84681/1593/2232/650/1543/348	14
CMEC_D6	GO:0055007	cardiac muscle cell differentiation	11/470	117/16875	0.000424662	0.0240652	0.0215511	70/1525/5339/8324/983/23363/79191/4000/650/55897/7273	11
CMEC_D6	GO:0051985	negative regulation of chromosome segregation	7/470	50/16875	0.000440591	0.0240652	0.0215511	55143/83540/57405/9212/891/5347/991	7
CMEC_D6	GO:1902100	negative regulation of metaphase/anaphase transition of cell cycle	7/470	50/16875	0.000440591	0.0240652	0.0215511	55143/83540/57405/9212/891/5347/991	7
CMEC_D6	GO:1905819	negative regulation of chromosome separation	7/470	50/16875	0.000440591	0.0240652	0.0215511	55143/83540/57405/9212/891/5347/991	7
CMEC_D6	GO:0051231	spindle elongation	4/470	14/16875	0.000476216	0.0253688	0.0227185	29127/9055/55143/9212	4
CMEC_D6	GO:0051255	spindle midzone assembly	4/470	14/16875	0.000476216	0.0253688	0.0227185	29127/9055/55143/9212	4
CMEC_D6	GO:0002478	antigen processing and presentation of exogenous peptide antigen	6/470	37/16875	0.000504751	0.026561	0.0237862	81622/1509/5641/3105/3123/1515	6
CMEC_D6	GO:0048002	antigen processing and presentation of peptide antigen	8/470	67/16875	0.000526816	0.0273881	0.0245268	81622/3107/29108/1509/5641/3105/3123/1515	8
CMEC_D6	GO:0086064	cell communication by electrical coupling involved in cardiac conduction	5/470	25/16875	0.000549543	0.0282295	0.0252804	817/79191/2281/10345/2697	5
CMEC_D6	GO:0007346	regulation of mitotic cell cycle	27/470	488/16875	0.000584786	0.0296865	0.0265851	55143/9928/4288/6119/157313/83540/9787/995/57405/4751/51203/51512/9212/5641/983/23363/891/51065/900/5347/991/5720/1543/6790/11065/1164/3398	27
CMEC_D6	GO:0009201	ribonucleoside triphosphate biosynthetic process	10/470	103/16875	0.000595927	0.0299003	0.0267766	374291/4695/51079/65018/4716/4709/4701/3615/4710/4832	10
CMEC_D6	GO:0097237	cellular response to toxic substance	11/470	122/16875	0.000606698	0.0300908	0.0269472	9588/4259/4258/65018/5783/2954/1728/4257/6649/9446/348	11
CMEC_D6	GO:0033045	regulation of sister chromatid segregation	10/470	104/16875	0.000643279	0.0313369	0.0280631	55143/83540/9787/57405/9212/983/891/5347/991/11065	10
CMEC_D6	GO:0010927	cellular component assembly involved in morphogenesis	11/470	123/16875	0.000649967	0.0313369	0.0280631	70/5339/27063/23363/10398/3856/8837/7138/5376/7273/3880	11
CMEC_D6	GO:0044772	mitotic cell cycle phase transition	25/470	441/16875	0.000653609	0.0313369	0.0280631	55143/890/9928/83540/27243/9787/995/57405/6152/51512/9212/983/891/51065/9133/900/5347/991/5720/1543/6790/11065/1164/1033/3398	25
CMEC_D6	GO:0090307	mitotic spindle assembly	8/470	70/16875	0.000709114	0.0329416	0.0295002	29127/9055/55143/27243/4751/9212/5347/991	8
CMEC_D6	GO:0010257	NADH dehydrogenase complex assembly	7/470	54/16875	0.000709981	0.0329416	0.0295002	374291/4695/51079/4716/4709/5018/4710	7
CMEC_D6	GO:0032981	mitochondrial respiratory chain complex I assembly	7/470	54/16875	0.000709981	0.0329416	0.0295002	374291/4695/51079/4716/4709/5018/4710	7
CMEC_D6	GO:0086065	cell communication involved in cardiac conduction	7/470	55/16875	0.000794331	0.0363672	0.0325679	817/1525/1829/79191/2281/10345/2697	7
CMEC_D6	GO:0016125	sterol metabolic process	12/470	146/16875	0.000800668	0.0363672	0.0325679	6307/10449/10682/2222/7108/1593/2232/10577/1592/348/341/1545	12
CMEC_D6	GO:1903729	regulation of plasma membrane organization	4/470	16/16875	0.000828364	0.0372332	0.0333435	2934/6281/79026/302	4
CMEC_D6	GO:0045839	negative regulation of mitotic nuclear division	7/470	56/16875	0.000886404	0.03895	0.0348809	55143/83540/57405/9212/891/5347/991	7
CMEC_D6	GO:0051055	negative regulation of lipid biosynthetic process	7/470	56/16875	0.000886404	0.03895	0.0348809	27122/29095/8816/8644/650/348/341	7
CMEC_D6	GO:0030071	regulation of mitotic metaphase/anaphase transition	9/470	90/16875	0.000895552	0.03895	0.0348809	55143/83540/9787/57405/9212/891/5347/991/11065	9
CMEC_D6	GO:0010950	positive regulation of endopeptidase activity	12/470	148/16875	0.000902665	0.03895	0.0348809	55851/2934/29108/51079/1509/581/27113/5641/51065/5720/3428/64065	12
CMEC_D6	GO:0019886	antigen processing and presentation of exogenous peptide antigen via MHC class II	5/470	28/16875	0.000949014	0.0405445	0.0363088	81622/1509/5641/3123/1515	5
CMEC_D6	GO:0010639	negative regulation of organelle organization	21/470	354/16875	0.000983815	0.040938	0.0366612	9638/57175/55143/2934/65018/24139/10449/83540/50848/57405/1191/80119/7153/9212/4000/891/10493/5347/991/822/84952	21
CMEC_D6	GO:0042776	proton motive force-driven mitochondrial ATP synthesis	7/470	57/16875	0.000986686	0.040938	0.0366612	374291/4695/51079/4716/4709/4701/4710	7
CMEC_D6	GO:0044088	regulation of vacuole organization	7/470	57/16875	0.000986686	0.040938	0.0366612	9638/51375/55353/6048/65018/302/55062	7
CMEC_D6	GO:0051225	spindle assembly	11/470	130/16875	0.00103056	0.0419692	0.0375846	1731/29127/9055/55143/27243/4751/9212/9133/5347/991/6790	11
CMEC_D6	GO:0016042	lipid catabolic process	20/470	331/16875	0.00103099	0.0419692	0.0375846	9588/1384/4258/8660/10449/9663/3074/8644/5828/51170/84681/1593/4758/1891/51171/2109/1592/348/341/1545	20
CMEC_D6	GO:0033108	mitochondrial respiratory chain complex assembly	9/470	92/16875	0.00104914	0.042309	0.0378889	374291/4695/51079/4716/4709/84300/5018/4710/10063	9
CMEC_D6	GO:0009142	nucleoside triphosphate biosynthetic process	10/470	111/16875	0.00106925	0.0423286	0.0379065	374291/4695/51079/65018/4716/4709/4701/3615/4710/4832	10
CMEC_D6	GO:0019882	antigen processing and presentation	10/470	111/16875	0.00106925	0.0423286	0.0379065	81622/3107/29108/1509/5641/3105/3123/5720/5865/1515	10
CMEC_D6	GO:0072329	monocarboxylic acid catabolic process	11/470	131/16875	0.00109753	0.0430531	0.0385553	1384/8660/10449/9663/3074/5828/9123/6566/1891/2109/1592	11
CMEC_D6	GO:0098869	cellular oxidant detoxification	9/470	93/16875	0.00113357	0.0436727	0.0391102	9588/4259/4258/2954/1728/4257/6649/9446/348	9
CMEC_D6	GO:1902099	regulation of metaphase/anaphase transition of cell cycle	9/470	93/16875	0.00113357	0.0436727	0.0391102	55143/83540/9787/57405/9212/891/5347/991/11065	9
CMEC_D6	GO:0031638	zymogen activation	7/470	59/16875	0.00121391	0.0455084	0.0407541	5328/5641/6281/302/3428/5270/64065	7
CMEC_D6	GO:0006164	purine nucleotide biosynthetic process	16/470	241/16875	0.00122226	0.0455084	0.0407541	9524/374291/4695/51079/65018/4716/5635/55902/4709/93100/9200/4701/3615/4710/23475/4832	16
CMEC_D6	GO:0007091	metaphase/anaphase transition of mitotic cell cycle	9/470	94/16875	0.0012234	0.0455084	0.0407541	55143/83540/9787/57405/9212/891/5347/991/11065	9
CMEC_D6	GO:2001251	negative regulation of chromosome organization	9/470	94/16875	0.0012234	0.0455084	0.0407541	55143/83540/57405/80119/7153/9212/891/5347/991	9
CMEC_D6	GO:0051235	maintenance of location	20/470	336/16875	0.00123604	0.0455855	0.0408232	11015/57674/1535/2934/10226/65018/817/581/3074/2512/402/10945/84266/2281/10577/400916/10345/9446/4792/348	20
CMEC_D6	GO:0006066	alcohol metabolic process	21/470	362/16875	0.0013002	0.0462849	0.0414495	6307/27122/6817/54344/10449/10682/55902/2222/8644/7108/1593/2232/217/2584/650/10577/1543/51477/348/341/1545	21
CMEC_D6	GO:0045214	sarcomere organization	6/470	44/16875	0.00130058	0.0462849	0.0414495	5339/27063/3856/7138/7273/3880	6
CMEC_D6	GO:0044242	cellular lipid catabolic process	15/470	220/16875	0.00132002	0.0462849	0.0414495	9588/1384/4258/8660/10449/9663/3074/8644/5828/4758/1891/2109/1592/341/1545	15
CMEC_D6	GO:0043086	negative regulation of catalytic activity	24/470	438/16875	0.00132411	0.0462849	0.0414495	29108/64114/8660/493/402/3476/5018/80119/23204/2644/650/2281/8434/5347/1992/1893/5272/1469/3428/5270/1974/5269/348/341	24
CMEC_D6	GO:0048732	gland development	24/470	438/16875	0.00132411	0.0462849	0.0414495	27122/8660/5589/5660/581/23705/6299/7547/650/9133/55897/2625/10370/1543/887/6790/7351/445/5270/3398/8837/8928/79971/1545	24
CMEC_D6	GO:0009310	amine catabolic process	4/470	18/16875	0.00133257	0.0462849	0.0414495	1725/493/23446/6303	4
CMEC_D6	GO:0010755	regulation of plasminogen activation	4/470	18/16875	0.00133257	0.0462849	0.0414495	5328/6281/302/5270	4
CMEC_D6	GO:0051346	negative regulation of hydrolase activity	14/470	198/16875	0.00134082	0.0462849	0.0414495	402/3476/23204/2644/2281/8434/1992/1893/5272/1469/3428/5270/5269/341	14
CMEC_D6	GO:0061640	cytoskeleton-dependent cytokinesis	10/470	115/16875	0.00140162	0.0479998	0.0429853	1731/29127/55143/5339/10112/27243/51203/9212/5347/1058	10
CMEC_D6	GO:0090199	regulation of release of cytochrome c from mitochondria	6/470	45/16875	0.00146596	0.049808	0.0446045	29108/65018/581/27113/1191/4000	6
PMEC_D6	GO:0042254	ribosome biogenesis	57/798	312/16875	7.45835e-19	3.70755e-15	3.16862e-15	2971/23212/51491/84365/56902/51154/9188/51018/1983/55272/51388/8568/23160/10969/8602/1736/84549/6059/1964/10248/23246/51119/10799/10528/25879/23076/81875/55153/51602/84946/10200/84916/92856/9221/54433/83743/56915/55003/113000/30836/10813/83732/26155/55127/55035/9790/56342/54512/4839/1654/55720/9136/22984/23195/23560/23481/55299	57
PMEC_D6	GO:0022613	ribonucleoprotein complex biogenesis	68/798	456/16875	2.26199e-17	5.62219e-14	4.80495e-14	2971/6426/6431/23212/8669/51491/84365/56902/51154/9188/51018/1983/7536/55272/51388/8568/23160/10969/8602/1736/1660/84549/6880/6059/1964/10248/23246/51119/10799/10528/25879/23076/81875/55153/51602/84946/27339/10200/84916/92856/8662/9221/23405/54433/83743/56915/55003/113000/30836/10813/83732/26155/55127/55035/9790/56342/54512/4839/51631/1654/55720/9136/22984/23195/23560/23481/11171/55299	68
PMEC_D6	GO:0006364	rRNA processing	41/798	217/16875	2.03613e-14	3.37387e-11	2.88345e-11	23212/84365/51154/9188/51018/55272/8568/23160/10969/8602/1736/84549/10248/23246/51119/10799/10528/25879/23076/51602/10200/84916/92856/9221/54433/56915/113000/10813/83732/55127/55035/9790/56342/54512/4839/55720/9136/22984/23560/23481/55299	41
PMEC_D6	GO:0016072	rRNA metabolic process	44/798	256/16875	7.67128e-14	9.53349e-11	8.14771e-11	2971/23212/84365/51154/9188/51018/55272/112495/8568/23160/10969/8602/1736/84549/10248/23246/51119/10799/10528/25879/23076/51602/10200/84916/92856/9221/54433/7157/56915/113000/10813/83732/55127/55035/9790/56342/54512/4839/55720/9136/22984/23560/23481/55299	44
PMEC_D6	GO:0034470	ncRNA processing	57/798	426/16875	1.06459e-12	1.05842e-09	9.04566e-10	65123/23212/84365/652/51154/7040/9188/79693/51018/55272/1655/8568/23160/10969/8602/1736/84549/80324/10248/23246/51119/10799/10528/6428/51593/25879/7247/23076/4234/79650/51602/10200/84916/92856/9221/23405/54433/7157/115708/56915/113000/10813/83732/114034/55127/55035/9790/56342/54512/4839/1654/55720/9136/22984/23560/23481/55299	57
PMEC_D6	GO:0048568	embryonic organ development	54/798	451/16875	3.07417e-10	2.54695e-07	2.17673e-07	115908/3212/3215/3214/64321/1906/2/4208/639/7026/2022/5154/51176/3216/8854/677/133/9935/1280/23462/7048/5308/3213/6886/51294/6899/652/4254/10019/3726/7040/3199/2487/3200/22846/6434/5155/10959/157506/6935/4325/6664/5594/2296/3815/7157/10763/3217/55081/3202/10413/3091/25902/5914	54
PMEC_D6	GO:0042273	ribosomal large subunit biogenesis	19/798	72/16875	5.89445e-10	4.1859e-07	3.57744e-07	2971/23212/51491/84365/51154/51018/51388/10969/84549/23246/55153/55003/26155/56342/4839/23195/23560/23481/55299	19
PMEC_D6	GO:0060485	mesenchyme development	41/798	311/16875	2.69369e-09	1.67379e-06	1.43049e-06	1906/4208/25937/2022/51176/6091/8854/677/8751/23462/7048/5308/6899/652/4254/7074/6659/7040/8829/2487/1655/3182/8828/8091/57556/80320/157506/23187/5594/596/2296/8642/9221/10252/3202/80139/2146/10413/3091/5515/2260	41
PMEC_D6	GO:0007265	Ras protein signal transduction	43/798	338/16875	3.31376e-09	1.8303e-06	1.56425e-06	1281/10161/10769/3675/388/6091/397/2828/3265/57381/5899/4254/7074/81848/30851/5925/8829/10395/10982/23179/26053/23365/10750/9448/11214/56882/5867/10435/1718/54922/11135/10252/7157/2059/1012/10146/27/50650/3837/28988/396/9908/11021	43
PMEC_D6	GO:0048762	mesenchymal cell differentiation	35/798	247/16875	6.03508e-09	3.00004e-06	2.56396e-06	1906/4208/25937/2022/51176/8854/8751/23462/7048/5308/6899/652/4254/7074/7040/8829/2487/1655/3182/8828/8091/57556/80320/157506/23187/5594/596/2296/9221/10252/80139/2146/3091/5515/2260	35
PMEC_D6	GO:0007264	small GTPase mediated signal transduction	53/798	488/16875	1.4042e-08	6.34571e-06	5.42331e-06	1281/10161/10769/3675/9353/388/79822/6091/397/2828/3265/57381/8997/10044/5899/4254/7074/81848/30851/57572/5925/8829/10395/5877/10982/9732/23179/26053/10971/23365/10750/9448/11214/56882/57480/5867/10435/1718/54922/11135/10252/7157/2059/1012/10146/27/57514/50650/3837/28988/396/9908/11021	53
PMEC_D6	GO:0001667	ameboidal-type cell migration	47/798	424/16875	5.05993e-08	2.09607e-05	1.79139e-05	64321/1906/10769/4208/3675/7026/9353/388/2719/6091/397/2113/57381/7048/9647/9270/5308/201161/6899/652/2324/4254/7040/3315/8829/8828/5764/22846/1948/84159/10982/154810/57556/5155/9448/55920/8874/11156/3815/5217/1012/284361/79812/3091/2260/8692/1839	47
PMEC_D6	GO:0050673	epithelial cell proliferation	47/798	426/16875	5.84237e-08	2.23403e-05	1.9093e-05	4208/51162/7026/3488/2719/4830/6091/8854/677/6431/3265/637/3487/29128/9270/598/1019/6899/652/2324/7040/5925/8829/8828/5764/22846/1948/7494/5155/6935/6664/5594/3815/3150/6347/1012/56005/55081/3915/284361/3202/79812/80139/10413/3091/2260/947	47
PMEC_D6	GO:0071900	regulation of protein serine/threonine kinase activity	35/798	272/16875	7.27421e-08	2.58287e-05	2.20742e-05	1906/7026/5154/6091/6622/1843/3265/5899/81848/894/7040/5925/3301/3654/5575/8091/5155/7070/8851/54922/11140/3815/54619/10252/1849/2146/2965/1654/5515/2260/79616/23560/5573/9175/8692	35
PMEC_D6	GO:0050678	regulation of epithelial cell proliferation	40/798	354/16875	3.05579e-07	0.000101269	8.65484e-05	4208/51162/7026/2719/4830/6091/8854/677/6431/3265/637/29128/1019/6899/652/2324/7040/5925/8829/8828/5764/22846/1948/7494/5155/6935/6664/3150/6347/1012/56005/55081/3915/284361/3202/79812/80139/10413/3091/2260	40
PMEC_D6	GO:0048704	embryonic skeletal system morphogenesis	18/798	94/16875	3.51312e-07	0.000109148	9.32826e-05	3212/3215/3214/3216/1280/7048/3213/6899/652/3199/3200/157506/6935/4325/6664/3217/3202/25902	18
PMEC_D6	GO:0007266	Rho protein signal transduction	22/798	136/16875	4.04276e-07	0.000118215	0.000101031	1281/10161/3675/388/6091/397/2828/57381/30851/8829/10395/23365/11214/56882/10435/54922/11135/2059/1012/27/50650/396	22
PMEC_D6	GO:0048863	stem cell differentiation	31/798	243/16875	4.89195e-07	0.000135099	0.000115461	3214/64321/1906/2/4208/81606/8854/5308/6886/6899/652/4254/10019/8829/2487/3192/8828/5764/8091/57556/157506/5594/596/2296/3815/9221/7157/2146/10413/3091/54815	31
PMEC_D6	GO:0042274	ribosomal small subunit biogenesis	18/798	100/16875	9.15836e-07	0.000239612	0.000204782	23212/56902/55272/23160/8602/10799/10528/25879/51602/84946/84916/92856/30836/83732/55127/9790/55720/9136	18
PMEC_D6	GO:0072001	renal system development	36/798	321/16875	1.42295e-06	0.000353675	0.000302265	4953/64321/4208/639/3675/25937/5154/9353/2719/8854/2828/1958/652/6659/8829/1948/23371/84159/5155/4311/157506/6664/29927/596/2296/8642/10252/1282/3217/2146/10413/7466/9653/947/5914/8692	36
PMEC_D6	GO:2001233	regulation of apoptotic signaling pathway	40/798	377/16875	1.55091e-06	0.000367122	0.000313758	7078/6421/1280/637/51330/598/1984/652/5925/3315/8829/291/3301/27166/9709/1075/7494/6880/8682/2395/142/596/28978/7157/10105/4050/4170/9774/26155/10413/3091/835/55179/10197/1654/7466/259230/2260/972/8692	40
PMEC_D6	GO:0003007	heart morphogenesis	31/798	257/16875	1.65602e-06	0.000374185	0.000319794	64321/1906/4208/2022/9353/6091/8854/8751/1280/23462/7048/5308/6899/652/6659/7040/8829/2280/8828/10395/7122/10959/23768/6664/2296/8642/10252/7157/55081/10413/3091	31
PMEC_D6	GO:0001822	kidney development	35/798	311/16875	1.83586e-06	0.000396785	0.000339109	4953/64321/4208/639/3675/25937/5154/9353/2719/8854/2828/1958/652/6659/8829/1948/23371/84159/5155/4311/157506/6664/29927/596/2296/8642/10252/3217/2146/10413/7466/9653/947/5914/8692	35
PMEC_D6	GO:0010631	epithelial cell migration	34/798	301/16875	2.36706e-06	0.000490277	0.000419011	1906/10769/4208/3675/7026/9353/388/6091/2113/57381/7048/9647/9270/2324/4254/7040/3315/8829/8828/5764/22846/1948/10982/5155/9448/11156/3815/5217/1012/284361/79812/3091/2260/1839	34
PMEC_D6	GO:0010632	regulation of epithelial cell migration	28/798	225/16875	2.84218e-06	0.000564962	0.000482839	1906/10769/4208/3675/7026/9353/388/2113/57381/7048/9647/9270/2324/7040/3315/8829/8828/5764/22846/10982/5155/9448/5217/284361/79812/3091/2260/1839	28
PMEC_D6	GO:0090132	epithelium migration	34/798	304/16875	2.95494e-06	0.000564962	0.000482839	1906/10769/4208/3675/7026/9353/388/6091/2113/57381/7048/9647/9270/2324/4254/7040/3315/8829/8828/5764/22846/1948/10982/5155/9448/11156/3815/5217/1012/284361/79812/3091/2260/1839	34
PMEC_D6	GO:0003151	outflow tract morphogenesis	15/798	78/16875	3.12199e-06	0.000569864	0.000487029	64321/1906/4208/2022/6091/7048/5308/6899/652/8829/8828/7122/6664/2296/3091	15
PMEC_D6	GO:0001837	epithelial to mesenchymal transition	23/798	165/16875	3.20985e-06	0.000569864	0.000487029	1906/25937/2022/51176/8751/23462/7048/652/7074/7040/1655/3182/8091/80320/23187/2296/9221/10252/80139/2146/3091/5515/2260	23
PMEC_D6	GO:0030490	maturation of SSU-rRNA	12/798	51/16875	3.32602e-06	0.000570126	0.000487253	23212/55272/23160/8602/10799/25879/84916/92856/83732/55127/9790/55720	12
PMEC_D6	GO:1990823	response to leukemia inhibitory factor	17/798	99/16875	3.59269e-06	0.000572678	0.000489434	64321/6723/4144/81848/29088/8322/3192/8828/84159/2494/4744/6428/6432/11156/2059/9774/2355	17
PMEC_D6	GO:0061448	connective tissue development	32/798	280/16875	3.63995e-06	0.000572678	0.000489434	1281/1906/4208/2828/1280/3265/7048/3213/7045/1958/652/7040/5925/2487/3200/84159/8091/7494/5155/8609/6935/142/54360/4094/3202/9658/10865/3091/2355/947/5914/8692	32
PMEC_D6	GO:0048705	skeletal system morphogenesis	28/798	228/16875	3.68652e-06	0.000572678	0.000489434	1281/3212/3215/3214/4208/3216/1280/7048/4313/3213/6899/652/3199/3200/84159/64651/157506/6935/4325/6664/2296/3217/3202/25902/2355/2260/5914/8692	28
PMEC_D6	GO:0090130	tissue migration	34/798	309/16875	4.24187e-06	0.000638979	0.000546098	1906/10769/4208/3675/7026/9353/388/6091/2113/57381/7048/9647/9270/2324/4254/7040/3315/8829/8828/5764/22846/1948/10982/5155/9448/11156/3815/5217/1012/284361/79812/3091/2260/1839	34
PMEC_D6	GO:0010634	positive regulation of epithelial cell migration	21/798	147/16875	5.75757e-06	0.000841791	0.000719429	1906/10769/3675/388/2113/57381/7048/9647/9270/2324/7040/3315/8829/8828/10982/5155/9448/284361/3091/2260/1839	21
PMEC_D6	GO:0035023	regulation of Rho protein signal transduction	15/798	82/16875	5.97307e-06	0.000848347	0.000725032	1281/10161/3675/6091/397/2828/8829/10395/11214/56882/54922/2059/27/50650/396	15
PMEC_D6	GO:0021602	cranial nerve morphogenesis	9/798	30/16875	6.59164e-06	0.000910195	0.00077789	3212/9935/3213/6899/8829/3200/8828/2047/5205	9
PMEC_D6	GO:0014033	neural crest cell differentiation	16/798	94/16875	7.77212e-06	0.0010442	0.000892412	1906/4208/8854/5308/6899/652/4254/8829/2487/8828/57556/157506/5594/2296/9221/3091	16
PMEC_D6	GO:0043065	positive regulation of apoptotic process	46/798	493/16875	8.75736e-06	0.0011456	0.000979078	4208/7078/9353/388/10912/6421/8854/11117/6622/133/22822/10962/637/51330/4313/1984/652/6659/7040/3301/2487/3672/27166/10395/1075/23076/8682/694/9770/1965/596/8874/8851/7157/6347/4050/4170/9774/3202/1869/3725/835/1654/51083/7132/8692	46
PMEC_D6	GO:0048706	embryonic skeletal system development	19/798	128/16875	9.04687e-06	0.00115313	0.000985511	3212/3215/3214/3216/1280/7048/3213/6899/652/3199/3200/157506/6935/4325/6664/3217/3202/56243/25902	19
PMEC_D6	GO:1990830	cellular response to leukemia inhibitory factor	16/798	97/16875	1.1765e-05	0.0014621	0.00124957	64321/6723/4144/81848/29088/8322/3192/8828/84159/2494/4744/6428/6432/11156/2059/9774	16
PMEC_D6	GO:0048864	stem cell development	15/798	87/16875	1.26578e-05	0.00149949	0.00128153	1906/8854/5308/6899/652/4254/8829/8828/57556/157506/5594/596/2296/9221/3091	15
PMEC_D6	GO:2001234	negative regulation of apoptotic signaling pathway	27/798	230/16875	1.26692e-05	0.00149949	0.00128153	1280/637/598/652/5925/3315/8829/291/3301/27166/9709/7494/6880/8682/2395/596/28978/10105/4170/26155/10413/3091/55179/10197/1654/7466/972	27
PMEC_D6	GO:0042255	ribosome assembly	12/798	60/16875	1.98204e-05	0.00229133	0.00195827	23212/51154/1983/51388/1964/23246/51119/56342/4839/1654/23195/55299	12
PMEC_D6	GO:0000462	maturation of SSU-rRNA from tricistronic rRNA transcript (SSU-rRNA, 5.8S rRNA, LSU-rRNA)	9/798	34/16875	2.03799e-05	0.00230246	0.00196778	23212/23160/8602/10799/25879/84916/55127/9790/55720	9
PMEC_D6	GO:0045859	regulation of protein kinase activity	44/798	480/16875	2.12174e-05	0.00234382	0.00200312	1906/7026/25937/5154/6091/6622/1843/3265/7048/9647/9270/1958/5899/81848/894/7040/5925/3315/3301/3654/5575/8091/5155/9618/7070/9770/8851/54922/11140/3815/54619/143384/10252/1849/2146/2965/1654/5515/2260/79616/23560/5573/9175/8692	44
PMEC_D6	GO:0060840	artery development	16/798	102/16875	2.25686e-05	0.00243888	0.00208437	1281/1906/639/2022/6091/23462/7048/6899/652/6659/8829/1948/4016/2296/221395/84516	16
PMEC_D6	GO:0014032	neural crest cell development	14/798	81/16875	2.37979e-05	0.002517	0.00215113	1906/8854/5308/6899/652/4254/8829/8828/57556/157506/5594/2296/9221/3091	14
PMEC_D6	GO:0048844	artery morphogenesis	13/798	71/16875	2.44822e-05	0.00253543	0.00216689	1281/1906/639/2022/23462/7048/6899/652/6659/8829/1948/2296/221395	13
PMEC_D6	GO:0001570	vasculogenesis	14/798	82/16875	2.74677e-05	0.00278657	0.00238151	64321/51162/2022/677/133/23462/7048/3726/7040/8322/8829/54922/10413/947	14
PMEC_D6	GO:0030323	respiratory tube development	23/798	189/16875	3.08742e-05	0.00306951	0.00262333	1281/3675/5154/3488/2719/8854/84525/6431/7048/652/2324/83931/1981/4311/7068/9618/157506/6664/5594/10252/3202/10413/2355	23
PMEC_D6	GO:0010594	regulation of endothelial cell migration	21/798	164/16875	3.16124e-05	0.00308128	0.00263339	1906/10769/4208/7026/9353/388/2113/57381/9270/2324/7040/3315/8829/8828/5764/22846/5155/284361/79812/3091/2260	21
PMEC_D6	GO:0003170	heart valve development	13/798	73/16875	3.33134e-05	0.00309272	0.00264317	4208/639/9353/6091/11117/23462/7048/652/6659/7040/5925/8642/7132	13
PMEC_D6	GO:0043542	endothelial cell migration	25/798	216/16875	3.34044e-05	0.00309272	0.00264317	1906/10769/4208/7026/9353/388/6091/2113/57381/9270/2324/7040/3315/8829/8828/5764/22846/1948/5155/11156/1012/284361/79812/3091/2260	25
PMEC_D6	GO:0000460	maturation of 5.8S rRNA	9/798	36/16875	3.35963e-05	0.00309272	0.00264317	23212/51018/8602/84549/23246/10799/10200/54512/23481	9
PMEC_D6	GO:0051098	regulation of binding	28/798	257/16875	3.50787e-05	0.00317048	0.00270962	79822/51176/4830/51339/8751/23462/9270/5899/652/7074/7040/5925/8829/1981/2280/8091/1660/7122/5155/6664/8874/2296/10763/1869/3725/5515/23560/5914	28
PMEC_D6	GO:0060562	epithelial tube morphogenesis	33/798	331/16875	4.47096e-05	0.00396877	0.00339188	115908/64321/1906/4208/2022/9353/388/51176/2719/133/7048/652/7040/8829/7408/1948/10395/10959/157506/596/54922/8642/10252/1282/3217/55081/3202/79812/10413/3091/25902/9653/5914	33
PMEC_D6	GO:0070099	regulation of chemokine-mediated signaling pathway	5/798	10/16875	4.82423e-05	0.00420724	0.00359568	1906/9353/6091/10019/3091	5
PMEC_D6	GO:0002244	hematopoietic progenitor cell differentiation	18/798	132/16875	4.95967e-05	0.00425078	0.00363289	3214/23212/1052/3213/6886/652/4254/10019/6659/7040/51119/55326/596/2296/3815/7157/5914/8692	18
PMEC_D6	GO:0048010	vascular endothelial growth factor receptor signaling pathway	11/798	56/16875	5.22016e-05	0.0043982	0.00375889	6091/11117/79652/2324/8322/3315/8829/2887/2296/79812/3091	11
PMEC_D6	GO:0010586	miRNA metabolic process	15/798	98/16875	5.41837e-05	0.00448912	0.00383659	2113/3265/1958/652/4613/7040/1655/26354/5155/4790/23405/7157/3725/3091/5914	15
PMEC_D6	GO:0030947	regulation of vascular endothelial growth factor receptor signaling pathway	8/798	30/16875	5.58257e-05	0.00454933	0.00388805	6091/11117/79652/8322/8829/2887/79812/3091	8
PMEC_D6	GO:0072089	stem cell proliferation	16/798	110/16875	5.8394e-05	0.00468188	0.00400132	3214/64321/677/7048/4254/7040/3200/3192/8091/7073/6664/7157/10763/10413/2120/947	16
PMEC_D6	GO:0006413	translational initiation	17/798	122/16875	6.04338e-05	0.00476851	0.00407537	1982/8669/6451/3315/1981/1983/5611/6059/1964/10959/9689/1978/1965/8662/1979/1654/56919	17
PMEC_D6	GO:0060541	respiratory system development	24/798	211/16875	6.30807e-05	0.00483219	0.00412979	1281/3675/5154/51176/3488/2719/8854/84525/6431/7048/652/2324/83931/1981/4311/7068/157506/6664/5594/10252/3202/10413/2355/5914	24
PMEC_D6	GO:0048562	embryonic organ morphogenesis	30/798	294/16875	6.41505e-05	0.00483219	0.00412979	115908/3212/3215/3214/64321/1906/4208/2022/3216/9935/1280/7048/3213/6899/652/3199/2487/3200/10959/157506/6935/4325/6664/5594/3217/55081/3202/10413/3091/25902	30
PMEC_D6	GO:0030324	lung development	22/798	185/16875	6.47923e-05	0.00483219	0.00412979	1281/3675/5154/3488/2719/8854/84525/6431/7048/652/2324/83931/1981/4311/7068/157506/6664/5594/10252/3202/10413/2355	22
PMEC_D6	GO:0045936	negative regulation of phosphate metabolic process	34/798	352/16875	6.51291e-05	0.00483219	0.00412979	7026/25937/2022/5154/9353/6622/1843/9647/9270/81848/7040/5925/3315/3301/1981/5611/3192/2280/5575/5155/10959/7070/2887/142/9770/54922/10252/7157/1849/5511/5515/5573/140885/8692	34
PMEC_D6	GO:0010563	negative regulation of phosphorus metabolic process	34/798	353/16875	6.88997e-05	0.00503677	0.00430463	7026/25937/2022/5154/9353/6622/1843/9647/9270/81848/7040/5925/3315/3301/1981/5611/3192/2280/5575/5155/10959/7070/2887/142/9770/54922/10252/7157/1849/5511/5515/5573/140885/8692	34
PMEC_D6	GO:2000630	positive regulation of miRNA metabolic process	11/798	58/16875	7.32309e-05	0.00527581	0.00450892	2113/3265/1958/4613/7040/26354/5155/4790/7157/3725/3091	11
PMEC_D6	GO:0030336	negative regulation of cell migration	29/798	283/16875	7.83524e-05	0.00556414	0.00475535	1281/22998/4208/7026/2022/9353/388/4681/3488/6091/11117/397/4345/1843/8751/9270/652/7040/22846/10395/7122/7070/596/6347/5217/79812/23560/972/8692	29
PMEC_D6	GO:0003206	cardiac chamber morphogenesis	17/798	125/16875	8.23987e-05	0.00572353	0.00489156	4208/2022/9353/6091/23462/7048/6899/652/6659/7040/8829/2280/8828/6664/2296/7157/3091	17
PMEC_D6	GO:0000479	endonucleolytic cleavage of tricistronic rRNA transcript (SSU-rRNA, 5.8S rRNA, LSU-rRNA)	6/798	17/16875	8.66878e-05	0.00572353	0.00489156	23212/8602/23246/10799/9790/55720	6
PMEC_D6	GO:0010595	positive regulation of endothelial cell migration	15/798	102/16875	8.67958e-05	0.00572353	0.00489156	1906/10769/388/2113/57381/9270/2324/7040/3315/8829/8828/5155/284361/3091/2260	15
PMEC_D6	GO:0150115	cell-substrate junction organization	15/798	102/16875	8.67958e-05	0.00572353	0.00489156	22998/3987/9647/9270/8829/10395/10982/7070/9448/55920/596/8874/2824/3915/667	15
PMEC_D6	GO:0044703	multi-organism reproductive process	23/798	202/16875	8.76427e-05	0.00572353	0.00489156	7056/1906/639/3675/7026/3488/397/133/3485/4313/23764/3726/6696/5764/81539/25879/10959/55585/142/3490/596/2288/5914	23
PMEC_D6	GO:0003148	outflow tract septum morphogenesis	7/798	24/16875	8.78866e-05	0.00572353	0.00489156	2022/6091/7048/6899/652/8829/8828	7
PMEC_D6	GO:2000628	regulation of miRNA metabolic process	13/798	80/16875	8.97079e-05	0.00572353	0.00489156	2113/3265/1958/652/4613/7040/26354/5155/4790/7157/3725/3091/5914	13
PMEC_D6	GO:2001242	regulation of intrinsic apoptotic signaling pathway	21/798	176/16875	8.98079e-05	0.00572353	0.00489156	6421/637/598/1984/3315/3301/9709/7494/6880/142/596/7157/10105/4170/9774/26155/3091/1654/7466/259230/972	21
PMEC_D6	GO:0060411	cardiac septum morphogenesis	12/798	70/16875	9.76622e-05	0.0061453	0.00525203	2022/9353/6091/23462/7048/6899/652/6659/8829/8828/6664/7157	12
PMEC_D6	GO:0061614	miRNA transcription	12/798	71/16875	0.000112546	0.00699334	0.0059768	2113/1958/652/4613/7040/1655/26354/5155/7157/3725/3091/5914	12
PMEC_D6	GO:0000027	ribosomal large subunit assembly	7/798	25/16875	0.000117113	0.00704927	0.0060246	23212/51154/23246/56342/4839/23195/55299	7
PMEC_D6	GO:0003179	heart valve morphogenesis	11/798	61/16875	0.000118173	0.00704927	0.0060246	4208/9353/6091/11117/23462/7048/652/6659/7040/5925/8642	11
PMEC_D6	GO:0035904	aorta development	11/798	61/16875	0.000118173	0.00704927	0.0060246	1281/639/2022/6091/23462/7048/6899/6659/1948/4016/84516	11
PMEC_D6	GO:0008380	RNA splicing	39/798	439/16875	0.000120642	0.00704927	0.0060246	6421/6427/6426/6431/4858/4154/10929/7536/3192/3187/1655/10492/1660/80324/6880/6434/6428/6432/2521/10432/5935/23076/4904/79650/79622/4670/27339/10137/55119/84950/10081/5511/83759/51631/8896/5515/1665/11338/11171	39
PMEC_D6	GO:0001935	endothelial cell proliferation	19/798	154/16875	0.000122759	0.00704927	0.0060246	4208/51162/7026/8854/9270/652/2324/8829/8828/22846/5155/6347/1012/56005/284361/79812/3091/2260/947	19
PMEC_D6	GO:0043534	blood vessel endothelial cell migration	16/798	117/16875	0.000123756	0.00704927	0.0060246	10769/4208/9353/6091/2113/57381/9270/7040/3315/8829/22846/1948/5155/79812/3091/2260	16
PMEC_D6	GO:0090287	regulation of cellular response to growth factor stimulus	30/798	305/16875	0.000124791	0.00704927	0.0060246	3675/23089/2022/9353/4681/2719/6091/11117/79652/9315/652/81848/7040/8322/8829/23625/2280/57556/6935/2887/6664/11156/10252/7157/79812/80139/3091/7323/2260/11171	30
PMEC_D6	GO:0097193	intrinsic apoptotic signaling pathway	30/798	305/16875	0.000124791	0.00704927	0.0060246	6421/10962/3265/637/9647/598/1984/3315/3301/54205/1655/9709/7494/6880/142/596/7157/10105/4170/9774/1869/26155/79073/3091/835/1654/7466/259230/972/7132	30
PMEC_D6	GO:0006446	regulation of translational initiation	13/798	83/16875	0.000132154	0.00732045	0.00625636	1982/6451/3315/1981/1983/5611/10959/9689/1978/1965/8662/1979/1654	13
PMEC_D6	GO:0034976	response to endoplasmic reticulum stress	27/798	263/16875	0.000132537	0.00732045	0.00625636	258010/598/51465/23753/1981/5611/9709/81542/7494/7993/10959/4082/387923/1965/192683/596/7157/7327/55161/3725/821/1654/7466/550/51009/9919/84899	27
PMEC_D6	GO:0046578	regulation of Ras protein signal transduction	21/798	181/16875	0.000134218	0.00733186	0.00626611	1281/10161/3675/6091/397/2828/4254/81848/8829/10395/10982/26053/9448/11214/56882/54922/10252/2059/27/50650/396	21
PMEC_D6	GO:0060324	face development	10/798	52/16875	0.000137229	0.00735553	0.00628634	51176/8854/4313/3213/6899/84159/64651/7122/5594/5914	10
PMEC_D6	GO:0035924	cellular response to vascular endothelial growth factor stimulus	11/798	62/16875	0.000137611	0.00735553	0.00628634	6091/11117/9270/2324/3315/8829/8828/2619/57556/2296/11156	11
PMEC_D6	GO:0036490	regulation of translation in response to endoplasmic reticulum stress	5/798	12/16875	0.000140044	0.00740596	0.00632943	1981/5611/10959/1965/1654	5
PMEC_D6	GO:0007044	cell-substrate junction assembly	14/798	95/16875	0.000144644	0.00751514	0.00642275	22998/3987/9647/9270/8829/10395/7070/9448/55920/596/8874/2824/3915/667	14
PMEC_D6	GO:0007565	female pregnancy	21/798	182/16875	0.000145132	0.00751514	0.00642275	7056/639/3675/7026/3488/397/133/3485/4313/3726/6696/5764/81539/25879/10959/55585/142/3490/596/2288/5914	21
PMEC_D6	GO:0003176	aortic valve development	9/798	43/16875	0.000149523	0.00758446	0.00648199	9353/6091/11117/23462/7048/652/7040/5925/7132	9
PMEC_D6	GO:0038084	vascular endothelial growth factor signaling pathway	9/798	43/16875	0.000149523	0.00758446	0.00648199	6091/11117/2324/3315/8829/8828/57556/2296/11156	9
PMEC_D6	GO:0045765	regulation of angiogenesis	28/798	280/16875	0.000157027	0.00788465	0.00673854	10769/2022/388/11117/8038/133/2828/2113/57381/7048/3315/8829/23576/22846/6558/8091/7494/57556/7122/694/90139/2296/56005/284361/3202/10800/3091/947	28
PMEC_D6	GO:2000045	regulation of G1/S transition of mitotic cell cycle	19/798	157/16875	0.00015871	0.00788946	0.00674266	10769/51339/637/7027/894/5925/1981/596/7157/6347/1869/2146/835/9275/10197/1654/5515/2273/605	19
PMEC_D6	GO:0003158	endothelium development	17/798	132/16875	0.000162796	0.00801248	0.00684779	3215/64321/7026/388/23462/652/8322/8829/1903/7122/2701/694/6935/2947/947/4615/7132	17
PMEC_D6	GO:0060438	trachea development	6/798	19/16875	0.000175203	0.00853858	0.00729742	51176/7048/652/5594/3202/5914	6
PMEC_D6	GO:0031047	regulatory ncRNA-mediated gene silencing	17/798	133/16875	0.000178612	0.0086163	0.00736384	652/7040/1981/1655/1736/1660/6428/51593/7247/7073/57472/23405/7157/1994/56915/54512/1654	17
PMEC_D6	GO:0044706	multi-multicellular organism process	23/798	212/16875	0.000181769	0.0086163	0.00736384	7056/1906/639/3675/7026/3488/397/133/3485/4313/23764/3726/6696/5764/81539/25879/10959/55585/142/3490/596/2288/5914	23
PMEC_D6	GO:0001893	maternal placenta development	8/798	35/16875	0.000181998	0.0086163	0.00736384	639/7026/3726/6696/5764/25879/10959/142	8
PMEC_D6	GO:0051149	positive regulation of muscle cell differentiation	11/798	64/16875	0.000184732	0.00866325	0.00740397	1906/4208/2022/84525/6899/652/7040/1948/596/3815/3915	11
PMEC_D6	GO:1901342	regulation of vasculature development	28/798	283/16875	0.00018788	0.00869192	0.00742847	10769/2022/388/11117/8038/133/2828/2113/57381/7048/3315/8829/23576/22846/6558/8091/7494/57556/7122/694/90139/2296/56005/284361/3202/10800/3091/947	28
PMEC_D6	GO:0032956	regulation of actin cytoskeleton organization	31/798	327/16875	0.000188966	0.00869192	0.00742847	22998/1906/90952/23406/5154/9353/79822/10788/3265/9647/9270/8829/7408/10395/11013/961/829/6711/51474/11214/10092/10435/81873/8851/11135/10109/2059/2824/5217/27/5756	31
PMEC_D6	GO:0060425	lung morphogenesis	10/798	54/16875	0.000190589	0.00869192	0.00742847	6431/7048/652/83931/157506/6664/5594/10252/3202/10413	10
PMEC_D6	GO:2000146	negative regulation of cell motility	29/798	298/16875	0.000193213	0.00873147	0.00746227	1281/22998/4208/7026/2022/9353/388/4681/3488/6091/11117/397/4345/1843/8751/9270/652/7040/22846/10395/7122/7070/596/6347/5217/79812/23560/972/8692	29
PMEC_D6	GO:0001936	regulation of endothelial cell proliferation	17/798	134/16875	0.000195752	0.00876651	0.00749222	4208/51162/7026/8854/652/2324/8829/8828/22846/5155/6347/1012/56005/284361/79812/3091/2260	17
PMEC_D6	GO:0001763	morphogenesis of a branching structure	22/798	200/16875	0.000204395	0.00907187	0.00775319	1906/639/2022/5154/9353/51176/2719/133/7048/652/8829/10959/157506/596/54922/8642/10252/1282/3217/3202/10413/9175	22
PMEC_D6	GO:0016049	cell growth	41/798	483/16875	0.000217049	0.00954825	0.00816033	64321/1906/9353/3488/8751/3487/7048/1982/3475/7074/7040/214/5925/11007/8829/1981/6696/2487/8828/6446/57556/26053/25879/694/2395/3490/596/55210/7157/84275/10413/64769/54512/114804/1654/5515/2273/51009/9175/8692/1839	41
PMEC_D6	GO:0001836	release of cytochrome c from mitochondria	10/798	55/16875	0.00022321	0.00964849	0.00824599	10962/637/598/27166/2395/596/7157/10105/4170/79017	10
PMEC_D6	GO:0010718	positive regulation of epithelial to mesenchymal transition	10/798	55/16875	0.00022321	0.00964849	0.00824599	25937/2022/51176/7048/652/7074/7040/2296/80139/2146	10
PMEC_D6	GO:0031053	primary miRNA processing	6/798	20/16875	0.000240331	0.0102564	0.00876553	652/7040/1655/6428/51593/1654	6
PMEC_D6	GO:0001892	embryonic placenta development	13/798	88/16875	0.000241399	0.0102564	0.00876553	639/7026/51176/677/133/23462/51294/3726/22846/5155/10959/5594/3091	13
PMEC_D6	GO:0034248	regulation of amide metabolic process	40/798	470/16875	0.000244708	0.0103089	0.00881038	3488/677/6622/1982/1984/6451/6659/1611/3315/1981/1983/5611/3192/10492/1660/7866/6059/143244/10959/5935/9689/2107/4904/1978/1965/8662/9221/57472/7157/1994/56915/8301/94101/9933/115024/1979/83759/1654/7466/5914	40
PMEC_D6	GO:0000470	maturation of LSU-rRNA	7/798	28/16875	0.000254815	0.0103673	0.00886029	84365/51018/84549/23246/4839/23560/23481	7
PMEC_D6	GO:1903077	negative regulation of protein localization to plasma membrane	7/798	28/16875	0.000254815	0.0103673	0.00886029	598/7040/51225/10959/8301/10434/1445	7
PMEC_D6	GO:0043405	regulation of MAP kinase activity	17/798	137/16875	0.00025606	0.0103673	0.00886029	1906/5154/6091/1843/3265/81848/7040/3301/3654/5155/3815/10252/1849/2146/2260/9175/8692	17
PMEC_D6	GO:0071902	positive regulation of protein serine/threonine kinase activity	17/798	137/16875	0.00025606	0.0103673	0.00886029	1906/5154/6091/6622/3265/5899/894/7040/3654/8091/5155/3815/2146/1654/5515/2260/9175	17
PMEC_D6	GO:0060711	labyrinthine layer development	9/798	46/16875	0.000257281	0.0103673	0.00886029	51176/677/133/23462/51294/3726/22846/10959/5594	9
PMEC_D6	GO:0001890	placenta development	18/798	150/16875	0.000260218	0.0103673	0.00886029	639/7026/51176/677/133/23462/51294/3726/6696/5764/22846/5155/4311/25879/10959/142/5594/3091	18
PMEC_D6	GO:0040013	negative regulation of locomotion	31/798	333/16875	0.000260694	0.0103673	0.00886029	1281/22998/4208/7026/2022/9353/388/4681/3488/6091/11117/397/4345/1843/8751/9270/652/7040/8829/22846/10395/57556/7122/7070/596/6347/5217/79812/23560/972/8692	31
PMEC_D6	GO:0002040	sprouting angiogenesis	16/798	125/16875	0.000269641	0.0105803	0.00904235	10769/11082/9353/51176/6091/57381/9270/652/2324/7040/8829/1948/57556/90139/1012/79812	16
PMEC_D6	GO:0051216	cartilage development	22/798	204/16875	0.000271052	0.0105803	0.00904235	1281/1906/4208/1280/7048/3213/7045/652/7040/5925/2487/3200/8091/6935/54360/4094/3202/10865/3091/2355/5914/8692	22
PMEC_D6	GO:0006417	regulation of translation	36/798	410/16875	0.000272785	0.0105803	0.00904235	3488/677/1982/1984/6451/6659/1611/3315/1981/1983/5611/3192/10492/1660/7866/6059/143244/10959/5935/9689/2107/4904/1978/1965/8662/9221/57472/1994/56915/9933/115024/1979/83759/1654/7466/5914	36
PMEC_D6	GO:1905476	negative regulation of protein localization to membrane	8/798	37/16875	0.000274564	0.0105803	0.00904235	9270/598/7040/51225/10959/8301/10434/1445	8
PMEC_D6	GO:0008585	female gonad development	14/798	101/16875	0.000279434	0.0106851	0.00913195	2/7026/9353/4313/598/4254/63951/8322/84159/8204/596/2296/3815/835	14
PMEC_D6	GO:0001503	ossification	36/798	412/16875	0.000299414	0.0113161	0.00967123	115908/4208/25937/51176/3488/2719/1280/1052/4313/652/865/3726/9188/3199/6696/3192/1655/5764/55589/10492/1660/51119/4325/9770/6664/5594/596/2296/8642/2824/4037/10413/3091/2355/117581/23560	36
PMEC_D6	GO:0043535	regulation of blood vessel endothelial cell migration	13/798	90/16875	0.00030295	0.0113161	0.00967123	10769/4208/2113/57381/9270/7040/3315/8829/22846/5155/79812/3091/2260	13
PMEC_D6	GO:0003205	cardiac chamber development	19/798	165/16875	0.000303337	0.0113161	0.00967123	4208/639/2022/9353/6091/23462/7048/6899/652/6659/7040/8829/2280/8828/6664/2296/84516/7157/3091	19
PMEC_D6	GO:1905314	semi-lunar valve development	9/798	47/16875	0.000305042	0.0113161	0.00967123	9353/6091/11117/23462/7048/652/7040/5925/7132	9
PMEC_D6	GO:0150116	regulation of cell-substrate junction organization	11/798	68/16875	0.000320738	0.0118103	0.0100936	22998/3987/9647/9270/8829/10395/10982/7070/9448/55920/2824	11
PMEC_D6	GO:0051056	regulation of small GTPase mediated signal transduction	28/798	293/16875	0.000333386	0.0121021	0.010343	1281/10161/3675/9353/79822/6091/397/2828/8997/4254/7074/81848/8829/10395/10982/26053/23365/9448/11214/56882/57480/54922/10252/2059/27/57514/50650/396	28
PMEC_D6	GO:0003180	aortic valve morphogenesis	8/798	38/16875	0.000333532	0.0121021	0.010343	9353/6091/11117/23462/7048/652/7040/5925	8
PMEC_D6	GO:0007389	pattern specification process	39/798	462/16875	0.0003429	0.0123518	0.0105564	3212/3215/3214/64321/1906/2114/4208/7026/2022/4681/51176/3216/2719/6091/8854/9935/23462/7048/5308/3213/6899/652/3199/8829/3200/8828/6434/10959/6935/2296/8642/10252/7157/3217/55081/3202/55502/4212/3091	39
PMEC_D6	GO:0046579	positive regulation of Ras protein signal transduction	10/798	58/16875	0.000350391	0.0125309	0.0107094	1281/10161/6091/2828/4254/10982/26053/9448/11214/50650	10
PMEC_D6	GO:1901796	regulation of signal transduction by p53 class mediator	14/798	104/16875	0.00038009	0.0134959	0.0115342	23212/1984/56950/6659/1655/6446/6880/23246/596/7157/55003/133383/4839/972	14
PMEC_D6	GO:0003002	regionalization	36/798	418/16875	0.000393778	0.013836	0.0118248	3212/3215/3214/64321/1906/2114/4208/7026/2022/4681/51176/3216/2719/6091/8854/9935/23462/7048/5308/3213/6899/652/3199/8829/3200/8828/6434/10959/2296/10252/7157/3217/55081/3202/55502/3091	36
PMEC_D6	GO:0001945	lymph vessel development	7/798	30/16875	0.000403411	0.013836	0.0118248	7026/79652/6899/2324/22846/1948/2296	7
PMEC_D6	GO:1904376	negative regulation of protein localization to cell periphery	7/798	30/16875	0.000403411	0.013836	0.0118248	598/7040/51225/10959/8301/10434/1445	7
PMEC_D6	GO:0048661	positive regulation of smooth muscle cell proliferation	12/798	81/16875	0.000403584	0.013836	0.0118248	1906/10203/3488/4313/652/7040/3654/5155/1012/3725/4615/1839	12
PMEC_D6	GO:0072091	regulation of stem cell proliferation	12/798	81/16875	0.000403584	0.013836	0.0118248	64321/677/7048/4254/7040/3200/3192/8091/7073/6664/7157/10413	12
PMEC_D6	GO:1902893	regulation of miRNA transcription	11/798	70/16875	0.000415485	0.0139738	0.0119426	2113/1958/652/4613/7040/26354/5155/7157/3725/3091/5914	11
PMEC_D6	GO:0003279	cardiac septum development	14/798	105/16875	0.000419883	0.0139738	0.0119426	639/2022/9353/6091/23462/7048/6899/652/6659/8829/8828/6664/84516/7157	14
PMEC_D6	GO:0046545	development of primary female sexual characteristics	14/798	105/16875	0.000419883	0.0139738	0.0119426	2/7026/9353/4313/598/4254/63951/8322/84159/8204/596/2296/3815/835	14
PMEC_D6	GO:2001243	negative regulation of intrinsic apoptotic signaling pathway	14/798	105/16875	0.000419883	0.0139738	0.0119426	637/598/3315/3301/9709/7494/6880/596/10105/26155/3091/1654/7466/972	14
PMEC_D6	GO:0006935	chemotaxis	38/798	451/16875	0.000421659	0.0139738	0.0119426	1906/5154/112616/9353/4681/51176/6091/1843/3265/123920/4858/9647/4313/652/7074/7040/3315/8829/3672/8828/5764/1948/6558/9732/57556/5155/51119/2047/23768/5594/3815/6347/1012/10800/2260/57509/972/1839	38
PMEC_D6	GO:1901985	positive regulation of protein acetylation	6/798	22/16875	0.000426602	0.014044	0.0120026	6659/9188/26053/10865/9031/1654	6
PMEC_D6	GO:0042330	taxis	38/798	453/16875	0.000459267	0.0148647	0.012704	1906/5154/112616/9353/4681/51176/6091/1843/3265/123920/4858/9647/4313/652/7074/7040/3315/8829/3672/8828/5764/1948/6558/9732/57556/5155/51119/2047/23768/5594/3815/6347/1012/10800/2260/57509/972/1839	38
PMEC_D6	GO:0000082	G1/S transition of mitotic cell cycle	23/798	226/16875	0.000459458	0.0148647	0.012704	10769/51339/637/1019/7027/894/5925/1981/1978/5128/596/143384/7157/6347/1869/2146/835/9275/10197/1654/5515/2273/605	23
PMEC_D6	GO:0050679	positive regulation of epithelial cell proliferation	21/798	198/16875	0.00046302	0.0148647	0.012704	51162/4830/6431/3265/6899/652/2324/8829/8828/5764/7494/5155/6664/1012/56005/3915/284361/80139/10413/3091/2260	21
PMEC_D6	GO:0001558	regulation of cell growth	35/798	406/16875	0.000463495	0.0148647	0.012704	64321/1906/9353/3488/8751/3487/1982/3475/7040/5925/11007/8829/1981/6696/2487/6446/57556/694/2395/3490/596/55210/7157/84275/10413/64769/54512/114804/1654/5515/2273/51009/9175/8692/1839	35
PMEC_D6	GO:0006458	'de novo' protein folding	8/798	40/16875	0.000482446	0.0153733	0.0131387	23753/573/2280/27000/10808/7266/10576/972	8
PMEC_D6	GO:0001649	osteoblast differentiation	23/798	227/16875	0.000489031	0.0154078	0.0131681	115908/4208/25937/51176/3488/1052/652/865/3726/9188/3199/6696/3192/1655/10492/1660/9770/6664/4037/10413/2355/117581/23560	23
PMEC_D6	GO:0061138	morphogenesis of a branching epithelium	20/798	185/16875	0.000489726	0.0154078	0.0131681	1906/2022/5154/9353/51176/2719/133/7048/652/8829/10959/157506/596/54922/8642/10252/1282/3217/3202/10413	20
PMEC_D6	GO:0150117	positive regulation of cell-substrate junction organization	7/798	31/16875	0.000500029	0.015633	0.0133606	3987/9647/9270/8829/10982/7070/9448	7
PMEC_D6	GO:0070918	regulatory ncRNA processing	12/798	83/16875	0.00050701	0.0157522	0.0134624	652/7040/1655/1736/6428/51593/7247/23405/7157/56915/54512/1654	12
PMEC_D6	GO:0007346	regulation of mitotic cell cycle	40/798	488/16875	0.000521872	0.0161132	0.013771	65123/1906/10769/677/1843/51339/637/6886/1019/7027/652/894/5925/1981/3192/2619/5155/25847/55920/694/1978/11130/596/2296/6419/6990/7157/6347/64859/1869/4212/2146/835/9275/10197/1654/5515/2273/605/415116	40
PMEC_D6	GO:0010810	regulation of cell-substrate adhesion	22/798	214/16875	0.00052738	0.0161828	0.0138305	22998/3675/3987/11117/8751/151887/9647/9270/81848/8322/8829/10085/10395/5155/7070/9448/55920/596/8874/10109/2824/1012	22
PMEC_D6	GO:0045766	positive regulation of angiogenesis	18/798	160/16875	0.00057338	0.0173797	0.0148534	2022/388/11117/8038/133/2113/7048/3315/8829/23576/8091/7494/694/56005/284361/10800/3091/947	18
PMEC_D6	GO:1904018	positive regulation of vasculature development	18/798	160/16875	0.00057338	0.0173797	0.0148534	2022/388/11117/8038/133/2113/7048/3315/8829/23576/8091/7494/694/56005/284361/10800/3091/947	18
PMEC_D6	GO:0030833	regulation of actin filament polymerization	16/798	134/16875	0.000592996	0.0178653	0.0152685	90952/23406/9353/79822/7408/11013/829/6711/10092/10435/81873/11135/10109/2059/5217/5756	16
PMEC_D6	GO:0043489	RNA stabilization	11/798	73/16875	0.000600843	0.0179927	0.0153773	3192/10492/1736/1660/10949/2521/4234/4904/1994/1869/4615	11
PMEC_D6	GO:0014812	muscle cell migration	12/798	85/16875	0.000631879	0.0186968	0.0159791	4208/5154/9353/3488/9270/652/8829/9732/5155/2887/596/51177	12
PMEC_D6	GO:0048041	focal adhesion assembly	12/798	85/16875	0.000631879	0.0186968	0.0159791	22998/3987/9647/9270/8829/10395/7070/9448/55920/596/8874/2824	12
PMEC_D6	GO:0009952	anterior/posterior pattern specification	22/798	217/16875	0.000637204	0.0187428	0.0160184	3212/3215/3214/64321/2114/7026/51176/3216/2719/8854/23462/3213/6899/652/3199/3200/10959/2296/7157/3217/3202/55502	22
PMEC_D6	GO:0031330	negative regulation of cellular catabolic process	21/798	203/16875	0.000644226	0.0188379	0.0160997	7078/6622/1982/1611/1981/3192/3182/10492/1736/1660/10949/2521/4234/4904/596/54922/7157/1994/4170/1869/4615	21
PMEC_D6	GO:0006415	translational termination	5/798	16/16875	0.000659323	0.0189431	0.0161896	1984/54516/6059/143244/2107	5
PMEC_D6	GO:0006555	methionine metabolic process	5/798	16/16875	0.000659323	0.0189431	0.0161896	4507/6611/58478/4482/441024	5
PMEC_D6	GO:0072109	glomerular mesangium development	5/798	16/16875	0.000659323	0.0189431	0.0161896	2828/1958/652/5155/947	5
PMEC_D6	GO:0042326	negative regulation of phosphorylation	28/798	306/16875	0.000666516	0.0189431	0.0161896	7026/25937/2022/9353/6622/1843/9647/9270/81848/7040/5925/3315/3301/1981/5611/3192/5575/10959/7070/2887/9770/54922/10252/1849/5515/5573/140885/8692	28
PMEC_D6	GO:1902895	positive regulation of miRNA transcription	9/798	52/16875	0.000666877	0.0189431	0.0161896	2113/1958/4613/7040/26354/5155/7157/3725/3091	9
PMEC_D6	GO:0140467	integrated stress response signaling	8/798	42/16875	0.000681138	0.0192383	0.0164418	9935/1052/3726/10959/1965/4094/55161/3725	8
PMEC_D6	GO:0051893	regulation of focal adhesion assembly	10/798	63/16875	0.000693722	0.0193736	0.0165574	22998/3987/9647/9270/8829/10395/7070/9448/55920/2824	10
PMEC_D6	GO:0090109	regulation of cell-substrate junction assembly	10/798	63/16875	0.000693722	0.0193736	0.0165574	22998/3987/9647/9270/8829/10395/7070/9448/55920/2824	10
PMEC_D6	GO:1903312	negative regulation of mRNA metabolic process	13/798	98/16875	0.000700455	0.0194254	0.0166017	6431/3192/3182/10492/1660/10949/6432/2521/4904/1994/1869/11338/4615	13
PMEC_D6	GO:1902369	negative regulation of RNA catabolic process	12/798	86/16875	0.000703393	0.0194254	0.0166017	3192/3182/10492/1736/1660/10949/2521/4234/4904/1994/1869/4615	12
PMEC_D6	GO:0035162	embryonic hemopoiesis	6/798	24/16875	0.000709726	0.019492	0.0166587	7048/6886/4254/10019/3815/3091	6
PMEC_D6	GO:0043536	positive regulation of blood vessel endothelial cell migration	9/798	53/16875	0.000770133	0.0209358	0.0178926	10769/2113/57381/7040/3315/8829/5155/3091/2260	9
PMEC_D6	GO:0010717	regulation of epithelial to mesenchymal transition	13/798	99/16875	0.000772197	0.0209358	0.0178926	25937/2022/51176/7048/652/7074/7040/23187/2296/10252/80139/2146/5515	13
PMEC_D6	GO:0000377	RNA splicing, via transesterification reactions with bulged adenosine as nucleophile	27/798	294/16875	0.000780798	0.0209358	0.0178926	6421/6427/6426/6431/4858/10929/7536/3192/3187/1655/10492/1660/6434/6428/6432/10432/5935/79622/4670/27339/84950/83759/51631/8896/1665/11338/11171	27
PMEC_D6	GO:0000398	mRNA splicing, via spliceosome	27/798	294/16875	0.000780798	0.0209358	0.0178926	6421/6427/6426/6431/4858/10929/7536/3192/3187/1655/10492/1660/6434/6428/6432/10432/5935/79622/4670/27339/84950/83759/51631/8896/1665/11338/11171	27
PMEC_D6	GO:1902806	regulation of cell cycle G1/S phase transition	19/798	178/16875	0.000783354	0.0209358	0.0178926	10769/51339/637/7027/894/5925/1981/596/7157/6347/1869/2146/835/9275/10197/1654/5515/2273/605	19
PMEC_D6	GO:0051155	positive regulation of striated muscle cell differentiation	8/798	43/16875	0.00080265	0.0213367	0.0182353	1906/4208/84525/6899/652/7040/1948/596	8
PMEC_D6	GO:0072659	protein localization to plasma membrane	26/798	280/16875	0.000823493	0.0213516	0.018248	3675/9270/598/10098/7040/51225/23555/115827/6711/81619/284098/10959/288/51125/481/246329/8642/9341/64083/8301/10434/83786/1445/9919/129303/7132	26
PMEC_D6	GO:0003231	cardiac ventricle development	15/798	125/16875	0.000825058	0.0213516	0.018248	4208/639/2022/9353/6091/23462/7048/652/6659/7040/2280/6664/2296/84516/3091	15
PMEC_D6	GO:0036446	myofibroblast differentiation	4/798	10/16875	0.000828982	0.0213516	0.018248	7040/5925/142/2355	4
PMEC_D6	GO:0048703	embryonic viscerocranium morphogenesis	4/798	10/16875	0.000828982	0.0213516	0.018248	6899/3199/157506/25902	4
PMEC_D6	GO:0061299	retina vasculature morphogenesis in camera-type eye	4/798	10/16875	0.000828982	0.0213516	0.018248	57381/8322/8829/1282	4
PMEC_D6	GO:0070862	negative regulation of protein exit from endoplasmic reticulum	4/798	10/16875	0.000828982	0.0213516	0.018248	258010/51465/7327/51009	4
PMEC_D6	GO:0008064	regulation of actin polymerization or depolymerization	17/798	152/16875	0.000861672	0.0220792	0.0188698	90952/23406/9353/79822/7408/11013/829/6711/51474/10092/10435/81873/11135/10109/2059/5217/5756	17
PMEC_D6	GO:0031102	neuron projection regeneration	9/798	54/16875	0.000886042	0.0224801	0.0192124	133/9315/4313/6696/5764/7070/4747/596/8578	9
PMEC_D6	GO:0045446	endothelial cell differentiation	14/798	113/16875	0.00088636	0.0224801	0.0192124	3215/64321/7026/23462/652/8322/8829/1903/7122/694/6935/2947/4615/7132	14
PMEC_D6	GO:0051099	positive regulation of binding	15/798	126/16875	0.000896605	0.0226245	0.0193358	4830/51339/5899/652/7074/7040/5925/8829/1981/2280/1660/7122/2296/5515/5914	15
PMEC_D6	GO:0035909	aorta morphogenesis	7/798	34/16875	0.000904145	0.0226995	0.0194	1281/2022/23462/7048/6899/6659/1948	7
PMEC_D6	GO:1990778	protein localization to cell periphery	30/798	343/16875	0.000911471	0.0227685	0.0194589	3675/6622/3265/9270/598/10098/7040/1981/51225/23555/115827/6711/81619/284098/10959/81831/288/51125/481/246329/8642/9341/64083/8301/10434/83786/1445/9919/129303/7132	30
PMEC_D6	GO:0000375	RNA splicing, via transesterification reactions	27/798	298/16875	0.000956985	0.0237859	0.0203284	6421/6427/6426/6431/4858/10929/7536/3192/3187/1655/10492/1660/6434/6428/6432/10432/5935/79622/4670/27339/84950/83759/51631/8896/1665/11338/11171	27
PMEC_D6	GO:0051960	regulation of nervous system development	37/798	455/16875	0.000962668	0.0238081	0.0203473	9353/51176/145864/6091/23462/1982/3213/3475/7074/7040/5925/8322/8829/6696/5764/1075/57556/4311/51593/2047/7070/23768/6664/4747/3815/23405/7157/10800/55502/2146/10413/54674/3091/55179/7533/5914/9175	37
PMEC_D6	GO:0048754	branching morphogenesis of an epithelial tube	17/798	154/16875	0.000998178	0.0244431	0.02089	1906/2022/9353/51176/2719/7048/652/8829/157506/596/54922/8642/10252/1282/3217/3202/10413	17
PMEC_D6	GO:2001236	regulation of extrinsic apoptotic signaling pathway	17/798	154/16875	0.000998178	0.0244431	0.02089	7078/1280/637/51330/598/652/8829/8682/596/4050/4170/10413/55179/10197/1654/2260/8692	17
PMEC_D6	GO:0051057	positive regulation of small GTPase mediated signal transduction	10/798	66/16875	0.00100817	0.0245668	0.0209958	1281/10161/6091/2828/4254/10982/26053/9448/11214/50650	10
PMEC_D6	GO:0001933	negative regulation of protein phosphorylation	26/798	284/16875	0.00101387	0.024585	0.0210114	7026/25937/2022/9353/6622/1843/9647/9270/81848/7040/5925/3315/3301/1981/5611/5575/10959/7070/9770/54922/10252/1849/5515/5573/140885/8692	26
PMEC_D6	GO:0097191	extrinsic apoptotic signaling pathway	22/798	225/16875	0.00103217	0.0249074	0.0212869	7078/10962/1280/637/51330/598/652/4254/7040/8829/8682/596/4050/4170/10413/835/55179/10197/1654/2260/7132/8692	22
PMEC_D6	GO:0060537	muscle tissue development	34/798	409/16875	0.00104773	0.0251607	0.0215034	1281/1906/4208/7026/2022/51176/3488/8854/84525/23462/1958/1465/3475/6899/652/23764/7040/5925/3192/2280/1655/1948/2047/11214/9474/6664/596/246329/2296/10413/56261/2355/5573/5914	34
PMEC_D6	GO:0002062	chondrocyte differentiation	14/798	115/16875	0.00105484	0.0252097	0.0215452	1281/4208/1280/7048/7045/652/7040/5925/8091/54360/4094/10865/3091/2355	14
PMEC_D6	GO:0030832	regulation of actin filament length	17/798	155/16875	0.00107306	0.0255224	0.0218125	90952/23406/9353/79822/7408/11013/829/6711/51474/10092/10435/81873/11135/10109/2059/5217/5756	17
PMEC_D6	GO:0035196	miRNA processing	8/798	45/16875	0.00109775	0.0259854	0.0222082	652/7040/1655/6428/51593/23405/7157/1654	8
PMEC_D6	GO:0051894	positive regulation of focal adhesion assembly	6/798	26/16875	0.0011198	0.02618	0.0223745	3987/9647/9270/8829/7070/9448	6
PMEC_D6	GO:0071480	cellular response to gamma radiation	6/798	26/16875	0.0011198	0.02618	0.0223745	3265/598/1958/7157/10413/79073	6
PMEC_D6	GO:0071560	cellular response to transforming growth factor beta stimulus	24/798	256/16875	0.00112571	0.02618	0.0223745	1281/1906/4208/3675/23089/2022/3987/677/11117/9315/7048/7040/23625/2280/7122/6935/142/6664/10252/7157/80139/3725/11171/8692	24
PMEC_D6	GO:0050767	regulation of neurogenesis	32/798	379/16875	0.00112704	0.02618	0.0223745	9353/51176/145864/6091/23462/1982/3213/3475/7074/7040/5925/8322/8829/6696/5764/57556/4311/51593/7070/6664/4747/3815/23405/7157/10800/55502/2146/10413/3091/55179/7533/9175	32
PMEC_D6	GO:0016441	post-transcriptional gene silencing	10/798	67/16875	0.00113581	0.0262048	0.0223957	652/7040/1981/1660/7247/7073/57472/23405/7157/1994	10
PMEC_D6	GO:0051051	negative regulation of transport	34/798	411/16875	0.00113865	0.0262048	0.0223957	1906/258010/6622/4345/9647/9270/51465/79693/55691/961/8609/2171/10971/8682/9474/2887/288/8291/192683/596/4790/9341/2824/80763/10105/7327/8301/10434/1445/51009/415116/140885/972/7132	34
PMEC_D6	GO:0043254	regulation of protein-containing complex assembly	34/798	413/16875	0.0012364	0.028082	0.024	90952/23406/9353/79822/258010/6622/51339/637/6886/5899/7040/5925/1981/7408/11013/829/6711/10092/10435/8874/81873/8851/54922/2288/11135/10109/7157/2059/5217/5756/1654/5515/56919/4615	34
PMEC_D6	GO:0051100	negative regulation of binding	14/798	117/16875	0.00124943	0.028082	0.024	79822/51176/51339/8751/23462/9270/5899/8091/5155/6664/10763/1869/3725/23560	14
PMEC_D6	GO:0072331	signal transduction by p53 class mediator	18/798	171/16875	0.00124999	0.028082	0.024	10769/23212/1984/56950/6659/1655/6446/6880/23246/596/7157/55003/133383/1869/79073/835/4839/972	18
PMEC_D6	GO:0060439	trachea morphogenesis	4/798	11/16875	0.00125411	0.028082	0.024	7048/652/5594/3202	4
PMEC_D6	GO:0070934	CRD-mediated mRNA stabilization	4/798	11/16875	0.00125411	0.028082	0.024	3192/10492/1660/4904	4
PMEC_D6	GO:1904238	pericyte cell differentiation	4/798	11/16875	0.00125411	0.028082	0.024	2828/652/5155/947	4
PMEC_D6	GO:0032970	regulation of actin filament-based process	31/798	367/16875	0.00132801	0.0296032	0.0253001	22998/1906/90952/23406/5154/9353/79822/10788/3265/9647/9270/8829/7408/10395/11013/961/829/6711/51474/11214/10092/10435/81873/8851/11135/10109/2059/2824/5217/27/5756	31
PMEC_D6	GO:1904738	vascular associated smooth muscle cell migration	6/798	27/16875	0.00138283	0.0306878	0.0262271	4208/3488/652/9732/5155/2887	6
PMEC_D6	GO:0032271	regulation of protein polymerization	20/798	202/16875	0.00147149	0.0325101	0.0277844	90952/23406/9353/79822/6622/7408/11013/829/6711/10092/10435/8874/81873/8851/2288/11135/10109/2059/5217/5756	20
PMEC_D6	GO:0060135	maternal process involved in female pregnancy	9/798	58/16875	0.00149951	0.0329825	0.0281882	639/3675/7026/3726/6696/5764/25879/10959/142	9
PMEC_D6	GO:0043001	Golgi to plasma membrane protein transport	7/798	37/16875	0.00152982	0.033501	0.0286313	6711/288/51125/9341/64083/10434/1445	7
PMEC_D6	GO:0071559	response to transforming growth factor beta	24/798	262/16875	0.00154385	0.033561	0.0286826	1281/1906/4208/3675/23089/2022/3987/677/11117/9315/7048/7040/23625/2280/7122/6935/142/6664/10252/7157/80139/3725/11171/8692	24
PMEC_D6	GO:0001656	metanephros development	12/798	94/16875	0.00155752	0.033561	0.0286826	64321/25937/5154/2719/1958/652/5155/157506/596/10252/10413/947	12
PMEC_D6	GO:0060716	labyrinthine layer blood vessel development	5/798	19/16875	0.00155956	0.033561	0.0286826	23462/3726/22846/10959/5594	5
PMEC_D6	GO:0061298	retina vasculature development in camera-type eye	5/798	19/16875	0.00155956	0.033561	0.0286826	57381/8322/8829/1282/3091	5
PMEC_D6	GO:0046660	female sex differentiation	14/798	120/16875	0.00159705	0.0341338	0.0291721	2/7026/9353/4313/598/4254/63951/8322/84159/8204/596/2296/3815/835	14
PMEC_D6	GO:0000380	alternative mRNA splicing, via spliceosome	10/798	70/16875	0.00159991	0.0341338	0.0291721	6421/6426/6431/4858/3192/1655/1660/6434/4670/11171	10
PMEC_D6	GO:0044843	cell cycle G1/S phase transition	23/798	248/16875	0.00162974	0.0346215	0.029589	10769/51339/637/1019/7027/894/5925/1981/1978/5128/596/143384/7157/6347/1869/2146/835/9275/10197/1654/5515/2273/605	23
PMEC_D6	GO:0030970	retrograde protein transport, ER to cytosol	6/798	28/16875	0.00169048	0.035437	0.030286	258010/51465/9709/7327/550/51009	6
PMEC_D6	GO:1903513	endoplasmic reticulum to cytosol transport	6/798	28/16875	0.00169048	0.035437	0.030286	258010/51465/9709/7327/550/51009	6
PMEC_D6	GO:0001755	neural crest cell migration	9/798	59/16875	0.00169664	0.035437	0.030286	1906/5308/6899/652/4254/8829/8828/57556/3091	9
PMEC_D6	GO:0035194	regulatory ncRNA-mediated post-transcriptional gene silencing	9/798	59/16875	0.00169664	0.035437	0.030286	652/7040/1981/1660/7247/7073/57472/7157/1994	9
PMEC_D6	GO:0021915	neural tube development	17/798	162/16875	0.00174307	0.0361686	0.0309111	115908/64321/8854/677/133/51339/652/7040/7408/10395/10959/4082/8642/55081/3091/25902/5914	17
PMEC_D6	GO:1903311	regulation of mRNA metabolic process	26/798	295/16875	0.00174622	0.0361686	0.0309111	677/6431/4858/7536/3192/1655/3182/8761/10492/9667/1660/6434/10949/6428/6432/2521/5935/4904/27339/57472/1994/56915/115024/1869/11338/4615	26
PMEC_D6	GO:0045785	positive regulation of cell adhesion	37/798	471/16875	0.00177646	0.0366422	0.0313159	3675/22915/51176/9435/3987/11117/2113/151887/7048/9647/9270/3485/4254/865/6659/8829/10085/3566/1948/3654/7494/961/5155/10808/7070/9448/288/8874/10109/6347/1012/3915/27/1445/140885/5914/972	37
PMEC_D6	GO:0014909	smooth muscle cell migration	10/798	71/16875	0.00178498	0.0366658	0.0313361	4208/5154/9353/3488/652/8829/9732/5155/2887/596	10
PMEC_D6	GO:0000727	double-strand break repair via break-induced replication	4/798	12/16875	0.00181115	0.0367514	0.0314092	51659/4176/4172/4171	4
PMEC_D6	GO:1900152	negative regulation of nuclear-transcribed mRNA catabolic process, deadenylation-dependent decay	4/798	12/16875	0.00181115	0.0367514	0.0314092	3192/10492/1660/4904	4
PMEC_D6	GO:0051147	regulation of muscle cell differentiation	15/798	135/16875	0.00181132	0.0367514	0.0314092	1906/4208/2022/84525/6899/652/7040/1948/7494/5155/6935/596/3815/3915/2146	15
PMEC_D6	GO:0006397	mRNA processing	37/798	473/16875	0.00191159	0.0385203	0.032921	6421/6427/677/6426/6431/4858/4154/10929/7536/3192/3187/1655/10492/9667/1660/80324/6434/10949/6428/51593/6432/10432/5935/23076/4904/79622/4670/27339/55119/84950/5511/83759/51631/8896/1665/11338/11171	37
PMEC_D6	GO:0060350	endochondral bone morphogenesis	9/798	60/16875	0.001914	0.0385203	0.032921	1281/4208/1280/7048/652/4325/2296/2355/5914	9
PMEC_D6	GO:0010171	body morphogenesis	8/798	49/16875	0.00194486	0.0385996	0.0329888	51176/2719/4313/6899/84159/64651/7122/23187	8
PMEC_D6	GO:0010332	response to gamma radiation	8/798	49/16875	0.00194486	0.0385996	0.0329888	3265/598/1958/142/596/7157/10413/79073	8
PMEC_D6	GO:0048286	lung alveolus development	8/798	49/16875	0.00194486	0.0385996	0.0329888	5154/3488/84525/652/2324/83931/3202/2355	8
PMEC_D6	GO:0098781	ncRNA transcription	15/798	136/16875	0.00194927	0.0385996	0.0329888	2971/2113/1958/84365/652/4613/7040/1655/112495/26354/5155/7157/3725/3091/5914	15
PMEC_D6	GO:0035050	embryonic heart tube development	11/798	84/16875	0.00196014	0.0385996	0.0329888	64321/1906/4208/2022/7048/5308/10959/2296/55081/10413/3091	11
PMEC_D6	GO:0043484	regulation of RNA splicing	18/798	178/16875	0.00196564	0.0385996	0.0329888	6426/6431/4858/4154/7536/3192/3187/1655/6880/6434/6428/6432/2521/5935/23076/27339/10137/11338	18
PMEC_D6	GO:1903828	negative regulation of protein localization	20/798	207/16875	0.0019723	0.0385996	0.0329888	258010/4345/9647/9270/598/51465/30851/7040/3301/51225/55691/8609/10959/2824/7327/8301/10434/1445/51009/415116	20
PMEC_D6	GO:0050765	negative regulation of phagocytosis	5/798	20/16875	0.00199931	0.0388225	0.0331793	961/9474/8291/1445/140885	5
PMEC_D6	GO:0060973	cell migration involved in heart development	5/798	20/16875	0.00199931	0.0388225	0.0331793	1906/2022/5308/652/8642	5
PMEC_D6	GO:0045926	negative regulation of growth	22/798	237/16875	0.00201198	0.0389165	0.0332597	64321/9353/3488/2719/8751/3475/7040/5925/11007/8829/6696/2487/57556/694/2395/596/7157/3091/1654/5515/2273/8692	22
PMEC_D6	GO:0010811	positive regulation of cell-substrate adhesion	14/798	123/16875	0.00202168	0.0389525	0.0332904	3675/3987/11117/151887/9647/9270/8829/10085/5155/7070/9448/8874/10109/1012	14
PMEC_D6	GO:0007229	integrin-mediated signaling pathway	13/798	110/16875	0.00205848	0.0395086	0.0337656	1281/3675/3987/8751/9270/8829/3672/5764/961/7070/55920/3915/667	13
PMEC_D6	GO:1901888	regulation of cell junction assembly	20/798	208/16875	0.00208808	0.0398374	0.0340467	22998/4208/3987/84525/6622/9647/9270/8829/1981/51225/10395/7122/2047/7070/9448/55920/23768/10160/2824/54674	20
PMEC_D6	GO:0033673	negative regulation of kinase activity	18/798	179/16875	0.00209165	0.0398374	0.0340467	7026/25937/6622/1843/9647/9270/81848/5925/3315/3301/3192/5575/7070/54922/10252/1849/5573/8692	18
PMEC_D6	GO:1902903	regulation of supramolecular fiber organization	31/798	378/16875	0.00210928	0.0400201	0.0342028	22998/1906/90952/23406/9353/79822/11117/6622/9647/9270/5925/8829/7408/10395/11013/961/829/6711/51474/11214/10092/10435/8874/81873/8851/2288/11135/10109/2059/5217/5756	31
PMEC_D6	GO:0030041	actin filament polymerization	17/798	165/16875	0.00212281	0.0401236	0.0342913	90952/23406/9353/79822/7408/11013/829/6711/10092/10435/81873/11135/10109/2059/5217/5756/10093	17
PMEC_D6	GO:0051145	smooth muscle cell differentiation	9/798	61/16875	0.00215303	0.0403877	0.034517	4208/2022/133/79652/23462/652/5155/6935/3815	9
PMEC_D6	GO:0090497	mesenchymal cell migration	9/798	61/16875	0.00215303	0.0403877	0.034517	1906/5308/6899/652/4254/8829/8828/57556/3091	9
PMEC_D6	GO:0035195	miRNA-mediated post-transcriptional gene silencing	8/798	50/16875	0.0022212	0.0415097	0.0354759	652/7040/1981/1660/7073/57472/7157/1994	8
PMEC_D6	GO:0050920	regulation of chemotaxis	21/798	224/16875	0.00223215	0.041558	0.0355172	1906/9353/4681/6091/1843/4858/9647/7074/7040/3315/8829/5764/1948/57556/5155/5594/6347/1012/2260/57509/972	21
PMEC_D6	GO:0006469	negative regulation of protein kinase activity	17/798	166/16875	0.00226385	0.041991	0.0358873	7026/25937/6622/1843/9647/9270/81848/5925/3315/3301/5575/7070/54922/10252/1849/5573/8692	17
PMEC_D6	GO:0031400	negative regulation of protein modification process	33/798	413/16875	0.00234599	0.0433528	0.0370511	7026/25937/2022/9353/6622/1843/9647/9270/81848/6659/7040/5925/3315/3301/1981/5611/2280/5575/55859/10959/7070/9474/9770/54922/10252/1849/5511/5515/11338/23560/5573/140885/8692	33
PMEC_D6	GO:0043406	positive regulation of MAP kinase activity	11/798	86/16875	0.00237086	0.0436502	0.0373053	1906/5154/6091/3265/7040/3654/5155/3815/2146/2260/9175	11
PMEC_D6	GO:0031589	cell-substrate adhesion	29/798	349/16875	0.00238452	0.0437396	0.0373817	1281/22998/3675/3987/11117/8751/151887/9647/9270/7074/81848/8322/8829/10085/3672/10395/5155/2047/7070/9448/55920/596/8874/10109/9341/2824/1012/3915/947	29
PMEC_D6	GO:0022618	protein-RNA complex assembly	19/798	196/16875	0.00243155	0.0438015	0.0374346	6426/6431/23212/8669/51154/1983/7536/1660/6880/23246/27339/8662/23405/56342/4839/51631/23195/11171/55299	19
PMEC_D6	GO:0030856	regulation of epithelial cell differentiation	16/798	153/16875	0.00243297	0.0438015	0.0374346	25937/677/6431/652/23764/2487/1903/7122/8609/694/6935/2296/10252/2146/10413/7132	16
PMEC_D6	GO:1902373	negative regulation of mRNA catabolic process	10/798	74/16875	0.00244618	0.0438015	0.0374346	3192/3182/10492/1660/10949/2521/4904/1994/1869/4615	10
PMEC_D6	GO:0032781	positive regulation of ATP-dependent activity	7/798	40/16875	0.00244997	0.0438015	0.0374346	23234/29128/3192/1660/481/6419/5217	7
PMEC_D6	GO:0017145	stem cell division	6/798	30/16875	0.00245838	0.0438015	0.0374346	3214/64321/81606/25937/26354/7073	6
PMEC_D6	GO:0060674	placenta blood vessel development	6/798	30/16875	0.00245838	0.0438015	0.0374346	7026/23462/3726/22846/10959/5594	6
PMEC_D6	GO:0061437	renal system vasculature development	6/798	30/16875	0.00245838	0.0438015	0.0374346	2828/1958/652/8829/5155/947	6
PMEC_D6	GO:0061440	kidney vasculature development	6/798	30/16875	0.00245838	0.0438015	0.0374346	2828/1958/652/8829/5155/947	6
PMEC_D6	GO:0006596	polyamine biosynthetic process	4/798	13/16875	0.00251889	0.0441636	0.037744	4953/6723/6611/262	4
PMEC_D6	GO:1901862	negative regulation of muscle tissue development	4/798	13/16875	0.00251889	0.0441636	0.037744	51176/3488/652/7040	4
PMEC_D6	GO:1904152	regulation of retrograde protein transport, ER to cytosol	4/798	13/16875	0.00251889	0.0441636	0.037744	258010/51465/7327/51009	4
PMEC_D6	GO:1905209	positive regulation of cardiocyte differentiation	4/798	13/16875	0.00251889	0.0441636	0.037744	4208/652/7040/1948	4
PMEC_D6	GO:0043555	regulation of translation in response to stress	5/798	21/16875	0.00252312	0.0441636	0.037744	1981/5611/10959/1965/1654	5
PMEC_D6	GO:0032535	regulation of cellular component size	30/798	367/16875	0.00259015	0.0451777	0.0386107	1906/90952/23406/9353/79822/51652/1982/3475/8829/6696/7408/119032/6558/11013/829/6711/57556/51474/10092/4747/10435/81873/11135/10109/2059/5217/8301/5756/57403/9175	30
PMEC_D6	GO:0021545	cranial nerve development	9/798	63/16875	0.00270216	0.0468028	0.0399996	3212/9935/3213/6899/8829/3200/8828/2047/5205	9
PMEC_D6	GO:0043462	regulation of ATP-dependent activity	9/798	63/16875	0.00270216	0.0468028	0.0399996	23234/29128/3192/1660/481/6419/7157/5217/10105	9
PMEC_D6	GO:0050684	regulation of mRNA processing	14/798	127/16875	0.00272937	0.0471101	0.0402622	677/6431/4858/7536/3192/1655/9667/1660/6434/6428/6432/5935/27339/11338	14
PMEC_D6	GO:0072006	nephron development	16/798	155/16875	0.00277501	0.0477321	0.0407938	4208/3675/25937/2719/2828/1958/652/5155/29927/596/2296/8642/3217/10413/9653/947	16
PMEC_D6	GO:0060412	ventricular septum morphogenesis	7/798	41/16875	0.00283602	0.0486132	0.0415469	9353/6091/23462/7048/652/6659/6664	7
PMEC_D6	GO:0048146	positive regulation of fibroblast proliferation	8/798	52/16875	0.00286571	0.0489428	0.0418285	5154/3265/1019/1660/5155/1869/2355/972	8
PMEC_D6	GO:0019080	viral gene expression	12/798	101/16875	0.00288014	0.0489428	0.0418285	51176/81603/6482/8091/1660/23076/9474/8662/2589/4247/3725/821	12
PMEC_D6	GO:0120032	regulation of plasma membrane bounded cell projection assembly	19/798	199/16875	0.00288478	0.0489428	0.0418285	9353/3265/8829/51225/26053/8814/55920/9474/10435/10801/3815/11135/10109/2059/5217/5205/5756/378/10413	19
PMEC_D6	GO:0048771	tissue remodeling	17/798	170/16875	0.00290877	0.0490884	0.041953	115908/4208/3488/4313/2324/7040/6696/3200/5764/9474/9770/4790/2296/7157/3091/1445/2355	17
PMEC_D6	GO:0030878	thyroid gland development	6/798	31/16875	0.00292839	0.0490884	0.041953	1906/3213/6899/3200/5594/3202	6
PMEC_D6	GO:0060325	face morphogenesis	6/798	31/16875	0.00292839	0.0490884	0.041953	51176/4313/6899/84159/64651/7122	6
PMEC_D6	GO:0010639	negative regulation of organelle organization	29/798	354/16875	0.00293286	0.0490884	0.041953	9353/79822/6622/1843/598/652/291/3192/27166/10395/11013/829/6711/10432/51474/2395/142/11130/8874/28978/2288/6419/7157/2059/5217/10105/5756/10413/9031	29
PMEC_D6	GO:0030308	negative regulation of cell growth	18/798	185/16875	0.00299869	0.0499649	0.0427021	64321/9353/8751/3475/7040/5925/11007/8829/6696/2487/57556/694/596/7157/1654/5515/2273/8692	18
PMEC_D6	GO:0014910	regulation of smooth muscle cell migration	9/798	64/16875	0.00301538	0.0499649	0.0427021	4208/5154/9353/3488/652/8829/9732/5155/596	9
PMEC_D6	GO:0048255	mRNA stabilization	9/798	64/16875	0.00301538	0.0499649	0.0427021	3192/10492/1660/10949/2521/4904/1994/1869/4615	9
CMEC_MT	GO:0050878	regulation of body fluid levels	1979-10-01	363/16875	7.22251e-06	0.0147917	0.0127268	2192/2039/5777/187/6779/9002/5155/8835/2207/948	10
CMEC_MT	GO:0071248	cellular response to metal ion	1979-07-01	196/16875	3.66383e-05	0.0194707	0.0167527	1543/2039/1027/7020/4318/1728/1393	7
CMEC_MT	GO:0050678	regulation of epithelial cell proliferation	1979-09-01	354/16875	4.01572e-05	0.0194707	0.0167527	9500/1027/6387/187/1482/7026/7538/5155/6664	9
CMEC_MT	GO:0019430	removal of superoxide radicals	1979-03-01	18/16875	7.66004e-05	0.0194707	0.0167527	1728/2643/948	3
CMEC_MT	GO:0007596	blood coagulation	1979-07-01	224/16875	8.5198e-05	0.0194707	0.0167527	2192/2039/5777/9002/5155/2207/948	7
CMEC_MT	GO:0071241	cellular response to inorganic substance	1979-07-01	224/16875	8.5198e-05	0.0194707	0.0167527	1543/2039/1027/7020/4318/1728/1393	7
CMEC_MT	GO:0050817	coagulation	1979-07-01	228/16875	9.51663e-05	0.0194707	0.0167527	2192/2039/5777/9002/5155/2207/948	7
CMEC_MT	GO:0008015	blood circulation	1979-10-01	495/16875	0.000101154	0.0194707	0.0167527	57413/2257/9424/624/6387/1482/7026/7122/5155/2643	10
CMEC_MT	GO:0007599	hemostasis	1979-07-01	231/16875	0.00010325	0.0194707	0.0167527	2192/2039/5777/9002/5155/2207/948	7
CMEC_MT	GO:0071450	cellular response to oxygen radical	1979-03-01	20/16875	0.000106295	0.0194707	0.0167527	1728/2643/948	3
CMEC_MT	GO:0071451	cellular response to superoxide	1979-03-01	20/16875	0.000106295	0.0194707	0.0167527	1728/2643/948	3
CMEC_MT	GO:0045736	negative regulation of cyclin-dependent protein serine/threonine kinase activity	1979-03-01	21/16875	0.000123594	0.0194707	0.0167527	1027/7026/1029	3
CMEC_MT	GO:1904030	negative regulation of cyclin-dependent protein kinase activity	1979-03-01	21/16875	0.000123594	0.0194707	0.0167527	1027/7026/1029	3
CMEC_MT	GO:0000303	response to superoxide	1979-03-01	23/16875	0.000163468	0.0211217	0.0181732	1728/2643/948	3
CMEC_MT	GO:0016338	calcium-independent cell-cell adhesion via plasma membrane cell-adhesion molecules	1979-03-01	23/16875	0.000163468	0.0211217	0.0181732	24146/7122/1366	3
CMEC_MT	GO:0050673	epithelial cell proliferation	1979-09-01	426/16875	0.000165013	0.0211217	0.0181732	9500/1027/6387/187/1482/7026/7538/5155/6664	9
CMEC_MT	GO:0032355	response to estradiol	1979-05-01	112/16875	0.000179504	0.0211845	0.0182272	1027/7026/1728/8835/1393	5
CMEC_MT	GO:0000305	response to oxygen radical	1979-03-01	24/16875	0.000186192	0.0211845	0.0182272	1728/2643/948	3
CMEC_MT	GO:0031589	cell-substrate adhesion	1979-08-01	349/16875	0.000224587	0.0236581	0.0203555	2192/2039/5155/285613/1305/4059/1029/948	8
CMEC_MT	GO:0045936	negative regulation of phosphate metabolic process	1979-08-01	352/16875	0.00023798	0.0236581	0.0203555	2192/2039/5777/1027/624/7026/5155/1029	8
CMEC_MT	GO:0010563	negative regulation of phosphorus metabolic process	1979-08-01	353/16875	0.000242588	0.0236581	0.0203555	2192/2039/5777/1027/624/7026/5155/1029	8
CMEC_MT	GO:0001933	negative regulation of protein phosphorylation	1979-07-01	284/16875	0.000366012	0.0340724	0.029316	2192/2039/5777/1027/624/7026/1029	7
CMEC_MT	GO:0043270	positive regulation of monoatomic ion transport	1979-06-01	209/16875	0.000440284	0.0379005	0.0326097	2257/6387/187/1482/9002/5155	6
CMEC_MT	GO:0042573	retinoic acid metabolic process	1979-03-01	32/16875	0.000444147	0.0379005	0.0326097	5947/1543/29785	3
CMEC_MT	GO:0010810	regulation of cell-substrate adhesion	1979-06-01	214/16875	0.000498959	0.0408747	0.0351687	2192/2039/5155/285613/1029/948	6
CMEC_MT	GO:0042326	negative regulation of phosphorylation	1979-07-01	306/16875	0.000571557	0.0437839	0.0376718	2192/2039/5777/1027/624/7026/1029	7
CMEC_MT	GO:0072593	reactive oxygen species metabolic process	1979-06-01	220/16875	0.000577229	0.0437839	0.0376718	1543/7020/1728/5155/2643/948	6
PMEC_MT	GO:0048706	embryonic skeletal system development	12/198	128/16875	3.52422e-08	9.22443e-05	7.25719e-05	1280/3218/3217/3214/5087/3219/1301/3975/7048/1277/3213/4325	12
PMEC_MT	GO:0048705	skeletal system morphogenesis	15/198	228/16875	8.10443e-08	9.22443e-05	7.25719e-05	1280/3218/3217/2296/3214/6781/3219/1301/7010/85301/3975/7048/1277/3213/4325	15
PMEC_MT	GO:0048568	embryonic organ development	21/198	451/16875	8.22386e-08	9.22443e-05	7.25719e-05	115908/1280/3218/3217/23493/2296/1906/3214/5087/8323/3219/1301/1889/1028/85301/3975/7048/4669/3213/2625/4325	21
PMEC_MT	GO:0051216	cartilage development	14/198	204/16875	1.32133e-07	0.00010192	8.0184e-05	1280/633/960/1906/4094/6781/1301/650/85301/7048/864/1277/3213/2625	14
PMEC_MT	GO:0048704	embryonic skeletal system morphogenesis	10/198	94/16875	1.51441e-07	0.00010192	8.0184e-05	1280/3218/3217/3214/3219/1301/3975/7048/3213/4325	10
PMEC_MT	GO:0001503	ossification	19/198	412/16875	4.08462e-07	0.000173294	0.000136336	115908/1280/6696/9902/2296/3572/6781/3488/5087/1301/7010/650/1052/1462/6272/864/1277/1213/4325	19
PMEC_MT	GO:0007596	blood coagulation	14/198	224/16875	4.15672e-07	0.000173294	0.000136336	7057/966/348/7980/7035/1906/3572/8323/2151/2150/5578/953/5329/10855	14
PMEC_MT	GO:0060350	endochondral bone morphogenesis	8/198	60/16875	4.73234e-07	0.000173294	0.000136336	1280/2296/6781/7010/85301/7048/1277/4325	8
PMEC_MT	GO:0071559	response to transforming growth factor beta	15/198	262/16875	4.89683e-07	0.000173294	0.000136336	23625/7057/1906/94031/79674/64838/650/1028/3693/9839/7048/5654/864/1277/5138	15
PMEC_MT	GO:0050817	coagulation	14/198	228/16875	5.14988e-07	0.000173294	0.000136336	7057/966/348/7980/7035/1906/3572/8323/2151/2150/5578/953/5329/10855	14
PMEC_MT	GO:0007599	hemostasis	14/198	231/16875	6.02942e-07	0.000184446	0.00014511	7057/966/348/7980/7035/1906/3572/8323/2151/2150/5578/953/5329/10855	14
PMEC_MT	GO:0048562	embryonic organ morphogenesis	15/198	294/16875	2.07875e-06	0.000561465	0.000441725	115908/1280/3218/3217/1906/3214/8323/3219/1301/3975/7048/4669/3213/2625/4325	15
PMEC_MT	GO:0003206	cardiac chamber morphogenesis	10/198	125/16875	2.16911e-06	0.000561465	0.000441725	23493/2296/9353/2627/1301/7010/650/7048/4669/2625	10
PMEC_MT	GO:0060840	artery development	9/198	102/16875	3.14154e-06	0.000755092	0.000594058	348/23493/2296/1906/1948/4016/7048/4669/5138	9
PMEC_MT	GO:0003205	cardiac chamber development	11/198	165/16875	4.01208e-06	0.000900044	0.000708097	23493/2296/9353/2627/1301/7010/650/7048/4669/2625/5138	11
PMEC_MT	GO:0061448	connective tissue development	14/198	280/16875	5.79492e-06	0.00121874	0.00095883	1280/633/960/1906/4094/6781/1301/650/85301/7048/864/1277/3213/2625	14
PMEC_MT	GO:0042060	wound healing	17/198	413/16875	7.80527e-06	0.00154498	0.0012155	2335/7057/966/348/960/7980/7035/1906/3572/8323/2151/2150/5578/301/953/5329/10855	17
PMEC_MT	GO:0060348	bone development	12/198	213/16875	8.28075e-06	0.00154549	0.00121589	1280/633/2296/3214/6781/7010/650/85301/7048/1277/2697/4325	12
PMEC_MT	GO:0050727	regulation of inflammatory response	16/198	374/16875	9.02695e-06	0.00154549	0.00121589	348/961/6622/8673/6401/388125/5603/3572/64838/7010/975/301/8877/9173/2625/5138	16
PMEC_MT	GO:0043542	endothelial cell migration	12/198	216/16875	9.54134e-06	0.00154549	0.00121589	7057/348/9353/1906/6781/1948/7010/5578/301/9839/2625/23328	12
PMEC_MT	GO:0009952	anterior/posterior pattern specification	12/198	217/16875	9.99738e-06	0.00154549	0.00121589	3218/3217/23493/2296/5046/3214/5087/3219/650/3975/10409/3213	12
PMEC_MT	GO:0071560	cellular response to transforming growth factor beta stimulus	13/198	256/16875	1.06625e-05	0.00154549	0.00121589	23625/7057/1906/94031/79674/650/1028/3693/9839/7048/5654/1277/5138	13
PMEC_MT	GO:0072073	kidney epithelium development	10/198	150/16875	1.11023e-05	0.00154549	0.00121589	3217/2296/9353/5087/1948/650/3975/10409/4643/2625	10
PMEC_MT	GO:0003007	heart morphogenesis	13/198	257/16875	1.11164e-05	0.00154549	0.00121589	1280/23493/2296/9353/1906/2627/55273/1301/7010/650/7048/4669/2625	13
PMEC_MT	GO:0043583	ear development	12/198	220/16875	1.14821e-05	0.00154549	0.00121589	115908/1280/23493/1906/4094/8323/1301/1889/650/1052/4669/2625	12
PMEC_MT	GO:0030193	regulation of blood coagulation	7/198	68/16875	1.4573e-05	0.00188608	0.00148385	7057/348/7035/1906/2150/5329/10855	7
PMEC_MT	GO:1903039	positive regulation of leukocyte cell-cell adhesion	13/198	267/16875	1.66801e-05	0.00196818	0.00154844	961/960/6401/3572/1948/975/259307/301/3654/7048/864/3485/2625	13
PMEC_MT	GO:1900046	regulation of hemostasis	7/198	70/16875	1.76675e-05	0.00196818	0.00154844	7057/348/7035/1906/2150/5329/10855	7
PMEC_MT	GO:0035265	organ growth	10/198	159/16875	1.84754e-05	0.00196818	0.00154844	23493/2296/1906/2627/8531/6781/85301/7048/10409/5660	10
PMEC_MT	GO:0048844	artery morphogenesis	7/198	71/16875	1.94072e-05	0.00196818	0.00154844	348/23493/2296/1906/1948/7048/4669	7
PMEC_MT	GO:0001657	ureteric bud development	8/198	98/16875	1.99006e-05	0.00196818	0.00154844	3217/2296/9353/5087/650/3975/10409/2625	8
PMEC_MT	GO:0022409	positive regulation of cell-cell adhesion	14/198	314/16875	2.1109e-05	0.00196818	0.00154844	961/960/6401/3572/1948/975/259307/301/3654/7048/864/3485/5329/2625	14
PMEC_MT	GO:0050818	regulation of coagulation	7/198	72/16875	2.12857e-05	0.00196818	0.00154844	7057/348/7035/1906/2150/5329/10855	7
PMEC_MT	GO:0060349	bone morphogenesis	8/198	99/16875	2.1435e-05	0.00196818	0.00154844	1280/2296/6781/7010/85301/7048/1277/4325	8
PMEC_MT	GO:0072163	mesonephric epithelium development	8/198	99/16875	2.1435e-05	0.00196818	0.00154844	3217/2296/9353/5087/650/3975/10409/2625	8
PMEC_MT	GO:0072164	mesonephric tubule development	8/198	99/16875	2.1435e-05	0.00196818	0.00154844	3217/2296/9353/5087/650/3975/10409/2625	8
PMEC_MT	GO:1903034	regulation of response to wounding	10/198	162/16875	2.17249e-05	0.00196818	0.00154844	6696/7057/348/7035/1906/2150/301/8428/5329/10855	10
PMEC_MT	GO:0043114	regulation of vascular permeability	6/198	49/16875	2.22262e-05	0.00196818	0.00154844	348/9353/388125/7010/9839/5138	6
PMEC_MT	GO:0003170	heart valve development	7/198	73/16875	2.33118e-05	0.00201139	0.00158244	23493/9353/650/7048/4669/2625/5138	7
PMEC_MT	GO:0010594	regulation of endothelial cell migration	10/198	164/16875	2.4154e-05	0.00203195	0.00159861	7057/348/9353/1906/6781/7010/5578/301/2625/23328	10
PMEC_MT	GO:0003158	endothelium development	9/198	132/16875	2.57241e-05	0.00208088	0.0016371	23493/26051/6781/55273/2150/85301/4669/5138/10855	9
PMEC_MT	GO:0050878	regulation of body fluid levels	15/198	363/16875	2.59723e-05	0.00208088	0.0016371	7057/966/348/7980/8673/7035/1906/3572/8323/2151/2150/5578/953/5329/10855	15
PMEC_MT	GO:0001958	endochondral ossification	5/198	31/16875	2.80303e-05	0.00213889	0.00168274	1280/2296/7010/1277/4325	5
PMEC_MT	GO:0036075	replacement ossification	5/198	31/16875	2.80303e-05	0.00213889	0.00168274	1280/2296/7010/1277/4325	5
PMEC_MT	GO:0001823	mesonephros development	8/198	103/16875	2.86032e-05	0.00213889	0.00168274	3217/2296/9353/5087/650/3975/10409/2625	8
PMEC_MT	GO:0060351	cartilage development involved in endochondral bone morphogenesis	5/198	33/16875	3.8415e-05	0.00281014	0.00221084	1280/6781/85301/7048/1277	5
PMEC_MT	GO:0045785	positive regulation of cell adhesion	17/198	471/16875	4.19075e-05	0.0030004	0.00236052	2335/961/960/6401/3572/1948/7010/975/5578/259307/301/3654/7048/864/3485/5329/2625	17
PMEC_MT	GO:0050729	positive regulation of inflammatory response	9/198	141/16875	4.33239e-05	0.00303525	0.00238794	961/6622/8673/388125/5603/3572/975/9173/5138	9
PMEC_MT	GO:0007219	Notch signaling pathway	10/198	176/16875	4.41982e-05	0.00303525	0.00238794	8788/23493/2296/3572/55273/650/7048/64065/2762/22848	10
PMEC_MT	GO:0022407	regulation of cell-cell adhesion	17/198	475/16875	4.65574e-05	0.00313332	0.00246509	961/960/6401/3572/1948/975/650/5578/259307/301/1946/3654/7048/864/3485/5329/2625	17
PMEC_MT	GO:0030203	glycosaminoglycan metabolic process	8/198	112/16875	5.22895e-05	0.00345008	0.00271431	10894/960/2296/126792/4669/1213/54480/10855	8
PMEC_MT	GO:0014897	striated muscle hypertrophy	7/198	83/16875	5.3818e-05	0.00348265	0.00273993	23493/1906/2627/3572/3488/5578/5152	7
PMEC_MT	GO:0045446	endothelial cell differentiation	8/198	113/16875	5.57151e-05	0.00353738	0.00278299	23493/26051/6781/55273/2150/85301/5138/10855	8
PMEC_MT	GO:0010631	epithelial cell migration	13/198	301/16875	5.79239e-05	0.00360952	0.00283974	7057/348/9353/1906/6781/1948/7010/5578/301/9839/7048/2625/23328	13
PMEC_MT	GO:0016486	peptide hormone processing	5/198	36/16875	5.93025e-05	0.00362823	0.00285446	25825/5046/1522/1889/590	5
PMEC_MT	GO:0014896	muscle hypertrophy	7/198	85/16875	6.27294e-05	0.00376936	0.0029655	23493/1906/2627/3572/3488/5578/5152	7
PMEC_MT	GO:0090132	epithelium migration	13/198	304/16875	6.40752e-05	0.00378268	0.00297598	7057/348/9353/1906/6781/1948/7010/5578/301/9839/7048/2625/23328	13
PMEC_MT	GO:0010632	regulation of epithelial cell migration	11/198	225/16875	7.24984e-05	0.00420616	0.00330914	7057/348/9353/1906/6781/7010/5578/301/7048/2625/23328	11
PMEC_MT	GO:0090130	tissue migration	13/198	309/16875	7.55925e-05	0.00431134	0.00339189	7057/348/9353/1906/6781/1948/7010/5578/301/9839/7048/2625/23328	13
PMEC_MT	GO:0003179	heart valve morphogenesis	6/198	61/16875	7.85318e-05	0.00433213	0.00340824	23493/9353/650/7048/4669/2625	6
PMEC_MT	GO:0035904	aorta development	6/198	61/16875	7.85318e-05	0.00433213	0.00340824	23493/1948/4016/7048/4669/5138	6
PMEC_MT	GO:0001822	kidney development	13/198	311/16875	8.06793e-05	0.0043788	0.00344496	3217/2296/9353/50484/5087/1948/7010/650/1028/3975/10409/4643/2625	13
PMEC_MT	GO:0072009	nephron epithelium development	8/198	120/16875	8.53199e-05	0.00454297	0.00357412	3217/2296/5087/650/3975/10409/4643/2625	8
PMEC_MT	GO:0140448	signaling receptor ligand precursor processing	5/198	39/16875	8.80223e-05	0.00454297	0.00357412	25825/5046/1522/1889/590	5
PMEC_MT	GO:0072006	nephron development	9/198	155/16875	9.03781e-05	0.00454297	0.00357412	3217/2296/5087/7010/650/3975/10409/4643/2625	9
PMEC_MT	GO:0006029	proteoglycan metabolic process	7/198	90/16875	9.03848e-05	0.00454297	0.00357412	1280/126792/1301/650/4669/54480/10855	7
PMEC_MT	GO:0006022	aminoglycan metabolic process	8/198	121/16875	9.04544e-05	0.00454297	0.00357412	10894/960/2296/126792/4669/1213/54480/10855	8
PMEC_MT	GO:0048839	inner ear development	10/198	193/16875	9.58009e-05	0.00474073	0.00372971	115908/1280/23493/4094/8323/1301/650/1052/4669/2625	10
PMEC_MT	GO:0001885	endothelial cell development	6/198	64/16875	0.000102994	0.00485643	0.00382073	26051/6781/2150/85301/5138/10855	6
PMEC_MT	GO:0030199	collagen fibril organization	6/198	64/16875	0.000102994	0.00485643	0.00382073	1280/2296/1301/4016/85301/1277	6
PMEC_MT	GO:0050886	endocrine process	7/198	92/16875	0.000103912	0.00485643	0.00382073	6696/1906/1522/1889/2150/2625/2697	7
PMEC_MT	GO:1903510	mucopolysaccharide metabolic process	7/198	92/16875	0.000103912	0.00485643	0.00382073	10894/960/126792/4669/1213/54480/10855	7
PMEC_MT	GO:0072001	renal system development	13/198	321/16875	0.000110816	0.00503089	0.00395799	3217/2296/9353/50484/5087/1948/7010/650/1028/3975/10409/4643/2625	13
PMEC_MT	GO:0046622	positive regulation of organ growth	5/198	41/16875	0.000112412	0.00503089	0.00395799	23493/1906/2627/8531/10409	5
PMEC_MT	GO:0003231	cardiac ventricle development	8/198	125/16875	0.000113625	0.00503089	0.00395799	23493/2296/9353/1301/7048/4669/2625/5138	8
PMEC_MT	GO:0061041	regulation of wound healing	8/198	125/16875	0.000113625	0.00503089	0.00395799	7057/348/7035/1906/2150/301/5329/10855	8
PMEC_MT	GO:0033002	muscle cell proliferation	10/198	199/16875	0.000123358	0.00534513	0.00420521	7057/348/23493/2296/1906/2627/3488/650/3654/2697	10
PMEC_MT	GO:0002696	positive regulation of leukocyte activation	14/198	370/16875	0.000123899	0.00534513	0.00420521	7057/961/8673/3572/1948/2150/975/259307/301/7048/864/3485/9173/2625	14
PMEC_MT	GO:0007179	transforming growth factor beta receptor signaling pathway	10/198	201/16875	0.000133917	0.0057042	0.0044877	23625/7057/94031/79674/650/1028/3693/9839/7048/5654	10
PMEC_MT	GO:0030099	myeloid cell differentiation	15/198	421/16875	0.000138008	0.00580498	0.00456699	3218/3217/4094/2150/975/650/23218/5578/54997/1028/5305/7048/4669/9173/2625	15
PMEC_MT	GO:0003176	aortic valve development	5/198	43/16875	0.000141676	0.00588568	0.00463048	23493/9353/650/7048/2625	5
PMEC_MT	GO:0001667	ameboidal-type cell migration	15/198	424/16875	0.000149144	0.00609071	0.00479178	2335/7057/348/9353/1906/6781/1948/7010/5578/301/9839/7048/2625/2697/23328	15
PMEC_MT	GO:0060562	epithelial tube morphogenesis	13/198	331/16875	0.000150231	0.00609071	0.00479178	115908/3217/9353/1906/1522/5087/8323/1948/5898/650/3975/7048/2625	13
PMEC_MT	GO:0070555	response to interleukin-1	8/198	131/16875	0.000157419	0.00630086	0.00495712	961/6622/1906/6401/5603/5578/301/3654	8
PMEC_MT	GO:0006979	response to oxidative stress	14/198	379/16875	0.00015916	0.00630086	0.00495712	348/5798/2878/6622/1906/50484/5603/301/8428/8877/4669/1277/135112/84883	14
PMEC_MT	GO:0003208	cardiac ventricle morphogenesis	6/198	70/16875	0.000169929	0.00664898	0.00523099	23493/2296/1301/7048/4669/2625	6
PMEC_MT	GO:0043500	muscle adaptation	7/198	100/16875	0.000175483	0.00678735	0.00533986	23493/1906/2627/3572/3488/5578/5152	7
PMEC_MT	GO:0050867	positive regulation of cell activation	14/198	385/16875	0.000187226	0.00715925	0.00563244	7057/961/8673/3572/1948/2150/975/259307/301/7048/864/3485/9173/2625	14
PMEC_MT	GO:0010613	positive regulation of cardiac muscle hypertrophy	4/198	25/16875	0.000191732	0.00724921	0.00570322	1906/3572/5578/5152	4
PMEC_MT	GO:0010595	positive regulation of endothelial cell migration	7/198	102/16875	0.000198497	0.00742159	0.00583884	7057/1906/7010/5578/301/2625/23328	7
PMEC_MT	GO:0017015	regulation of transforming growth factor beta receptor signaling pathway	8/198	136/16875	0.000203768	0.00753493	0.005928	23625/7057/94031/79674/650/1028/9839/5654	8
PMEC_MT	GO:0090092	regulation of transmembrane receptor protein serine/threonine kinase signaling pathway	11/198	254/16875	0.000210983	0.00771692	0.00607118	23625/7057/5046/2627/94031/79674/650/1028/9839/7048/5654	11
PMEC_MT	GO:0035270	endocrine system development	8/198	137/16875	0.000214262	0.00775261	0.00609926	1906/2627/5087/650/301/1028/3213/2625	8
PMEC_MT	GO:1905314	semi-lunar valve development	5/198	47/16875	0.000217357	0.00778093	0.00612155	23493/9353/650/7048/2625	5
PMEC_MT	GO:0003181	atrioventricular valve morphogenesis	4/198	26/16875	0.000224524	0.00787002	0.00619163	23493/650/7048/4669	4
PMEC_MT	GO:0014742	positive regulation of muscle hypertrophy	4/198	26/16875	0.000224524	0.00787002	0.00619163	1906/3572/5578/5152	4
PMEC_MT	GO:1903844	regulation of cellular response to transforming growth factor beta stimulus	8/198	139/16875	0.000236584	0.00820729	0.00645697	23625/7057/94031/79674/650/1028/9839/5654	8
PMEC_MT	GO:0030195	negative regulation of blood coagulation	5/198	48/16875	0.000240341	0.00825254	0.00649257	7057/348/7035/1906/5329	5
PMEC_MT	GO:0072178	nephric duct morphogenesis	3/198	11/16875	0.000244921	0.00832485	0.00654947	1948/3975/2625	3
PMEC_MT	GO:0048608	reproductive structure development	12/198	303/16875	0.000250016	0.00835898	0.00657631	5798/2296/9353/2627/8531/54997/301/1028/3975/10409/5660/2625	12
PMEC_MT	GO:0008015	blood circulation	16/198	495/16875	0.000250894	0.00835898	0.00657631	348/23493/2296/9353/1906/1522/2627/388125/6781/1889/2150/7010/9839/481/2697/5138	16
PMEC_MT	GO:1900047	negative regulation of hemostasis	5/198	49/16875	0.000265127	0.00867375	0.00682396	7057/348/7035/1906/5329	5
PMEC_MT	GO:0090287	regulation of cellular response to growth factor stimulus	12/198	305/16875	0.000265497	0.00867375	0.00682396	23625/7057/9353/5046/2627/94031/79674/650/1028/9839/5654/2625	12
PMEC_MT	GO:0009100	glycoprotein metabolic process	13/198	353/16875	0.000281297	0.00903056	0.00710467	1280/25825/2589/5046/126792/1301/650/79158/23333/8869/4669/54480/10855	13
PMEC_MT	GO:0061458	reproductive system development	12/198	307/16875	0.000281786	0.00903056	0.00710467	5798/2296/9353/2627/8531/54997/301/1028/3975/10409/5660/2625	12
PMEC_MT	GO:0003272	endocardial cushion formation	4/198	28/16875	0.000301912	0.00958428	0.0075403	23493/55273/650/7048	4
PMEC_MT	GO:0032272	negative regulation of protein polymerization	6/198	78/16875	0.000308051	0.00968776	0.00762171	6622/822/9353/11075/1859/6840	6
PMEC_MT	GO:0050819	negative regulation of coagulation	5/198	51/16875	0.000320473	0.00998512	0.00785566	7057/348/7035/1906/5329	5
PMEC_MT	GO:0010634	positive regulation of epithelial cell migration	8/198	147/16875	0.000345783	0.0105709	0.00831649	7057/1906/7010/5578/301/7048/2625/23328	8
PMEC_MT	GO:0003171	atrioventricular valve development	4/198	29/16875	0.000347023	0.0105709	0.00831649	23493/650/7048/4669	4
PMEC_MT	GO:0007178	transmembrane receptor protein serine/threonine kinase signaling pathway	13/198	361/16875	0.000348697	0.0105709	0.00831649	23625/7057/5046/2627/94031/79674/55273/650/1028/3693/9839/7048/5654	13
PMEC_MT	GO:0003300	cardiac muscle hypertrophy	6/198	80/16875	0.000353488	0.0106204	0.00835546	23493/1906/2627/3572/5578/5152	6
PMEC_MT	GO:0001649	osteoblast differentiation	10/198	227/16875	0.000357039	0.0106322	0.00836472	115908/6696/9902/3572/3488/650/1052/1462/1277/1213	10
PMEC_MT	GO:0007389	pattern specification process	15/198	462/16875	0.000374012	0.0110399	0.0086855	3218/3217/23493/2296/1906/5046/3214/6781/5087/3219/650/3975/7048/10409/3213	15
PMEC_MT	GO:1903037	regulation of leukocyte cell-cell adhesion	13/198	364/16875	0.000377299	0.0110401	0.00868566	961/960/6401/3572/1948/975/259307/301/3654/7048/864/3485/2625	13
PMEC_MT	GO:0060421	positive regulation of heart growth	4/198	30/16875	0.00039676	0.0115095	0.00905491	23493/1906/2627/10409	4
PMEC_MT	GO:0002062	chondrocyte differentiation	7/198	115/16875	0.000414434	0.0117	0.00920481	1280/4094/1301/650/85301/7048/864	7
PMEC_MT	GO:0031115	negative regulation of microtubule polymerization	3/198	13/16875	0.000417236	0.0117	0.00920481	6622/11075/1859	3
PMEC_MT	GO:0033690	positive regulation of osteoblast proliferation	3/198	13/16875	0.000417236	0.0117	0.00920481	115908/650/10855	3
PMEC_MT	GO:0070493	thrombin-activated receptor signaling pathway	3/198	13/16875	0.000417236	0.0117	0.00920481	6622/2151/2150	3
PMEC_MT	GO:0003002	regionalization	14/198	418/16875	0.000430775	0.0119798	0.00942496	3218/3217/23493/2296/1906/5046/3214/5087/3219/650/3975/7048/10409/3213	14
PMEC_MT	GO:0002274	myeloid leukocyte activation	10/198	234/16875	0.000453559	0.0123832	0.00974234	2335/7057/6622/8673/2150/301/8877/7048/4669/9173	10
PMEC_MT	GO:0014743	regulation of muscle hypertrophy	5/198	55/16875	0.000456952	0.0123832	0.00974234	1906/3572/3488/5578/5152	5
PMEC_MT	GO:0046620	regulation of organ growth	6/198	84/16875	0.000460001	0.0123832	0.00974234	23493/2296/1906/2627/8531/10409	6
PMEC_MT	GO:0051591	response to cAMP	6/198	84/16875	0.000460001	0.0123832	0.00974234	2627/6781/3488/7010/1277/5138	6
PMEC_MT	GO:0048754	branching morphogenesis of an epithelial tube	8/198	154/16875	0.0004722	0.0126107	0.00992133	3217/9353/1906/1522/5087/650/3975/7048	8
PMEC_MT	GO:1902903	regulation of supramolecular fiber organization	13/198	378/16875	0.000538689	0.0141878	0.0111621	348/961/6622/4130/822/9353/1906/148170/11075/2150/1859/6840/84952	13
PMEC_MT	GO:0072132	mesenchyme morphogenesis	5/198	57/16875	0.000539685	0.0141878	0.0111621	23493/2296/55273/650/7048	5
PMEC_MT	GO:0042445	hormone metabolic process	10/198	240/16875	0.000552702	0.0143954	0.0113254	6696/25825/5046/1522/1889/590/650/259307/4669/2625	10
PMEC_MT	GO:1902904	negative regulation of supramolecular fiber organization	8/198	158/16875	0.000559808	0.0143954	0.0113254	348/6622/822/9353/11075/1859/6840/84952	8
PMEC_MT	GO:0051346	negative regulation of hydrolase activity	9/198	198/16875	0.000560414	0.0143954	0.0113254	7057/960/6622/301/7077/6272/5329/1992/8725	9
PMEC_MT	GO:0060317	cardiac epithelial to mesenchymal transition	4/198	33/16875	0.000576377	0.0146932	0.0115597	23493/55273/650/7048	4
PMEC_MT	GO:0001706	endoderm formation	5/198	58/16875	0.000585039	0.0146937	0.01156	2335/2627/1301/3693/3975	5
PMEC_MT	GO:0016485	protein processing	10/198	242/16875	0.000589493	0.0146937	0.01156	25825/7057/5046/1522/1889/590/64065/4669/5329/4325	10
PMEC_MT	GO:0060560	developmental growth involved in morphogenesis	10/198	242/16875	0.000589493	0.0146937	0.01156	2335/6696/348/51299/4897/9353/1906/1946/3975/7048	10
PMEC_MT	GO:0071772	response to BMP	8/198	160/16875	0.000608299	0.0149411	0.0117547	1280/5046/2627/94031/55273/650/5654/2625	8
PMEC_MT	GO:0071773	cellular response to BMP stimulus	8/198	160/16875	0.000608299	0.0149411	0.0117547	1280/5046/2627/94031/55273/650/5654/2625	8
PMEC_MT	GO:0050870	positive regulation of T cell activation	10/198	244/16875	0.000628288	0.0152451	0.0119939	961/3572/1948/975/259307/301/7048/864/3485/2625	10
PMEC_MT	GO:0035909	aorta morphogenesis	4/198	34/16875	0.000647279	0.0152451	0.0119939	23493/1948/7048/4669	4
PMEC_MT	GO:0090183	regulation of kidney development	4/198	34/16875	0.000647279	0.0152451	0.0119939	3217/3975/10409/2625	4
PMEC_MT	GO:0001704	formation of primary germ layer	7/198	124/16875	0.000651814	0.0152451	0.0119939	2335/2296/2627/1301/3693/3975/2697	7
PMEC_MT	GO:0003198	epithelial to mesenchymal transition involved in endocardial cushion formation	3/198	15/16875	0.000652392	0.0152451	0.0119939	23493/55273/7048	3
PMEC_MT	GO:0042159	lipoprotein catabolic process	3/198	15/16875	0.000652392	0.0152451	0.0119939	348/58489/1509	3
PMEC_MT	GO:0072176	nephric duct development	3/198	15/16875	0.000652392	0.0152451	0.0119939	1948/3975/2625	3
PMEC_MT	GO:0048732	gland development	14/198	438/16875	0.000682574	0.0156634	0.012323	2296/1906/2627/3488/5087/3219/650/301/1028/7048/4669/5660/3213/2625	14
PMEC_MT	GO:0042471	ear morphogenesis	7/198	125/16875	0.00068374	0.0156634	0.012323	115908/1280/1906/8323/1301/4669/2625	7
PMEC_MT	GO:0055008	cardiac muscle tissue morphogenesis	5/198	60/16875	0.000684256	0.0156634	0.012323	23493/2296/1301/650/4669	5
PMEC_MT	GO:2000027	regulation of animal organ morphogenesis	7/198	126/16875	0.000716894	0.0162997	0.0128235	115908/3217/1906/8323/650/3975/2625	7
PMEC_MT	GO:0001837	epithelial to mesenchymal transition	8/198	165/16875	0.000744505	0.0167556	0.0131822	23493/2296/1906/55273/650/7048/1277/2625	8
PMEC_MT	GO:1903035	negative regulation of response to wounding	6/198	92/16875	0.000746906	0.0167556	0.0131822	6696/7057/348/7035/1906/5329	6
PMEC_MT	GO:0010975	regulation of neuron projection development	14/198	444/16875	0.000778976	0.0173593	0.0136572	2335/6696/547/348/4897/9353/55754/1948/11075/5376/1946/8428/64221/2625	14
PMEC_MT	GO:0003214	cardiac left ventricle morphogenesis	3/198	16/16875	0.000796029	0.0176226	0.0138644	23493/7048/4669	3
PMEC_MT	GO:1905332	positive regulation of morphogenesis of an epithelium	4/198	36/16875	0.000807252	0.0177543	0.0139679	3217/3975/2625/2697	4
PMEC_MT	GO:0007409	axonogenesis	14/198	446/16875	0.000813568	0.017777	0.0139858	139065/2335/6696/348/4130/4897/9353/1906/1948/1889/1946/3975/64221/2625	14
PMEC_MT	GO:0007159	leukocyte cell-cell adhesion	13/198	401/16875	0.000929756	0.020024	0.0157536	961/960/6401/3572/1948/975/259307/301/3654/7048/864/3485/2625	13
PMEC_MT	GO:0042542	response to hydrogen peroxide	6/198	96/16875	0.000934255	0.020024	0.0157536	1906/5603/301/8428/8877/1277	6
PMEC_MT	GO:0090100	positive regulation of transmembrane receptor protein serine/threonine kinase signaling pathway	6/198	96/16875	0.000934255	0.020024	0.0157536	7057/2627/650/1028/9839/7048	6
PMEC_MT	GO:0048660	regulation of smooth muscle cell proliferation	7/198	133/16875	0.000986199	0.0208897	0.0164347	7057/348/1906/3488/650/3654/2697	7
PMEC_MT	GO:0001990	regulation of systemic arterial blood pressure by hormone	4/198	38/16875	0.000993267	0.0208897	0.0164347	1906/1522/1889/2150	4
PMEC_MT	GO:0003180	aortic valve morphogenesis	4/198	38/16875	0.000993267	0.0208897	0.0164347	23493/9353/7048/2625	4
PMEC_MT	GO:0043491	phosphatidylinositol 3-kinase/protein kinase B signal transduction	10/198	260/16875	0.00102129	0.0213456	0.0167934	2335/7057/26051/1906/3488/55273/2150/7010/2625/10855	10
PMEC_MT	GO:0060993	kidney morphogenesis	6/198	98/16875	0.00104053	0.0216134	0.0170041	3217/5087/650/3975/10409/2625	6
PMEC_MT	GO:0003018	vascular process in circulatory system	10/198	262/16875	0.00108214	0.02234	0.0175757	348/2296/9353/1906/388125/1889/2150/7010/9839/5138	10
PMEC_MT	GO:0060675	ureteric bud morphogenesis	5/198	67/16875	0.00113257	0.0230626	0.0181442	3217/5087/650/3975/2625	5
PMEC_MT	GO:0010755	regulation of plasminogen activation	3/198	18/16875	0.00114005	0.0230626	0.0181442	7057/1522/5329	3
PMEC_MT	GO:0071371	cellular response to gonadotropin stimulus	3/198	18/16875	0.00114005	0.0230626	0.0181442	1906/2627/1946	3
PMEC_MT	GO:0048638	regulation of developmental growth	11/198	311/16875	0.00114456	0.0230626	0.0181442	2335/6696/348/23493/4897/2296/1906/2627/8531/1946/10409	11
PMEC_MT	GO:0048659	smooth muscle cell proliferation	7/198	137/16875	0.00117247	0.0234843	0.0184759	7057/348/1906/3488/650/3654/2697	7
PMEC_MT	GO:0032835	glomerulus development	5/198	68/16875	0.00121098	0.0239703	0.0188583	2296/7010/3975/10409/4643	5
PMEC_MT	GO:0072171	mesonephric tubule morphogenesis	5/198	68/16875	0.00121098	0.0239703	0.0188583	3217/5087/650/3975/2625	5
PMEC_MT	GO:0002685	regulation of leukocyte migration	9/198	223/16875	0.00129975	0.0255769	0.0201223	10894/7057/961/9353/1906/6401/2150/975/301	9
PMEC_MT	GO:0003203	endocardial cushion morphogenesis	4/198	41/16875	0.0013259	0.0259398	0.0204078	23493/55273/650/7048	4
PMEC_MT	GO:0032970	regulation of actin filament-based process	12/198	367/16875	0.00135306	0.0263183	0.0207056	961/822/9353/1906/6781/5898/148170/2150/1946/6840/9839/84952	12
PMEC_MT	GO:0060415	muscle tissue morphogenesis	5/198	70/16875	0.00137975	0.0265305	0.0208725	23493/2296/1301/650/4669	5
PMEC_MT	GO:0061045	negative regulation of wound healing	5/198	70/16875	0.00137975	0.0265305	0.0208725	7057/348/7035/1906/5329	5
PMEC_MT	GO:0031333	negative regulation of protein-containing complex assembly	7/198	142/16875	0.00144292	0.0275876	0.0217042	147138/6622/822/9353/11075/1859/6840	7
PMEC_MT	GO:0048738	cardiac muscle tissue development	9/198	227/16875	0.00146987	0.0279442	0.0219847	23493/2296/1906/2627/1301/1948/650/4669/2697	9
PMEC_MT	GO:0003279	cardiac septum development	6/198	105/16875	0.00148705	0.0281118	0.0221166	23493/9353/2627/7048/2625/5138	6
PMEC_MT	GO:1903531	negative regulation of secretion by cell	7/198	143/16875	0.00150242	0.0282438	0.0222204	348/6622/8673/1906/2150/301/2697	7
PMEC_MT	GO:0061138	morphogenesis of a branching epithelium	8/198	185/16875	0.00155436	0.0287856	0.0226467	3217/9353/1906/1522/5087/650/3975/7048	8
PMEC_MT	GO:0003281	ventricular septum development	5/198	72/16875	0.00156525	0.0287856	0.0226467	23493/9353/7048/2625/5138	5
PMEC_MT	GO:0003417	growth plate cartilage development	3/198	20/16875	0.00156546	0.0287856	0.0226467	6781/85301/7048	3
PMEC_MT	GO:0060216	definitive hemopoiesis	3/198	20/16875	0.00156546	0.0287856	0.0226467	3214/7010/3213	3
PMEC_MT	GO:0048545	response to steroid hormone	11/198	324/16875	0.00158641	0.028951	0.0227768	6696/7057/7035/9353/1906/6781/590/301/3485/1277/8725	11
PMEC_MT	GO:0050673	epithelial cell proliferation	13/198	426/16875	0.00160115	0.028951	0.0227768	7057/348/5798/26051/3488/1948/7010/5578/1028/9839/864/1992/2625	13
PMEC_MT	GO:0002573	myeloid leukocyte differentiation	9/198	230/16875	0.00160887	0.028951	0.0227768	2150/975/650/5578/54997/7048/4669/9173/2625	9
PMEC_MT	GO:0048588	developmental cell growth	9/198	230/16875	0.00160887	0.028951	0.0227768	2335/6696/348/51299/4897/9353/1906/1946/7048	9
PMEC_MT	GO:0007411	axon guidance	9/198	232/16875	0.00170726	0.0303964	0.023914	4897/9353/1906/1948/1889/1946/3975/64221/2625	9
PMEC_MT	GO:0097485	neuron projection guidance	9/198	232/16875	0.00170726	0.0303964	0.023914	4897/9353/1906/1948/1889/1946/3975/64221/2625	9
PMEC_MT	GO:0060390	regulation of SMAD protein signal transduction	4/198	44/16875	0.0017294	0.0306285	0.0240966	23625/79674/650/7048	4
PMEC_MT	GO:0007160	cell-matrix adhesion	9/198	234/16875	0.00181042	0.031407	0.024709	2335/10894/7057/960/7010/3693/1946/10855/79834	9
PMEC_MT	GO:0009713	catechol-containing compound biosynthetic process	3/198	21/16875	0.00181068	0.031407	0.024709	6622/217/2625	3
PMEC_MT	GO:0042423	catecholamine biosynthetic process	3/198	21/16875	0.00181068	0.031407	0.024709	6622/217/2625	3
PMEC_MT	GO:0098801	regulation of renal system process	3/198	21/16875	0.00181068	0.031407	0.024709	1906/6781/2150	3
PMEC_MT	GO:0000302	response to reactive oxygen species	8/198	190/16875	0.0018387	0.0317294	0.0249627	348/5798/1906/5603/301/8428/8877/1277	8
PMEC_MT	GO:0043502	regulation of muscle adaptation	5/198	75/16875	0.00187703	0.0322256	0.0253531	1906/3572/3488/5578/5152	5
PMEC_MT	GO:0007369	gastrulation	8/198	191/16875	0.00190021	0.0324579	0.0255358	2335/2296/2627/1301/3693/3975/7048/2697	8
PMEC_MT	GO:0010720	positive regulation of cell development	13/198	435/16875	0.00192492	0.0327139	0.0257373	2335/9353/3572/650/5578/259307/54997/301/1946/1462/7048/864/2625	13
PMEC_MT	GO:2000514	regulation of CD4-positive, alpha-beta T cell activation	5/198	76/16875	0.00199039	0.0336567	0.0264789	975/301/7048/864/2625	5
PMEC_MT	GO:0007548	sex differentiation	10/198	285/16875	0.00202101	0.0340035	0.0267518	5798/2296/9353/2627/8531/5087/54997/3975/10409/2625	10
PMEC_MT	GO:0003044	regulation of systemic arterial blood pressure mediated by a chemical signal	4/198	46/16875	0.00204136	0.0341751	0.0268868	1906/1522/1889/2150	4
PMEC_MT	GO:0048644	muscle organ morphogenesis	5/198	77/16875	0.00210868	0.0349542	0.0274997	23493/2296/1301/650/4669	5
PMEC_MT	GO:0072078	nephron tubule morphogenesis	5/198	77/16875	0.00210868	0.0349542	0.0274997	3217/5087/650/3975/2625	5
PMEC_MT	GO:0051146	striated muscle cell differentiation	10/198	288/16875	0.00218125	0.0357699	0.0281415	23493/1906/2627/3488/1948/975/650/6272/4669/85461	10
PMEC_MT	GO:0030856	regulation of epithelial cell differentiation	7/198	153/16875	0.00220864	0.0357699	0.0281415	23493/2296/55273/650/1028/3975/2625	7
PMEC_MT	GO:0035850	epithelial cell differentiation involved in kidney development	4/198	47/16875	0.00221104	0.0357699	0.0281415	3975/10409/4643/2625	4
PMEC_MT	GO:0046189	phenol-containing compound biosynthetic process	4/198	47/16875	0.00221104	0.0357699	0.0281415	6622/9839/217/2625	4
PMEC_MT	GO:0055010	ventricular cardiac muscle tissue morphogenesis	4/198	47/16875	0.00221104	0.0357699	0.0281415	23493/2296/1301/4669	4
PMEC_MT	GO:0003151	outflow tract morphogenesis	5/198	78/16875	0.00223201	0.0359364	0.0282725	23493/2296/1906/2627/7048	5
PMEC_MT	GO:0001701	in utero embryonic development	12/198	391/16875	0.00229478	0.036771	0.0289291	23493/2296/1906/2627/8531/55273/650/1028/4154/7048/4643/2625	12
PMEC_MT	GO:0060419	heart growth	5/198	79/16875	0.00236051	0.0370209	0.0291257	23493/2296/1906/2627/10409	5
PMEC_MT	GO:0072088	nephron epithelium morphogenesis	5/198	79/16875	0.00236051	0.0370209	0.0291257	3217/5087/650/3975/2625	5
PMEC_MT	GO:0031290	retinal ganglion cell axon guidance	3/198	23/16875	0.00236987	0.0370209	0.0291257	4897/9353/1946	3
PMEC_MT	GO:0043567	regulation of insulin-like growth factor receptor signaling pathway	3/198	23/16875	0.00236987	0.0370209	0.0291257	3488/650/3485	3
PMEC_MT	GO:0060065	uterus development	3/198	23/16875	0.00236987	0.0370209	0.0291257	1028/3975/2625	3
PMEC_MT	GO:0051494	negative regulation of cytoskeleton organization	7/198	155/16875	0.00237638	0.0370209	0.0291257	6622/822/9353/11075/1859/6840/84952	7
PMEC_MT	GO:0014706	striated muscle tissue development	9/198	244/16875	0.00240364	0.0372731	0.0293241	23493/2296/1906/2627/1301/1948/650/4669/2697	9
PMEC_MT	GO:0048639	positive regulation of developmental growth	7/198	156/16875	0.00246385	0.0380315	0.0299208	2335/23493/1906/2627/8531/1946/10409	7
PMEC_MT	GO:0001763	morphogenesis of a branching structure	8/198	200/16875	0.0025299	0.0385717	0.0303458	3217/9353/1906/1522/5087/650/3975/7048	8
PMEC_MT	GO:0010951	negative regulation of endopeptidase activity	6/198	117/16875	0.0025748	0.0385717	0.0303458	7057/960/6622/7077/5329/1992	6
PMEC_MT	GO:0043534	blood vessel endothelial cell migration	6/198	117/16875	0.0025748	0.0385717	0.0303458	7057/348/9353/1948/5578/301	6
PMEC_MT	GO:0055007	cardiac muscle cell differentiation	6/198	117/16875	0.0025748	0.0385717	0.0303458	23493/1906/2627/1948/650/4669	6
PMEC_MT	GO:0035987	endodermal cell differentiation	4/198	49/16875	0.00257909	0.0385717	0.0303458	2335/2627/1301/3693	4
PMEC_MT	GO:0043154	negative regulation of cysteine-type endopeptidase activity involved in apoptotic process	4/198	49/16875	0.00257909	0.0385717	0.0303458	7057/960/6622/5329	4
PMEC_MT	GO:0061028	establishment of endothelial barrier	4/198	49/16875	0.00257909	0.0385717	0.0303458	26051/2150/5138/10855	4
PMEC_MT	GO:0048762	mesenchymal cell differentiation	9/198	247/16875	0.00260889	0.0386981	0.0304452	2335/23493/2296/1906/55273/650/7048/1277/2625	9
PMEC_MT	GO:0048661	positive regulation of smooth muscle cell proliferation	5/198	81/16875	0.00263354	0.0386981	0.0304452	7057/1906/3488/3654/2697	5
PMEC_MT	GO:0061333	renal tubule morphogenesis	5/198	81/16875	0.00263354	0.0386981	0.0304452	3217/5087/650/3975/2625	5
PMEC_MT	GO:0072028	nephron morphogenesis	5/198	81/16875	0.00263354	0.0386981	0.0304452	3217/5087/650/3975/2625	5
PMEC_MT	GO:0007517	muscle organ development	11/198	346/16875	0.00264658	0.0387206	0.0304629	23493/2296/1293/8531/1301/6938/650/6840/4669/10409/8763	11
PMEC_MT	GO:0031338	regulation of vesicle fusion	3/198	24/16875	0.0026852	0.038947	0.030641	6622/301/8877	3
PMEC_MT	GO:0035162	embryonic hemopoiesis	3/198	24/16875	0.0026852	0.038947	0.030641	5087/7048/2625	3
PMEC_MT	GO:0031346	positive regulation of cell projection organization	11/198	347/16875	0.00270582	0.0390776	0.0307438	2335/348/9353/55754/5898/148170/11075/2150/1946/8428/64221	11
PMEC_MT	GO:0031349	positive regulation of defense response	13/198	453/16875	0.0027357	0.0392517	0.0308808	961/6622/8673/388125/5603/3572/2150/975/3654/4669/9173/5138/57169	13
PMEC_MT	GO:0051897	positive regulation of phosphatidylinositol 3-kinase/protein kinase B signal transduction	7/198	159/16875	0.00274121	0.0392517	0.0308808	2335/7057/3488/2150/7010/2625/10855	7
PMEC_MT	GO:0006898	receptor-mediated endocytosis	9/198	250/16875	0.00282781	0.0399983	0.0314681	10894/348/6622/6401/1948/5898/975/1213/22848	9
PMEC_MT	GO:0045766	positive regulation of angiogenesis	7/198	160/16875	0.00283879	0.0399983	0.0314681	7057/2627/7010/5578/8877/7048/23328	7
PMEC_MT	GO:1904018	positive regulation of vasculature development	7/198	160/16875	0.00283879	0.0399983	0.0314681	7057/2627/7010/5578/8877/7048/23328	7
PMEC_MT	GO:0043410	positive regulation of MAPK cascade	13/198	455/16875	0.00284089	0.0399983	0.0314681	7057/348/960/1906/388121/2150/7010/975/650/5578/3654/8877/23328	13
PMEC_MT	GO:0007492	endoderm development	5/198	83/16875	0.00292876	0.0410637	0.0323063	2335/2627/1301/3693/3975	5
PMEC_MT	GO:0072010	glomerular epithelium development	3/198	25/16875	0.00302522	0.0420656	0.0330945	2296/10409/4643	3
PMEC_MT	GO:1905207	regulation of cardiocyte differentiation	3/198	25/16875	0.00302522	0.0420656	0.0330945	23493/1948/650	3
PMEC_MT	GO:0051048	negative regulation of secretion	7/198	162/16875	0.00304194	0.0421239	0.0331404	348/6622/8673/1906/2150/301/2697	7
PMEC_MT	GO:0003197	endocardial cushion development	4/198	52/16875	0.00320679	0.0440443	0.0346512	23493/55273/650/7048	4
PMEC_MT	GO:0010611	regulation of cardiac muscle hypertrophy	4/198	52/16875	0.00320679	0.0440443	0.0346512	1906/3572/5578/5152	4
PMEC_MT	GO:0060537	muscle tissue development	12/198	409/16875	0.00330736	0.045241	0.0355927	23493/2296/1906/2627/8531/3488/1301/1948/650/6840/4669/2697	12
PMEC_MT	GO:0055023	positive regulation of cardiac muscle tissue growth	3/198	26/16875	0.00339053	0.0456988	0.0359529	23493/1906/2627	3
PMEC_MT	GO:0060343	trabecula formation	3/198	26/16875	0.00339053	0.0456988	0.0359529	23493/7010/1277	3
PMEC_MT	GO:1901879	regulation of protein depolymerization	5/198	86/16875	0.00341542	0.0456988	0.0359529	4130/822/11075/2150/6840	5
PMEC_MT	GO:0002042	cell migration involved in sprouting angiogenesis	4/198	53/16875	0.00343721	0.0456988	0.0359529	7057/9353/1948/301	4
PMEC_MT	GO:0010596	negative regulation of endothelial cell migration	4/198	53/16875	0.00343721	0.0456988	0.0359529	7057/348/9353/6781	4
PMEC_MT	GO:0061900	glial cell activation	4/198	53/16875	0.00343721	0.0456988	0.0359529	6622/9839/8877/4669	4
PMEC_MT	GO:0010466	negative regulation of peptidase activity	6/198	124/16875	0.00343723	0.0456988	0.0359529	7057/960/6622/7077/5329/1992	6
PMEC_MT	GO:0046879	hormone secretion	10/198	307/16875	0.00344948	0.0456988	0.0359529	6696/5798/8673/1906/2151/2150/301/1946/2625/2697	10
PMEC_MT	GO:0002064	epithelial cell development	8/198	211/16875	0.00350949	0.0463115	0.0364349	26051/3572/6781/2150/85301/4643/5138/10855	8
PMEC_MT	GO:0002040	sprouting angiogenesis	6/198	125/16875	0.00357606	0.0468228	0.0368372	7057/9353/26051/1948/7010/301	6
PMEC_MT	GO:0051384	response to glucocorticoid	6/198	125/16875	0.00357606	0.0468228	0.0368372	9353/1906/6781/590/301/3485	6
PMEC_MT	GO:0031623	receptor internalization	6/198	126/16875	0.00371902	0.0483186	0.038014	6622/6401/1948/5898/975/1213	6
PMEC_MT	GO:0046683	response to organophosphorus	6/198	126/16875	0.00371902	0.0483186	0.038014	2627/6781/3488/7010/1277/5138	6
PMEC_MT	GO:0060485	mesenchyme development	10/198	311/16875	0.00377934	0.0487564	0.0383584	2335/23493/2296/1906/55273/650/7048/1277/10409/2625	10
PMEC_MT	GO:0031639	plasminogen activation	3/198	27/16875	0.0037817	0.0487564	0.0383584	7057/1522/5329	3
