# Supplementary material for: Tissue microenvironment dictates the state of human iPSC-derived endothelial cells of distinct developmental origin in 3D cardiac microtissues
Source: iScience. 2025 Sep 22;28(10):113611. doi: 10.1016/j.isci.2025.113611 (PMC12546991; doi:10.1016/j.isci.2025.113611)
Supplement: Table S14. Complete list of GOs for Figure S6C, related to Figure S6C — (A) GOs that enriched in DEGs that expressed higher in bulk_CMEC_d27 than bulk_CMEC_d6. (B) GOs that enriched in DEGs that expressed higher in bulk_CMEC_mt than bulk_CMEC_d6. (C) GOs that enriched in DEGs that expressed higher in bulk_CMEC_mt than bulk_CMEC_d27. [file mmc15.xlsx]

## Sheet: ST14A
ID	Description	GeneRatio	BgRatio	pvalue	p.adjust	qvalue	geneID	Count
GO:0009100	glycoprotein metabolic process	53/1173	353/16875	8.3449e-08	0.00044979	0.000387642	650/25825/11173/54360/8869/64131/11226/5046/81618/596/10402/2589/11320/26035/90161/2817/29906/8128/9695/54480/23236/55790/175/84572/51363/55959/83857/25834/6448/117248/29071/4669/3091/51809/29954/20/3425/1514/8708/285203/2131/92126/160418/22822/8985/1839/55624/9528/55454/4125/3073/9375/152002	53
GO:0008360	regulation of cell shape	27/1173	138/16875	8.11846e-07	0.001218	0.00104971	91584/54873/5365/148170/6708/10602/157285/3815/79784/4651/54751/91010/2039/5362/57381/301/57619/93663/5364/10269/121512/10810/51177/23370/161176/55558/10435	27
GO:0010632	regulation of epithelial cell migration	37/1173	225/16875	8.12503e-07	0.001218	0.00104971	7057/9734/6672/3162/7048/7474/306/5578/1906/285/8754/6781/6678/1969/28984/7114/9353/350/27286/3091/5797/8823/5581/2896/1647/5217/57381/301/3673/57142/2821/5294/9922/1839/4070/5606/54453	37
GO:0043065	positive regulation of apoptotic process	64/1173	493/16875	9.03899e-07	0.001218	0.00104971	7057/1191/650/857/5621/10497/81618/596/3162/150094/51330/8061/133/84883/7078/8794/7474/1687/29126/10018/1509/8128/26524/4609/3725/694/6196/3655/429/3625/8851/355/28984/8878/9353/3482/11035/6609/10999/1514/10687/8797/2896/22933/10962/123879/1647/301/9240/22822/4055/10333/162989/7023/90441/8915/6548/706/2308/8874/467/1848/666/1029	64
GO:0022604	regulation of cell morphogenesis	38/1173	242/16875	1.86255e-06	0.00200783	0.00173041	91584/54873/5365/7474/148170/6708/10602/157285/6678/1946/3815/79784/4651/22999/128486/54751/7852/9962/91010/2039/5362/57381/301/57619/93663/5364/10269/121512/57699/10810/51177/23370/161176/8874/79594/55558/10435/29904	38
GO:0007034	vacuolar transport	29/1173	165/16875	3.19021e-06	0.00286587	0.0024699	1191/6272/9392/5660/3916/80762/84572/8878/151636/3482/84315/3920/1201/80700/2896/3988/3303/9842/54832/51652/55207/54602/57617/79720/22898/4734/51172/22879/7805	29
GO:0010631	epithelial cell migration	43/1173	301/16875	5.12799e-06	0.00356293	0.00307064	7057/9734/6672/3162/4254/7048/7474/306/5578/1906/285/8754/6781/6678/1969/28984/7114/3815/9353/350/27286/3091/5797/57449/8823/1201/5581/2896/1647/5217/57381/301/3673/57142/2821/161198/5294/9922/1839/4070/5606/54453/3964	43
GO:0097191	extrinsic apoptotic signaling pathway	35/1173	225/16875	5.8188e-06	0.00356293	0.00307064	7057/857/6672/81618/6272/5054/596/3162/51330/4254/7078/8794/10018/843/3655/3552/355/598/2730/5295/367/8797/3303/4000/10962/282991/4055/64798/10333/162989/6810/5970/8915/467/666	35
GO:0033028	myeloid cell apoptotic process	12/1173	38/16875	5.97844e-06	0.00356293	0.00307064	596/4254/3707/350/1514/3988/301/23601/2621/23657/55829/1029	12
GO:0090132	epithelium migration	43/1173	304/16875	6.6221e-06	0.00356293	0.00307064	7057/9734/6672/3162/4254/7048/7474/306/5578/1906/285/8754/6781/6678/1969/28984/7114/3815/9353/350/27286/3091/5797/57449/8823/1201/5581/2896/1647/5217/57381/301/3673/57142/2821/161198/5294/9922/1839/4070/5606/54453/3964	43
GO:0006935	chemotaxis	57/1173	451/16875	8.09925e-06	0.00356293	0.00307064	5228/91584/5355/7057/2047/10501/5054/8061/1843/5365/57007/7474/9097/1525/10512/1906/4739/6558/285/112616/692094/1969/79890/58191/1946/4681/7114/3815/9353/5329/4363/4015/7852/57449/2152/9732/8823/1910/2919/8482/301/3673/5337/59352/5294/57509/1839/2155/6810/2621/56833/5339/55558/10505/1667/728358/23075	57
GO:0010594	regulation of endothelial cell migration	28/1173	164/16875	8.3205e-06	0.00356293	0.00307064	7057/9734/6672/3162/7474/306/5578/1906/285/6781/6678/1969/28984/7114/9353/350/27286/3091/5797/8823/2896/1647/57381/301/2821/5294/5606/54453	28
GO:0010634	positive regulation of epithelial cell migration	26/1173	147/16875	9.01653e-06	0.00356293	0.00307064	7057/9734/3162/7048/7474/306/5578/1906/8754/6678/7114/27286/3091/8823/5581/2896/57381/301/3673/57142/2821/5294/9922/1839/5606/54453	26
GO:0042330	taxis	57/1173	453/16875	9.25435e-06	0.00356293	0.00307064	5228/91584/5355/7057/2047/10501/5054/8061/1843/5365/57007/7474/9097/1525/10512/1906/4739/6558/285/112616/692094/1969/79890/58191/1946/4681/7114/3815/9353/5329/4363/4015/7852/57449/2152/9732/8823/1910/2919/8482/301/3673/5337/59352/5294/57509/1839/2155/6810/2621/56833/5339/55558/10505/1667/728358/23075	57
GO:0090130	tissue migration	43/1173	309/16875	1.0033e-05	0.00360521	0.00310707	7057/9734/6672/3162/4254/7048/7474/306/5578/1906/285/8754/6781/6678/1969/28984/7114/3815/9353/350/27286/3091/5797/57449/8823/1201/5581/2896/1647/5217/57381/301/3673/57142/2821/161198/5294/9922/1839/4070/5606/54453/3964	43
GO:0006029	proteoglycan metabolic process	19/1173	90/16875	1.08229e-05	0.00364598	0.00314222	650/11173/54360/64131/26035/90161/2817/54480/55790/51363/55959/6448/4669/3425/2131/92126/55454/3073/9375	19
GO:0016485	protein processing	36/1173	242/16875	1.19916e-05	0.00369254	0.00318234	7057/27344/25825/5046/5621/590/837/5054/4311/5125/6196/5251/5567/63901/1203/5329/350/4669/64065/10531/2152/1201/1889/1514/8728/81502/10159/83464/11236/840/2155/10269/2619/831/9532/1522	36
GO:0040037	negative regulation of fibroblast growth factor receptor signaling pathway	8/1173	18/16875	1.24067e-05	0.00369254	0.00318234	7057/8862/10253/54361/7474/2817/55959/387914	8
GO:0006687	glycosphingolipid metabolic process	15/1173	61/16875	1.321e-05	0.00369254	0.00318234	8869/2583/29906/8128/5562/285362/3815/4669/6609/20/8708/1390/3696/3073/9375	15
GO:0070482	response to oxygen levels	44/1173	323/16875	1.37014e-05	0.00369254	0.00318234	5228/7057/6095/650/857/1139/596/3162/23576/133/1026/132864/3751/1906/4609/285/5562/6781/1263/3552/5351/355/28984/360/2355/3091/537/7852/2977/8614/5581/22933/4000/3673/6513/8140/2155/8751/3339/6548/2308/10587/663/29904	44
GO:0035967	cellular response to topologically incorrect protein	21/1173	108/16875	1.45939e-05	0.00374577	0.00322822	7466/10018/2081/387923/5295/10133/8614/7353/3303/26353/23645/51768/10956/1388/79982/9709/467/55829/54788/666/65992	21
GO:0002474	antigen processing and presentation of peptide antigen via MHC class I	11/1173	35/16875	1.54007e-05	0.00376315	0.0032432	3106/3107/6891/567/6890/54842/4012/100507436/64167/3105/51128	11
GO:0071887	leukocyte apoptotic process	22/1173	117/16875	1.6058e-05	0.00376315	0.0032432	81704/596/4254/7474/29126/10018/27242/355/598/3707/3091/11035/1514/3988/301/840/2621/8915/23657/10758/55829/1029	22
GO:1902287	semaphorin-plexin signaling pathway involved in axon guidance	7/1173	14/16875	1.71233e-05	0.0038456	0.00331425	91584/5365/1906/1889/5362/5364/55558	7
GO:0071711	basement membrane organization	11/1173	36/16875	2.07921e-05	0.00448278	0.00386339	857/3915/858/3913/29954/4320/7837/2131/3912/8985/55624	11
GO:0007264	small GTPase mediated signal transduction	59/1173	488/16875	2.17656e-05	0.00451218	0.00388873	64283/23362/81704/10253/4254/55619/1026/9289/148170/57221/390/199731/58504/9938/440193/10602/376267/157285/23348/9002/3707/8878/9886/9353/440730/79658/57186/57584/23094/57449/9732/80243/3988/9771/57636/22821/83478/57381/64121/2828/5337/79930/2203/5294/9922/57480/5922/93663/121512/29984/22898/10260/23370/54453/5924/10435/283455/23075/1029	59
GO:0001667	ameboidal-type cell migration	53/1173	424/16875	2.27362e-05	0.00453882	0.00391169	7057/9734/6672/10501/3162/4254/7048/6899/7474/306/10512/5578/1906/285/8754/6781/6678/1969/28984/7114/3815/9353/350/27286/3091/5797/57449/8823/1201/1910/5581/2896/2039/1647/8482/5217/57381/301/3673/57142/2821/161198/7763/5294/9922/1839/4070/5606/8874/54453/5339/10505/3964	53
GO:0031099	regeneration	29/1173	184/16875	2.78651e-05	0.00506951	0.00436905	1374/4747/349667/10076/596/133/1026/8013/4781/306/23175/3913/285/55959/928/9856/9315/3482/2896/301/5738/59352/5792/8140/2155/2621/8751/3339/706	29
GO:0050900	leukocyte migration	49/1173	385/16875	2.87036e-05	0.00506951	0.00436905	5228/7057/10894/81704/5734/5175/5054/3162/1843/4254/7474/1525/1906/4739/6558/23236/692094/3655/140885/3552/79890/58191/4681/928/3815/9353/5295/9435/11035/7852/1910/2919/83692/2131/50512/301/3673/5294/57509/2155/2621/56833/91662/5339/1667/728358/23075/7499/8764	49
GO:0034620	cellular response to unfolded protein	18/1173	88/16875	2.88136e-05	0.00506951	0.00436905	7466/10018/2081/387923/5295/10133/8614/3303/26353/23645/51768/10956/1388/9709/467/55829/666/65992	18
GO:0033032	regulation of myeloid cell apoptotic process	10/1173	31/16875	2.91567e-05	0.00506951	0.00436905	596/4254/3707/350/301/23601/2621/23657/55829/1029	10
GO:1901342	regulation of vasculature development	39/1173	283/16875	3.19508e-05	0.00529597	0.00456423	5228/7057/4086/10253/54361/1139/6672/5054/3162/23576/133/7048/7474/306/5578/694/10553/6558/285/6678/1969/3552/8877/7122/28984/350/3091/7852/5797/2152/2896/3716/1647/57381/2828/5294/6050/3339/3696	39
GO:0042982	amyloid precursor protein metabolic process	16/1173	73/16875	3.24243e-05	0.00529597	0.00456423	1191/25825/6252/5621/1139/4915/81618/4669/20/1201/8728/9619/83464/57142/2280/5970	16
GO:0043542	endothelial cell migration	32/1173	216/16875	3.90053e-05	0.00618348	0.00532911	7057/9734/6672/3162/7474/306/5578/1906/285/6781/6678/1969/28984/7114/9353/350/27286/3091/5797/57449/8823/1201/2896/1647/57381/301/2821/161198/5294/5606/54453/3964	32
GO:0007178	transmembrane receptor protein serine/threonine kinase signaling pathway	46/1173	361/16875	4.84816e-05	0.00746616	0.00643456	7057/94031/650/27122/4086/10253/5046/4053/285704/23089/6664/644815/7048/7474/9392/26524/3725/51232/858/8754/3625/7122/4681/860/9856/9315/654/4015/642658/4012/3096/3303/3693/135228/2131/9863/200734/23625/2280/2621/151449/3696/57552/23111/8483/3073	46
GO:1902285	semaphorin-plexin signaling pathway involved in neuron projection guidance	7/1173	16/16875	5.04308e-05	0.00755061	0.00650734	91584/5365/1906/1889/5362/5364/55558	7
GO:1903510	mucopolysaccharide metabolic process	18/1173	92/16875	5.37002e-05	0.00782281	0.00674193	10894/64131/8534/10402/26035/54480/2799/55790/51363/9435/4669/57214/1910/3425/2131/92126/55454/3073	18
GO:0045765	regulation of angiogenesis	38/1173	280/16875	5.62375e-05	0.00795834	0.00685874	5228/7057/4086/10253/1139/6672/5054/3162/23576/133/7048/7474/306/5578/694/10553/6558/285/6678/1969/3552/8877/7122/28984/350/3091/7852/5797/2152/2896/3716/1647/57381/2828/5294/6050/3339/3696	38
GO:0006898	receptor-mediated endocytosis	35/1173	250/16875	5.75835e-05	0.00795834	0.00685874	7436/1191/10894/857/8862/4481/5054/567/133/57007/858/8029/84251/2890/124930/79890/58191/928/85439/6614/3482/20/1201/1514/133308/9863/3351/1212/84062/1174/84896/3339/4734/26045/967	35
GO:0006623	protein targeting to vacuole	12/1173	47/16875	6.43714e-05	0.00867404	0.00747555	1191/6272/84572/8878/84315/3920/54832/79720/4734/51172/22879/7805	12
GO:0010595	positive regulation of endothelial cell migration	19/1173	102/16875	6.80953e-05	0.00874817	0.00753943	7057/9734/3162/7474/306/5578/1906/6678/7114/27286/3091/8823/2896/57381/301/2821/5294/5606/54453	19
GO:0051056	regulation of small GTPase mediated signal transduction	39/1173	293/16875	6.94382e-05	0.00874817	0.00753943	64283/23362/81704/10253/4254/9289/57221/199731/58504/9938/157285/9002/3707/8878/9353/440730/79658/57186/57584/23094/57449/80243/57636/22821/83478/2828/2203/5294/9922/57480/5922/93663/121512/29984/22898/10260/23370/5924/23075	39
GO:0019885	antigen processing and presentation of endogenous peptide antigen via MHC class I	8/1173	22/16875	7.05391e-05	0.00874817	0.00753943	3106/3107/6891/567/6890/100507436/64167/3105	8
GO:0000101	sulfur amino acid transport	6/1173	12/16875	7.14599e-05	0.00874817	0.00753943	6506/6520/6509/8140/1497/23657	6
GO:0034976	response to endoplasmic reticulum stress	36/1173	263/16875	7.30367e-05	0.00874817	0.00753943	7057/1191/7466/857/837/596/9097/10018/3725/9695/192683/2081/7706/598/387923/5295/9024/8614/258010/80700/81502/7353/3303/23645/160418/57003/10956/1388/11236/9709/5924/467/55829/54788/666/65992	36
GO:0009101	glycoprotein biosynthetic process	38/1173	284/16875	7.64883e-05	0.00881989	0.00760125	25825/54360/8869/64131/11226/81618/596/10402/2589/11320/26035/90161/29906/8128/54480/23236/55790/51363/83857/25834/117248/29071/51809/29954/20/8708/285203/2131/92126/160418/22822/8985/1839/55624/9528/55454/9375/152002	38
GO:0042987	amyloid precursor protein catabolic process	13/1173	55/16875	7.69082e-05	0.00881989	0.00760125	1191/6252/5621/1139/4915/20/1201/8728/9619/83464/57142/2280/5970	13
GO:0030203	glycosaminoglycan metabolic process	20/1173	112/16875	8.22992e-05	0.00906846	0.00781547	10894/64131/2517/8534/10402/26035/54480/2799/55790/51363/6448/9435/4669/57214/1910/3425/2131/92126/55454/3073	20
GO:0007041	lysosomal transport	22/1173	130/16875	8.57315e-05	0.00906846	0.00781547	1191/6272/9392/5660/3916/84572/151636/3482/3920/1201/80700/2896/3988/3303/9842/51652/55207/57617/22898/4734/51172/7805	22
GO:0009743	response to carbohydrate	31/1173	215/16875	8.60536e-05	0.00906846	0.00781547	7057/10497/23098/387597/5603/6196/285/5562/23236/3552/8111/2081/6844/1946/2730/860/8892/4669/3091/9024/133308/5581/3673/26056/6443/2203/50507/6810/2621/5606/55829	31
GO:0031345	negative regulation of cell projection organization	28/1173	186/16875	8.73893e-05	0.00906846	0.00781547	349667/10253/5621/10501/81618/567/5365/7474/4133/10512/3601/8934/157285/9353/9856/1809/2904/83478/8482/5217/23329/57142/84062/4070/55558/10505/23111/7025	28
GO:0042060	wound healing	50/1173	413/16875	8.74879e-05	0.00906846	0.00781547	7057/857/54361/8323/5054/3162/51330/1026/7474/26509/4162/5578/1906/199731/966/6558/3552/23208/9002/928/5329/350/977/22875/29071/8526/3091/7852/10398/2152/6609/5581/2039/135228/2131/51652/83478/301/3673/221477/2828/55207/84062/840/5294/1839/2155/2621/23657/5339	50
GO:0006664	glycolipid metabolic process	19/1173	104/16875	8.94873e-05	0.00910069	0.00784325	8869/2517/10402/2583/29906/8128/5562/285362/3815/4669/6609/20/8708/1390/51604/3696/284098/3073/9375	19
GO:1902074	response to salt	45/1173	360/16875	9.22728e-05	0.00921019	0.00793762	7057/4747/857/3710/3786/1139/4062/567/24145/7474/6506/8128/1906/5603/6558/5562/8754/23236/2890/5251/3552/3625/23208/8851/3707/9127/360/2730/860/6609/1910/8895/5581/2039/3351/3673/2731/2767/2155/56172/57699/706/4734/5339/29904	45
GO:0003014	renal system process	21/1173	122/16875	9.58006e-05	0.00938846	0.00809125	7466/596/133/4162/1906/5125/50484/4645/6781/221395/55959/5567/360/4643/4883/1201/1910/2621/1497/11215/10391	21
GO:0031100	animal organ regeneration	14/1173	64/16875	0.00010188	0.00966971	0.00833364	1374/10076/133/1026/8013/306/23175/285/55959/3482/8140/2155/2621/3339	14
GO:1903509	liposaccharide metabolic process	19/1173	105/16875	0.000102259	0.00966971	0.00833364	8869/2517/10402/2583/29906/8128/5562/285362/3815/4669/6609/20/8708/1390/51604/3696/284098/3073/9375	19
GO:1905897	regulation of response to endoplasmic reticulum stress	16/1173	81/16875	0.000122109	0.0113477	0.00977976	1191/7466/857/9097/10018/2081/598/5295/258010/3303/23645/1388/9709/55829/666/65992	16
GO:1903573	negative regulation of response to endoplasmic reticulum stress	11/1173	43/16875	0.000126879	0.0115912	0.00998963	1191/7466/9097/598/258010/3303/23645/1388/9709/55829/65992	11
GO:0002483	antigen processing and presentation of endogenous peptide antigen	8/1173	24/16875	0.000143154	0.01286	0.0110831	3106/3107/6891/567/6890/100507436/64167/3105	8
GO:0071559	response to transforming growth factor beta	35/1173	262/16875	0.000149121	0.0131764	0.0113558	7057/94031/650/25878/857/27122/4086/10253/4053/54361/23089/6664/7048/7474/9392/26524/1906/3725/858/8754/678/7122/9315/4015/642658/3303/3693/135228/200734/23625/2280/7472/3696/8483/463	35
GO:0008207	C21-steroid hormone metabolic process	10/1173	37/16875	0.000156113	0.0133617	0.0115155	10170/650/27122/54361/133/6718/654/1910/1586/706	10
GO:2001236	regulation of extrinsic apoptotic signaling pathway	24/1173	154/16875	0.000158568	0.0133617	0.0115155	7057/857/6672/81618/5054/596/3162/51330/7078/3655/3552/598/2730/367/3303/4000/4055/64798/10333/162989/6810/5970/8915/467	24
GO:0071526	semaphorin-plexin signaling pathway	11/1173	44/16875	0.000158655	0.0133617	0.0115155	91584/10501/5365/10512/1906/1889/5362/8482/5364/55558/10505	11
GO:0002685	regulation of leukocyte migration	31/1173	223/16875	0.00016991	0.0140895	0.0121427	5228/7057/10894/81704/5734/5054/3162/1843/4254/7474/1906/4739/23236/3552/79890/4681/928/9353/5295/9435/11035/83692/301/3673/57509/2155/2621/56833/23075/7499/8764	31
GO:0046718	viral entry into host cell	24/1173	155/16875	0.000175511	0.0142121	0.0122484	857/10346/1525/858/3916/1969/1604/6575/7706/6614/6520/7852/6609/1514/3303/3693/3673/5817/23601/57617/2621/1508/6541/8764	24
GO:0040036	regulation of fibroblast growth factor receptor signaling pathway	9/1173	31/16875	0.000182918	0.0142121	0.0122484	7057/8862/10253/54361/7474/2817/55959/860/387914	9
GO:0099177	regulation of trans-synaptic signaling	54/1173	470/16875	0.000183494	0.0142121	0.0122484	64084/4747/3710/4130/2047/3786/81539/5621/2891/1139/25897/590/4915/320/7474/2171/26509/5577/55607/1906/4311/6558/79772/23236/2890/58512/6804/23208/6844/8878/3815/8526/22999/2904/321/1201/127262/5581/22829/3351/5217/57142/84062/9899/57617/7779/6810/84896/3269/23657/9498/22839/5924/26045	54
GO:0050435	amyloid-beta metabolic process	12/1173	52/16875	0.000184063	0.0142121	0.0122484	1191/25825/6252/5621/1139/4915/4311/20/9619/83464/57142/5970	12
GO:0033033	negative regulation of myeloid cell apoptotic process	7/1173	19/16875	0.000184573	0.0142121	0.0122484	596/4254/3707/350/23601/2621/55829	7
GO:0008625	extrinsic apoptotic signaling pathway via death domain receptors	16/1173	84/16875	0.000190673	0.014475	0.012475	7057/6672/6272/5054/596/3162/7078/8794/843/598/5295/8797/282991/162989/6810/467	16
GO:0060326	cell chemotaxis	39/1173	308/16875	0.000202133	0.0151319	0.0130411	5228/7057/2047/5054/1843/5365/57007/7474/1525/1906/4739/6558/692094/1969/79890/58191/4681/7114/3815/9353/4363/4015/7852/57449/9732/8823/1910/2919/301/5294/57509/1839/2155/2621/56833/5339/1667/728358/23075	39
GO:0035966	response to topologically incorrect protein	24/1173	157/16875	0.000214278	0.0156151	0.0134576	7057/1191/7466/10018/9695/2081/387923/5295/10133/8614/7353/3303/26353/23645/51768/10956/1388/79982/9709/467/55829/54788/666/65992	24
GO:0044000	movement in host	27/1173	186/16875	0.000214382	0.0156151	0.0134576	857/10346/1525/858/3916/1969/1604/6575/7706/6614/6520/7852/6609/1514/3303/3693/51652/3673/55207/5817/23601/57617/79720/2621/1508/6541/8764	27
GO:0051701	biological process involved in interaction with host	29/1173	206/16875	0.000218481	0.0157015	0.0135321	857/10346/1525/858/3916/1969/3625/1604/6575/7706/598/6614/6520/7852/6609/1514/3303/3693/51652/3673/55207/5817/23601/57617/79720/2621/1508/6541/8764	29
GO:0006022	aminoglycan metabolic process	20/1173	121/16875	0.000245167	0.0172692	0.0148831	10894/64131/2517/8534/10402/26035/54480/2799/55790/51363/6448/9435/4669/57214/1910/3425/2131/92126/55454/3073	20
GO:0032350	regulation of hormone metabolic process	10/1173	39/16875	0.000250857	0.0172692	0.0148831	650/27122/54361/133/3091/654/8614/157506/10269/1497	10
GO:0140448	signaling receptor ligand precursor processing	10/1173	39/16875	0.000250857	0.0172692	0.0148831	27344/25825/5046/590/4311/5125/1889/1514/10159/1522	10
GO:0072665	protein localization to vacuole	16/1173	86/16875	0.00025311	0.0172692	0.0148831	1191/6272/7107/64747/84572/8878/84315/3920/54832/64121/57142/79720/4734/51172/22879/7805	16
GO:0071453	cellular response to oxygen levels	24/1173	159/16875	0.000260429	0.0175464	0.015122	6095/857/596/3162/23576/132864/3751/1906/4609/5562/6781/1263/355/28984/360/3091/537/8614/5581/22933/4000/6548/2308/29904	24
GO:2001233	regulation of apoptotic signaling pathway	45/1173	377/16875	0.000266422	0.0177285	0.015279	7057/1191/7466/857/54361/6672/81618/5054/596/3162/51330/57007/7078/7474/1687/10018/4609/8870/50484/3655/3552/3625/355/598/2730/5329/648/367/3091/11035/1514/3303/4000/4055/64798/10333/162989/55031/6810/5970/9709/8915/467/55829/666	45
GO:0050922	negative regulation of chemotaxis	13/1173	62/16875	0.000279586	0.0183776	0.0158384	7057/10501/1843/7474/10512/285/79890/4681/9353/8482/56833/55558/10505	13
GO:0071674	mononuclear cell migration	28/1173	200/16875	0.000305347	0.0198292	0.0170894	7057/81704/5175/5054/1843/7474/4739/6558/23236/692094/140885/58191/4681/9353/11035/7852/83692/2131/301/5294/2621/56833/91662/5339/1667/728358/7499/8764	28
GO:0043473	pigmentation	19/1173	114/16875	0.000311126	0.0199639	0.0172055	4644/25825/596/4254/10018/55686/8934/64284/3815/1910/282991/10159/84062/57619/2767/357/1174/10058/967	19
GO:0050804	modulation of chemical synaptic transmission	53/1173	469/16875	0.000315586	0.0200118	0.0172468	64084/4747/3710/4130/2047/3786/81539/5621/2891/1139/25897/590/4915/320/7474/26509/5577/55607/1906/4311/6558/79772/23236/2890/58512/6804/23208/6844/8878/3815/8526/22999/2904/321/1201/127262/5581/22829/3351/5217/57142/84062/9899/57617/7779/6810/84896/3269/23657/9498/22839/5924/26045	53
GO:0032352	positive regulation of hormone metabolic process	6/1173	15/16875	0.000322778	0.0202299	0.0174348	54361/133/3091/654/157506/1497	6
GO:0033059	cellular pigmentation	13/1173	63/16875	0.000330188	0.0204565	0.01763	4644/25825/596/55686/8934/64284/282991/84062/57619/357/1174/10058/967	13
GO:0044409	entry into host	24/1173	162/16875	0.000346099	0.0209722	0.0180745	857/10346/1525/858/3916/1969/1604/6575/7706/6614/6520/7852/6609/1514/3303/3693/3673/5817/23601/57617/2621/1508/6541/8764	24
GO:0007040	lysosome organization	18/1173	106/16875	0.000350346	0.0209722	0.0180745	1200/1203/4669/537/1201/2896/3988/51652/10159/55207/83985/2548/527/57617/8804/51172/7805/3073	18
GO:0080171	lytic vacuole organization	18/1173	106/16875	0.000350346	0.0209722	0.0180745	1200/1203/4669/537/1201/2896/3988/51652/10159/55207/83985/2548/527/57617/8804/51172/7805/3073	18
GO:0031589	cell-substrate adhesion	42/1173	349/16875	0.000354076	0.0209722	0.0180745	22801/50509/7057/2824/10894/2047/54361/84168/5054/596/10018/3915/4739/285/8754/25992/3655/1946/79778/8910/5295/6614/25975/5581/2039/3693/3912/3673/54749/4070/2621/3232/8751/29984/6548/91663/3696/8874/54453/967/10391/1029	42
GO:0002720	positive regulation of cytokine production involved in immune response	15/1173	80/16875	0.000358005	0.0209744	0.0180764	567/3805/8013/24145/7474/1604/3815/51704/10865/8482/8140/8915/3105/7805/8764	15
GO:0071260	cellular response to mechanical stimulus	14/1173	72/16875	0.000377868	0.0211962	0.0182675	5734/355/3759/654/642658/8797/1647/3673/4055/6513/8915/6548/25963/5339	14
GO:0140962	multicellular organismal-level chemical homeostasis	14/1173	72/16875	0.000377868	0.0211962	0.0182675	7466/3162/567/4645/221395/5567/360/21/4669/654/3988/2131/1497/11215	14
GO:2000106	regulation of leukocyte apoptotic process	16/1173	89/16875	0.000379701	0.0211962	0.0182675	81704/596/4254/7474/29126/10018/598/3707/3091/11035/301/2621/8915/23657/55829/1029	16
GO:0051384	response to glucocorticoid	20/1173	125/16875	0.000381453	0.0211962	0.0182675	4747/10076/590/596/8061/133/1026/10018/306/1906/8754/6781/114907/678/9353/21/2355/654/301/7023	20
GO:0061041	regulation of wound healing	20/1173	125/16875	0.000381453	0.0211962	0.0182675	7057/857/54361/5054/51330/1906/199731/6558/928/5329/350/22875/7852/2152/5581/2039/135228/301/1839/2155	20
GO:0009615	response to virus	48/1173	417/16875	0.000392737	0.0216006	0.018616	84166/1191/5452/2634/10346/91351/10561/596/8061/1687/2635/9201/81844/3454/10010/7706/598/151636/3091/11035/7852/6609/10875/100507436/83666/7353/22933/3716/80212/2131/51652/11274/79798/3660/29800/1174/5970/10269/55324/55601/3696/79594/10758/1667/728358/79671/3588/3964	48
GO:0036293	response to decreased oxygen levels	37/1173	297/16875	0.000400325	0.0217955	0.018784	5228/7057/6095/650/857/1139/596/3162/23576/133/132864/3751/1906/4609/285/5562/6781/1263/3552/5351/28984/360/2355/3091/7852/8614/5581/22933/4000/3673/6513/2155/8751/3339/6548/663/29904	37
GO:0071560	cellular response to transforming growth factor beta stimulus	33/1173	256/16875	0.00043852	0.0235095	0.0202612	7057/94031/650/857/27122/4086/10253/4053/54361/23089/6664/7048/7474/9392/26524/1906/3725/858/8754/678/7122/9315/4015/642658/3303/3693/135228/200734/23625/2280/7472/3696/8483	33
GO:0032963	collagen metabolic process	17/1173	99/16875	0.000442383	0.0235095	0.0202612	5645/4312/4319/54361/9697/28984/4669/2355/10893/3091/642658/1514/4320/3673/8985/8751/1508	17
GO:1905039	carboxylic acid transmembrane transport	23/1173	155/16875	0.000444893	0.0235095	0.0202612	1374/7057/81539/113235/6506/4363/6520/26503/9962/8501/151295/81855/1201/6509/6513/9194/51660/8140/6583/23657/162515/6541/206358	23
GO:0030970	retrograde protein transport, ER to cytosol	8/1173	28/16875	0.000471342	0.0242275	0.0208799	9695/9024/258010/81502/7353/10956/9709/55829	8
GO:1903513	endoplasmic reticulum to cytosol transport	8/1173	28/16875	0.000471342	0.0242275	0.0208799	9695/9024/258010/81502/7353/10956/9709/55829	8
GO:0033273	response to vitamin	15/1173	82/16875	0.000471963	0.0242275	0.0208799	590/6781/5251/429/3552/7706/360/860/8614/3988/3673/2155/2621/5970/706	15
GO:1902991	regulation of amyloid precursor protein catabolic process	10/1173	42/16875	0.000479814	0.0243981	0.021027	1191/6252/5621/1139/4915/20/9619/57142/2280/5970	10
GO:1903825	organic acid transmembrane transport	23/1173	156/16875	0.000488273	0.0245962	0.0211977	1374/7057/81539/113235/6506/4363/6520/26503/9962/8501/151295/81855/1201/6509/6513/9194/51660/8140/6583/23657/162515/6541/206358	23
GO:0030968	endoplasmic reticulum unfolded protein response	14/1173	74/16875	0.00050636	0.0250393	0.0215796	7466/10018/2081/387923/5295/8614/23645/10956/1388/9709/467/55829/666/65992	14
GO:0060395	SMAD protein signal transduction	14/1173	74/16875	0.00050636	0.0250393	0.0215796	650/4086/7048/3725/860/9856/654/4012/9863/23625/151449/57552/8483/3073	14
GO:0006925	inflammatory cell apoptotic process	7/1173	22/16875	0.000519426	0.0252226	0.0217376	3707/1514/301/10269/23657/55829/1029	7
GO:0007042	lysosomal lumen acidification	7/1173	22/16875	0.000519426	0.0252226	0.0217376	1203/537/1201/2896/10159/527/8804	7
GO:0001666	response to hypoxia	35/1173	280/16875	0.000532676	0.025635	0.022093	5228/7057/6095/650/857/1139/596/3162/23576/133/132864/3751/1906/4609/285/5562/6781/1263/3552/5351/28984/360/2355/3091/7852/8614/5581/22933/4000/3673/6513/2155/8751/3339/6548	35
GO:0006979	response to oxidative stress	44/1173	379/16875	0.000563015	0.0268553	0.0231447	5621/596/3162/8061/84883/132864/1906/5603/3725/50484/79772/5562/8754/1263/140885/3552/140809/8877/2081/154807/7706/8878/2730/4363/4669/3091/11035/9962/79661/8614/79912/81502/22933/3303/7837/4482/10549/301/6810/5970/23657/2308/10587/55829	44
GO:0031400	negative regulation of protein modification process	47/1173	413/16875	0.00057809	0.0273325	0.023556	650/857/10253/5621/57732/1139/1843/1026/5577/26524/199731/154043/23705/7345/5569/9467/5562/140885/8878/9353/151636/6609/54386/5581/22933/3303/2039/135228/123879/23645/1647/51422/200734/84062/64798/7023/2280/5970/91662/706/9532/91663/84335/1848/23075/10114/1029	47
GO:1900101	regulation of endoplasmic reticulum unfolded protein response	8/1173	29/16875	0.00061162	0.027998	0.0241296	7466/10018/2081/5295/23645/1388/666/65992	8
GO:0007249	canonical NF-kappaB signal transduction	36/1173	293/16875	0.000617652	0.027998	0.0241296	6095/3656/10346/3162/7474/1906/843/84270/80762/140885/3552/10010/7706/8878/51704/10133/11035/57449/1910/54386/5581/56674/10549/54602/4055/10333/2280/5970/8915/91662/79594/54469/10758/27032/79671/65992	36
GO:0048002	antigen processing and presentation of peptide antigen	13/1173	67/16875	0.000617843	0.027998	0.0241296	3106/3107/6891/567/1509/6890/54842/4012/1514/100507436/64167/3105/51128	13
GO:0045785	positive regulation of cell adhesion	52/1173	471/16875	0.000619528	0.027998	0.0241296	5645/857/84466/10076/81704/54361/80380/567/4254/7048/8013/9289/7474/29126/6708/5578/3915/4739/3913/8754/3655/140885/3552/51043/1604/3707/9223/5329/4651/648/9435/25975/8728/5581/6595/3716/301/3912/3673/6810/5970/8915/29984/84978/3105/91663/8874/54453/23308/6541/463/8764	52
GO:0016486	peptide hormone processing	9/1173	36/16875	0.000623333	0.027998	0.0241296	27344/25825/5046/590/5125/1889/1514/10159/1522	9
GO:1902003	regulation of amyloid-beta formation	9/1173	36/16875	0.000623333	0.027998	0.0241296	1191/6252/5621/1139/4915/20/9619/57142/5970	9
GO:0007611	learning or memory	34/1173	272/16875	0.00063509	0.0281043	0.0242212	7436/64084/139411/3710/4130/5621/1139/590/4915/567/8061/5577/4311/4739/23236/2890/23208/7122/3815/3091/5803/2904/1201/22829/266977/7432/894/2821/84896/4885/1497/3269/23657/4125	34
GO:0001961	positive regulation of cytokine-mediated signaling pathway	12/1173	59/16875	0.000636128	0.0281043	0.0242212	84166/837/7474/1906/81844/3091/7852/146722/83666/3303/2621/7805	12
GO:0003018	vascular process in circulatory system	33/1173	262/16875	0.00066279	0.0290442	0.0250312	857/81539/23576/133/2171/6506/1906/6558/388125/7122/9353/2730/4363/57419/654/9732/20/1910/1889/10999/490/2131/3351/2828/6509/6513/9194/8985/8140/3269/9498/5339/6541	33
GO:0001933	negative regulation of protein phosphorylation	35/1173	284/16875	0.000690877	0.0297778	0.0256634	650/857/10253/5621/57732/1139/1843/1026/5577/26524/199731/154043/23705/7345/5569/9467/140885/9353/6609/54386/22933/2039/135228/1647/51422/200734/84062/64798/7023/91662/91663/84335/1848/10114/1029	35
GO:0042391	regulation of membrane potential	48/1173	428/16875	0.000701745	0.0297778	0.0256634	857/388135/79680/3786/2891/1139/10497/55800/4915/596/89832/3762/3751/1525/1906/1134/2556/2890/6804/2743/598/9127/3759/79784/2730/22999/123041/2904/1201/2567/6334/64208/3988/10962/9472/2767/11334/10269/481/1497/10142/6548/706/9498/4734/79594/23111/666	48
GO:0002428	antigen processing and presentation of peptide antigen via MHC class Ib	6/1173	17/16875	0.000707419	0.0297778	0.0256634	3106/3107/6891/567/100507436/3105	6
GO:0030202	heparin metabolic process	6/1173	17/16875	0.000707419	0.0297778	0.0256634	26035/55790/4669/1910/3425/2131	6
GO:0006885	regulation of pH	17/1173	103/16875	0.000708501	0.0297778	0.0256634	596/1906/9497/84679/1203/537/1201/1910/2896/10159/83985/527/8804/56833/6548/496/9498	17
GO:0034205	amyloid-beta formation	10/1173	44/16875	0.000712678	0.0297778	0.0256634	1191/6252/5621/1139/4915/20/9619/83464/57142/5970	10
GO:0042552	myelination	21/1173	141/16875	0.000736017	0.0305164	0.0262999	7851/1191/2824/81615/4915/2817/23175/27242/7122/928/7038/8892/5803/7852/20/6334/22933/55624/10810/5339/3073	21
GO:0034284	response to monosaccharide	26/1173	191/16875	0.000757984	0.0311873	0.0268781	7057/10497/23098/387597/285/5562/23236/3552/8111/2081/6844/1946/2730/860/8892/3091/9024/133308/5581/3673/26056/6443/50507/6810/2621/55829	26
GO:0035751	regulation of lysosomal lumen pH	8/1173	30/16875	0.000783744	0.0320029	0.0275811	1203/537/1201/2896/10159/83985/527/8804	8
GO:0050878	regulation of body fluid levels	42/1173	363/16875	0.000795704	0.0322469	0.0277914	7057/7466/857/8862/8323/5054/133/5578/1906/966/4645/51043/9002/5567/360/928/5329/350/22875/29071/8526/2355/4883/3091/10398/2152/1910/5581/2039/2131/7432/3673/84062/2821/5294/2155/2621/1497/23657/10758/11215/10391	42
GO:0098739	import across plasma membrane	27/1173	202/16875	0.000805268	0.032391	0.0279155	7057/81539/5621/113235/3762/6506/6558/84679/3759/6335/6520/8501/123041/6334/6328/6509/6513/7779/8140/6583/481/23657/6548/496/6541/3768/206358	27
GO:1903034	regulation of response to wounding	23/1173	162/16875	0.000834515	0.0333188	0.0287151	7057/857/54361/5054/51330/1906/199731/6558/928/5329/9856/350/22875/7852/2152/5581/2896/2039/135228/301/5792/1839/2155	23
GO:0050655	dermatan sulfate proteoglycan metabolic process	5/1173	12/16875	0.000843048	0.033412	0.0287954	55790/3425/92126/55454/3073	5
GO:0007160	cell-matrix adhesion	30/1173	234/16875	0.00085423	0.033608	0.0289644	22801/50509/7057/2824/10894/54361/5054/596/10018/8754/25992/3655/1946/8910/5295/6614/2039/3693/3673/54749/3232/8751/29984/6548/3696/8874/54453/967/10391/1029	30
GO:0007015	actin filament organization	50/1173	455/16875	0.00086645	0.0338418	0.0291659	55930/129446/4644/114822/5734/54361/6712/154288/596/148170/6708/55607/390/4739/9938/10602/4645/4430/28984/7114/79778/9886/9353/5295/4643/221692/253260/1809/6840/5581/2039/3693/5217/57381/1955/57619/357/6050/4070/93663/51474/29984/10810/6548/23370/91663/5339/10435/23075/10391	50
GO:0050920	regulation of chemotaxis	29/1173	224/16875	0.000884117	0.0339072	0.0292222	5228/91584/7057/10501/5054/1843/7474/9097/10512/1906/4739/285/79890/4681/7114/9353/7852/2152/8823/8482/3673/57509/2155/6810/2621/56833/55558/10505/23075	29
GO:0007272	ensheathment of neurons	21/1173	143/16875	0.000886996	0.0339072	0.0292222	7851/1191/2824/81615/4915/2817/23175/27242/7122/928/7038/8892/5803/7852/20/6334/22933/55624/10810/5339/3073	21
GO:0008366	axon ensheathment	21/1173	143/16875	0.000886996	0.0339072	0.0292222	7851/1191/2824/81615/4915/2817/23175/27242/7122/928/7038/8892/5803/7852/20/6334/22933/55624/10810/5339/3073	21
GO:0019218	regulation of steroid metabolic process	16/1173	96/16875	0.000901465	0.0342176	0.0294897	6095/650/27122/54361/133/5562/3552/3815/427/654/20/37/9619/79798/706/51141	16
GO:0046716	muscle cell cellular homeostasis	7/1173	24/16875	0.000932433	0.0348212	0.03001	857/1134/3091/4015/3920/2548/56172	7
GO:0046885	regulation of hormone biosynthetic process	7/1173	24/16875	0.000932433	0.0348212	0.03001	650/27122/54361/133/3091/654/8614	7
GO:0051216	cartilage development	27/1173	204/16875	0.00093675	0.0348212	0.03001	651/650/7483/4086/11173/54360/2202/57326/7048/7474/4781/1906/6781/55790/55959/85301/860/2355/3091/654/642658/10865/2131/3232/10269/3696/65992	27
GO:0001935	endothelial cell proliferation	22/1173	154/16875	0.000985619	0.0357009	0.0307681	5228/7057/857/8862/3162/5365/7474/5578/858/6678/1969/2081/28984/350/253260/3091/654/5797/2152/3988/7432/3339	22
GO:0019883	antigen processing and presentation of endogenous antigen	8/1173	31/16875	0.000992727	0.0357009	0.0307681	3106/3107/6891/567/6890/100507436/64167/3105	8
GO:0015711	organic anion transport	48/1173	435/16875	0.000996787	0.0357009	0.0307681	1374/7057/81539/4915/29015/113235/320/2171/6506/81796/5660/1906/51706/6558/5562/9120/9497/3552/4363/6520/26503/9962/8501/151295/81855/1201/10999/8273/3351/301/6509/84062/84647/114789/7355/6513/9194/51660/8140/56172/6583/1497/23657/162515/9498/7439/6541/206358	48
GO:0055093	response to hyperoxia	6/1173	18/16875	0.000999135	0.0357009	0.0307681	857/1026/355/8140/2308/10587	6
GO:1902430	negative regulation of amyloid-beta formation	6/1173	18/16875	0.000999135	0.0357009	0.0307681	1191/6252/5621/1139/4915/57142	6
GO:0007162	negative regulation of cell adhesion	35/1173	290/16875	0.00100582	0.0357009	0.0307681	91584/7057/650/5621/80380/5054/1843/5365/29126/387597/285/27242/80762/51043/1946/28984/928/5295/654/10875/2039/5362/8763/301/4070/5364/8751/3339/91663/55558/23075/7805/10391/8764/1029	35
GO:0046942	carboxylic acid transport	40/1173	345/16875	0.00100678	0.0357009	0.0307681	1374/7057/81539/4915/29015/113235/320/2171/6506/5660/1906/6558/5562/9120/3552/4363/6520/26503/9962/8501/151295/81855/1201/10999/8273/3351/301/6509/84062/84647/6513/9194/51660/8140/6583/1497/23657/162515/6541/206358	40
GO:0032527	protein exit from endoplasmic reticulum	10/1173	46/16875	0.0010315	0.0363384	0.0313175	9695/55754/9024/258010/81502/7353/10956/9709/55829/51128	10
GO:0006986	response to unfolded protein	20/1173	135/16875	0.00104112	0.0364391	0.0314043	7057/7466/10018/9695/2081/387923/5295/10133/8614/3303/26353/23645/51768/10956/1388/9709/467/55829/666/65992	20
GO:0061448	connective tissue development	34/1173	280/16875	0.00106014	0.0367692	0.0316888	651/650/7483/4086/11173/54360/2202/57326/7048/7474/4781/1906/5562/6781/55790/55959/85301/860/2355/3091/654/4015/642658/10865/3988/2131/2828/114789/3232/10269/151449/3696/23111/65992	34
GO:0015849	organic acid transport	40/1173	346/16875	0.00106419	0.0367692	0.0316888	1374/7057/81539/4915/29015/113235/320/2171/6506/5660/1906/6558/5562/9120/3552/4363/6520/26503/9962/8501/151295/81855/1201/10999/8273/3351/301/6509/84062/84647/6513/9194/51660/8140/6583/1497/23657/162515/6541/206358	40
GO:0051881	regulation of mitochondrial membrane potential	13/1173	71/16875	0.001093	0.037524	0.0323393	79680/3786/596/598/2730/3988/10962/11334/1497/706/79594/23111/666	13
GO:0044403	biological process involved in symbiotic interaction	37/1173	314/16875	0.00114046	0.0389054	0.0335298	857/10346/1525/3725/858/3916/8934/1969/3625/1604/6575/7706/598/51114/6614/6520/3482/7852/6609/1514/3303/3693/51652/3673/55207/5817/23601/7023/57617/79720/11334/2621/1508/6541/1667/728358/8764	37
GO:0031960	response to corticosteroid	21/1173	146/16875	0.00116321	0.0394322	0.0339838	4747/10076/590/596/8061/133/1026/10018/306/1906/8754/6781/114907/678/9353/21/2355/654/3351/301/7023	21
GO:0050890	cognition	37/1173	315/16875	0.00120818	0.040423	0.0348377	7436/64084/139411/3710/4130/5621/1139/590/4915/567/8061/5577/4311/4739/23236/2890/23208/7122/3815/3091/5803/2904/1201/9993/22829/266977/7432/894/6509/2821/84896/4885/1497/3269/23657/9980/4125	37
GO:0036296	response to increased oxygen levels	7/1173	25/16875	0.00121814	0.040423	0.0348377	857/1026/355/537/8140/2308/10587	7
GO:0018210	peptidyl-threonine modification	17/1173	108/16875	0.00122407	0.040423	0.0348377	10253/11226/2589/7048/7474/5578/199731/8877/8851/57214/8476/22933/2039/285203/51422/200734/10114	17
GO:0051452	intracellular pH reduction	11/1173	55/16875	0.001225	0.040423	0.0348377	596/9497/84679/1203/537/1201/2896/10159/527/8804/56833	11
GO:0050919	negative chemotaxis	10/1173	47/16875	0.00122994	0.040423	0.0348377	91584/10501/7474/10512/1946/9353/8482/59352/55558/10505	10
GO:0050654	chondroitin sulfate proteoglycan metabolic process	8/1173	32/16875	0.00124399	0.0406059	0.0349954	54360/64131/54480/55790/51363/2131/92126/55454	8
GO:0006024	glycosaminoglycan biosynthetic process	13/1173	72/16875	0.00125057	0.0406059	0.0349954	64131/8534/10402/26035/54480/55790/51363/9435/57214/2131/92126/55454/3073	13
GO:0042445	hormone metabolic process	30/1173	240/16875	0.00128564	0.0412248	0.0355288	10170/650/27344/25825/27122/5046/54361/590/133/4311/5125/7038/51635/6718/4669/3091/654/8614/1910/1889/1514/25976/157506/10159/10269/1586/1508/1497/706/1522	30
GO:0032341	aldosterone metabolic process	5/1173	13/16875	0.00129189	0.0412248	0.0355288	650/27122/54361/654/1910	5
GO:0001819	positive regulation of cytokine production	51/1173	475/16875	0.00129258	0.0412248	0.0355288	7057/1191/6095/5452/5734/5054/3162/56666/567/3805/8013/24145/7474/5553/29126/5603/23705/192683/23236/10626/81844/3552/10010/51043/8877/11118/55959/28984/1604/3815/5295/51704/3091/2152/10865/3303/8482/10159/301/10333/23601/5294/11334/8140/11119/5970/8915/3105/91662/7805/8764	51
GO:0031667	response to nutrient levels	52/1173	487/16875	0.00131579	0.0417182	0.035954	1374/27344/54361/1139/590/6751/596/133/1026/3601/5562/84251/6781/5251/429/3552/3625/355/7706/360/2730/860/220441/25989/253260/58528/8614/3920/10999/1312/54474/22933/3988/51422/3673/64121/5337/114789/2203/6513/8140/2155/2621/5970/8915/706/8735/2308/81631/5339/467/663	52
GO:0072666	establishment of protein localization to vacuole	12/1173	64/16875	0.00135395	0.0426771	0.0367804	1191/6272/84572/8878/84315/3920/54832/79720/4734/51172/22879/7805	12
GO:0010977	negative regulation of neuron projection development	20/1173	138/16875	0.00137159	0.0429817	0.0370429	349667/10501/81618/567/7474/4133/10512/3601/8934/157285/9353/9856/1809/8482/57142/84062/55558/10505/23111/7025	20
GO:0045936	negative regulation of phosphate metabolic process	40/1173	352/16875	0.00147298	0.0458923	0.0395514	650/857/10253/5621/57732/1139/1843/1026/5577/26524/199731/154043/23705/7345/5569/9467/140885/9353/6609/20/54386/22933/2039/135228/23645/1647/51422/200734/84062/64798/7023/2280/91662/706/91663/84335/1848/23075/10114/1029	40
GO:0002831	regulation of response to biotic stimulus	52/1173	490/16875	0.00150481	0.0466145	0.0401738	3106/84166/857/3656/2634/10346/23098/8061/3805/7474/1687/29126/5578/23705/3916/81844/23208/6197/1604/7706/5295/151636/4669/10133/654/23170/146722/10875/100507436/83666/5581/7353/2896/22933/3303/80212/11274/57142/55366/10333/5817/29800/5970/10269/55601/8915/56833/3105/79594/10758/79671/118788	52
GO:0010563	negative regulation of phosphorus metabolic process	40/1173	353/16875	0.00155303	0.047428	0.0408749	650/857/10253/5621/57732/1139/1843/1026/5577/26524/199731/154043/23705/7345/5569/9467/140885/9353/6609/20/54386/22933/2039/135228/23645/1647/51422/200734/84062/64798/7023/2280/91662/706/91663/84335/1848/23075/10114/1029	40
GO:0060760	positive regulation of response to cytokine stimulus	12/1173	65/16875	0.00155747	0.047428	0.0408749	84166/837/7474/1906/81844/3091/7852/146722/83666/3303/2621/7805	12
GO:0070059	intrinsic apoptotic signaling pathway in response to endoplasmic reticulum stress	12/1173	65/16875	0.00155747	0.047428	0.0408749	7466/837/596/10018/2081/598/9024/3303/23645/9709/55829/666	12
GO:0062149	detection of stimulus involved in sensory perception of pain	7/1173	26/16875	0.00156805	0.0474819	0.0409213	2047/56925/6335/10893/7852/83862/3673	7
GO:0007179	transforming growth factor beta receptor signaling pathway	26/1173	201/16875	0.00161049	0.0481426	0.0414907	7057/94031/650/27122/4086/10253/4053/23089/6664/7048/9392/26524/3725/858/8754/7122/9315/4015/3303/3693/135228/200734/23625/2280/3696/8483	26
GO:0006023	aminoglycan biosynthetic process	13/1173	74/16875	0.00162272	0.0481426	0.0414907	64131/8534/10402/26035/54480/55790/51363/9435/57214/2131/92126/55454/3073	13
GO:0006665	sphingolipid metabolic process	22/1173	160/16875	0.00163453	0.0481426	0.0414907	3995/8869/2583/29906/8128/5660/5562/285362/8877/3815/427/4669/166929/6609/20/8708/1390/55852/8612/3696/3073/9375	22
GO:0045766	positive regulation of angiogenesis	22/1173	160/16875	0.00163453	0.0481426	0.0414907	5228/7057/4086/1139/5054/3162/23576/133/7048/7474/306/5578/694/285/3552/8877/3091/7852/2152/2896/3716/3696	22
GO:1904018	positive regulation of vasculature development	22/1173	160/16875	0.00163453	0.0481426	0.0414907	5228/7057/4086/1139/5054/3162/23576/133/7048/7474/306/5578/694/285/3552/8877/3091/7852/2152/2896/3716/3696	22
GO:0019882	antigen processing and presentation	17/1173	111/16875	0.0016648	0.0487678	0.0420295	3106/7057/3107/6891/567/1509/6890/54842/10875/4012/1514/100507436/2131/64167/55207/3105/51128	17

## Sheet: ST14B
ID	Description	GeneRatio	BgRatio	pvalue	p.adjust	qvalue	geneID	Count
GO:0060537	muscle tissue development	66/875	409/16875	1.18108e-16	5.98099e-13	4.88594e-13	4607/6262/150572/4633/9734/2817/857/84466/8048/7139/51676/6546/650/23764/4892/5562/7474/150094/4624/858/7135/3164/129446/2274/6664/376132/10529/4086/2355/1525/27063/9172/4625/5350/1134/10021/7168/57158/54715/65009/58498/6443/1959/8470/56203/80206/64091/88/1073/7093/844/5318/50507/596/4669/2353/10324/26576/148/2280/22933/22943/4868/26471/4878/8736	66
GO:0007517	muscle organ development	56/875	346/16875	2.32079e-14	5.87623e-11	4.80036e-11	4607/6262/22801/150572/4633/9734/2817/857/84466/8048/7139/51676/650/23764/5562/7474/4624/858/7135/3164/129446/6664/1410/27063/9172/4625/1134/7168/57158/56704/54715/339855/6443/1959/1839/56203/64091/1073/7093/844/5318/3908/146862/596/1293/4669/8763/2353/10324/26576/2280/22933/4868/26471/6876/8736	56
GO:0003012	muscle system process	62/875	421/16875	7.85146e-14	1.32533e-10	1.08267e-10	4607/6262/4633/6781/8013/84676/1129/857/255743/26509/5224/90523/10398/8048/7139/3781/23676/5578/6546/1160/4624/845/7135/3164/3673/3751/1410/3759/8877/9172/4625/5350/1134/816/6641/10021/3762/7168/442721/6338/23171/8470/481/56203/5348/23336/4626/2628/844/5318/477/7852/3162/3357/624/3553/6870/10324/776/148/4878/2982	62
GO:0006936	muscle contraction	54/875	338/16875	1.18159e-13	1.49589e-10	1.22201e-10	4607/6262/4633/6781/84676/1129/857/255743/26509/5224/10398/8048/7139/3781/23676/6546/1160/4624/845/7135/3164/3673/3751/1410/3759/8877/9172/4625/5350/1134/6641/10021/3762/7168/442721/6338/23171/481/56203/5348/23336/4626/844/5318/477/7852/3357/624/6870/10324/776/148/4878/2982	54
GO:0008015	blood circulation	67/875	495/16875	4.51312e-13	4.57089e-10	3.73402e-10	4607/6262/4633/388125/6781/846/1129/6387/857/26509/6296/9353/133/5139/8048/7139/3781/2131/6546/27129/4624/845/7135/23576/3751/4012/3759/6196/1525/4625/5350/10021/7424/3762/7168/9283/1139/6338/10699/58498/8862/1839/23171/481/5348/64091/4883/5318/477/7852/478/10159/3357/624/6870/6532/3351/145741/2150/776/5972/148/10631/7122/8870/4878/2982	67
GO:0060047	heart contraction	42/875	231/16875	8.51076e-13	7.18308e-10	5.86795e-10	4607/6262/4633/6781/1129/857/133/8048/7139/3781/2131/6546/27129/4624/845/7135/3751/3759/6196/1525/4625/5350/10021/3762/7168/1139/10699/58498/8862/1839/23171/481/5348/64091/5318/477/7852/478/6870/776/148/4878	42
GO:0003015	heart process	43/875	243/16875	1.18259e-12	8.55518e-10	6.98883e-10	4607/6262/4633/6781/1129/857/133/8048/7139/3781/2131/6546/27129/4624/845/7135/3751/3759/6196/1525/4625/5350/10021/3762/7168/1139/10699/58498/8862/1839/23171/481/5348/64091/5318/50507/477/7852/478/6870/776/148/4878	43
GO:0042692	muscle cell differentiation	56/875	388/16875	3.02186e-12	1.91284e-09	1.56262e-09	6095/150572/4633/9734/255743/11155/84466/133/10398/8048/7139/11096/51676/6546/84665/650/4892/150094/7345/4624/6272/858/2274/376132/10529/54361/4086/1525/27063/9172/4625/9518/7168/442721/928/5738/6443/51725/8470/56203/80206/64091/88/1073/844/3908/50507/596/4669/10324/51177/148/3912/22943/4868/3915	56
GO:0006941	striated muscle contraction	35/875	178/16875	6.87735e-12	3.86966e-09	3.16117e-09	4607/6262/4633/6781/857/5224/8048/7139/3781/23676/6546/4624/845/7135/3164/3759/4625/5350/1134/10021/3762/7168/23171/481/56203/23336/4626/844/5318/477/7852/10324/776/148/4878	35
GO:0055001	muscle cell development	35/875	185/16875	2.16511e-11	1.09641e-08	8.95672e-09	4633/9734/11155/84466/133/10398/8048/7139/51676/6546/84665/4892/7345/4624/858/2274/376132/10529/1525/27063/9172/4625/7168/442721/6443/8470/56203/80206/88/1073/844/596/4669/10324/148	35
GO:0051146	striated muscle cell differentiation	45/875	288/16875	2.9609e-11	1.33952e-08	1.09427e-08	150572/4633/9734/11155/10398/8048/7139/11096/51676/6546/84665/650/4892/150094/4624/6272/858/2274/376132/10529/1525/27063/9172/4625/9518/7168/442721/928/5738/6443/8470/56203/80206/64091/88/1073/844/50507/596/4669/10324/51177/148/22943/4868	45
GO:0008016	regulation of heart contraction	36/875	197/16875	3.17421e-11	1.33952e-08	1.09427e-08	6262/4633/6781/1129/857/133/8048/7139/3781/6546/27129/4624/845/3751/3759/1525/4625/5350/10021/3762/7168/1139/10699/8862/1839/23171/481/5348/64091/5318/477/478/6870/776/148/4878	36
GO:0048738	cardiac muscle tissue development	38/875	227/16875	1.341e-10	5.22372e-08	4.26732e-08	4607/6262/4633/8048/7139/51676/6546/650/4892/7474/150094/4624/7135/129446/2274/376132/10529/4086/1525/27063/4625/5350/10021/7168/57158/65009/58498/6443/8470/80206/88/5318/50507/4669/148/2280/22943/4878	38
GO:0030239	myofibril assembly	20/875	70/16875	2.19254e-10	7.93071e-08	6.47869e-08	4633/11155/10398/8048/7139/84665/4892/4624/10529/27063/9172/4625/7168/442721/56203/80206/88/1073/844/10324	20
GO:0014706	striated muscle tissue development	39/875	244/16875	3.15325e-10	1.06454e-07	8.69632e-08	4607/6262/4633/8048/7139/51676/6546/650/4892/7474/150094/4624/7135/129446/2274/376132/10529/4086/1525/27063/4625/5350/10021/7168/57158/65009/58498/6443/8470/80206/88/5318/50507/4669/148/2280/22933/22943/4878	39
GO:0055002	striated muscle cell development	20/875	72/16875	3.82927e-10	1.21196e-07	9.90068e-08	4633/11155/10398/8048/7139/84665/4892/4624/10529/27063/9172/4625/7168/442721/56203/80206/88/1073/844/10324	20
GO:1903522	regulation of blood circulation	38/875	246/16875	1.44406e-09	4.30159e-07	3.51402e-07	6262/4633/6781/846/1129/857/133/8048/7139/3781/6546/27129/4624/845/3751/3759/1525/4625/5350/10021/3762/7168/1139/10699/8862/1839/23171/481/5348/64091/5318/477/478/624/6870/776/148/4878	38
GO:0060048	cardiac muscle contraction	26/875	131/16875	2.83345e-09	7.97143e-07	6.51195e-07	4607/6262/4633/6781/857/8048/7139/3781/6546/4624/845/7135/3759/4625/5350/10021/3762/7168/23171/481/5318/477/7852/776/148/4878	26
GO:0010927	cellular component assembly involved in morphogenesis	25/875	123/16875	3.41052e-09	9.08994e-07	7.42568e-07	4633/2817/11155/10398/8048/7139/84665/4892/4624/10529/10881/27063/9172/4625/5350/7168/442721/928/56203/80206/88/1073/20/844/10324	25
GO:0007519	skeletal muscle tissue development	29/875	162/16875	4.2964e-09	1.08785e-06	8.88676e-07	150572/9734/2817/857/84466/8048/51676/23764/5562/858/3164/6664/27063/9172/1134/54715/1959/56203/64091/1073/7093/844/596/2353/10324/26576/4868/26471/8736	29
GO:0006937	regulation of muscle contraction	28/875	160/16875	1.33166e-08	3.2112e-06	2.62327e-06	4607/6262/4633/6781/1129/857/255743/10398/7139/6546/845/7135/3164/3673/3759/8877/4625/5350/10021/7168/481/844/5318/477/6870/148/4878/2982	28
GO:0060538	skeletal muscle organ development	29/875	174/16875	2.28637e-08	5.26281e-06	4.29926e-06	150572/9734/2817/857/84466/8048/51676/23764/5562/858/3164/6664/27063/9172/1134/54715/1959/56203/64091/1073/7093/844/596/2353/10324/26576/4868/26471/8736	29
GO:0045214	sarcomere organization	14/875	44/16875	2.45266e-08	5.40011e-06	4.41141e-06	11155/8048/7139/84665/4624/27063/9172/4625/7168/442721/80206/88/1073/844	14
GO:0002026	regulation of the force of heart contraction	11/875	26/16875	2.58043e-08	5.44472e-06	4.44785e-06	6262/4633/857/133/8048/6546/4624/4625/5350/477/148	11
GO:0090257	regulation of muscle system process	33/875	223/16875	5.0454e-08	1.022e-05	8.34881e-06	4607/6262/4633/6781/8013/84676/1129/857/255743/90523/10398/7139/5578/6546/845/7135/3164/3673/3759/8877/4625/5350/816/10021/7168/481/844/5318/477/6870/148/4878/2982	33
GO:0042391	regulation of membrane potential	50/875	428/16875	6.41176e-08	1.24881e-05	1.02017e-05	6262/3786/857/3781/4915/6546/22999/845/3751/2892/3759/2563/3988/1525/2890/5350/1134/10021/10962/3762/1139/2567/23171/89832/481/5348/10497/1634/64091/948/88/1258/2894/5318/477/596/478/2557/3739/79680/56659/6532/776/6804/148/2893/9481/23542/2742/4878	50
GO:0070482	response to oxygen levels	41/875	323/16875	1.05944e-07	1.98704e-05	1.62324e-05	7057/6262/6095/7412/6781/846/6387/857/5228/133/2977/4151/650/5562/4609/285/1026/23576/3673/3751/1410/132864/2355/7424/1139/355/28984/5351/596/3091/9915/7852/3162/5352/6532/2353/8614/6326/10631/22933/2982	41
GO:0002027	regulation of heart rate	20/875	98/16875	1.16646e-07	2.10963e-05	1.72338e-05	6262/857/133/6546/4624/845/3759/4625/5350/10021/3762/7168/1139/23171/64091/5318/6870/776/148/4878	20
GO:0001666	response to hypoxia	37/875	280/16875	1.59534e-07	2.7858e-05	2.27575e-05	7057/6262/6095/7412/6781/846/6387/857/5228/133/4151/650/5562/4609/285/23576/3673/3751/1410/132864/2355/7424/1139/28984/5351/596/3091/9915/7852/3162/5352/6532/2353/8614/6326/10631/22933	37
GO:0099177	regulation of trans-synaptic signaling	52/875	470/16875	2.02528e-07	3.41867e-05	2.79275e-05	4130/590/3786/1129/26509/815/4915/22999/320/7474/8526/2171/2892/64084/79772/2890/55607/22987/816/5924/1139/8499/1959/3710/5217/5577/11170/23208/8878/2894/10288/3908/477/27091/3553/5923/81539/6532/3351/27065/6804/148/25897/2893/5621/22943/57142/7779/6844/9162/23542/2982	52
GO:0055006	cardiac cell development	18/875	84/16875	2.29751e-07	3.74485e-05	3.05921e-05	4633/3624/8048/51676/6546/4892/4624/2274/376132/10529/1525/6443/8470/80206/88/182/4669/148	18
GO:0006942	regulation of striated muscle contraction	19/875	93/16875	2.36641e-07	3.74485e-05	3.05921e-05	4607/6262/4633/6781/857/6546/845/7135/3164/3759/4625/5350/10021/481/844/5318/477/148/4878	19
GO:0055008	cardiac muscle tissue morphogenesis	15/875	60/16875	2.7758e-07	4.25959e-05	3.47971e-05	4607/6262/4633/7139/650/7474/4624/7135/129446/27063/4625/7168/5318/4669/2280	15
GO:0031589	cell-substrate adhesion	42/875	349/16875	3.27003e-07	4.87042e-05	3.97871e-05	7057/10894/22801/7412/5054/255743/50509/6366/54749/3655/1295/1946/8754/285/3673/54361/604/10855/91663/5295/2039/8499/84168/6614/2824/11170/948/88/29984/182/5318/596/2042/375567/3696/340533/4739/57348/10631/3912/2196/3915	42
GO:0050804	modulation of chemical synaptic transmission	51/875	469/16875	4.52352e-07	6.54489e-05	5.3466e-05	4130/590/3786/1129/26509/815/4915/22999/320/7474/8526/2892/64084/79772/2890/55607/22987/816/5924/1139/8499/1959/3710/5217/5577/11170/23208/8878/2894/10288/3908/477/27091/3553/5923/81539/6532/3351/27065/6804/148/25897/2893/5621/22943/57142/7779/6844/9162/23542/2982	51
GO:0030048	actin filament-based movement	22/875	127/16875	5.66406e-07	7.96744e-05	6.5087e-05	4607/6262/6781/4644/857/7139/3781/54749/4624/4643/3759/4625/5350/10021/3762/7168/55930/23171/4626/5318/477/776	22
GO:0035051	cardiocyte differentiation	24/875	148/16875	6.17657e-07	8.45355e-05	6.90581e-05	4633/7412/3624/8048/51676/6546/650/4892/150094/4624/2274/376132/10529/1525/6443/8470/80206/88/182/50507/1956/4669/148/22943	24
GO:0070252	actin-mediated cell contraction	19/875	99/16875	6.57356e-07	8.76013e-05	7.15626e-05	4607/6262/6781/857/7139/3781/54749/4624/3759/4625/5350/10021/3762/7168/23171/4626/5318/477/776	19
GO:0036293	response to decreased oxygen levels	37/875	297/16875	7.03706e-07	9.13736e-05	7.46442e-05	7057/6262/6095/7412/6781/846/6387/857/5228/133/4151/650/5562/4609/285/23576/3673/3751/1410/132864/2355/7424/1139/28984/5351/596/3091/9915/7852/3162/5352/6532/2353/8614/6326/10631/22933	37
GO:0007160	cell-matrix adhesion	31/875	234/16875	1.51155e-06	0.000191362	0.000156326	7057/10894/22801/7412/5054/255743/50509/6366/54749/3655/1946/8754/3673/54361/604/10855/5295/2039/8499/6614/2824/11170/948/88/29984/182/596/2042/3696/340533/10631	31
GO:0030336	negative regulation of cell migration	35/875	283/16875	1.65949e-06	0.000204957	0.000167431	7057/11009/9289/6781/5054/6387/1843/9353/5734/6366/9863/285/4681/6672/54361/79772/10076/1809/90865/7168/89795/65009/79890/5217/1634/28984/182/596/127435/3162/340533/247/4739/7122/5365	35
GO:0040013	negative regulation of locomotion	39/875	333/16875	1.69988e-06	0.000204957	0.000167431	7057/11009/9289/6781/5054/6387/1843/9353/5734/6366/9863/10501/7474/285/4681/84978/6672/54361/79772/10076/1809/90865/7168/89795/65009/79890/5217/1634/28984/182/596/127435/3162/10505/340533/247/4739/7122/5365	39
GO:0050900	leukocyte migration	43/875	385/16875	1.80009e-06	0.000211992	0.000173179	7057/10894/7412/5054/6387/1843/5228/9353/5734/6366/5175/2131/3655/51676/57509/7474/4681/3673/3576/2919/84675/1525/7424/5295/90865/928/3570/692094/58191/79890/301/8288/7852/3162/3553/4254/120425/6346/8764/2150/4739/3592/9023	43
GO:0055013	cardiac muscle cell development	16/875	78/16875	1.98349e-06	0.00022692	0.000185373	4633/8048/51676/6546/4892/4624/2274/376132/10529/1525/6443/8470/80206/88/4669/148	16
GO:0010959	regulation of metal ion transport	42/875	374/16875	2.059e-06	0.00022692	0.000185373	6262/6781/846/6387/857/81671/3781/815/6546/7466/150094/845/567/3759/10859/5350/816/3077/57158/56704/10681/1804/23171/481/5348/88/931/10288/844/5318/477/596/7852/51669/642489/776/8614/5621/2280/7779/6844/4878	42
GO:2000146	negative regulation of cell motility	36/875	298/16875	2.06128e-06	0.00022692	0.000185373	7057/11009/9289/6781/5054/6387/1843/9353/5734/6366/9863/285/4681/84978/6672/54361/79772/10076/1809/90865/7168/89795/65009/79890/5217/1634/28984/182/596/127435/3162/340533/247/4739/7122/5365	36
GO:0055007	cardiac muscle cell differentiation	20/875	117/16875	2.27339e-06	0.000244362	0.000199623	4633/8048/51676/6546/650/4892/150094/4624/2274/376132/10529/1525/6443/8470/80206/88/50507/4669/148/22943	20
GO:0060415	muscle tissue morphogenesis	15/875	70/16875	2.31623e-06	0.000244362	0.000199623	4607/6262/4633/7139/650/7474/4624/7135/129446/27063/4625/7168/5318/4669/2280	15
GO:0051924	regulation of calcium ion transport	31/875	239/16875	2.37751e-06	0.000245709	0.000200722	6262/6781/846/6387/857/81671/815/6546/7466/845/10859/5350/816/57158/56704/10681/481/931/10288/844/477/596/7852/51669/642489/776/8614/5621/2280/7779/4878	31
GO:0045785	positive regulation of cell adhesion	49/875	471/16875	2.72381e-06	0.000275868	0.00022536	9289/7412/8013/7048/6387/857/255743/84466/6366/29126/5578/3655/1295/7474/8754/3673/84978/54361/567/604/30835/10859/10076/5645/91663/80380/5329/7168/57829/10808/301/948/29984/10288/6595/23308/3561/3908/8915/3553/4254/375567/8764/4651/4739/864/3912/3915/3592	49
GO:0034612	response to tumor necrosis factor	31/875	242/16875	3.09671e-06	0.000307485	0.000251188	7057/6095/7412/837/255743/6366/2131/8754/11173/3576/427/8877/27063/2634/7114/10758/2635/1687/58191/355/27242/83643/3304/6346/2167/9705/8764/2353/2150/3303/10631	31
GO:0086065	cell communication involved in cardiac conduction	13/875	55/16875	3.41844e-06	0.000332903	0.000271953	6262/857/3781/6546/845/1525/10021/3762/481/5318/477/478/776	13
GO:0071356	cellular response to tumor necrosis factor	29/875	222/16875	4.3338e-06	0.000414082	0.000338269	7057/6095/7412/837/255743/6366/2131/11173/3576/427/8877/27063/2634/7114/10758/2635/1687/355/27242/83643/3304/6346/2167/9705/8764/2353/2150/3303/10631	29
GO:0006898	receptor-mediated endocytosis	31/875	250/16875	6.10433e-06	0.000572451	0.000467642	10894/1191/5054/857/7436/57007/133/6366/9863/858/4481/3576/567/124930/10859/2890/3077/928/58191/8862/79890/6614/53353/948/20/1514/27091/3357/3351/22943/10203	31
GO:0048644	muscle organ morphogenesis	15/875	77/16875	8.06628e-06	0.000742685	0.000606708	4607/6262/4633/7139/650/7474/4624/7135/129446/27063/4625/7168/5318/4669/2280	15
GO:0008217	regulation of blood pressure	25/875	183/16875	8.901e-06	0.000804904	0.000657536	6296/133/2131/4624/23576/4012/6196/7424/7168/9283/1139/6338/10699/8862/4883/477/10159/6870/2150/5972/148/10631/8870/4878/2982	25
GO:0043065	positive regulation of apoptotic process	49/875	493/16875	9.60977e-06	0.000853752	0.00069744	7057/1191/857/3624/9353/133/29126/84883/3655/815/650/4609/7474/150094/7078/1509/3164/8794/604/6196/10859/27063/3625/8739/1917/51330/10962/1687/81618/355/3725/8061/301/10497/28984/4616/8878/26524/1514/8915/596/3162/29949/1848/5621/2908/22933/26471/3592	49
GO:0003208	cardiac ventricle morphogenesis	14/875	70/16875	1.17109e-05	0.00101853	0.000832047	4607/6262/4633/7048/7139/4624/7135/4625/7168/182/5318/3091/4669/2280	14
GO:0001505	regulation of neurotransmitter levels	25/875	186/16875	1.18667e-05	0.00101853	0.000832047	26509/815/22999/143425/3164/6861/79772/90019/22987/8676/5799/8499/5217/8618/10497/2824/23208/6506/477/81539/6532/3351/6804/7779/6844	25
GO:0051592	response to calcium ion	21/875	141/16875	1.20875e-05	0.00102019	0.000833404	7057/6262/846/3786/857/7139/5562/7474/8754/845/143425/57699/6861/90019/8437/3625/2354/2039/3710/23208/2353	21
GO:0002685	regulation of leukocyte migration	28/875	223/16875	1.34297e-05	0.00111489	0.000910763	7057/10894/5054/6387/1843/5228/9353/5734/6366/57509/7474/4681/3673/3576/7424/5295/90865/928/3570/79890/301/3162/4254/6346/8764/2150/4739/3592	28
GO:0009612	response to mechanical stimulus	27/875	212/16875	1.46941e-05	0.00120018	0.000980439	7057/6262/3786/6387/5734/8048/6546/285/3673/8796/3759/27063/2354/90865/838/355/8061/27039/51311/477/8915/7852/3553/2353/9856/10631/4878	27
GO:0071559	response to transforming growth factor beta	31/875	262/16875	1.58054e-05	0.00127046	0.00103785	7057/25878/27122/23089/94031/7048/857/255743/5139/650/7474/8754/858/6664/54361/4086/27063/10253/9518/4053/3725/26524/3696/2353/3303/2908/864/10631/2280/7122/2488	31
GO:0031032	actomyosin structure organization	26/875	202/16875	1.74435e-05	0.00138021	0.00112751	4633/11155/5734/10398/8048/7139/84665/4892/4624/84978/10529/54361/27063/9172/4625/5295/7168/442721/5217/56203/80206/28984/88/1073/844/10324	26
GO:0061337	cardiac conduction	16/875	92/16875	1.84129e-05	0.00143451	0.00117187	6262/857/3781/6546/845/3759/1525/5350/10021/3762/10699/481/5318/477/478/776	16
GO:0007162	negative regulation of cell adhesion	33/875	290/16875	1.92007e-05	0.00147322	0.00120349	7057/5054/6387/1843/6366/29126/650/80762/1946/285/91584/604/10859/91663/5295/80380/2039/3077/928/27242/301/28984/11170/10288/182/201633/8763/340533/8764/5621/864/10631/5365	33
GO:0031960	response to corticosteroid	21/875	146/16875	2.08036e-05	0.00157238	0.00128449	6781/84676/590/3624/9353/133/8754/1026/2355/10076/2354/6338/8061/301/11170/596/21/306/3351/2353/2908	21
GO:0055010	ventricular cardiac muscle tissue morphogenesis	11/875	47/16875	2.13606e-05	0.00159073	0.00129949	4607/6262/4633/7139/4624/7135/4625/7168/5318/4669/2280	11
GO:0006836	neurotransmitter transport	26/875	205/16875	2.26453e-05	0.00166197	0.00135768	26509/815/22999/143425/3164/6861/79772/90019/22987/8676/5799/8499/5217/8618/10497/2824/23208/6506/477/81539/6532/3351/6583/6804/7779/6844	26
GO:0003206	cardiac chamber morphogenesis	19/875	125/16875	2.31831e-05	0.00167713	0.00137007	4607/6262/4633/7048/9353/7139/650/7474/4624/7135/2274/6664/4625/7168/182/5318/3091/4669/2280	19
GO:0042060	wound healing	42/875	413/16875	2.40916e-05	0.00171831	0.00140371	7057/8323/5054/857/26509/10398/966/2131/5578/7474/8526/1026/3673/54361/977/10855/22875/51330/2039/83478/4162/5329/7168/928/2162/1839/301/948/23208/29071/51652/3091/7852/3162/120425/6532/2150/199731/1608/55207/9162/1361	42
GO:0007178	transmembrane receptor protein serine/threonine kinase signaling pathway	38/875	361/16875	2.73999e-05	0.00192713	0.0015743	7057/27122/23089/94031/7048/255743/3624/5046/9863/151449/2131/650/7474/8754/858/285704/4681/6664/4012/4086/3625/10253/3077/9518/4053/3725/57552/26524/51232/375567/3696/2353/9856/3303/2280/7122/22943/2488	38
GO:0007611	learning or memory	31/875	272/16875	3.3016e-05	0.00229032	0.00187099	139411/4130/590/7436/4915/64084/567/2890/5803/1139/65009/1959/3710/5577/8061/2628/23208/10288/477/3091/1956/5923/6532/2353/4739/6326/5621/7122/22943/23542/57144	31
GO:0050926	regulation of positive chemotaxis	8/875	26/16875	3.4267e-05	0.00234498	0.00191564	846/6387/5228/285/3673/3576/7424/2150	8
GO:0010038	response to metal ion	37/875	352/16875	3.59052e-05	0.00239297	0.00195484	7057/6262/7412/846/3786/857/5224/7139/5562/7474/8754/845/143425/57699/7782/6861/567/90019/2890/8437/3625/2354/2039/3077/3710/3725/4583/23208/596/3091/3162/1956/2167/2353/5621/7779/2742	37
GO:0001508	action potential	20/875	140/16875	3.59134e-05	0.00239297	0.00195484	6262/3786/857/3781/4915/6546/3751/3759/1525/2890/1134/10021/3762/23171/481/948/5318/477/776/148	20
GO:0030049	muscle filament sliding	6/875	14/16875	4.00577e-05	0.00259975	0.00212377	4607/7139/4624/4625/7168/4626	6
GO:0003018	vascular process in circulatory system	30/875	262/16875	4.03019e-05	0.00259975	0.00212377	388125/846/857/9353/133/5139/2131/6546/23576/2171/8714/6509/6338/948/20/6506/477/3357/624/81539/9194/6532/3351/145741/2150/148/7122/54716/4878/2982	30
GO:0050678	regulation of epithelial cell proliferation	37/875	354/16875	4.05569e-05	0.00259975	0.00212377	7057/26257/8013/6387/857/5228/4781/5578/4609/7474/858/3164/6664/567/7424/6489/8862/6678/3664/28984/182/80004/3091/3162/1956/3357/1750/120425/5798/864/3912/5365/57142/26471/3915/1361/3592	37
GO:0032693	negative regulation of interleukin-10 production	7/875	20/16875	4.20624e-05	0.00263152	0.00214972	29126/10859/80380/28951/27242/8288/5553	7
GO:0070528	protein kinase C signaling	9/875	34/16875	4.21574e-05	0.00263152	0.00214972	9289/8048/7474/27063/91663/23171/3357/1608/148	9
GO:0097191	extrinsic apoptotic signaling pathway	27/875	225/16875	4.28043e-05	0.00263152	0.00214972	7057/5054/857/3624/3655/7078/6272/8794/6672/5295/51330/90865/10962/3570/81618/355/282991/8915/3304/596/3162/3553/4254/29949/3303/57144/3592	27
GO:0098742	cell-cell adhesion via plasma-membrane adhesion molecules	31/875	276/16875	4.3743e-05	0.00263152	0.00214972	7412/7048/64881/5175/84665/650/1946/56133/1004/64084/30835/5101/1525/91663/10893/23705/27328/23562/54798/1016/8763/120425/84631/199731/56100/22865/53841/1823/7122/5365/2196	31
GO:0007269	neurotransmitter secretion	20/875	142/16875	4.41705e-05	0.00263152	0.00214972	26509/815/22999/143425/3164/6861/79772/90019/22987/8676/5799/8499/5217/8618/10497/23208/3351/6804/7779/6844	20
GO:0099643	signal release from synapse	20/875	142/16875	4.41705e-05	0.00263152	0.00214972	26509/815/22999/143425/3164/6861/79772/90019/22987/8676/5799/8499/5217/8618/10497/23208/3351/6804/7779/6844	20
GO:0032963	collagen metabolic process	16/875	99/16875	4.70158e-05	0.00276847	0.00226159	4312/4319/3624/4239/3673/54361/2355/5645/10893/4325/28984/1514/3091/9697/4669/54463	16
GO:0009266	response to temperature stimulus	22/875	166/16875	4.84606e-05	0.00282074	0.0023043	7057/6387/5562/1026/1410/3310/3988/22797/10893/6489/126393/1139/56925/844/3304/7852/3162/3357/27344/3351/3303/9481	22
GO:0050673	epithelial cell proliferation	42/875	426/16875	4.96607e-05	0.00285775	0.00233453	7057/26257/8013/6387/857/5228/4781/5578/1295/4609/7474/1026/858/3164/6664/567/3988/7424/6489/8862/6678/3664/28984/182/80004/3091/3162/1956/3357/1750/5923/120425/5798/864/3912/5365/57142/2488/26471/3915/1361/3592	42
GO:0002688	regulation of leukocyte chemotaxis	18/875	123/16875	6.30724e-05	0.00346856	0.00283351	7057/5054/6387/1843/5228/9353/6366/57509/7474/4681/3576/7424/3570/79890/6346/2150/4739/3592	18
GO:0035914	skeletal muscle cell differentiation	13/875	71/16875	6.34666e-05	0.00346856	0.00283351	150572/2817/84466/51676/23764/3164/6664/27063/54715/1959/2353/10324/26471	13
GO:0086001	cardiac muscle cell action potential	13/875	71/16875	6.34666e-05	0.00346856	0.00283351	6262/857/3781/6546/3759/1525/10021/3762/23171/481/5318/477/776	13
GO:0033275	actin-myosin filament sliding	6/875	15/16875	6.38371e-05	0.00346856	0.00283351	4607/7139/4624/4625/7168/4626	6
GO:0036376	sodium ion export across plasma membrane	6/875	15/16875	6.38371e-05	0.00346856	0.00283351	496/481/5348/477/478/4878	6
GO:0060326	cell chemotaxis	33/875	308/16875	6.43848e-05	0.00346856	0.00283351	7057/7412/5054/6387/57007/1843/5228/9353/6366/57509/7474/4681/3164/3576/2919/1525/7114/7424/3570/692094/58191/1839/79890/301/7852/3553/120425/6346/2150/4739/5365/3592/9023	33
GO:0071560	cellular response to transforming growth factor beta stimulus	29/875	256/16875	6.54508e-05	0.00348887	0.0028501	7057/27122/23089/94031/7048/857/255743/5139/650/7474/8754/858/6664/54361/4086/27063/10253/9518/4053/3725/26524/3696/2353/3303/2908/10631/2280/7122/2488	29
GO:0001953	negative regulation of cell-matrix adhesion	9/875	36/16875	6.89176e-05	0.0036354	0.0029698	7057/5054/604/5295/2039/11170/182/340533/10631	9
GO:0003007	heart morphogenesis	29/875	257/16875	7.02195e-05	0.00364553	0.00297808	4607/6262/4633/7048/9353/7139/11096/2131/51676/650/7474/4624/7135/129446/2274/6664/27063/4625/7168/65009/182/5318/3091/3357/4669/2280/7122/22943/57142	29
GO:0001819	positive regulation of cytokine production	45/875	475/16875	7.05494e-05	0.00364553	0.00297808	7057/6095/1191/8013/5054/5734/29126/56666/192683/7474/5452/567/10855/10859/8877/5295/23705/90865/3570/1670/301/51311/28984/948/10288/201633/8288/8915/55655/3304/3091/5553/3162/10159/3357/3553/6346/8764/2150/80342/247/3303/10631/144811/3592	45
GO:0055117	regulation of cardiac muscle contraction	13/875	72/16875	7.38278e-05	0.00377641	0.00308499	6262/6781/857/6546/845/3759/5350/10021/481/5318/477/148/4878	13
GO:0003231	cardiac ventricle development	18/875	125/16875	7.81996e-05	0.00389857	0.00318479	4607/6262/4633/7048/9353/7139/7474/4624/7135/129446/6664/4625/7168/182/5318/3091/4669/2280	18
GO:0051384	response to glucocorticoid	18/875	125/16875	7.81996e-05	0.00389857	0.00318479	6781/84676/590/9353/133/8754/1026/2355/10076/2354/8061/301/11170/596/21/306/2353/2908	18
GO:0030595	leukocyte chemotaxis	27/875	233/16875	7.85256e-05	0.00389857	0.00318479	7057/5054/6387/1843/5228/9353/6366/57509/7474/4681/3576/2919/1525/7424/3570/692094/58191/79890/301/7852/3553/120425/6346/2150/4739/3592/9023	27
GO:0045766	positive regulation of angiogenesis	21/875	160/16875	8.23141e-05	0.00400806	0.00327423	7057/5054/7048/5228/133/5578/7474/285/23576/3576/4086/8877/7424/126393/1139/3091/306/7852/3162/3553/3696	21
GO:1904018	positive regulation of vasculature development	21/875	160/16875	8.23141e-05	0.00400806	0.00327423	7057/5054/7048/5228/133/5578/7474/285/23576/3576/4086/8877/7424/126393/1139/3091/306/7852/3162/3553/3696	21
GO:0097529	myeloid leukocyte migration	27/875	234/16875	8.44972e-05	0.00407518	0.00332906	7057/5054/6387/1843/5228/9353/5734/6366/5175/57509/4681/3576/2919/84675/1525/7424/5295/928/3570/692094/79890/301/8288/3553/4254/120425/6346	27
GO:0042982	amyloid precursor protein metabolic process	13/875	73/16875	8.56234e-05	0.00409054	0.00334161	1191/9619/25825/4915/1139/81618/20/4669/83464/27065/5621/2280/57142	13
GO:0006935	chemotaxis	43/875	451/16875	8.7916e-05	0.00416081	0.00339901	7057/5355/7412/5054/846/6387/57007/1843/5228/9353/6366/10501/57509/1946/7474/285/91584/4681/3164/3673/3576/2919/1525/7114/7424/5329/3570/692094/58191/1839/79890/8061/301/7852/3553/120425/6346/10505/2150/4739/5365/3592/9023	43
GO:0050679	positive regulation of epithelial cell proliferation	24/875	198/16875	9.55425e-05	0.00447988	0.00365967	8013/6387/5228/5578/4609/7474/858/3164/6664/7424/6489/8862/80004/3091/3162/1956/3357/1750/120425/5798/3912/5365/57142/3915	24
GO:0042330	taxis	43/875	453/16875	9.71887e-05	0.00451526	0.00368857	7057/5355/7412/5054/846/6387/57007/1843/5228/9353/6366/10501/57509/1946/7474/285/91584/4681/3164/3673/3576/2919/1525/7114/7424/5329/3570/692094/58191/1839/79890/8061/301/7852/3553/120425/6346/10505/2150/4739/5365/3592/9023	43
GO:1901019	regulation of calcium ion transmembrane transporter activity	13/875	74/16875	9.90152e-05	0.00454216	0.00371054	6262/81671/845/5350/57158/56704/10681/481/844/477/642489/2280/4878	13
GO:0050890	cognition	33/875	315/16875	9.95615e-05	0.00454216	0.00371054	139411/4130/590/7436/4915/64084/567/2890/5803/6509/1139/65009/1959/3710/5577/8061/11170/2628/23208/10288/477/3091/1956/5923/6532/2353/4739/6326/5621/7122/22943/23542/57144	33
GO:0050920	regulation of chemotaxis	26/875	224/16875	0.000102941	0.00465443	0.00380226	7057/5054/846/6387/1843/5228/9353/6366/10501/57509/7474/285/91584/4681/3673/3576/7114/7424/3570/79890/7852/6346/10505/2150/4739/3592	26
GO:0045823	positive regulation of heart contraction	9/875	38/16875	0.0001087	0.00487128	0.0039794	6262/133/7168/1139/8862/477/6870/148/4878	9
GO:0006816	calcium ion transport	41/875	428/16875	0.000115004	0.00510858	0.00417326	6262/6781/846/6387/857/81671/6366/815/6546/7466/845/10859/5350/816/57158/56704/10681/1139/3710/481/27039/931/10288/844/477/596/27091/7852/3357/51669/642489/114789/776/8614/6326/148/5621/2280/7779/10203/4878	41
GO:1902074	response to salt	36/875	360/16875	0.000126778	0.00558262	0.00456051	7057/6262/846/3786/1129/857/7139/5562/7474/8754/845/143425/3673/57699/6861/567/90019/2890/8437/3625/2354/2039/4907/1139/259249/3710/5251/948/23208/6506/3553/6870/2167/3351/2353/1132	36
GO:0017156	calcium-ion regulated exocytosis	12/875	66/16875	0.000129358	0.00564714	0.00461322	22999/192683/143425/6861/90019/57829/8618/10497/23208/6804/55207/6844	12
GO:0051899	membrane depolarization	13/875	76/16875	0.000131305	0.00568314	0.00464262	3786/857/6546/3759/10021/10962/23171/1634/1258/477/596/6532/776	13
GO:1903115	regulation of actin filament-based movement	9/875	39/16875	0.000134872	0.00573944	0.00468861	4607/6262/6781/857/3759/5350/10021/5318/477	9
GO:1903524	positive regulation of blood circulation	9/875	39/16875	0.000134872	0.00573944	0.00468861	6262/133/7168/1139/8862/477/6870/148/4878	9
GO:0086019	cell-cell signaling involved in cardiac conduction	8/875	31/16875	0.000137342	0.00579583	0.00473468	6262/3781/845/1525/10021/3762/5318/776	8
GO:0022407	regulation of cell-cell adhesion	44/875	475/16875	0.000141298	0.00589068	0.00481217	7412/8013/7048/6387/857/84466/6366/29126/5578/650/80762/1946/7474/54361/567/604/30835/10859/10076/91663/80380/3077/5329/928/57829/10808/27242/301/28984/10288/182/6595/23308/3561/201633/8915/3553/4254/340533/8764/4651/5621/864/3592	44
GO:0009410	response to xenobiotic stimulus	40/875	418/16875	0.000141916	0.00589068	0.00481217	7057/6095/1374/590/7048/3786/5139/5562/4609/7345/1026/3673/8714/2355/3988/27063/2890/7424/2354/10758/54578/6338/2567/57552/8061/20/6506/596/21/7852/3357/3553/6532/3351/2353/1848/5972/148/5621/1361	40
GO:0086009	membrane repolarization	10/875	48/16875	0.000144487	0.00594862	0.0048595	857/3781/845/3751/3759/3762/481/477/776/4878	10
GO:0046716	muscle cell cellular homeostasis	7/875	24/16875	0.000156506	0.00634037	0.00517952	857/8048/5350/1134/3920/1073/3091	7
GO:0046885	regulation of hormone biosynthetic process	7/875	24/16875	0.000156506	0.00634037	0.00517952	27122/133/650/54361/3091/8614/2908	7
GO:0003229	ventricular cardiac muscle tissue development	11/875	58/16875	0.000165761	0.00662329	0.00541065	4607/6262/4633/7139/4624/7135/4625/7168/5318/4669/2280	11
GO:0034381	plasma lipoprotein particle clearance	9/875	40/16875	0.000166105	0.00662329	0.00541065	7436/4481/3988/338328/57552/948/3162/29949/9388	9
GO:0010644	cell communication by electrical coupling	8/875	32/16875	0.000174871	0.00691834	0.00565168	6262/857/6546/845/481/5318/477/478	8
GO:0032970	regulation of actin filament-based process	36/875	367/16875	0.000185759	0.00729211	0.00595701	4607/6262/6781/6387/857/9353/5734/6366/1946/10602/54361/3759/5350/91663/10021/7114/5295/2039/7168/442721/6710/5217/56203/80206/2824/28984/11170/88/1073/5318/477/171024/2042/2150/4739/4868	36
GO:0010812	negative regulation of cell-substrate adhesion	11/875	59/16875	0.000194337	0.00757016	0.00618415	7057/5054/1946/285/604/5295/2039/11170/182/340533/10631	11
GO:0055074	calcium ion homeostasis	33/875	327/16875	0.000201669	0.00779583	0.0063685	6262/6781/846/6387/857/6366/8048/6546/7474/7466/858/845/2890/5350/4907/57158/56704/1139/29887/3710/481/1258/844/477/596/3357/642489/6346/3351/8614/9481/2280/7779	33
GO:0040037	negative regulation of fibroblast growth factor receptor signaling pathway	6/875	18/16875	0.000207049	0.00784945	0.00641231	7057/2817/7474/54361/10253/8862	6
GO:0050927	positive regulation of positive chemotaxis	7/875	25/16875	0.000207707	0.00784945	0.00641231	846/6387/5228/3673/3576/7424/2150	7
GO:0086064	cell communication by electrical coupling involved in cardiac conduction	7/875	25/16875	0.000207707	0.00784945	0.00641231	6262/857/6546/481/5318/477/478	7
GO:0086004	regulation of cardiac muscle cell contraction	8/875	33/16875	0.000220436	0.00826879	0.00675487	6262/6781/857/3759/5350/10021/5318/477	8
GO:0090288	negative regulation of cellular response to growth factor stimulus	15/875	102/16875	0.000238426	0.00887786	0.00725243	7057/2817/94031/9353/7474/4681/54361/10253/8862/1634/51232/375567/199731/22943/3592	15
GO:0061041	regulation of wound healing	17/875	125/16875	0.000248047	0.0091687	0.00749002	7057/5054/857/54361/10855/22875/51330/2039/5329/928/1839/301/948/7852/2150/199731/1361	17
GO:0046890	regulation of lipid biosynthetic process	21/875	173/16875	0.00025038	0.00918785	0.00750567	27122/9619/133/650/5562/150094/2171/54361/427/221395/8877/301/20/83643/157506/21/3357/3553/2908/22933/2488	21
GO:0006874	intracellular calcium ion homeostasis	31/875	304/16875	0.000258863	0.00932872	0.00762075	6262/6781/846/6387/857/6366/8048/6546/7474/7466/858/845/2890/5350/57158/56704/1139/3710/481/1258/844/477/596/3357/642489/6346/3351/8614/9481/2280/7779	31
GO:0019932	second-messenger-mediated signaling	31/875	304/16875	0.000258863	0.00932872	0.00762075	7057/6262/7412/57007/133/5139/2977/6546/5562/845/23576/2274/3576/79772/933/8877/5350/55607/2039/481/118461/948/844/477/7852/1956/3357/5621/283455/4878/2982	31
GO:0031345	negative regulation of cell projection organization	22/875	186/16875	0.000261587	0.00932872	0.00762075	9353/6366/10501/4133/7474/567/3601/157285/1809/10253/83478/81618/5217/8934/7025/10505/9856/5621/22943/5365/57142/56896	22
GO:0044000	movement in host	22/875	186/16875	0.000261587	0.00932872	0.00762075	857/5806/7706/858/10346/3673/3576/55065/30835/1525/3916/6614/1514/51652/3304/7852/1956/222537/8764/3303/55207/9023	22
GO:0086003	cardiac muscle cell contraction	12/875	71/16875	0.000265216	0.00939197	0.00767241	6262/6781/857/3781/3759/5350/10021/3762/23171/5318/477/776	12
GO:0010460	positive regulation of heart rate	7/875	26/16875	0.000271605	0.00947525	0.00774045	6262/133/7168/1139/6870/148/4878	7
GO:0042026	protein refolding	7/875	26/16875	0.000271605	0.00947525	0.00774045	1410/567/3310/126393/3304/3303/2280	7
GO:0031623	receptor internalization	17/875	126/16875	0.000273181	0.00947525	0.00774045	857/57007/133/9863/3576/124930/10859/2890/928/8862/79890/948/27091/3357/3351/22943/10203	17
GO:0044409	entry into host	20/875	162/16875	0.000278056	0.00957874	0.00782499	857/5806/7706/858/10346/3673/3576/55065/30835/1525/3916/6614/1514/3304/7852/1956/222537/8764/3303/9023	20
GO:0002237	response to molecule of bacterial origin	34/875	347/16875	0.000283255	0.0096919	0.00791743	11009/7412/5054/5734/133/29126/5578/7474/8754/3656/3164/6891/3576/567/2919/2355/10859/27063/2634/80380/2635/496/1670/3454/1053/948/10288/8915/3553/4669/2353/5972/1439/3592	34
GO:0050435	amyloid-beta metabolic process	10/875	52/16875	0.000289636	0.00977811	0.00798785	1191/9619/25825/4915/1139/20/83464/5972/5621/57142	10
GO:1902895	positive regulation of miRNA transcription	10/875	52/16875	0.000289636	0.00977811	0.00798785	650/4609/4086/8862/3725/8061/3091/1956/2353/2908	10
GO:0003073	regulation of systemic arterial blood pressure	14/875	93/16875	0.000297301	0.00997041	0.00814495	133/23576/6196/7168/9283/1139/10699/10159/2150/5972/148/10631/8870/4878	14
GO:0050818	regulation of coagulation	12/875	72/16875	0.000303493	0.010045	0.0082059	7057/5054/857/10855/22875/2039/5329/928/948/222537/2150/1361	12
GO:0140962	multicellular organismal-level chemical homeostasis	12/875	72/16875	0.000303493	0.010045	0.0082059	2131/7466/567/221395/3988/3077/11215/6338/5567/21/3162/4669	12
GO:2001233	regulation of apoptotic signaling pathway	36/875	377/16875	0.000312762	0.0102846	0.0084016	7057/1191/5054/6387/857/57007/3624/3655/4609/7474/7466/50484/7078/4102/6672/54361/3625/51330/5329/1687/81618/355/1514/8915/3304/596/3091/3162/624/3553/29949/3303/26471/23542/57144/8870	36
GO:0010810	regulation of cell-substrate adhesion	24/875	214/16875	0.000314835	0.010286	0.00840273	7057/5054/255743/6366/3655/1295/1946/285/54361/604/91663/5295/2039/2824/11170/948/182/5318/596/2042/375567/340533/4739/10631	24
GO:0030100	regulation of endocytosis	29/875	281/16875	0.000330828	0.0107263	0.00876241	1191/5054/857/5806/6366/9863/192683/7474/3673/567/977/3601/124930/79772/933/10859/8877/3077/8862/79890/948/20/23208/3561/124912/3553/2042/2150/22943	29
GO:0044703	multi-organism reproductive process	23/875	202/16875	0.000334666	0.0107263	0.00876241	6781/81671/8605/133/23764/285/3673/4012/54361/2354/3077/10699/8061/596/53405/3553/81539/6532/2353/23780/8614/2488/4878	23
GO:0098739	import across plasma membrane	23/875	202/16875	0.000334666	0.0107263	0.00876241	7057/6546/3759/6509/10021/3762/496/6338/481/948/121260/931/6506/477/478/81539/6583/776/6326/5621/54716/7779/113235	23
GO:0071887	leukocyte apoptotic process	16/875	117/16875	0.000350582	0.0111657	0.0091214	6387/6366/29126/7474/604/3988/10859/10758/355/27242/301/1514/8915/596/3091/4254	16
GO:0003205	cardiac chamber development	20/875	165/16875	0.000354889	0.0111951	0.00914541	4607/6262/4633/7048/9353/7139/650/7474/4624/7135/129446/2274/6664/4625/7168/182/5318/3091/4669/2280	20
GO:0016485	protein processing	26/875	242/16875	0.000355926	0.0111951	0.00914541	7057/25825/5054/837/590/5046/4102/6196/5329/64065/4325/10699/5567/63901/5251/1514/7093/10159/4669/27344/83464/5972/11236/5621/10531/1361	26
GO:0008037	cell recognition	19/875	153/16875	0.000362978	0.0113464	0.00926904	84466/5806/6366/5175/2131/84665/4978/30835/23705/928/57829/27242/948/7852/124912/2042/4739/57142/22917	19
GO:0048545	response to steroid hormone	32/875	324/16875	0.000367519	0.0114179	0.00932741	7057/6781/8013/84676/590/857/3624/9353/133/5139/8754/1026/2355/10076/2354/6338/8061/301/11170/20/477/3304/596/2104/21/306/478/3351/2353/3303/4306/2908	32
GO:0016079	synaptic vesicle exocytosis	14/875	95/16875	0.000372262	0.0114256	0.00933372	22999/143425/6861/90019/22987/8676/8499/5217/8618/10497/23208/3351/6804/6844	14
GO:1901342	regulation of vasculature development	29/875	283/16875	0.00037228	0.0114256	0.00933372	7057/5054/7048/5228/133/5578/7474/285/23576/3576/6672/54361/4086/10553/8877/10253/7424/126393/1139/6678/1634/28984/3091/306/7852/3162/3553/3696/7122	29
GO:0060395	SMAD protein signal transduction	12/875	74/16875	0.000394225	0.0118967	0.00971859	7048/3624/9863/151449/650/4012/4086/9518/3725/57552/2353/9856	12
GO:0001935	endothelial cell proliferation	19/875	154/16875	0.000394418	0.0118967	0.00971859	7057/6387/857/5228/5578/1295/7474/858/3164/3988/7424/8862/6678/28984/3091/3162/3357/5365/3592	19
GO:0001818	negative regulation of cytokine production	29/875	284/16875	0.000394679	0.0118967	0.00971859	7057/9734/3624/5734/29126/80762/307/604/10859/3625/7114/80380/90865/3077/89795/28951/1139/27242/301/6614/51311/28984/23208/201633/8288/5553/2150/5621/3592	29
GO:0071277	cellular response to calcium ion	13/875	85/16875	0.000413248	0.0123828	0.0101156	3786/5562/7474/143425/57699/6861/90019/8437/3625/2354/2039/23208/2353	13
GO:0016486	peptide hormone processing	8/875	36/16875	0.000418495	0.0124662	0.0101838	25825/590/5046/10699/1514/10159/27344/5972	8
GO:0046718	viral entry into host cell	19/875	155/16875	0.000428197	0.0126347	0.0103214	857/5806/7706/858/10346/3673/55065/30835/1525/3916/6614/1514/3304/7852/1956/222537/8764/3303/9023	19
GO:0019221	cytokine-mediated signaling pathway	43/875	485/16875	0.000429141	0.0126347	0.0103214	5355/837/11274/6387/857/57007/3624/9353/6366/2131/84166/7474/3656/58985/3576/6672/3601/11024/2919/10859/8877/4599/7114/10758/90865/3570/355/3454/8061/10288/83643/3561/3304/3091/7852/3553/6346/9705/8764/2150/3303/1439/3592	43
GO:0051701	biological process involved in interaction with host	23/875	206/16875	0.000443453	0.012805	0.0104605	857/5806/7706/858/10346/3673/3576/55065/30835/1525/3625/3916/6614/1514/51652/3304/7852/1956/222537/8764/3303/55207/9023	23
GO:0030194	positive regulation of blood coagulation	7/875	28/16875	0.000446475	0.012805	0.0104605	7057/5054/10855/22875/2039/948/1361	7
GO:0060402	calcium ion transport into cytosol	7/875	28/16875	0.000446475	0.012805	0.0104605	6262/857/6546/57158/56704/596/148	7
GO:1900048	positive regulation of hemostasis	7/875	28/16875	0.000446475	0.012805	0.0104605	7057/5054/10855/22875/2039/948/1361	7
GO:0097006	regulation of plasma lipoprotein particle levels	12/875	75/16875	0.000447567	0.012805	0.0104605	9619/7436/5046/4481/3988/338328/5567/57552/948/3162/29949/9388	12
GO:0032496	response to lipopolysaccharide	32/875	329/16875	0.000480461	0.0136688	0.0111662	11009/7412/5054/5734/133/29126/5578/7474/8754/3656/3164/3576/2919/2355/10859/27063/2634/80380/2635/496/1670/3454/1053/948/10288/8915/3553/4669/2353/5972/1439/3592	32
GO:0022898	regulation of transmembrane transporter activity	24/875	221/16875	0.000505464	0.0142998	0.0116817	6262/857/81671/845/5350/7114/57158/56704/10681/23171/481/5348/88/844/477/596/27091/642489/776/5621/2280/6844/23542/4878	24
GO:0001952	regulation of cell-matrix adhesion	16/875	121/16875	0.000513754	0.0144155	0.0117762	7057/5054/6366/1946/54361/604/5295/2039/2824/11170/948/182/596/2042/340533/10631	16
GO:0050921	positive regulation of chemotaxis	18/875	145/16875	0.000515247	0.0144155	0.0117762	7057/5054/846/6387/5228/9353/6366/7474/3673/3576/7114/7424/3570/7852/6346/2150/4739/3592	18
GO:0032409	regulation of transporter activity	25/875	235/16875	0.000530927	0.0147682	0.0120643	6262/857/81671/80762/845/5350/7114/57158/56704/10681/23171/481/5348/88/844/477/596/27091/642489/776/5621/2280/6844/23542/4878	25
GO:0030198	extracellular matrix organization	31/875	317/16875	0.000533684	0.0147682	0.0120643	4312/4319/857/255743/50509/5806/11096/2131/79875/650/1295/858/4239/1303/11173/4643/3617/5645/10893/4325/84168/2824/28984/57326/7093/3908/10631/3912/4868/3915/1361	31
GO:0043062	extracellular structure organization	31/875	318/16875	0.000562864	0.015491	0.0126548	4312/4319/857/255743/50509/5806/11096/2131/79875/650/1295/858/4239/1303/11173/4643/3617/5645/10893/4325/84168/2824/28984/57326/7093/3908/10631/3912/4868/3915/1361	31
GO:0001936	regulation of endothelial cell proliferation	17/875	134/16875	0.000566875	0.0155171	0.0126761	7057/6387/857/5228/5578/7474/858/3164/7424/8862/6678/28984/3091/3162/3357/5365/3592	17
GO:0045229	external encapsulating structure organization	31/875	319/16875	0.000593441	0.0161569	0.0131988	4312/4319/857/255743/50509/5806/11096/2131/79875/650/1295/858/4239/1303/11173/4643/3617/5645/10893/4325/84168/2824/28984/57326/7093/3908/10631/3912/4868/3915/1361	31
GO:0019882	antigen processing and presentation	15/875	111/16875	0.000602831	0.0163248	0.0133359	7057/6366/2131/3107/1509/6891/4012/567/30835/3077/6890/3106/1514/10288/55207	15
GO:0043500	muscle adaptation	14/875	100/16875	0.000633464	0.0170631	0.013939	8013/84676/90523/5578/4624/7135/4625/816/2628/844/3162/3553/148/4878	14
GO:0050878	regulation of body fluid levels	34/875	363/16875	0.000641495	0.017188	0.0140411	7057/8323/5054/857/133/10398/966/2131/5578/7466/8526/3673/10855/2355/22875/10758/2039/5329/928/11215/2162/6338/8862/5567/4583/948/29071/4883/3091/6532/2150/1608/9162/1361	34
GO:0044706	multi-multicellular organism process	23/875	212/16875	0.000664419	0.0177085	0.0144663	6781/81671/8605/133/23764/285/3673/4012/54361/2354/3077/10699/8061/596/53405/3553/81539/6532/2353/23780/8614/2488/4878	23
GO:0045765	regulation of angiogenesis	28/875	280/16875	0.00068687	0.018083	0.0147722	7057/5054/7048/5228/133/5578/7474/285/23576/3576/6672/4086/10553/8877/10253/7424/126393/1139/6678/1634/28984/3091/306/7852/3162/3553/3696/7122	28
GO:0030193	regulation of blood coagulation	11/875	68/16875	0.000696173	0.018083	0.0147722	7057/5054/857/10855/22875/2039/5329/928/948/2150/1361	11
GO:0006883	intracellular sodium ion homeostasis	6/875	22/16875	0.000696325	0.018083	0.0147722	6546/496/6338/481/477/478	6
GO:0019885	antigen processing and presentation of endogenous peptide antigen via MHC class I	6/875	22/16875	0.000696325	0.018083	0.0147722	3107/6891/567/3077/6890/3106	6
GO:0061744	motor behavior	6/875	22/16875	0.000696325	0.018083	0.0147722	3786/2583/2131/5562/4669/2908	6
GO:0050820	positive regulation of coagulation	7/875	30/16875	0.000701167	0.0181159	0.0147991	7057/5054/10855/22875/2039/948/1361	7
GO:0032412	regulation of monoatomic ion transmembrane transporter activity	23/875	213/16875	0.000709311	0.0181728	0.0148456	6262/857/81671/845/5350/7114/57158/56704/10681/23171/481/5348/88/844/477/27091/642489/776/5621/2280/6844/23542/4878	23
GO:0002687	positive regulation of leukocyte migration	18/875	149/16875	0.000714454	0.0181728	0.0148456	7057/10894/5054/6387/5228/6366/7474/3673/3576/7424/5295/3570/4254/6346/8764/2150/4739/3592	18
GO:0071674	mononuclear cell migration	22/875	200/16875	0.000715686	0.0181728	0.0148456	7057/5054/6387/1843/9353/6366/5175/2131/51676/7474/4681/3570/692094/58191/301/7852/120425/6346/8764/4739/3592/9023	22
GO:0030007	intracellular potassium ion homeostasis	5/875	15/16875	0.000719451	0.0181728	0.0148456	3759/496/481/477/478	5
GO:2000630	positive regulation of miRNA metabolic process	10/875	58/16875	0.000721314	0.0181728	0.0148456	650/4609/4086/8862/3725/8061/3091/1956/2353/2908	10
GO:0032350	regulation of hormone metabolic process	8/875	39/16875	0.000741381	0.0184433	0.0150665	27122/133/650/54361/3091/157506/8614/2908	8
GO:0140448	signaling receptor ligand precursor processing	8/875	39/16875	0.000741381	0.0184433	0.0150665	25825/590/5046/10699/1514/10159/27344/5972	8
GO:1903034	regulation of response to wounding	19/875	162/16875	0.000742976	0.0184433	0.0150665	7057/5054/857/54361/10855/22875/51330/90865/2039/5329/928/1839/301/948/7852/2150/199731/9856/1361	19
GO:0007179	transforming growth factor beta receptor signaling pathway	22/875	201/16875	0.000765369	0.0189065	0.0154449	7057/27122/23089/94031/7048/255743/650/8754/858/6664/4086/10253/9518/4053/3725/26524/3696/2353/3303/2280/7122/2488	22
GO:0150115	cell-substrate junction organization	14/875	102/16875	0.000774662	0.0190432	0.0155566	7057/3655/1946/3673/54361/5295/2039/2824/11170/88/29984/596/2042/3915	14
GO:0034329	cell junction assembly	39/875	440/16875	0.000783769	0.019174	0.0156634	7057/857/81671/5175/53942/5578/3655/4915/1946/7474/56133/139065/1004/3673/64084/54361/2890/2039/928/421/23562/2824/11170/88/29984/8934/5318/596/1016/3553/2042/79983/84631/644672/22865/7122/22943/4868/3915	39
GO:0009100	glycoprotein metabolic process	33/875	353/16875	0.00079107	0.0192595	0.0157333	25825/2817/5046/5806/6366/2131/650/11173/29906/10855/54480/90865/6489/1839/81618/54360/25834/20/92126/26035/11226/1514/29071/11320/596/3091/4669/222537/9528/80267/8707/10402/51809	33
GO:0003300	cardiac muscle hypertrophy	12/875	80/16875	0.000814415	0.019733	0.0161201	6262/8013/84676/90523/8048/5578/4624/4625/8470/3357/148/4878	12
GO:0002686	negative regulation of leukocyte migration	9/875	49/16875	0.000821542	0.0198109	0.0161838	6387/1843/9353/5734/6366/4681/90865/79890/3162	9
GO:0090303	positive regulation of wound healing	10/875	59/16875	0.000828861	0.0198927	0.0162505	7057/5054/10855/22875/2039/1839/301/948/7852/1361	10
GO:0070661	leukocyte proliferation	32/875	340/16875	0.000842418	0.0201227	0.0164385	1191/7412/7048/29126/80762/1026/6664/54361/977/604/30835/2355/3988/933/10859/80380/90865/57829/27242/301/931/10288/23308/4883/596/3553/4254/8764/2150/5621/1439/3592	32
GO:0001933	negative regulation of protein phosphorylation	28/875	284/16875	0.000856595	0.0203652	0.0166366	857/1843/5569/9353/6546/650/7345/1026/51422/91663/10253/23705/2039/28951/1139/57732/23171/5577/26524/624/3553/10114/199731/1848/5621/22933/22943/4878	28
GO:0019934	cGMP-mediated signaling	7/875	31/16875	0.000865616	0.0203883	0.0166554	7057/5139/2977/948/3357/4878/2982	7
GO:0040036	regulation of fibroblast growth factor receptor signaling pathway	7/875	31/16875	0.000865616	0.0203883	0.0166554	7057/2817/7474/54361/10253/64399/8862	7
GO:1900046	regulation of hemostasis	11/875	70/16875	0.000894339	0.0208707	0.0170495	7057/5054/857/10855/22875/2039/5329/928/948/2150/1361	11
GO:1902893	regulation of miRNA transcription	11/875	70/16875	0.000894339	0.0208707	0.0170495	4781/650/4609/4086/8862/3725/8061/3091/1956/2353/2908	11
GO:0010882	regulation of cardiac muscle contraction by calcium ion signaling	6/875	23/16875	0.000901138	0.0208937	0.0170683	6262/6546/845/5350/481/477	6
GO:0002683	negative regulation of immune system process	42/875	488/16875	0.000903577	0.0208937	0.0170683	7057/11274/6387/55365/1843/3624/9353/5734/6366/29126/966/80762/4609/84166/4681/6664/604/221395/933/10859/5295/80380/90865/3077/79890/27242/301/3106/23208/10288/23098/201633/8288/5553/3162/4254/8111/8764/2150/5621/864/22933	42
GO:0061614	miRNA transcription	11/875	71/16875	0.00100968	0.023241	0.0189858	4781/650/4609/4086/8862/3725/8061/3091/1956/2353/2908	11
GO:0032677	regulation of interleukin-8 production	12/875	82/16875	0.00101881	0.0233451	0.0190709	5054/7474/307/7114/1670/301/51311/8915/3304/3553/2150/3303	12
GO:0022408	negative regulation of cell-cell adhesion	21/875	193/16875	0.00107632	0.0245517	0.0200566	6387/6366/29126/650/80762/604/10859/91663/80380/3077/928/27242/301/28984/10288/182/201633/340533/8764/5621/864	21
GO:0006687	glycosphingolipid metabolic process	10/875	61/16875	0.00108357	0.0246063	0.0201012	2583/5562/29906/6489/20/285362/1390/4669/3696/8707	10
GO:0019722	calcium-mediated signaling	22/875	207/16875	0.0011308	0.0253651	0.0207211	6262/7412/57007/6546/5562/845/2274/3576/79772/933/8877/5350/55607/2039/481/118461/844/477/7852/3357/5621/283455	22
GO:0014897	striated muscle hypertrophy	12/875	83/16875	0.00113599	0.0253651	0.0207211	6262/8013/84676/90523/8048/5578/4624/4625/8470/3357/148/4878	12
GO:0032637	interleukin-8 production	12/875	83/16875	0.00113599	0.0253651	0.0207211	5054/7474/307/7114/1670/301/51311/8915/3304/3553/2150/3303	12
GO:0071260	cellular response to mechanical stimulus	11/875	72/16875	0.00113702	0.0253651	0.0207211	5734/3673/3759/27063/90865/838/355/51311/477/8915/3553	11
GO:0002718	regulation of cytokine production involved in immune response	15/875	118/16875	0.00114661	0.0254162	0.0207628	8013/7474/567/604/10859/3077/9865/948/8288/8915/5553/3553/8764/2150/144811	15
GO:0002483	antigen processing and presentation of endogenous peptide antigen	6/875	24/16875	0.00114935	0.0254162	0.0207628	3107/6891/567/3077/6890/3106	6
GO:0099624	atrial cardiac muscle cell membrane repolarization	4/875	10/16875	0.0011723	0.0256991	0.0209939	3781/3762/776/4878	4
GO:1903044	protein localization to membrane raft	4/875	10/16875	0.0011723	0.0256991	0.0209939	857/91663/481/51308	4
GO:0007044	cell-substrate junction assembly	13/875	95/16875	0.0012127	0.0264703	0.0216239	7057/3655/1946/3673/54361/2039/2824/11170/88/29984/596/2042/3915	13
GO:0070555	response to interleukin-1	16/875	131/16875	0.00122846	0.0264884	0.0216387	6095/84676/6366/5578/3656/11173/3576/27063/2634/3625/2635/301/3091/3553/6346/9705	16
GO:0035924	cellular response to vascular endothelial growth factor stimulus	10/875	62/16875	0.00123305	0.0264884	0.0216387	7412/5228/3164/8877/10253/7424/301/1634/199731/3592	10
GO:0090287	regulation of cellular response to growth factor stimulus	29/875	305/16875	0.00123442	0.0264884	0.0216387	7057/27122/23089/2817/94031/255743/5046/9353/650/7474/858/4681/6664/54361/10253/7424/64399/8862/1634/26524/3091/51232/3553/375567/199731/3303/2280/22943/3592	29
GO:1902991	regulation of amyloid precursor protein catabolic process	8/875	42/16875	0.00123967	0.0264884	0.0216387	1191/9619/4915/1139/20/5621/2280/57142	8
GO:0007565	female pregnancy	20/875	182/16875	0.00123968	0.0264884	0.0216387	6781/81671/133/285/3673/4012/54361/2354/3077/10699/8061/596/53405/3553/81539/2353/23780/8614/2488/4878	20
GO:0042326	negative regulation of phosphorylation	29/875	306/16875	0.00129823	0.0276228	0.0225654	857/1843/5569/3624/9353/6546/650/7345/1026/51422/91663/10253/23705/2039/28951/1139/57732/23171/5577/26524/624/3553/10114/199731/1848/5621/22933/22943/4878	29
GO:0071248	cellular response to metal ion	21/875	196/16875	0.00130921	0.02774	0.0226611	3786/5562/7474/143425/57699/6861/567/90019/8437/3625/2354/2039/3077/3725/23208/3162/1956/2167/2353/5621/2742	21
GO:0071456	cellular response to hypoxia	16/875	132/16875	0.00133231	0.0281057	0.0229599	6095/6781/846/5562/4609/23576/3751/132864/28984/596/3091/3162/2353/8614/6326/22933	16
GO:0002690	positive regulation of leukocyte chemotaxis	13/875	96/16875	0.00133757	0.0281057	0.0229599	7057/5054/6387/5228/6366/7474/3576/7424/3570/6346/2150/4739/3592	13
GO:0002428	antigen processing and presentation of peptide antigen via MHC class Ib	5/875	17/16875	0.00135947	0.0281609	0.0230049	3107/6891/567/3077/3106	5
GO:0043116	negative regulation of vascular permeability	5/875	17/16875	0.00135947	0.0281609	0.0230049	9353/133/5139/23576/7122	5
GO:0055119	relaxation of cardiac muscle	5/875	17/16875	0.00135947	0.0281609	0.0230049	6546/3759/5350/481/477	5
GO:0002367	cytokine production involved in immune response	15/875	120/16875	0.00136244	0.0281609	0.0230049	8013/7474/567/604/10859/3077/9865/948/8288/8915/5553/3553/8764/2150/144811	15
GO:0014896	muscle hypertrophy	12/875	85/16875	0.00140401	0.028902	0.0236104	6262/8013/84676/90523/8048/5578/4624/4625/8470/3357/148/4878	12
GO:0035994	response to muscle stretch	6/875	25/16875	0.00144671	0.0294782	0.0240811	6262/8048/6546/27063/2353/4878	6
GO:0072010	glomerular epithelium development	6/875	25/16875	0.00144671	0.0294782	0.0240811	5175/9863/2131/4643/182/4868	6
GO:1904062	regulation of monoatomic cation transmembrane transport	28/875	294/16875	0.00144946	0.0294782	0.0240811	6262/857/81671/3781/6546/845/3759/5350/7114/57158/56704/10681/1804/23171/481/5348/88/931/844/477/596/642489/776/5621/2280/7779/6844/4878	28
GO:0098900	regulation of action potential	9/875	53/16875	0.00147269	0.0297173	0.0242764	6262/3786/857/3759/1525/10021/948/5318/148	9
GO:0051588	regulation of neurotransmitter transport	13/875	97/16875	0.00147295	0.0297173	0.0242764	26509/815/22999/79772/22987/8499/5217/2824/23208/477/3351/6804/7779	13
GO:0010632	regulation of epithelial cell migration	23/875	225/16875	0.00149056	0.0299531	0.024469	7057/9734/6781/7048/9353/5578/7474/8754/285/3673/6672/7114/7424/1839/5217/6678/301/1634/28984/3091/306/3162/57142	23
GO:0071453	cellular response to oxygen levels	18/875	159/16875	0.001521	0.030444	0.0248701	6095/6781/846/857/5562/4609/23576/3751/132864/355/28984/596/3091/3162/2353/8614/6326/22933	18
GO:0046889	positive regulation of lipid biosynthetic process	12/875	86/16875	0.00155641	0.0309168	0.0252563	9619/133/5562/54361/221395/301/83643/157506/3357/3553/22933/2488	12
GO:0019216	regulation of lipid metabolic process	30/875	324/16875	0.00155683	0.0309168	0.0252563	6095/1374/27122/9619/8013/857/133/6366/650/5562/150094/2171/54361/427/221395/51422/8877/1917/5660/301/20/83643/157506/21/3357/3553/2908/22933/2488/9023	30
GO:0031100	animal organ regeneration	10/875	64/16875	0.00158247	0.0311814	0.0254724	1374/8013/6387/133/285/1026/10076/3077/306/1361	10
GO:0050918	positive chemotaxis	10/875	64/16875	0.00158247	0.0311814	0.0254724	846/6387/5228/7474/285/3673/3576/7424/2150/5365	10
GO:0003014	renal system process	15/875	122/16875	0.00161138	0.0315059	0.0257375	6781/133/7466/50484/4643/221395/4162/11215/6338/10699/5567/4883/596/2150/5972	15
GO:0046034	ATP metabolic process	15/875	122/16875	0.00161138	0.0315059	0.0257375	4624/3988/51422/4625/26289/7114/4907/481/4626/477/3304/4694/527/114789/3303	15
GO:0035249	synaptic transmission, glutamatergic	14/875	110/16875	0.00163383	0.0318219	0.0259957	2131/2892/2890/6509/10497/2894/477/27091/3351/2893/2908/22943/9162/23542	14
GO:0071496	cellular response to external stimulus	31/875	340/16875	0.00167486	0.0324962	0.0265466	7412/846/5734/5562/1026/3673/54361/3759/51422/27063/3625/90865/3077/838/58528/355/3920/220441/5251/8061/51311/11170/6506/477/64121/8915/596/3553/6009/2353/10631	31
GO:0034205	amyloid-beta formation	8/875	44/16875	0.00169879	0.0328347	0.0268231	1191/9619/4915/1139/20/83464/5621/57142	8
GO:0002696	positive regulation of leukocyte activation	33/875	370/16875	0.00173701	0.0334457	0.0273222	7057/7412/8013/7048/857/6366/29126/7474/1026/567/604/3601/30835/10859/80380/90865/3916/57829/10808/301/10288/6595/23308/3561/8915/596/124912/3553/4254/8764/2150/864/3592	33
GO:0010749	regulation of nitric oxide mediated signal transduction	4/875	11/16875	0.00176691	0.0335117	0.0273761	7057/2977/1956/2982	4
GO:0019065	receptor-mediated endocytosis of virus by host cell	4/875	11/16875	0.00176691	0.0335117	0.0273761	857/858/6614/1514	4
GO:0031943	regulation of glucocorticoid metabolic process	4/875	11/16875	0.00176691	0.0335117	0.0273761	27122/650/54361/2908	4
GO:0072015	podocyte development	4/875	11/16875	0.00176691	0.0335117	0.0273761	9863/4643/182/4868	4
GO:0050817	coagulation	23/875	228/16875	0.00177415	0.0335235	0.0273857	7057/8323/5054/857/10398/966/5578/8526/3673/10855/22875/2039/5329/928/2162/948/29071/222537/6532/2150/1608/9162/1361	23
GO:1901379	regulation of potassium ion transmembrane transport	11/875	76/16875	0.0017857	0.0335622	0.0274174	857/3781/845/3759/1804/481/88/776/5621/6844/4878	11
GO:0060560	developmental growth involved in morphogenesis	24/875	242/16875	0.0017958	0.0335622	0.0274174	7048/6387/9353/9863/2131/10501/22999/9201/4133/1946/7474/91584/57699/8437/10253/51299/157506/23242/7852/10505/9856/9962/10631/57142	24
GO:0090036	regulation of protein kinase C signaling	5/875	18/16875	0.00180271	0.0335622	0.0274174	7474/91663/23171/1608/148	5
GO:1902430	negative regulation of amyloid-beta formation	5/875	18/16875	0.00180271	0.0335622	0.0274174	1191/4915/1139/5621/57142	5
GO:0002474	antigen processing and presentation of peptide antigen via MHC class I	7/875	35/16875	0.00184795	0.0342784	0.0280025	3107/6891/4012/567/3077/6890/3106	7
GO:0022409	positive regulation of cell-cell adhesion	29/875	314/16875	0.00191998	0.0353484	0.0288766	7412/8013/7048/857/84466/6366/29126/7474/567/604/30835/10859/10076/80380/5329/57829/10808/301/10288/6595/23308/3561/8915/3553/4254/8764/4651/864/3592	29
GO:0044403	biological process involved in symbiotic interaction	29/875	314/16875	0.00191998	0.0353484	0.0288766	857/5806/7706/858/10346/3673/3576/55065/30835/1525/3625/3916/6338/1670/3725/6614/4583/8934/1514/51652/3304/7852/1956/222537/8764/2150/3303/55207/9023	29
GO:0042987	amyloid precursor protein catabolic process	9/875	55/16875	0.00192657	0.0353484	0.0288766	1191/9619/4915/1139/20/83464/5621/2280/57142	9
GO:0048588	developmental cell growth	23/875	230/16875	0.00198779	0.0363399	0.0296865	7048/6387/9353/2131/10501/22999/9201/4133/1946/7474/91584/57699/8437/51299/8470/23242/7852/10505/9856/9962/148/10631/57142	23
GO:0018105	peptidyl-serine phosphorylation	27/875	287/16875	0.00208172	0.0379202	0.0309775	7048/857/5578/815/4915/5562/7474/6196/202374/816/10253/2039/55351/85443/1139/5567/23171/5217/7295/26524/596/127933/1956/624/10114/26576/22943	27
GO:0071901	negative regulation of protein serine/threonine kinase activity	12/875	89/16875	0.00209736	0.0380682	0.0310984	1843/5569/6546/650/7345/1026/10253/5577/26524/3553/10114/4878	12
GO:1903169	regulation of calcium ion transmembrane transport	18/875	164/16875	0.00215328	0.0389436	0.0318135	6262/857/81671/6546/845/5350/57158/56704/10681/481/931/844/477/596/642489/5621/2280/4878	18
GO:0015850	organic hydroxy compound transport	27/875	288/16875	0.00218723	0.0392413	0.0320567	1191/26031/9619/6387/857/23762/5562/143425/4481/8714/6861/90019/3988/10859/1139/2824/948/20/23208/21/9194/6532/3351/6804/5972/55207/9388	27
GO:0051385	response to mineralocorticoid	7/875	36/16875	0.00219299	0.0392413	0.0320567	3624/1026/2354/6338/8061/3351/2353	7
GO:1902003	regulation of amyloid-beta formation	7/875	36/16875	0.00219299	0.0392413	0.0320567	1191/9619/4915/1139/20/5621/57142	7
GO:0019233	sensory perception of pain	11/875	78/16875	0.00220828	0.039325	0.0321251	6387/26952/3673/3751/2171/11343/10893/56925/3231/7852/54463	11
GO:0010880	regulation of release of sequestered calcium ion into cytosol by sarcoplasmic reticulum	6/875	27/16875	0.0022132	0.039325	0.0321251	6262/6546/845/5350/844/477	6
GO:0048002	antigen processing and presentation of peptide antigen	10/875	67/16875	0.00225311	0.0398942	0.0325901	3107/1509/6891/4012/567/30835/3077/6890/3106/1514	10
GO:0002701	negative regulation of production of molecular mediator of immune response	8/875	46/16875	0.00228282	0.0400006	0.032677	80762/604/933/10859/90865/3077/8288/5553	8
GO:0003009	skeletal muscle contraction	8/875	46/16875	0.00228282	0.0400006	0.032677	7135/3164/3759/4625/1134/23336/4626/844	8
GO:0055078	sodium ion homeostasis	8/875	46/16875	0.00228282	0.0400006	0.032677	2131/6546/496/6338/10699/481/477/478	8
GO:0045807	positive regulation of endocytosis	17/875	152/16875	0.00231096	0.0403541	0.0329657	1191/5054/5806/6366/9863/7474/3673/567/977/3601/3077/8862/948/3561/124912/3553/2150	17
GO:0010881	regulation of cardiac muscle contraction by regulation of the release of sequestered calcium ion	5/875	19/16875	0.00234318	0.0406365	0.0331964	6262/6546/845/5350/477	5
GO:0055003	cardiac myofibril assembly	5/875	19/16875	0.00234318	0.0406365	0.0331964	4633/8048/4892/10529/80206	5
GO:0045834	positive regulation of lipid metabolic process	16/875	140/16875	0.00246136	0.0425403	0.0347517	1374/9619/8013/133/6366/5562/54361/221395/1917/301/83643/157506/3357/3553/22933/2488	16
GO:0006940	regulation of smooth muscle contraction	9/875	57/16875	0.00248571	0.042815	0.0349761	1129/857/255743/3673/8877/477/6870/148/2982	9
GO:0002548	monocyte chemotaxis	10/875	68/16875	0.00252155	0.0429136	0.0350567	5054/6387/1843/9353/6366/4681/3570/692094/301/6346	10
GO:0072310	glomerular epithelial cell development	4/875	12/16875	0.00254228	0.0429136	0.0350567	9863/4643/182/4868	4
GO:0097048	dendritic cell apoptotic process	4/875	12/16875	0.00254228	0.0429136	0.0350567	6387/6366/10859/596	4
GO:1900747	negative regulation of vascular endothelial growth factor signaling pathway	4/875	12/16875	0.00254228	0.0429136	0.0350567	10253/1634/199731/3592	4
GO:2000668	regulation of dendritic cell apoptotic process	4/875	12/16875	0.00254228	0.0429136	0.0350567	6387/6366/10859/596	4
GO:2001198	regulation of dendritic cell differentiation	4/875	12/16875	0.00254228	0.0429136	0.0350567	55365/10859/3106/10288	4
GO:0006979	response to oxidative stress	33/875	379/16875	0.0025542	0.0429717	0.0351041	7706/84883/5562/50484/8754/1410/132864/79772/8877/7168/9283/3725/8061/301/948/2878/8878/7295/8288/3304/596/3091/3162/1956/4669/5798/2353/3303/8614/9962/140809/5621/22933	33
GO:0071805	potassium ion transmembrane transport	21/875	207/16875	0.00256713	0.0430463	0.035165	3786/857/3781/845/3751/3759/10021/3762/496/1804/481/88/477/478/3739/56659/776/5621/6844/3782/4878	21
GO:0046636	negative regulation of alpha-beta T cell activation	8/875	47/16875	0.00262845	0.0436652	0.0356706	29126/80762/604/10859/3077/301/8764/864	8
GO:1903018	regulation of glycoprotein metabolic process	8/875	47/16875	0.00262845	0.0436652	0.0356706	25825/5806/6366/90865/1839/81618/20/596	8
GO:0007015	actin filament organization	38/875	455/16875	0.00262991	0.0436652	0.0356706	4644/6387/9353/5734/6366/4892/10602/129446/10529/4643/54361/91663/55607/1809/7114/5295/2039/7168/9938/442721/6710/55930/5217/56203/80206/28984/11170/88/1073/29984/390/171024/596/23242/79983/2150/4739/4868	38
GO:2001236	regulation of extrinsic apoptotic signaling pathway	17/875	154/16875	0.00265451	0.0439295	0.0358866	7057/5054/857/3624/3655/7078/6672/51330/81618/8915/3304/596/3162/3553/29949/3303/57144	17
GO:0090025	regulation of monocyte chemotaxis	6/875	28/16875	0.00269503	0.0443883	0.0362613	5054/6387/1843/9353/4681/6346	6
GO:0046928	regulation of neurotransmitter secretion	11/875	80/16875	0.00270853	0.0443883	0.0362613	26509/815/22999/79772/22987/8499/5217/23208/3351/6804/7779	11
GO:2000628	regulation of miRNA metabolic process	11/875	80/16875	0.00270853	0.0443883	0.0362613	4781/650/4609/4086/8862/3725/8061/3091/1956/2353/2908	11
GO:0006664	glycolipid metabolic process	13/875	104/16875	0.00277417	0.0452297	0.0369487	2583/5562/29906/2517/6489/20/93183/285362/1390/4669/3696/8707/10402	13
GO:0051051	negative regulation of transport	35/875	411/16875	0.00277773	0.0452297	0.0369487	7057/6781/857/5569/3624/80762/192683/845/2171/1410/6672/124930/79772/10859/5350/3625/2039/10681/79890/301/2824/948/88/20/23208/7295/10288/477/596/3553/2042/3351/2150/7779/3592	35
GO:0051926	negative regulation of calcium ion transport	9/875	58/16875	0.00280978	0.0456048	0.0372551	6781/845/10859/5350/10681/10288/477/596/7779	9
GO:0014074	response to purine-containing compound	16/875	142/16875	0.00284303	0.0459971	0.0375756	6262/6781/5139/6546/5562/845/3625/10021/2354/2039/4907/8061/3553/6532/2353/5972	16
GO:0045936	negative regulation of phosphate metabolic process	31/875	352/16875	0.00285829	0.0460967	0.037657	857/1843/5569/3624/9353/6546/650/7345/1026/51422/91663/10253/23705/2039/28951/1139/57732/23171/5577/20/26524/624/3553/10114/199731/1848/5621/2280/22933/22943/4878	31
GO:0043270	positive regulation of monoatomic ion transport	21/875	209/16875	0.00288081	0.0463124	0.0378332	6262/6781/846/6387/857/81671/815/7466/3759/7114/57158/23171/481/5348/88/931/844/5318/6532/776/4878	21
GO:0010563	negative regulation of phosphorus metabolic process	31/875	353/16875	0.00298316	0.0470534	0.0384385	857/1843/5569/3624/9353/6546/650/7345/1026/51422/91663/10253/23705/2039/28951/1139/57732/23171/5577/20/26524/624/3553/10114/199731/1848/5621/2280/22933/22943/4878	31
GO:0006700	C21-steroid hormone biosynthetic process	5/875	20/16875	0.00299244	0.0470534	0.0384385	27122/133/650/54361/2488	5
GO:0071786	endoplasmic reticulum tubular network organization	5/875	20/16875	0.00299244	0.0470534	0.0384385	51062/221035/51308/25923/57142	5
GO:0086012	membrane depolarization during cardiac muscle cell action potential	5/875	20/16875	0.00299244	0.0470534	0.0384385	6546/3759/10021/477/776	5
GO:1902992	negative regulation of amyloid precursor protein catabolic process	5/875	20/16875	0.00299244	0.0470534	0.0384385	1191/4915/1139/5621/57142	5
GO:0097553	calcium ion transmembrane import into cytosol	20/875	196/16875	0.0029995	0.0470534	0.0384385	6262/857/6366/6546/845/5350/57158/56704/3710/931/844/477/596/3357/642489/776/6326/148/5621/2280	20
GO:0031400	negative regulation of protein modification process	35/875	413/16875	0.00300518	0.0470534	0.0384385	857/1843/5569/9353/6546/650/5562/7345/1026/51422/91663/10253/23705/2039/28951/1139/57732/23171/5577/5348/8878/26524/57467/3304/624/3553/10114/199731/3303/1848/5621/2280/22933/22943/4878	35
GO:0006939	smooth muscle contraction	13/875	105/16875	0.00301982	0.0470534	0.0384385	1129/857/255743/6546/3673/8877/6338/477/3357/624/6870/148/2982	13
GO:0071347	cellular response to interleukin-1	13/875	105/16875	0.00301982	0.0470534	0.0384385	6095/6366/3656/11173/3576/27063/2634/3625/2635/3091/3553/6346/9705	13
GO:1903509	liposaccharide metabolic process	13/875	105/16875	0.00301982	0.0470534	0.0384385	2583/5562/29906/2517/6489/20/93183/285362/1390/4669/3696/8707/10402	13
GO:0001938	positive regulation of endothelial cell proliferation	12/875	93/16875	0.00304852	0.0472563	0.0386042	6387/5228/5578/7474/858/3164/7424/8862/3091/3162/3357/5365	12
GO:0036294	cellular response to decreased oxygen levels	16/875	143/16875	0.0030515	0.0472563	0.0386042	6095/6781/846/5562/4609/23576/3751/132864/28984/596/3091/3162/2353/8614/6326/22933	16
GO:0007596	blood coagulation	22/875	224/16875	0.00307327	0.0474482	0.038761	7057/8323/5054/857/10398/966/5578/8526/3673/10855/22875/2039/5329/928/2162/948/29071/6532/2150/1608/9162/1361	22
GO:0006869	lipid transport	36/875	429/16875	0.00310719	0.0478262	0.0390698	7057/1191/1374/26031/9619/857/7436/23762/81671/3624/5562/4481/2171/8714/29015/3988/55754/5660/301/948/20/57194/21/54832/624/3553/10877/389158/2167/23780/57205/5972/55207/201305/81575/9388	36
GO:0050881	musculoskeletal movement	9/875	59/16875	0.00316634	0.048589	0.0396929	4130/7135/3164/3759/4625/1134/23336/4626/844	9
GO:0048167	regulation of synaptic plasticity	20/875	197/16875	0.0031807	0.0486619	0.0397525	4130/3786/815/4915/22999/79772/2890/816/5924/1139/1959/3710/11170/8878/10288/5923/81539/27065/5621/6844	20
GO:0050806	positive regulation of synaptic transmission	17/875	157/16875	0.0032488	0.049444	0.0403914	4915/22999/64084/2890/5924/1139/3710/11170/8878/10288/3908/27091/27065/6804/148/5621/6844	17
GO:0007263	nitric oxide mediated signal transduction	6/875	29/16875	0.00325135	0.049444	0.0403914	7057/2977/23576/948/1956/2982	6
GO:0050867	positive regulation of cell activation	33/875	385/16875	0.00326629	0.0495225	0.0404555	7057/7412/8013/7048/857/6366/29126/7474/1026/567/604/3601/30835/10859/80380/90865/3916/57829/10808/301/10288/6595/23308/3561/8915/596/124912/3553/4254/8764/2150/864/3592	33
GO:0042310	vasoconstriction	11/875	82/16875	0.00329639	0.0498296	0.0407064	846/857/133/6546/6338/477/3357/624/6532/3351/148	11

## Sheet: ST14C
ID	Description	GeneRatio	BgRatio	pvalue	p.adjust	qvalue	geneID	Count
GO:0060537	muscle tissue development	89/678	409/16875	1.02142e-40	4.89054e-37	3.72548e-37	58498/150572/7135/88/8516/4607/5159/6262/10413/115701/7139/4853/1281/8736/4624/4625/6926/2353/10529/7273/4633/5350/6546/70/4892/8506/2702/4634/3481/84700/26585/2627/1756/2626/653/6331/6495/51778/1063/93649/8854/4092/7134/861/23493/4211/3488/1832/7168/5156/7547/6909/2066/10021/144165/84525/4629/376132/2006/2296/57057/4088/55553/1909/7042/2263/1948/5629/22943/51676/1958/26508/6910/4882/4488/657/130…	89
GO:0014706	striated muscle tissue development	69/678	244/16875	1.84723e-39	4.42226e-36	3.36876e-36	58498/7135/88/4607/5159/6262/10413/115701/7139/4853/4624/4625/6926/10529/7273/4633/5350/6546/70/4892/2702/4634/84700/26585/2627/2626/653/6331/1063/93649/8854/4092/7134/861/23493/4211/1832/7168/5156/7547/6909/2066/10021/144165/84525/4629/376132/2296/57057/4088/55553/1909/7042/2263/1948/5629/22943/51676/6910/4488/657/1301/1482/3764/9421/79191/8048/5318/51176	69
GO:0048738	cardiac muscle tissue development	66/678	227/16875	1.34189e-38	2.14165e-35	1.63145e-35	58498/7135/88/4607/5159/6262/10413/115701/7139/4853/4624/4625/6926/10529/7273/4633/5350/6546/70/4892/2702/4634/84700/26585/2627/2626/653/6331/93649/8854/4092/7134/861/23493/4211/1832/7168/5156/7547/6909/2066/10021/144165/84525/4629/376132/2296/57057/55553/1909/7042/2263/1948/5629/22943/51676/6910/4488/657/1301/1482/3764/9421/79191/8048/5318	66
GO:0003007	heart morphogenesis	64/678	257/16875	4.93066e-33	5.90201e-30	4.49599e-30	7135/4607/9510/6262/4091/10413/115701/7139/4853/9464/6586/4624/4625/2013/6926/7273/4633/70/2702/4634/2627/2626/653/6495/8321/79933/8854/4092/7134/23493/1832/23768/7168/7547/6909/57216/144165/2006/2296/57057/4088/1909/7042/7010/2263/5629/22943/51676/26508/6910/4488/8701/657/8828/11096/1301/1482/3764/9421/187/182/3037/2535/5318	64
GO:0003205	cardiac chamber development	50/678	165/16875	2.21265e-30	2.11883e-27	1.61407e-27	7135/4607/9510/6262/4091/7139/4853/9464/6586/4624/4625/6926/4633/2702/4634/2627/2626/653/6331/8321/93649/4092/7134/23493/1832/7168/6909/2296/57057/1909/7042/7010/2263/5629/26508/6910/4488/8701/657/8828/1301/1482/3764/57167/9421/187/182/64220/2535/5318	50
GO:0003206	cardiac chamber morphogenesis	44/678	125/16875	5.56131e-30	4.43792e-27	3.38069e-27	7135/4607/9510/6262/4091/7139/4853/9464/6586/4624/4625/6926/4633/4634/2627/2626/653/8321/4092/7134/23493/1832/7168/6909/2296/57057/1909/7042/7010/2263/5629/26508/6910/4488/8701/657/8828/1301/1482/9421/187/182/2535/5318	44
GO:0003012	muscle system process	74/678	421/16875	1.54542e-27	1.05707e-24	8.05246e-25	1674/7135/4607/6641/1410/6262/7139/9464/4624/5023/4625/6926/7133/7273/7074/4633/5350/6546/2702/29119/4634/1264/23213/2627/1756/2626/255743/6331/51778/93649/4092/7134/23493/4211/30845/84676/3488/7169/1832/7168/3270/1129/6909/10021/10345/3757/624/4629/57057/4088/1909/90523/2982/7111/10398/23676/442721/18/2258/59/6338/8082/5224/56203/1482/493829/1160/3764/783/183/8048/3164/5318/29995	74
GO:0042692	muscle cell differentiation	69/678	388/16875	5.00516e-26	2.99559e-23	2.28196e-23	3908/10290/150572/11155/88/8516/5159/115701/7139/2318/4624/4625/6926/10529/7273/4633/6546/70/4892/8506/3481/84700/26585/2627/2255/1756/2626/84033/255743/6495/51778/9518/79933/93649/23493/4211/3488/7168/5156/6909/144165/84525/4629/376132/55553/1909/2263/1948/5629/22943/51676/6910/284217/4756/7111/10398/442721/657/11096/8038/56203/1482/493829/3764/64091/187/79191/8048/6382	69
GO:0007517	muscle organ development	65/678	346/16875	5.95149e-26	3.16619e-23	2.41192e-23	3908/1674/10290/150572/7135/4607/1410/6262/7139/1281/146862/8736/1293/4624/4625/2353/7273/4633/70/8506/6876/4634/3481/1756/6495/51778/1063/8321/93649/4092/7134/23493/1832/7168/3679/2273/2006/2296/57057/4088/55553/3399/1909/7042/2263/5629/51676/1958/26508/657/1301/7832/56203/2218/1482/493829/9421/64091/8048/64220/3164/2535/5318/5081/51176	65
GO:0008015	blood circulation	78/678	495/16875	8.97312e-26	4.29633e-23	3.27283e-23	1674/58498/27129/7135/10699/4607/846/348/6262/7139/4624/5023/4625/5547/2013/7273/6446/11117/4633/482/6387/5350/6546/70/1278/2702/29119/4634/1373/2627/1756/2626/6331/4092/7134/23493/30845/1832/7168/3270/1129/489/4041/6909/10021/10345/3757/624/84525/6508/2006/2296/57057/4088/1909/7042/7010/79924/6910/2982/4882/83483/18/2258/5139/59/6338/91608/1482/3764/783/64091/4922/183/5443/79191/8048/5318	78
GO:0003231	cardiac ventricle development	40/678	125/16875	1.55054e-25	6.7491e-23	5.14128e-23	7135/4607/6262/4091/7139/9464/6586/4624/4625/6926/4633/2702/4634/2626/6331/8321/93649/4092/7134/23493/1832/7168/2296/57057/1909/7042/2263/5629/26508/6910/657/1301/1482/57167/9421/187/182/64220/2535/5318	40
GO:0051146	striated muscle cell differentiation	58/678	288/16875	7.45314e-25	2.9738e-22	2.26536e-22	150572/11155/88/5159/115701/7139/2318/4624/4625/6926/10529/7273/4633/6546/70/4892/8506/3481/84700/26585/2627/2626/84033/6495/51778/9518/79933/93649/23493/4211/3488/7168/5156/144165/84525/4629/376132/55553/1948/5629/22943/51676/6910/4756/7111/10398/442721/657/11096/8038/56203/1482/493829/3764/64091/79191/8048/6382	58
GO:0003229	ventricular cardiac muscle tissue development	28/678	58/16875	4.41106e-24	1.62463e-21	1.2376e-21	7135/4607/6262/7139/4624/4625/6926/4633/4634/4092/7134/23493/1832/7168/84525/2296/1909/7042/2263/5629/6910/657/1301/1482/3764/9421/79191/5318	28
GO:0060047	heart contraction	51/678	231/16875	6.8523e-24	2.34349e-21	1.78521e-21	1674/58498/27129/7135/10699/4607/6262/7139/4624/4625/7273/4633/482/5350/6546/70/2702/29119/4634/2627/1756/2626/6331/4092/7134/23493/30845/1832/7168/3270/1129/489/6909/10021/10345/3757/84525/6508/1909/7042/79924/6910/2258/1482/3764/783/64091/183/79191/8048/5318	51
GO:0003015	heart process	52/678	243/16875	1.14503e-23	3.65493e-21	2.78423e-21	1674/58498/27129/7135/10699/4607/6262/10413/7139/4624/4625/7273/4633/482/5350/6546/70/2702/29119/4634/2627/1756/2626/6331/4092/7134/23493/30845/1832/7168/3270/1129/489/6909/10021/10345/3757/84525/6508/1909/7042/79924/6910/2258/1482/3764/783/64091/183/79191/8048/5318	52
GO:0006936	muscle contraction	61/678	338/16875	1.90935e-23	5.71373e-21	4.35257e-21	1674/7135/4607/6641/1410/6262/7139/4624/5023/4625/6926/7273/4633/5350/6546/2702/29119/4634/1264/23213/1756/2626/255743/6331/93649/4092/7134/30845/84676/7169/1832/7168/3270/1129/6909/10021/10345/3757/624/4629/57057/1909/2982/7111/10398/23676/442721/18/2258/59/6338/8082/5224/56203/1482/1160/3764/783/8048/3164/5318	61
GO:0003208	cardiac ventricle morphogenesis	29/678	70/16875	1.56219e-22	4.15544e-20	3.1655e-20	7135/4607/6262/7139/9464/4624/4625/4633/4634/2626/4092/7134/23493/1832/7168/2296/57057/1909/7042/2263/5629/26508/6910/657/1301/1482/9421/182/5318	29
GO:0060415	muscle tissue morphogenesis	29/678	70/16875	1.56219e-22	4.15544e-20	3.1655e-20	7135/4607/6262/7139/1281/4624/4625/7273/4633/70/4634/8321/4092/7134/23493/1832/7168/2296/57057/1909/7042/2263/5629/657/1301/1482/9421/2535/5318	29
GO:0035051	cardiocyte differentiation	40/678	148/16875	1.87716e-22	4.73045e-20	3.60353e-20	88/5159/115701/9464/4624/7412/6926/10529/7273/4633/6546/70/4892/84700/26585/2627/2626/93649/23493/4211/5156/6909/144165/4629/376132/55553/1909/7042/1948/5629/22943/51676/6910/657/3624/1482/3764/79191/182/8048	40
GO:0048644	muscle organ morphogenesis	29/678	77/16875	3.91135e-21	9.36378e-19	7.13307e-19	7135/4607/6262/7139/1281/4624/4625/7273/4633/70/4634/8321/4092/7134/23493/1832/7168/2296/57057/1909/7042/2263/5629/657/1301/1482/9421/2535/5318	29
GO:0008016	regulation of heart contraction	44/678	197/16875	5.66155e-21	1.29083e-18	9.83322e-19	1674/27129/10699/6262/7139/4624/4625/4633/482/5350/6546/2702/29119/4634/1756/2626/6331/4092/23493/30845/1832/7168/3270/1129/489/6909/10021/10345/3757/84525/6508/1909/7042/79924/6910/2258/1482/3764/783/64091/183/79191/8048/5318	44
GO:0055008	cardiac muscle tissue morphogenesis	26/678	60/16875	6.09235e-21	1.32592e-18	1.01005e-18	7135/4607/6262/7139/4624/4625/7273/4633/70/4634/4092/7134/23493/1832/7168/2296/57057/1909/7042/2263/5629/657/1301/1482/9421/5318	26
GO:0055001	muscle cell development	42/678	185/16875	2.32667e-20	4.84353e-18	3.68967e-18	11155/88/5159/115701/7139/2318/4624/4625/6926/10529/7273/4633/6546/70/4892/8506/84700/1756/2626/84033/6495/51778/79933/23493/4211/7168/5156/144165/4629/376132/1909/5629/51676/6910/7111/10398/442721/657/56203/1482/8048/6382	42
GO:0055010	ventricular cardiac muscle tissue morphogenesis	23/678	47/16875	3.51701e-20	7.01643e-18	5.34493e-18	7135/4607/6262/7139/4624/4625/4633/4634/4092/7134/23493/1832/7168/2296/1909/7042/2263/5629/657/1301/1482/9421/5318	23
GO:0055007	cardiac muscle cell differentiation	33/678	117/16875	2.28008e-19	4.36682e-17	3.32652e-17	88/5159/115701/4624/6926/10529/7273/4633/6546/70/4892/84700/26585/2627/2626/93649/23493/4211/5156/144165/4629/376132/55553/1948/5629/22943/51676/6910/657/1482/3764/79191/8048	33
GO:1903522	regulation of blood circulation	47/678	246/16875	2.40033e-19	4.4203e-17	3.36726e-17	1674/27129/10699/846/6262/7139/4624/5023/4625/4633/482/5350/6546/2702/29119/4634/1756/2626/6331/4092/23493/30845/1832/7168/3270/1129/489/6909/10021/10345/3757/624/84525/6508/1909/7042/79924/6910/2258/1482/3764/783/64091/183/79191/8048/5318	47
GO:0060411	cardiac septum morphogenesis	26/678	70/16875	6.66267e-19	1.18151e-16	9.00045e-17	4091/4853/6586/6926/2627/2626/653/8321/4092/23493/6909/57057/7042/2263/5629/26508/6910/4488/8701/657/8828/1482/9421/187/182/2535	26
GO:0060485	mesenchyme development	52/678	311/16875	1.30658e-18	2.23425e-16	1.70199e-16	10413/4684/9464/2013/6926/25805/1277/7074/6422/70/56920/9037/26585/2255/2626/653/6495/8854/4092/23493/10371/7547/6909/2066/144165/2296/57057/4088/1909/7042/2263/22943/26508/6910/80031/54437/4488/657/4192/59/8828/11096/10459/1482/2335/9421/183/187/182/3037/2637/51176	52
GO:0055002	striated muscle cell development	26/678	72/16875	1.52505e-18	2.5179e-16	1.91807e-16	11155/88/5159/7139/2318/4624/4625/10529/7273/4633/70/4892/84033/51778/79933/7168/5156/4629/5629/7111/10398/442721/56203/1482/8048/6382	26
GO:0003279	cardiac septum development	30/678	105/16875	6.71919e-18	1.07238e-15	8.16912e-16	4091/4853/6586/6926/2702/2627/2626/653/8321/4092/23493/6909/57057/7042/2263/5629/26508/6910/4488/8701/657/8828/1482/3764/57167/9421/187/182/64220/2535	30
GO:0030239	myofibril assembly	25/678	70/16875	9.56497e-18	1.47732e-15	1.12539e-15	11155/88/5159/7139/2318/4624/4625/10529/7273/4633/70/4892/84033/51778/79933/7168/5156/4629/5629/7111/10398/442721/56203/1482/8048	25
GO:0055006	cardiac cell development	27/678	84/16875	1.05774e-17	1.58264e-15	1.20561e-15	88/5159/115701/4624/6926/10529/7273/4633/6546/70/4892/84700/2626/23493/4211/5156/144165/4629/376132/5629/51676/6910/657/3624/1482/182/8048	27
GO:0055013	cardiac muscle cell development	25/678	78/16875	1.86753e-16	2.70961e-14	2.06411e-14	88/5159/115701/4624/6926/10529/7273/4633/6546/70/4892/84700/2626/23493/4211/5156/144165/4629/376132/5629/51676/6910/657/1482/8048	25
GO:0090257	regulation of muscle system process	41/678	223/16875	2.07415e-16	2.92089e-14	2.22505e-14	7135/4607/6262/7139/9464/5023/4625/7133/4633/5350/6546/2702/29119/4634/1264/1756/2626/255743/6331/93649/4092/7134/30845/84676/3488/1832/7168/3270/1129/10021/4088/90523/2982/10398/18/2258/1482/183/3164/5318/29995	41
GO:0030198	extracellular matrix organization	49/678	317/16875	3.57359e-16	4.88867e-14	3.72405e-14	3908/8516/9510/4318/4239/1545/1281/9806/165/4147/1277/7133/11117/1305/1278/81792/92949/26585/23213/1287/9719/91522/255743/3617/861/1515/1288/23768/5156/5806/144165/4629/2006/2296/4088/3690/7042/151887/284217/1307/11096/1301/10459/9508/183/8292/83872/3037/4921	49
GO:0043062	extracellular structure organization	49/678	318/16875	4.06814e-16	5.41062e-14	4.12166e-14	3908/8516/9510/4318/4239/1545/1281/9806/165/4147/1277/7133/11117/1305/1278/81792/92949/26585/23213/1287/9719/91522/255743/3617/861/1515/1288/23768/5156/5806/144165/4629/2006/2296/4088/3690/7042/151887/284217/1307/11096/1301/10459/9508/183/8292/83872/3037/4921	49
GO:0045229	external encapsulating structure organization	49/678	319/16875	4.62848e-16	5.9895e-14	4.56264e-14	3908/8516/9510/4318/4239/1545/1281/9806/165/4147/1277/7133/11117/1305/1278/81792/92949/26585/23213/1287/9719/91522/255743/3617/861/1515/1288/23768/5156/5806/144165/4629/2006/2296/4088/3690/7042/151887/284217/1307/11096/1301/10459/9508/183/8292/83872/3037/4921	49
GO:0072001	renal system development	49/678	321/16875	5.98116e-16	7.53626e-14	5.74092e-14	8516/9510/5159/4318/4091/10413/4853/6422/26585/23213/341640/2255/255743/6495/1063/93649/8854/4092/5156/2066/4038/57216/144165/5176/2296/4088/3399/1909/3690/7042/7010/2263/2674/1948/3070/5629/1958/26508/168667/59/4854/3764/183/79191/182/64220/3037/6382/55083	49
GO:0001822	kidney development	47/678	311/16875	3.55759e-15	4.36763e-13	3.32714e-13	8516/9510/5159/4318/4091/10413/4853/6422/26585/23213/341640/2255/255743/6495/1063/8854/4092/5156/2066/4038/57216/5176/2296/4088/3399/1909/3690/7042/7010/2263/2674/1948/3070/5629/1958/26508/168667/59/4854/3764/183/79191/182/64220/3037/6382/55083	47
GO:0060048	cardiac muscle contraction	30/678	131/16875	5.1609e-15	6.1776e-13	4.70593e-13	7135/4607/6262/7139/4624/4625/7273/4633/5350/6546/2702/29119/4634/1756/2626/6331/4092/7134/30845/1832/7168/3270/10021/3757/2258/1482/3764/783/8048/5318	30
GO:0006937	regulation of muscle contraction	33/678	160/16875	5.82347e-15	6.80068e-13	5.18057e-13	7135/4607/6262/7139/5023/4625/4633/5350/6546/2702/29119/4634/1264/1756/2626/255743/6331/93649/4092/7134/30845/1832/7168/3270/1129/10021/2982/10398/18/2258/1482/3164/5318	33
GO:0060562	epithelial tube morphogenesis	48/678	331/16875	9.18731e-15	1.04735e-12	7.97846e-13	846/6262/10413/4853/9464/9620/6926/6422/81792/26585/2255/2626/653/255743/6495/8321/5058/4041/7547/6909/57216/144165/57057/4088/1909/7042/2263/1948/5629/51676/284217/1950/1435/4488/4192/388/1482/57167/3371/9421/131405/183/187/79191/2535/2637/55083/51176	48
GO:0003151	outflow tract morphogenesis	23/678	78/16875	2.32159e-14	2.58506e-12	1.96923e-12	4091/9464/6926/2702/2627/6495/8321/23493/6909/144165/2006/2296/57057/1909/7042/2263/26508/4488/657/8828/1482/182/2535	23
GO:0006941	striated muscle contraction	34/678	178/16875	2.47538e-14	2.69366e-12	2.05196e-12	7135/4607/6262/7139/4624/4625/7273/4633/5350/6546/2702/29119/4634/1756/2626/6331/4092/7134/30845/1832/7168/3270/10021/3757/23676/2258/5224/56203/1482/3764/783/8048/3164/5318	34
GO:0048762	mesenchymal cell differentiation	40/678	247/16875	4.13974e-14	4.40468e-12	3.35537e-12	4684/9464/2013/6926/25805/1277/7074/6422/56920/9037/26585/2255/653/6495/8854/4092/23493/10371/2066/2296/57057/4088/1909/7042/2263/26508/6910/80031/54437/4488/657/4192/8828/10459/2335/183/182/3037/2637/51176	40
GO:0010927	cellular component assembly involved in morphogenesis	28/678	123/16875	4.95712e-14	5.15971e-12	3.93053e-12	11155/88/5159/7139/2318/4624/4625/10529/7273/4633/5350/70/4892/8506/84033/51778/10881/79933/7168/5156/4629/5629/7111/10398/442721/56203/1482/8048	28
GO:0003170	heart valve development	21/678	73/16875	5.4052e-13	5.5064e-11	4.19463e-11	4091/4853/6586/1009/7133/11117/2702/2626/23493/2006/57057/7042/22943/26508/6910/657/11096/1482/187/182/64220	21
GO:0031032	actomyosin structure organization	34/678	202/16875	1.12279e-12	1.11998e-10	8.53169e-11	11155/88/5159/7139/2318/4624/4625/10529/7273/4633/6422/70/4892/1264/84700/84033/9124/51778/79933/5058/7168/5156/128239/4629/2006/4088/5629/7111/10398/442721/10788/56203/1482/8048	34
GO:1905314	semi-lunar valve development	17/678	47/16875	1.34965e-12	1.3188e-10	1.00463e-10	4091/4853/6586/1009/7133/11117/2702/2626/23493/2006/57057/7042/26508/11096/1482/182/64220	17
GO:0060840	artery development	24/678	102/16875	1.4941e-12	1.43075e-10	1.0899e-10	348/5159/4091/9464/1281/2702/4804/6495/93649/4092/23493/6909/144165/2296/1909/7042/1948/5629/657/4192/4854/187/182/64220	24
GO:0001503	ossification	50/678	412/16875	2.73562e-12	2.56827e-10	1.95644e-10	846/2201/1462/4091/10413/9464/1009/25805/1277/6422/6546/1305/1278/9902/81792/3481/26585/653/255743/2550/4664/8321/4092/861/5764/3488/4041/4920/4038/144165/2296/4088/3399/7010/2263/22943/5745/4882/222663/1435/4488/657/4192/1301/91461/3371/4054/182/4921/51176	50
GO:0048844	artery morphogenesis	20/678	71/16875	2.99363e-12	2.75644e-10	2.09978e-10	348/5159/9464/1281/2702/6495/93649/4092/23493/6909/2296/1909/7042/1948/5629/657/4192/4854/182/64220	20
GO:0003161	cardiac conduction system development	15/678	37/16875	4.05234e-12	3.66087e-10	2.78875e-10	4853/6926/2702/2627/2626/6331/23493/10021/84525/6910/4488/657/1482/3764/79191	15
GO:0061337	cardiac conduction	22/678	92/16875	9.0589e-12	8.03223e-10	6.11873e-10	10699/6262/482/5350/6546/2702/29119/6331/30845/1832/3270/489/10021/10345/3757/6508/6910/1482/783/183/79191/5318	22
GO:0006942	regulation of striated muscle contraction	22/678	93/16875	1.14249e-11	9.94588e-10	7.5765e-10	7135/4607/6262/4625/4633/5350/6546/2702/29119/4634/1756/2626/6331/4092/30845/1832/3270/10021/2258/1482/3164/5318	22
GO:0048863	stem cell differentiation	36/678	243/16875	1.16922e-11	9.99685e-10	7.61533e-10	10413/9464/6926/6422/56920/9037/26585/2627/6495/8321/93649/8854/5764/10371/124540/5156/7547/6909/2066/144165/2296/55553/1909/7042/2263/6910/80031/54437/4488/657/8828/1482/2335/4054/182/2637	36
GO:0003179	heart valve morphogenesis	18/678	61/16875	1.54824e-11	1.30052e-09	9.90705e-10	4091/4853/6586/1009/11117/2702/2626/23493/2006/57057/7042/26508/6910/657/11096/1482/182/64220	18
GO:0001667	ameboidal-type cell migration	49/678	424/16875	2.70975e-11	2.23695e-09	1.70405e-09	348/4318/1545/9464/3397/5547/2013/9314/56920/9037/26585/5801/57124/2255/9124/5764/10371/4041/2066/8503/5176/2241/29941/1909/3690/7042/7010/1948/5629/168667/80031/8660/1950/54437/59/8828/949/8613/388/2335/23616/23500/6273/183/11167/3037/4921/3164/2637	49
GO:0003281	ventricular septum development	19/678	72/16875	3.71931e-11	3.01832e-09	2.29927e-09	4091/6586/6926/2702/2626/8321/4092/23493/7042/2263/5629/26508/6910/657/1482/57167/187/64220/2535	19
GO:0070252	actin-mediated cell contraction	22/678	99/16875	4.30205e-11	3.43304e-09	2.61519e-09	4607/6262/7139/4624/4625/2013/5350/70/2702/29119/2626/6331/7134/1832/7168/10021/3757/2258/59/3764/783/5318	22
GO:0033002	muscle cell proliferation	31/678	199/16875	8.73876e-11	6.85921e-09	5.22516e-09	9510/348/5159/4318/10413/2353/1264/2627/5031/6495/93649/861/23493/3488/7168/6909/2066/2006/2296/57057/3690/7042/10403/2263/6910/7128/57447/657/4854/1482/4921	31
GO:0050673	epithelial cell proliferation	48/678	426/16875	1.05528e-10	8.14948e-09	6.20805e-09	26257/348/3148/10413/4853/6387/6422/2064/4804/9037/3481/23213/2255/653/6331/6495/8854/6195/5764/3488/128239/6909/5176/4088/3690/7042/7010/2263/1750/1948/5629/387837/168667/8660/1950/7128/657/4192/695/8828/55679/949/1482/187/6489/182/3037/3164	48
GO:0035107	appendage morphogenesis	26/678	145/16875	1.23794e-10	9.26133e-09	7.05503e-09	2201/4853/9464/1281/6926/26585/341640/2255/8854/4041/7547/6909/4038/144165/7042/2263/1750/22943/6910/4882/4488/657/57167/91461/51776/51176	26
GO:0035108	limb morphogenesis	26/678	145/16875	1.23794e-10	9.26133e-09	7.05503e-09	2201/4853/9464/1281/6926/26585/341640/2255/8854/4041/7547/6909/4038/144165/7042/2263/1750/22943/6910/4882/4488/657/57167/91461/51776/51176	26
GO:0030048	actin filament-based movement	24/678	127/16875	2.07464e-10	1.52821e-08	1.16415e-08	4607/6262/7139/4624/4625/2013/5350/70/2702/29119/4542/2626/6331/7134/1832/7168/10021/3757/4647/2258/59/3764/783/5318	24
GO:0048732	gland development	48/678	438/16875	2.74805e-10	1.99358e-08	1.51866e-08	26257/1545/4853/9464/3321/6926/1543/6422/3481/23213/1373/2627/2255/2049/6495/9935/8854/6195/5764/3488/7298/5156/4041/7547/128239/6909/2066/5176/2296/4088/1909/7042/2263/5629/284217/8660/1950/1435/4488/7128/657/4192/55679/1482/3371/64220/79733/51176	48
GO:0032970	regulation of actin filament-based process	43/678	367/16875	2.98993e-10	2.13668e-08	1.62767e-08	88/4607/5159/6262/6710/9620/6387/6422/5350/11346/2702/9037/29119/2626/10178/6366/6331/79933/7134/1832/171024/5058/7168/5156/10021/2006/4088/684/2241/3690/5629/7111/442721/10788/2258/59/11170/56203/23616/23500/11135/119/5318	43
GO:0050678	regulation of epithelial cell proliferation	42/678	354/16875	3.27566e-10	2.30645e-08	1.75699e-08	26257/348/3148/10413/4853/6387/6422/2064/4804/9037/3481/23213/2255/653/6331/6495/8854/5764/128239/5176/4088/3690/7042/7010/2263/1750/1948/5629/8660/1950/7128/657/4192/695/8828/55679/1482/187/6489/182/3037/3164	42
GO:0050679	positive regulation of epithelial cell proliferation	30/678	198/16875	3.53464e-10	2.41923e-08	1.8429e-08	3148/10413/4853/6387/6422/2064/9037/3481/2255/653/6331/5764/128239/3690/7010/2263/1750/5629/8660/1950/7128/657/4192/695/8828/1482/187/6489/3037/3164	30
GO:0003177	pulmonary valve development	11/678	23/16875	3.53688e-10	2.41923e-08	1.8429e-08	4091/4853/7133/2702/23493/57057/7042/26508/11096/182/64220	11
GO:0072132	mesenchyme morphogenesis	16/678	57/16875	4.81649e-10	3.24808e-08	2.4743e-08	6926/70/653/23493/6909/2296/57057/4088/7042/26508/4488/657/59/11096/187/51176	16
GO:0003184	pulmonary valve morphogenesis	10/678	19/16875	6.83029e-10	4.47992e-08	3.41269e-08	4091/4853/2702/23493/57057/7042/26508/11096/182/64220	10
GO:0055003	cardiac myofibril assembly	10/678	19/16875	6.83029e-10	4.47992e-08	3.41269e-08	5159/10529/7273/4633/70/4892/5156/5629/1482/8048	10
GO:0031589	cell-substrate adhesion	41/678	349/16875	7.21675e-10	4.66943e-08	3.55704e-08	88/8516/4091/1281/7412/1009/9806/2013/2199/1277/11117/7074/482/6422/1305/81792/26585/2049/6366/255743/558/7070/10855/158326/3679/4088/2241/3690/7010/151887/1307/1435/136227/4192/11170/55679/2335/182/3037/5590/5318	41
GO:0045214	sarcomere organization	14/678	44/16875	9.39666e-10	5.99883e-08	4.56974e-08	11155/88/7139/2318/4624/4625/7273/84033/51778/79933/7168/5629/442721/8048	14
GO:0003197	endocardial cushion development	15/678	52/16875	1.10586e-09	6.9669e-08	5.3072e-08	6926/2626/653/23493/6909/57057/7042/22943/26508/6910/4488/657/11096/187/182	15
GO:0002027	regulation of heart rate	20/678	98/16875	1.6386e-09	1.01891e-07	7.76177e-08	6262/4624/4625/5350/6546/29119/1756/6331/23493/1832/7168/3270/10021/3757/1909/79924/3764/783/64091/5318	20
GO:1903115	regulation of actin filament-based movement	13/678	39/16875	1.96226e-09	1.20453e-07	9.17575e-08	4607/6262/5350/2702/29119/2626/6331/7134/1832/10021/2258/59/5318	13
GO:0040013	negative regulation of locomotion	39/678	333/16875	2.06761e-09	1.25313e-07	9.54598e-08	348/1545/1281/50859/11009/1009/11117/9314/482/6387/6422/56920/4804/9037/9901/26585/5801/23213/6366/653/93649/4092/7070/3488/127435/10371/7168/5176/684/6910/89795/80031/54437/657/388/1524/80312/182/4345	39
GO:0048568	embryonic organ development	47/678	451/16875	2.22813e-09	1.32039e-07	1.00584e-07	8516/2201/6262/10413/4853/9464/6926/3481/2255/2626/653/6495/9935/8854/23493/5156/5357/7547/6913/6909/57216/144165/2296/57057/4088/4647/3399/1909/7042/2263/1750/5629/51676/10733/657/1301/1482/91461/9421/10265/187/4188/64220/2535/2637/79733/51176	47
GO:0042476	odontogenesis	23/678	131/16875	2.23374e-09	1.32039e-07	1.00584e-07	9464/1277/1278/4804/2627/2255/6331/1441/5156/4038/2296/3399/7042/2263/7570/1435/4488/657/3624/3371/9421/5579/51176	23
GO:0001837	epithelial to mesenchymal transition	26/678	165/16875	2.26476e-09	1.3224e-07	1.00737e-07	4684/2013/6926/25805/1277/7074/6422/26585/653/4092/23493/2296/57057/4088/1909/7042/2263/26508/6910/4488/4192/10459/183/182/3037/51176	26
GO:0016049	cell growth	49/678	483/16875	2.47328e-09	1.42676e-07	1.08686e-07	8425/1410/348/10413/6586/6446/7074/4633/6387/6422/56920/2064/9037/26585/2626/93649/4092/6195/4211/66000/3488/10371/23767/4897/2273/2016/144165/3490/4088/684/1909/7042/4882/80031/8437/54437/2258/23025/11170/8828/3624/84722/10459/10276/2335/3371/183/10591/5590	49
GO:0140694	non-membrane-bounded organelle assembly	43/678	398/16875	3.70623e-09	2.11255e-07	1.60928e-07	11155/88/5159/7139/2318/4624/4625/22974/10529/7273/24137/4633/70/4892/84033/991/51778/1063/79933/4605/7168/5156/5357/1062/9493/144165/4629/10403/6232/5629/51676/5347/7111/9055/10398/442721/10733/3833/56203/1482/332/10615/8048	43
GO:0014897	striated muscle hypertrophy	18/678	83/16875	3.849e-09	2.16812e-07	1.65161e-07	6262/9464/4624/4625/7133/7273/7074/2627/2626/23493/4211/84676/3488/4088/90523/183/8048/29995	18
GO:0060412	ventricular septum morphogenesis	13/678	41/16875	3.9519e-09	2.2002e-07	1.67605e-07	6586/6926/8321/4092/23493/7042/2263/5629/26508/657/1482/187/2535	13
GO:0007409	axonogenesis	46/678	446/16875	4.60718e-09	2.53554e-07	1.93151e-07	3908/26257/348/4684/4853/6586/1009/7074/6387/56920/8506/2064/4804/9037/2049/7070/10371/5058/23768/23767/56288/4897/53942/4038/84631/144165/55740/1909/153478/2263/1948/4882/4756/80031/288/54437/5649/85440/2258/8828/23022/4854/2335/152330/2637/8633	46
GO:0007389	pattern specification process	47/678	462/16875	4.84386e-09	2.6355e-07	2.00765e-07	4091/4853/9464/6926/6422/26585/2255/2626/653/6495/9935/8854/23493/4211/4041/7547/6909/2066/4038/57216/2016/144165/2296/57057/4088/2263/22943/51676/26508/6910/5649/4488/8701/657/64446/8828/80319/56917/7832/1482/23500/9421/187/4188/79191/2637/51176	47
GO:0014896	muscle hypertrophy	18/678	85/16875	5.7642e-09	3.10101e-07	2.36226e-07	6262/9464/4624/4625/7133/7273/7074/2627/2626/23493/4211/84676/3488/4088/90523/183/8048/29995	18
GO:0007178	transmembrane receptor protein serine/threonine kinase signaling pathway	40/678	361/16875	6.40868e-09	3.40942e-07	2.5972e-07	8425/8516/2201/4091/4853/1281/3397/2353/25805/11117/6422/1278/26585/23213/2627/2255/2626/9719/653/255743/9518/8321/93649/4092/57057/4088/7042/22943/1958/222663/168667/4756/4488/657/4093/3624/80312/11167/4054/51176	40
GO:0003171	atrioventricular valve development	11/678	29/16875	7.25674e-09	3.81816e-07	2.90857e-07	4091/6586/2702/2626/23493/57057/7042/26508/6910/657/187	11
GO:0003176	aortic valve development	13/678	43/16875	7.61628e-09	3.96378e-07	3.0195e-07	4091/6586/1009/7133/11117/2626/23493/2006/57057/26508/11096/1482/182	13
GO:0001763	morphogenesis of a branching structure	28/678	200/16875	8.36922e-09	4.3088e-07	3.28233e-07	846/10413/9620/6926/6422/1305/26585/23213/2255/255743/6495/5058/4041/6909/57057/1909/2263/5629/284217/1950/1435/4488/2258/4192/3371/183/2637/51176	28
GO:0090130	tissue migration	36/678	309/16875	9.98563e-09	5.0863e-07	3.8746e-07	348/4318/1545/3397/5547/2013/9314/70/9037/26585/5801/2255/5764/8503/5176/29941/3690/7042/7010/1948/5629/168667/8660/1950/59/8828/949/8613/388/23616/23500/6273/183/11167/3037/3164	36
GO:0060560	developmental growth involved in morphogenesis	31/678	242/16875	1.16142e-08	5.85354e-07	4.45907e-07	348/10413/6586/7074/6387/6422/56920/9037/2255/6495/66000/10371/23767/4897/6909/2016/144165/1909/2263/4882/80031/8437/54437/1435/2258/23025/8828/2335/3371/5590/55083	31
GO:0060419	heart growth	17/678	79/16875	1.18129e-08	5.8606e-07	4.46445e-07	10413/4624/2627/2626/861/23493/4211/6909/2066/2296/57057/7042/2263/5629/6910/657/1482	17
GO:0030336	negative regulation of cell migration	34/678	283/16875	1.1873e-08	5.8606e-07	4.46445e-07	348/1545/1281/11009/1009/11117/9314/482/6387/6422/4804/9901/26585/5801/23213/6366/653/93649/4092/7070/3488/127435/7168/5176/684/6910/89795/80031/657/388/1524/80312/182/4345	34
GO:0003148	outflow tract septum morphogenesis	10/678	24/16875	1.20784e-08	5.90117e-07	4.49535e-07	4091/2627/6909/57057/7042/2263/4488/657/8828/1482	10
GO:0035904	aorta development	15/678	61/16875	1.24327e-08	6.01291e-07	4.58048e-07	5159/4091/1281/4804/6495/23493/6909/144165/1909/7042/1948/5629/657/187/182	15
GO:2000146	negative regulation of cell motility	35/678	298/16875	1.30248e-08	6.23626e-07	4.75061e-07	348/1545/1281/50859/11009/1009/11117/9314/482/6387/6422/4804/9901/26585/5801/23213/6366/653/93649/4092/7070/3488/127435/7168/5176/684/6910/89795/80031/657/388/1524/80312/182/4345	35
GO:0003300	cardiac muscle hypertrophy	17/678	80/16875	1.44477e-08	6.84908e-07	5.21744e-07	6262/9464/4624/4625/7133/7273/7074/2627/2626/23493/4211/84676/4088/90523/183/8048/29995	17
GO:0048565	digestive tract development	22/678	133/16875	1.55962e-08	7.32106e-07	5.57698e-07	10413/1281/1543/6422/1373/2627/2255/2626/2049/93649/8854/7298/5156/7547/6909/4088/7042/2263/4882/6425/91461/64220	22
GO:0014855	striated muscle cell proliferation	16/678	71/16875	1.5756e-08	7.32426e-07	5.57943e-07	10413/2353/2627/6495/861/23493/6909/2066/2296/57057/7042/10403/2263/6910/657/1482	16
GO:0048736	appendage development	26/678	181/16875	1.66175e-08	7.42845e-07	5.65879e-07	2201/4853/9464/1281/6926/26585/341640/2255/8854/4041/7547/6909/4038/144165/7042/2263/1750/22943/6910/4882/4488/657/57167/91461/51776/51176	26
GO:0060173	limb development	26/678	181/16875	1.66175e-08	7.42845e-07	5.65879e-07	2201/4853/9464/1281/6926/26585/341640/2255/8854/4041/7547/6909/4038/144165/7042/2263/1750/22943/6910/4882/4488/657/57167/91461/51776/51176	26
GO:0003180	aortic valve morphogenesis	12/678	38/16875	1.66413e-08	7.42845e-07	5.65879e-07	4091/6586/1009/11117/2626/23493/2006/57057/26508/11096/1482/182	12
GO:0003215	cardiac right ventricle morphogenesis	9/678	19/16875	1.66561e-08	7.42845e-07	5.65879e-07	9464/2626/23493/57057/7042/657/1482/9421/182	9
GO:0055123	digestive system development	23/678	145/16875	1.67559e-08	7.42845e-07	5.65879e-07	10413/1281/1543/6422/3481/1373/2627/2255/2626/2049/93649/8854/7298/5156/7547/6909/4088/7042/2263/4882/6425/91461/64220	23
GO:0055117	regulation of cardiac muscle contraction	16/678	72/16875	1.95129e-08	8.57138e-07	6.52944e-07	6262/5350/6546/2702/29119/1756/2626/6331/4092/30845/1832/3270/10021/2258/1482/5318	16
GO:0086065	cell communication involved in cardiac conduction	14/678	55/16875	2.36162e-08	1.02795e-06	7.83062e-07	6262/482/6546/2702/29119/6331/1832/3270/10021/10345/6910/783/79191/5318	14
GO:0071772	response to BMP	24/678	160/16875	2.51686e-08	1.05523e-06	8.03844e-07	4091/4853/25805/6422/81792/26585/23213/2627/2626/653/8321/4092/57057/22943/1958/26508/222663/168667/4756/4488/657/4093/11167/51176	24
GO:0071773	cellular response to BMP stimulus	24/678	160/16875	2.51686e-08	1.05523e-06	8.03844e-07	4091/4853/25805/6422/81792/26585/23213/2627/2626/653/8321/4092/57057/22943/1958/26508/222663/168667/4756/4488/657/4093/11167/51176	24
GO:0060038	cardiac muscle cell proliferation	13/678	47/16875	2.52505e-08	1.05523e-06	8.03844e-07	10413/2627/861/23493/6909/2066/2296/57057/7042/2263/6910/657/1482	13
GO:0061383	trabecula morphogenesis	13/678	47/16875	2.52505e-08	1.05523e-06	8.03844e-07	9510/2201/1277/6422/26585/653/23493/7042/7010/4488/657/1482/1101	13
GO:0034329	cell junction assembly	44/678	440/16875	2.53449e-08	1.05523e-06	8.03844e-07	88/1009/9806/6422/8506/2702/26585/2049/5783/6495/8321/4092/7070/54549/23768/23767/56288/4897/53942/2066/4038/84631/84525/4088/2241/3690/7010/22943/6910/1307/5789/2258/11170/2335/23616/3764/183/8292/187/79191/158038/119/5318/81671	44
GO:0061138	morphogenesis of a branching epithelium	26/678	185/16875	2.6311e-08	1.08601e-06	8.27293e-07	846/10413/9620/6926/6422/26585/23213/2255/255743/6495/5058/4041/6909/57057/1909/2263/5629/284217/1950/1435/4488/4192/3371/183/2637/51176	26
GO:0060343	trabecula formation	10/678	26/16875	3.04078e-08	1.24438e-06	9.47936e-07	9510/2201/1277/6422/26585/23493/7010/4488/1482/1101	10
GO:0048562	embryonic organ morphogenesis	34/678	294/16875	3.09784e-08	1.25699e-06	9.5754e-07	8516/2201/6262/10413/4853/9464/6926/2255/2626/6495/9935/5156/5357/7547/6913/6909/57216/57057/4088/4647/1909/2263/1750/5629/51676/1301/1482/9421/10265/187/4188/64220/2535/2637	34
GO:0035050	embryonic heart tube development	17/678	84/16875	3.12992e-08	1.25933e-06	9.59326e-07	6262/10413/4853/9464/6926/2626/7547/6909/57216/2296/57057/4088/1909/51676/1482/9421/187	17
GO:0042391	regulation of membrane potential	43/678	428/16875	3.20216e-08	1.27766e-06	9.73287e-07	88/2892/6262/5023/482/5350/6546/8506/2702/29119/1756/2550/6331/4092/100131897/66000/30845/1832/4897/10021/2273/10345/3757/6508/348980/6910/4882/288/5649/18/2258/1811/9783/1258/3764/90134/2901/783/64091/3746/5590/5318/8645	43
GO:0014812	muscle cell migration	17/678	85/16875	3.7683e-08	1.49113e-06	1.1359e-06	9510/5159/1545/5327/5031/6495/93649/3488/7168/3690/80031/85440/657/4192/10276/3037/4921	17
GO:0048880	sensory system development	41/678	400/16875	3.85508e-08	1.51296e-06	1.15253e-06	120114/1410/5159/2201/1545/4853/146862/8736/9314/1543/2195/341640/2255/8854/7070/4211/54549/10371/5156/4041/6909/144165/5176/348980/2296/4088/4647/7042/5629/284217/7111/343035/4094/3624/56917/6297/6240/182/64220/1414/3859	41
GO:0003002	regionalization	42/678	418/16875	4.62882e-08	1.80185e-06	1.3726e-06	4091/4853/9464/6926/6422/26585/2255/2626/6495/9935/8854/23493/4041/7547/6909/4038/57216/2016/144165/2296/57057/4088/2263/22943/51676/26508/5649/4488/8701/657/64446/8828/80319/7832/1482/23500/9421/187/4188/79191/2637/51176	42
GO:0048754	branching morphogenesis of an epithelial tube	23/678	154/16875	5.33469e-08	2.04963e-06	1.56135e-06	846/10413/9620/6926/26585/2255/255743/6495/5058/4041/6909/57057/1909/2263/284217/1950/1435/4488/4192/3371/183/2637/51176	23
GO:1901652	response to peptide	47/678	499/16875	5.35095e-08	2.04963e-06	1.56135e-06	88/846/4318/1545/1281/7412/2353/1277/1393/6387/4804/3481/1373/760/9518/3488/3718/4041/11031/8503/5140/5176/2241/1909/3690/7010/815/1958/3033/3645/4882/143686/8660/7128/6338/3624/7832/493829/3764/183/5443/5579/182/8048/4921/3164/5590	47
GO:0010631	epithelial cell migration	34/678	301/16875	5.54443e-08	2.09888e-06	1.59887e-06	348/4318/1545/3397/5547/2013/9314/9037/26585/5801/2255/5764/8503/5176/29941/3690/7042/7010/1948/5629/168667/8660/1950/8828/949/8613/388/23616/23500/6273/183/11167/3037/3164	34
GO:0001654	eye development	40/678	390/16875	5.5672e-08	2.09888e-06	1.59887e-06	120114/1410/5159/2201/1545/4853/146862/8736/9314/1543/2195/341640/2255/8854/7070/4211/54549/5156/4041/6909/144165/5176/348980/2296/4088/4647/7042/5629/284217/7111/343035/4094/3624/56917/6297/6240/182/64220/1414/3859	40
GO:0007411	axon guidance	29/678	232/16875	5.94056e-08	2.20492e-06	1.67965e-06	3908/4684/4853/6586/6387/56920/2064/4804/9037/2049/10371/23768/23767/4897/53942/55740/1909/153478/1948/4756/80031/54437/5649/8828/23022/4854/152330/2637/8633	29
GO:0097485	neuron projection guidance	29/678	232/16875	5.94056e-08	2.20492e-06	1.67965e-06	3908/4684/4853/6586/6387/56920/2064/4804/9037/2049/10371/23768/23767/4897/53942/55740/1909/153478/1948/4756/80031/54437/5649/8828/23022/4854/152330/2637/8633	29
GO:0030326	embryonic limb morphogenesis	20/678	120/16875	6.15201e-08	2.24854e-06	1.71287e-06	2201/4853/9464/6926/26585/341640/8854/4041/6909/4038/144165/7042/1750/22943/6910/4488/657/57167/51776/51176	20
GO:0035113	embryonic appendage morphogenesis	20/678	120/16875	6.15201e-08	2.24854e-06	1.71287e-06	2201/4853/9464/6926/26585/341640/8854/4041/6909/4038/144165/7042/1750/22943/6910/4488/657/57167/51776/51176	20
GO:0007015	actin filament organization	44/678	455/16875	6.76027e-08	2.45214e-06	1.86797e-06	165904/88/6710/2013/10529/7273/6387/6422/70/11346/4892/2195/9037/1264/4542/10178/9124/6366/79933/7169/171024/5058/7168/5357/128239/55740/2006/4088/4647/2241/5629/7111/442721/10788/11170/388/10459/56203/58480/23616/23500/11135/27289/119	44
GO:0003272	endocardial cushion formation	10/678	28/16875	6.98357e-08	2.48051e-06	1.88959e-06	6926/653/23493/6909/57057/7042/26508/4488/657/187	10
GO:0060043	regulation of cardiac muscle cell proliferation	11/678	35/16875	7.01921e-08	2.48051e-06	1.88959e-06	10413/2627/861/23493/6909/2066/57057/2263/6910/657/1482	11
GO:0090132	epithelium migration	34/678	304/16875	7.07012e-08	2.48051e-06	1.88959e-06	348/4318/1545/3397/5547/2013/9314/9037/26585/5801/2255/5764/8503/5176/29941/3690/7042/7010/1948/5629/168667/8660/1950/8828/949/8613/388/23616/23500/6273/183/11167/3037/3164	34
GO:0010717	regulation of epithelial to mesenchymal transition	18/678	99/16875	7.09607e-08	2.48051e-06	1.88959e-06	2013/25805/1277/7074/6422/26585/653/4092/2296/57057/4088/7042/6910/4192/10459/183/182/51176	18
GO:0022612	gland morphogenesis	20/678	121/16875	7.09754e-08	2.48051e-06	1.88959e-06	4853/6926/6422/23213/2255/6195/5764/3488/4041/6909/7042/2263/5629/284217/1435/4488/7128/4192/55679/3371	20
GO:0150063	visual system development	40/678	394/16875	7.351e-08	2.55048e-06	1.94288e-06	120114/1410/5159/2201/1545/4853/146862/8736/9314/1543/2195/341640/2255/8854/7070/4211/54549/5156/4041/6909/144165/5176/348980/2296/4088/4647/7042/5629/284217/7111/343035/4094/3624/56917/6297/6240/182/64220/1414/3859	40
GO:0090287	regulation of cellular response to growth factor stimulus	34/678	305/16875	7.66049e-08	2.63874e-06	2.01012e-06	8425/8516/2201/4091/4853/25805/11117/6422/4804/81792/26585/23213/2627/2255/2626/9719/255743/8321/93649/4092/66000/57057/4088/3690/22943/222663/168667/4756/4488/9508/80312/183/5579/11167	34
GO:0003228	atrial cardiac muscle tissue development	9/678	22/16875	8.04529e-08	2.73198e-06	2.08114e-06	4624/6926/2627/7547/10021/1909/5629/6910/1482	9
GO:0060045	positive regulation of cardiac muscle cell proliferation	9/678	22/16875	8.04529e-08	2.73198e-06	2.08114e-06	10413/2627/23493/6909/2066/57057/2263/6910/657	9
GO:0043270	positive regulation of monoatomic ion transport	27/678	209/16875	8.56375e-08	2.88755e-06	2.19966e-06	88/846/5159/6262/5023/482/6387/1756/5031/6331/7070/2273/10345/3757/1909/815/288/5649/2258/931/65268/1482/783/187/3746/5318/81671	27
GO:0010811	positive regulation of cell-substrate adhesion	20/678	123/16875	9.40141e-08	3.14783e-06	2.39793e-06	9806/2013/2199/11117/6422/6366/255743/7070/4088/3690/7010/151887/1307/1435/136227/4192/55679/2335/3037/5590	20
GO:0003207	cardiac chamber formation	7/678	12/16875	1.08849e-07	3.56614e-06	2.71659e-06	9464/6909/57057/1909/6910/1482/9421	7
GO:0003143	embryonic heart tube morphogenesis	15/678	71/16875	1.10976e-07	3.56614e-06	2.71659e-06	6262/10413/4853/9464/6926/2626/7547/6909/57216/57057/4088/51676/1482/9421/187	15
GO:0014909	smooth muscle cell migration	15/678	71/16875	1.10976e-07	3.56614e-06	2.71659e-06	9510/5159/1545/5327/5031/93649/3488/7168/3690/80031/85440/657/4192/3037/4921	15
GO:0042698	ovulation cycle	15/678	71/16875	1.10976e-07	3.56614e-06	2.71659e-06	9510/1545/6586/558/5764/5156/5806/5176/7042/1958/4882/4192/3624/3037/771	15
GO:0055017	cardiac muscle tissue growth	15/678	71/16875	1.10976e-07	3.56614e-06	2.71659e-06	10413/2627/2626/861/23493/4211/6909/2066/2296/57057/7042/2263/6910/657/1482	15
GO:0086001	cardiac muscle cell action potential	15/678	71/16875	1.10976e-07	3.56614e-06	2.71659e-06	6262/6546/2702/29119/1756/6331/1832/10021/3757/6508/288/2258/3764/783/5318	15
GO:0048638	regulation of developmental growth	34/678	311/16875	1.22897e-07	3.92288e-06	2.98834e-06	348/10413/4624/6387/56920/9037/3481/2627/6495/9518/4092/861/23493/10371/5357/4897/6909/2066/84525/2296/57057/2263/5629/6910/80031/8437/54437/1435/2258/23025/657/1482/2335/8292	34
GO:0090092	regulation of transmembrane receptor protein serine/threonine kinase signaling pathway	30/678	254/16875	1.26152e-07	4.00011e-06	3.04718e-06	8425/8516/2201/4091/4853/25805/11117/6422/26585/23213/2627/2255/2626/9719/653/255743/8321/93649/4092/57057/4088/22943/222663/168667/4756/4488/657/3624/80312/11167	30
GO:0030509	BMP signaling pathway	22/678	149/16875	1.27678e-07	4.02185e-06	3.06373e-06	4091/4853/25805/6422/26585/23213/2627/2626/653/8321/4092/57057/22943/1958/222663/168667/4756/4488/657/4093/11167/51176	22
GO:0046683	response to organophosphorus	20/678	126/16875	1.41665e-07	4.43327e-06	3.37714e-06	1545/5023/2353/2354/1277/1393/1373/2627/5031/3488/7298/10021/348980/7010/4882/5139/1811/4907/3764/6382	20
GO:0048705	skeletal system morphogenesis	28/678	228/16875	1.46234e-07	4.54655e-06	3.46344e-06	2201/1281/1277/6422/1305/26585/6495/4664/56914/5156/158326/4041/6913/2296/4088/55553/7010/2263/54/4882/4488/1301/10265/4188/4054/3037/1101/51715	28
GO:0060421	positive regulation of heart growth	10/678	30/16875	1.48636e-07	4.59141e-06	3.49761e-06	10413/2627/23493/6909/2066/57057/2263/5629/6910/657	10
GO:0043010	camera-type eye development	36/678	344/16875	1.57247e-07	4.82629e-06	3.67653e-06	120114/1410/5159/2201/1545/4853/146862/8736/9314/1543/2195/2255/8854/7070/4211/54549/5156/4041/6909/144165/5176/348980/2296/4088/7042/5629/284217/7111/343035/4094/3624/6240/182/64220/1414/3859	36
GO:0014033	neural crest cell differentiation	17/678	94/16875	1.77277e-07	5.40637e-06	4.11843e-06	9464/6422/56920/9037/6495/8854/10371/2066/2296/1909/80031/54437/657/8828/2335/182/2637	17
GO:0014911	positive regulation of smooth muscle cell migration	11/678	38/16875	1.81326e-07	5.49488e-06	4.18585e-06	9510/5159/1545/5031/3488/3690/80031/85440/4192/3037/4921	11
GO:0014910	regulation of smooth muscle cell migration	14/678	64/16875	1.85704e-07	5.59215e-06	4.25994e-06	9510/5159/1545/5031/93649/3488/7168/3690/80031/85440/657/4192/3037/4921	14
GO:0001508	action potential	21/678	140/16875	1.87147e-07	5.60037e-06	4.26621e-06	6262/5023/6546/8506/2702/29119/1756/6331/1832/4897/10021/3757/6508/348980/4882/288/2258/3764/90134/783/5318	21
GO:0010718	positive regulation of epithelial to mesenchymal transition	13/678	55/16875	1.9361e-07	5.75779e-06	4.38613e-06	2013/25805/1277/7074/2296/57057/4088/7042/4192/10459/183/182/51176	13
GO:1903779	regulation of cardiac conduction	9/678	24/16875	1.96712e-07	5.81394e-06	4.4289e-06	10699/6262/6546/2702/30845/489/6910/1482/183	9
GO:0014074	response to purine-containing compound	21/678	142/16875	2.39308e-07	7.02948e-06	5.35487e-06	6262/1545/5023/2353/2354/1277/1393/6546/1373/2627/5031/3488/10021/348980/7010/4882/5139/1811/4907/3764/6382	21
GO:0060420	regulation of heart growth	13/678	56/16875	2.42971e-07	7.09358e-06	5.4037e-06	10413/4624/2627/861/23493/6909/2066/57057/2263/5629/6910/657/1482	13
GO:0086064	cell communication by electrical coupling involved in cardiac conduction	9/678	25/16875	2.96446e-07	8.50669e-06	6.48017e-06	6262/482/6546/2702/3270/10345/6910/79191/5318	9
GO:1905207	regulation of cardiocyte differentiation	9/678	25/16875	2.96446e-07	8.50669e-06	6.48017e-06	93649/23493/144165/55553/7042/1948/22943/6910/1482	9
GO:0010644	cell communication by electrical coupling	10/678	32/16875	2.96704e-07	8.50669e-06	6.48017e-06	6262/482/6546/2702/3270/10345/6910/288/79191/5318	10
GO:0048864	stem cell development	16/678	87/16875	3.20297e-07	9.12845e-06	6.95381e-06	9464/56920/9037/8854/10371/124540/2066/2296/1909/80031/54437/657/8828/2335/182/2637	16
GO:0048771	tissue remodeling	23/678	170/16875	3.35618e-07	9.50852e-06	7.24333e-06	4853/9464/1464/6422/26585/2255/558/861/5764/3488/4041/2296/1909/3690/54/5745/4882/7128/4192/183/4054/182/4921	23
GO:0051783	regulation of nuclear division	21/678	146/16875	3.85708e-07	1.08633e-05	8.2754e-06	5159/3481/991/1063/4041/10403/51203/4882/5347/1950/995/4288/4488/701/5139/10459/84101/332/11130/891/83987	21
GO:0043434	response to peptide hormone	40/678	420/16875	4.02044e-07	1.12572e-05	8.57546e-06	88/1545/1281/2353/1277/1393/6387/3481/1373/760/9518/3488/3718/4041/11031/8503/5140/2241/1909/3690/7010/815/1958/3033/3645/4882/143686/8660/6338/3624/7832/493829/3764/183/5443/5579/8048/4921/3164/5590	40
GO:0035265	organ growth	22/678	159/16875	4.06914e-07	1.13273e-05	8.62886e-06	10413/4624/3481/2627/2255/2626/861/23493/4211/6909/2066/2296/57057/7042/2263/5629/6910/4882/4488/657/1482/4921	22
GO:0086004	regulation of cardiac muscle cell contraction	10/678	33/16875	4.1047e-07	1.13603e-05	8.65395e-06	6262/5350/2702/29119/2626/6331/1832/10021/2258/5318	10
GO:0003203	endocardial cushion morphogenesis	11/678	41/16875	4.26472e-07	1.16683e-05	8.88857e-06	6926/653/23493/6909/57057/7042/26508/4488/657/11096/187	11
GO:0046622	positive regulation of organ growth	11/678	41/16875	4.26472e-07	1.16683e-05	8.88857e-06	10413/3481/2627/23493/6909/2066/57057/2263/5629/6910/657	11
GO:0055023	positive regulation of cardiac muscle tissue growth	9/678	26/16875	4.37289e-07	1.18963e-05	9.06225e-06	10413/2627/23493/6909/2066/57057/2263/6910/657	9
GO:0016055	Wnt signaling pathway	41/678	438/16875	4.54434e-07	1.22928e-05	9.36435e-06	348/10413/115701/9620/25805/1277/9314/7074/6422/9037/26585/23213/8796/2255/8321/166336/4041/4038/57216/144165/4088/1909/2263/22943/1958/1950/7128/57447/6425/4192/80319/8613/10459/65268/1482/23500/219287/4188/2535/6382/51176	41
GO:0001649	osteoblast differentiation	27/678	227/16875	4.65672e-07	1.2526e-05	9.542e-06	2201/1462/4091/10413/9464/25805/1277/6422/9902/3481/26585/255743/2550/8321/3488/4041/4088/3399/2263/5745/222663/4488/657/3371/182/4921/51176	27
GO:0071560	cellular response to transforming growth factor beta stimulus	29/678	256/16875	4.96024e-07	1.32679e-05	1.01072e-05	8425/8516/2201/4091/1281/3397/2353/25805/1277/11117/6422/1278/9719/255743/9518/93649/4092/4088/55553/7042/2263/5139/657/59/4093/1524/80312/4054/4921	29
GO:0198738	cell-cell signaling by wnt	41/678	440/16875	5.12293e-07	1.3627e-05	1.03807e-05	348/10413/115701/9620/25805/1277/9314/7074/6422/9037/26585/23213/8796/2255/8321/166336/4041/4038/57216/144165/4088/1909/2263/22943/1958/1950/7128/57447/6425/4192/80319/8613/10459/65268/1482/23500/219287/4188/2535/6382/51176	41
GO:0085029	extracellular matrix assembly	11/678	42/16875	5.56996e-07	1.47342e-05	1.12241e-05	4239/1281/11117/1278/144165/4629/2006/4088/10459/183/3037	11
GO:0035909	aorta morphogenesis	10/678	34/16875	5.60693e-07	1.47505e-05	1.12366e-05	5159/1281/6495/23493/6909/7042/1948/5629/657/182	10
GO:0043542	endothelial cell migration	26/678	216/16875	6.01403e-07	1.57351e-05	1.19865e-05	348/1545/3397/5547/2013/9314/9037/26585/5764/8503/5176/3690/7010/1948/5629/168667/1950/8828/949/8613/388/23616/6273/183/11167/3164	26
GO:0140014	mitotic nuclear division	30/678	273/16875	6.07551e-07	1.58095e-05	1.20433e-05	5159/22974/7273/24137/3481/991/1063/4605/4041/1062/9493/144165/10403/51203/5347/9055/146909/1950/995/4288/701/3833/84722/10459/84101/332/10615/11130/891/83987	30
GO:0014032	neural crest cell development	15/678	81/16875	6.80461e-07	1.76111e-05	1.34156e-05	9464/56920/9037/8854/10371/2066/2296/1909/80031/54437/657/8828/2335/182/2637	15
GO:0050808	synapse organization	43/678	478/16875	7.01375e-07	1.80548e-05	1.37536e-05	348/6710/9806/7074/11346/8506/2064/1287/2049/5783/991/6495/8321/80863/66000/54549/23768/23767/4920/4897/53942/2066/4038/84631/392617/3690/22943/288/5789/5649/2258/23025/83992/8828/388/3764/783/3371/1524/8292/158038/119/8495	43
GO:0045787	positive regulation of cell cycle	33/678	320/16875	7.22518e-07	1.84996e-05	1.40925e-05	9510/5159/6926/1543/3481/2255/991/51514/11113/6241/4041/9493/6909/57057/7042/10403/51203/2263/5629/4882/1950/995/79915/10733/4488/84722/332/10615/51776/6240/4921/79733/891	33
GO:0007369	gastrulation	24/678	191/16875	7.43227e-07	1.89286e-05	1.44193e-05	8516/4318/9314/6422/2627/3679/4041/7547/144165/2296/57057/4088/5460/3690/2263/22943/657/3624/1301/8613/2335/9421/187/51176	24
GO:0060346	bone trabecula formation	6/678	10/16875	7.52656e-07	1.90673e-05	1.45249e-05	2201/1277/6422/26585/4488/1101	6
GO:0007528	neuromuscular junction development	12/678	52/16875	7.56659e-07	1.90678e-05	1.45253e-05	8506/2064/1287/6495/4038/288/23025/3764/783/3371/8292/8495	12
GO:0030510	regulation of BMP signaling pathway	17/678	104/16875	7.95127e-07	1.96333e-05	1.49561e-05	4091/4853/25805/6422/26585/23213/2627/2626/8321/4092/57057/22943/222663/168667/4756/4488/11167	17
GO:0010649	regulation of cell communication by electrical coupling	7/678	15/16875	7.955e-07	1.96333e-05	1.49561e-05	6546/2702/3270/10345/6910/288/79191	7
GO:0033275	actin-myosin filament sliding	7/678	15/16875	7.955e-07	1.96333e-05	1.49561e-05	4607/7139/4624/4625/70/7134/7168	7
GO:0060413	atrial septum morphogenesis	7/678	15/16875	7.955e-07	1.96333e-05	1.49561e-05	4853/2626/23493/57057/7042/6910/1482	7
GO:0071559	response to transforming growth factor beta	29/678	262/16875	8.04415e-07	1.97515e-05	1.50461e-05	8425/8516/2201/4091/1281/3397/2353/25805/1277/11117/6422/1278/9719/255743/9518/93649/4092/4088/55553/7042/2263/5139/657/59/4093/1524/80312/4054/4921	29
GO:0042475	odontogenesis of dentin-containing tooth	16/678	93/16875	8.22874e-07	2.01016e-05	1.53129e-05	9464/4804/2627/2255/6331/1441/5156/4038/2296/1435/4488/657/3371/9421/5579/51176	16
GO:0007160	cell-matrix adhesion	27/678	234/16875	8.52684e-07	2.07241e-05	1.57871e-05	88/8516/1281/7412/1009/2013/11117/7074/6422/1305/81792/26585/6366/255743/7070/10855/158326/3679/4088/3690/7010/1307/1435/11170/2335/182/5590	27
GO:0072012	glomerulus vasculature development	9/678	28/16875	8.9925e-07	2.17455e-05	1.65651e-05	5159/4853/5156/1909/3690/7010/1958/59/4854	9
GO:0003230	cardiac atrium development	10/678	36/16875	1.01053e-06	2.43137e-05	1.85215e-05	4853/4624/2702/2626/23493/57057/7042/5629/6910/1482	10
GO:0043462	regulation of ATP-dependent activity	13/678	63/16875	1.03857e-06	2.46342e-05	1.87657e-05	4607/6262/7139/4624/482/5350/4634/2255/7134/7169/7168/54899/81671	13
GO:0045765	regulation of angiogenesis	30/678	280/16875	1.03929e-06	2.46342e-05	1.87657e-05	9510/1545/2013/11117/9314/6422/2064/9037/26585/23213/2627/2626/861/5140/5176/2296/3690/7042/7010/576/79924/126393/168667/7128/4192/8038/388/1524/187/5579	30
GO:0061448	connective tissue development	30/678	280/16875	1.03929e-06	2.46342e-05	1.87657e-05	846/5159/9464/1281/1277/81792/26585/23213/653/4092/861/7298/56914/4041/4088/55553/3690/5745/1958/4882/4094/1435/4488/657/4192/59/1301/91461/9421/4054	30
GO:0072006	nephron development	21/678	155/16875	1.0578e-06	2.49475e-05	1.90043e-05	5159/10413/4853/26585/23213/255743/6495/5156/2066/2296/1909/3690/7010/1958/26508/59/4854/183/79191/182/55083	21
GO:0090068	positive regulation of cell cycle process	28/678	251/16875	1.06293e-06	2.49475e-05	1.90043e-05	9510/5159/1543/3481/2255/991/51514/11113/6241/4041/9493/6909/57057/10403/51203/4882/1950/995/79915/10733/4488/332/10615/51776/6240/4921/79733/891	28
GO:0007088	regulation of mitotic nuclear division	18/678	118/16875	1.08404e-06	2.53188e-05	1.92872e-05	5159/3481/991/1063/4041/10403/51203/5347/1950/995/4288/701/10459/84101/332/11130/891/83987	18
GO:0046620	regulation of organ growth	15/678	84/16875	1.10661e-06	2.57207e-05	1.95934e-05	10413/4624/3481/2627/861/23493/6909/2066/2296/57057/2263/5629/6910/657/1482	15
GO:0014888	striated muscle adaptation	11/678	45/16875	1.18329e-06	2.737e-05	2.08497e-05	7135/4624/4625/2627/51778/7134/23493/84676/3488/4088/90523	11
GO:0001558	regulation of cell growth	38/678	406/16875	1.20441e-06	2.77245e-05	2.11198e-05	8425/1410/348/10413/6586/6446/4633/6387/6422/56920/2064/9037/26585/93649/4092/6195/3488/10371/4897/2273/3490/4088/684/7042/80031/8437/54437/2258/23025/11170/3624/84722/10459/10276/2335/3371/183/10591	38
GO:0000070	mitotic sister chromatid segregation	23/678	183/16875	1.25554e-06	2.83959e-05	2.16312e-05	22974/7273/24137/991/1063/4605/1062/9493/144165/10403/51203/5347/9055/146909/701/3833/84722/10459/84101/332/10615/11130/891	23
GO:0008217	regulation of blood pressure	23/678	183/16875	1.25554e-06	2.83959e-05	2.16312e-05	10699/4624/5023/5547/2013/6446/11117/1278/2702/7168/4041/4088/1909/79924/2982/4882/18/59/6338/91608/3764/183/5443	23
GO:0030199	collagen fibril organization	13/678	64/16875	1.25597e-06	2.83959e-05	2.16312e-05	1545/1281/165/1277/11117/1278/81792/26585/2296/7042/1301/9508/4921	13
GO:0003209	cardiac atrium morphogenesis	9/678	29/16875	1.25766e-06	2.83959e-05	2.16312e-05	4853/4624/2626/23493/57057/7042/5629/6910/1482	9
GO:0003283	atrial septum development	8/678	22/16875	1.26323e-06	2.83959e-05	2.16312e-05	4853/2702/2626/23493/57057/7042/6910/1482	8
GO:1901342	regulation of vasculature development	30/678	283/16875	1.29973e-06	2.908e-05	2.21524e-05	9510/1545/2013/11117/9314/6422/2064/9037/26585/23213/2627/2626/861/5140/5176/2296/3690/7042/7010/576/79924/126393/168667/7128/4192/8038/388/1524/187/5579	30
GO:0060541	respiratory system development	25/678	211/16875	1.32572e-06	2.95236e-05	2.24902e-05	26257/10413/1281/9620/2627/2255/9719/6495/93649/8854/3488/5156/7547/6909/84525/2263/5629/6910/284217/657/91461/3371/4054/64220/51176	25
GO:0001947	heart looping	13/678	65/16875	1.51296e-06	3.33615e-05	2.54139e-05	4853/9464/6926/2626/7547/6909/57216/57057/4088/51676/1482/9421/187	13
GO:0030324	lung development	23/678	185/16875	1.51942e-06	3.33615e-05	2.54139e-05	26257/10413/1281/9620/2627/2255/9719/93649/8854/3488/5156/7547/6909/84525/2263/5629/6910/284217/657/91461/3371/4054/64220	23
GO:0009799	specification of symmetry	19/678	133/16875	1.52593e-06	3.33615e-05	2.54139e-05	4853/9464/6926/26585/2255/2626/8854/7547/6909/57216/57057/4088/51676/8701/64446/1482/23500/9421/187	19
GO:0009855	determination of bilateral symmetry	19/678	133/16875	1.52593e-06	3.33615e-05	2.54139e-05	4853/9464/6926/26585/2255/2626/8854/7547/6909/57216/57057/4088/51676/8701/64446/1482/23500/9421/187	19
GO:0010810	regulation of cell-substrate adhesion	25/678	214/16875	1.72122e-06	3.73758e-05	2.84719e-05	9806/2013/2199/1277/11117/6422/26585/6366/255743/7070/4088/3690/7010/151887/1307/1435/136227/4192/11170/55679/2335/182/3037/5590/5318	25
GO:0061437	renal system vasculature development	9/678	30/16875	1.73296e-06	3.73758e-05	2.84719e-05	5159/4853/5156/1909/3690/7010/1958/59/4854	9
GO:0061440	kidney vasculature development	9/678	30/16875	1.73296e-06	3.73758e-05	2.84719e-05	5159/4853/5156/1909/3690/7010/1958/59/4854	9
GO:0050919	negative chemotaxis	11/678	47/16875	1.88696e-06	4.05145e-05	3.08629e-05	6586/56920/9037/10371/23768/23767/3690/80031/54437/8828/8633	11
GO:0030111	regulation of Wnt signaling pathway	32/678	320/16875	2.07507e-06	4.43547e-05	3.37882e-05	348/10413/115701/25805/1277/7074/6422/9037/26585/23213/8796/2255/8321/4038/144165/4088/2263/22943/1958/1950/7128/6425/4192/80319/8613/10459/65268/1482/23500/219287/4188/51176	32
GO:0030323	respiratory tube development	23/678	189/16875	2.20515e-06	4.69256e-05	3.57466e-05	26257/10413/1281/9620/2627/2255/9719/93649/8854/3488/5156/7547/6909/84525/2263/5629/6910/284217/657/91461/3371/4054/64220	23
GO:0043500	muscle adaptation	16/678	100/16875	2.2392e-06	4.74393e-05	3.6138e-05	7135/9464/4624/4625/7133/2627/6331/51778/7134/23493/84676/3488/4088/90523/183/29995	16
GO:0001704	formation of primary germ layer	18/678	124/16875	2.26587e-06	4.77928e-05	3.64073e-05	8516/4318/9314/2627/3679/2296/57057/4088/5460/3690/2263/22943/657/3624/1301/2335/9421/51176	18
GO:0061458	reproductive system development	31/678	307/16875	2.44046e-06	5.12267e-05	3.90231e-05	9510/1545/3148/6586/6926/6422/23213/2627/2255/2626/653/93649/558/5156/4920/5806/5176/2296/2241/7042/2263/2674/4882/3624/3371/10265/6240/64220/6382/54477/11144	31
GO:0072073	kidney epithelium development	20/678	150/16875	2.45007e-06	5.12267e-05	3.90231e-05	4091/10413/4853/6422/26585/255743/6495/4092/2296/4088/1909/2263/1948/26508/168667/183/79191/182/6382/55083	20
GO:0045667	regulation of osteoblast differentiation	18/678	125/16875	2.54965e-06	5.3077e-05	4.04326e-05	2201/4091/10413/9464/25805/6422/26585/255743/3488/4041/4088/3399/2263/222663/4488/657/182/4921	18
GO:0032835	glomerulus development	13/678	68/16875	2.58671e-06	5.36155e-05	4.08429e-05	5159/4853/23213/5156/2296/1909/3690/7010/1958/26508/59/4854/182	13
GO:0071774	response to fibroblast growth factor	17/678	113/16875	2.61416e-06	5.38694e-05	4.10363e-05	846/1277/6422/4804/23213/1373/2255/23768/23767/6909/2263/4882/2591/3371/131405/3746/3164	17
GO:1903053	regulation of extracellular matrix organization	12/678	58/16875	2.62147e-06	5.38694e-05	4.10363e-05	3908/165/7133/11117/861/4088/3690/284217/10459/183/3037/4921	12
GO:0043583	ear development	25/678	220/16875	2.85418e-06	5.83759e-05	4.44692e-05	8516/6926/341640/2255/653/6495/9935/23493/5357/7547/6909/4647/1909/7042/2263/1750/5629/168667/4094/1301/182/64220/2535/2637/8825	25
GO:2000027	regulation of animal organ morphogenesis	18/678	126/16875	2.86515e-06	5.83759e-05	4.44692e-05	9620/7074/6422/4804/26585/23213/2255/6495/8321/166336/57216/144165/22943/1435/657/183/5579/2535	18
GO:0051960	regulation of nervous system development	40/678	455/16875	3.0413e-06	6.17022e-05	4.70031e-05	1462/3148/10413/7133/7074/6387/56920/9037/2049/5783/7070/23493/5764/10371/23768/23767/56288/4038/84631/5176/5629/22943/26508/80031/5789/54437/5649/1404/85440/2258/657/4192/7832/176/2335/23500/1524/158038/2637/51176	40
GO:0061371	determination of heart left/right asymmetry	13/678	69/16875	3.07156e-06	6.20532e-05	4.72704e-05	4853/9464/6926/2626/7547/6909/57216/57057/4088/51676/1482/9421/187	13
GO:0002062	chondrocyte differentiation	17/678	115/16875	3.3454e-06	6.73015e-05	5.12685e-05	1281/81792/26585/23213/4092/861/4088/55553/5745/4882/4094/4488/657/4192/1301/91461/4054	17
GO:0010002	cardioblast differentiation	7/678	18/16875	3.53928e-06	7.09041e-05	5.40128e-05	26585/93649/6909/144165/7042/6910/1482	7
GO:0055021	regulation of cardiac muscle tissue growth	11/678	50/16875	3.62602e-06	7.23391e-05	5.5106e-05	10413/2627/861/23493/6909/2066/57057/2263/6910/657/1482	11
GO:0061311	cell surface receptor signaling pathway involved in heart development	8/678	25/16875	3.83856e-06	7.62615e-05	5.80939e-05	115701/4853/9464/23493/22943/26508/4488/182	8
GO:0000819	sister chromatid segregation	25/678	224/16875	3.95236e-06	7.8198e-05	5.95691e-05	22974/7273/24137/7153/991/1063/4605/1062/9493/144165/10403/51203/5347/9055/146909/701/3833/84722/10459/84101/332/10615/51776/11130/891	25
GO:0060070	canonical Wnt signaling pathway	30/678	299/16875	4.02885e-06	7.93832e-05	6.0472e-05	348/10413/25805/1277/9314/6422/9037/26585/8796/2255/8321/4041/4038/144165/4088/1909/2263/22943/1958/1950/6425/4192/10459/65268/1482/23500/219287/2535/6382/51176	30
GO:0086003	cardiac muscle cell contraction	13/678	71/16875	4.28864e-06	8.41558e-05	6.41076e-05	6262/5350/2702/29119/2626/6331/1832/10021/3757/2258/3764/783/5318	13
GO:0006939	smooth muscle contraction	16/678	105/16875	4.32254e-06	8.44748e-05	6.43506e-05	5023/6926/6546/1264/23213/255743/93649/1129/6909/624/4629/1909/2982/18/59/6338	16
GO:0048639	positive regulation of developmental growth	20/678	156/16875	4.51864e-06	8.79482e-05	6.69966e-05	10413/6387/9037/3481/2627/4092/23493/5357/6909/2066/84525/57057/2263/5629/6910/8437/1435/23025/657/2335	20
GO:0051145	smooth muscle cell differentiation	12/678	61/16875	4.5858e-06	8.88939e-05	6.7717e-05	8516/6926/2627/2255/255743/6495/93649/23493/6909/1909/2263/187	12
GO:0007498	mesoderm development	18/678	131/16875	5.03685e-06	9.6987e-05	7.38821e-05	8516/10413/6926/9314/4232/7547/2296/57057/4088/3690/2263/22943/657/695/3624/9421/79191/51176	18
GO:1904888	cranial skeletal system development	13/678	72/16875	5.04381e-06	9.6987e-05	7.38821e-05	6495/10584/5156/158326/7547/6913/4088/1909/7042/2263/4488/10265/51715	13
GO:0048608	reproductive structure development	30/678	303/16875	5.26482e-06	0.000100832	7.68109e-05	9510/1545/3148/6586/6926/6422/23213/2627/2255/2626/653/93649/558/5156/4920/5806/5176/2296/2241/7042/2263/2674/4882/3624/3371/10265/6240/64220/6382/11144	30
GO:0002026	regulation of the force of heart contraction	8/678	26/16875	5.35023e-06	0.000101253	7.71315e-05	6262/4624/4625/4633/5350/6546/4634/8048	8
GO:0003181	atrioventricular valve morphogenesis	8/678	26/16875	5.35023e-06	0.000101253	7.71315e-05	4091/6586/2626/23493/7042/26508/6910/657	8
GO:0060561	apoptotic process involved in morphogenesis	8/678	26/16875	5.35023e-06	0.000101253	7.71315e-05	1410/9464/7133/4041/2296/7042/1482/51176	8
GO:0042693	muscle cell fate commitment	7/678	19/16875	5.40996e-06	0.00010198	7.76856e-05	6926/4633/2255/6909/22943/6910/1482	7
GO:0036302	atrioventricular canal development	6/678	13/16875	5.54358e-06	0.000103682	7.89823e-05	6926/2627/2626/6909/57057/3037	6
GO:0061430	bone trabecula morphogenesis	6/678	13/16875	5.54358e-06	0.000103682	7.89823e-05	2201/1277/6422/26585/4488/1101	6
GO:0048332	mesoderm morphogenesis	13/678	73/16875	5.91415e-06	0.000110183	8.39342e-05	8516/6926/9314/2296/57057/4088/3690/2263/22943/657/3624/9421/51176	13
GO:0048588	developmental cell growth	25/678	230/16875	6.33457e-06	0.000117558	8.95523e-05	348/6586/7074/6387/56920/9037/2626/4092/4211/66000/10371/23767/4897/2016/144165/1909/4882/80031/8437/54437/2258/23025/8828/2335/5590	25
GO:0045766	positive regulation of angiogenesis	20/678	160/16875	6.66878e-06	0.000122808	9.35519e-05	1545/2013/11117/9314/9037/26585/2627/2626/861/3690/7010/79924/126393/168667/4192/8038/388/1524/187/5579	20
GO:1904018	positive regulation of vasculature development	20/678	160/16875	6.66878e-06	0.000122808	9.35519e-05	1545/2013/11117/9314/9037/26585/2627/2626/861/3690/7010/79924/126393/168667/4192/8038/388/1524/187/5579	20
GO:0000280	nuclear division	38/678	437/16875	6.92131e-06	0.00012697	9.67224e-05	5159/9232/22974/7273/24137/7153/3481/991/1063/4605/4041/1062/9493/144165/10403/51203/4882/5347/9055/146909/1950/995/4288/4488/701/5139/3833/5888/84722/10459/84101/332/10615/11130/11144/150365/891/83987	38
GO:0045785	positive regulation of cell adhesion	40/678	471/16875	7.017e-06	0.000128234	9.76854e-05	3908/7412/9806/2013/2199/11117/6387/6422/2064/3481/6366/30835/255743/4092/861/7070/10859/7168/6401/3561/4088/3690/7042/7010/1948/151887/284217/288/1307/22915/1435/136227/4192/55679/8613/2335/3037/5590/55083/51176	40
GO:0098901	regulation of cardiac muscle cell action potential	8/678	27/16875	7.33658e-06	0.000133565	0.000101746	6262/2702/29119/1832/10021/6508/2258/5318	8
GO:0071526	semaphorin-plexin signaling pathway	10/678	44/16875	7.37462e-06	0.000133749	0.000101886	4684/9464/56920/9037/10371/1909/80031/54437/8828/23616	10
GO:0051216	cartilage development	23/678	204/16875	8.06894e-06	0.000145789	0.000111058	9464/1281/1277/81792/26585/23213/653/4092/861/7298/56914/4088/55553/5745/4882/4094/4488/657/4192/1301/91461/9421/4054	23
GO:0060349	bone morphogenesis	15/678	99/16875	9.20768e-06	0.000165738	0.000126255	1281/1277/1305/4664/158326/4041/2296/7010/2263/54/4882/4488/4054/3037/51715	15
GO:0030049	muscle filament sliding	6/678	14/16875	9.37163e-06	0.000167441	0.000127552	4607/7139/4624/4625/7134/7168	6
GO:0051899	membrane depolarization	13/678	76/16875	9.37224e-06	0.000167441	0.000127552	6546/2702/6331/4092/10021/2273/3757/348980/6910/288/1258/783/5590	13
GO:0070371	ERK1 and ERK2 cascade	30/678	312/16875	9.41433e-06	0.000167568	0.000127649	846/348/5159/4853/9464/11117/7074/2064/5801/2255/2626/6366/255743/5031/5156/128239/2066/3690/7010/2263/168667/1950/57447/388121/59/3624/341152/65268/2335/5590	30
GO:0007368	determination of left/right symmetry	17/678	124/16875	9.45736e-06	0.00016771	0.000127757	4853/9464/6926/2255/2626/7547/6909/57216/57057/4088/51676/8701/64446/1482/23500/9421/187	17
GO:0072175	epithelial tube formation	18/678	137/16875	9.52853e-06	0.00016773	0.000127772	9620/6422/26585/2255/653/6495/8321/57216/144165/7042/2263/5629/1950/57167/9421/131405/79191/2535	18
GO:1904064	positive regulation of cation transmembrane transport	18/678	137/16875	9.52853e-06	0.00016773	0.000127772	88/6262/5023/482/1756/5031/7070/10345/3757/1909/288/2258/931/65268/783/187/3746/81671	18
GO:1901888	regulation of cell junction assembly	23/678	208/16875	1.11288e-05	0.000195183	0.000148685	6422/26585/2049/5783/6495/8321/7070/23768/23767/84631/84525/4088/7010/22943/6910/1307/5789/11170/183/8292/187/79191/158038	23
GO:0007094	mitotic spindle assembly checkpoint signaling	10/678	46/16875	1.1267e-05	0.000195458	0.000148895	991/1063/10403/5347/701/10459/84101/332/11130/891	10
GO:0071173	spindle assembly checkpoint signaling	10/678	46/16875	1.1267e-05	0.000195458	0.000148895	991/1063/10403/5347/701/10459/84101/332/11130/891	10
GO:0071174	mitotic spindle checkpoint signaling	10/678	46/16875	1.1267e-05	0.000195458	0.000148895	991/1063/10403/5347/701/10459/84101/332/11130/891	10
GO:2000738	positive regulation of stem cell differentiation	7/678	21/16875	1.16362e-05	0.000201135	0.000153219	5764/2296/55553/7042/6910/1482/4054	7
GO:0034767	positive regulation of monoatomic ion transmembrane transport	19/678	153/16875	1.24022e-05	0.000213603	0.000162717	88/6262/5023/482/1756/5031/7070/10345/3757/1909/288/5649/2258/931/65268/783/187/3746/81671	19
GO:0010632	regulation of epithelial cell migration	24/678	225/16875	1.32922e-05	0.000228111	0.000173768	348/4318/5547/2013/9314/9037/5801/2255/5764/5176/3690/7042/7010/5629/168667/8660/1950/8828/949/8613/388/23616/183/3037	24
GO:0001935	endothelial cell proliferation	19/678	154/16875	1.36271e-05	0.000233023	0.000177511	348/3148/6387/4804/9037/3481/23213/2255/8854/3690/7010/5629/168667/1950/4192/8828/949/187/3164	19
GO:0031577	spindle checkpoint signaling	10/678	47/16875	1.38021e-05	0.000235177	0.000179151	991/1063/10403/5347/701/10459/84101/332/11130/891	10
GO:0060972	left/right pattern formation	17/678	128/16875	1.45084e-05	0.000246335	0.000187651	4853/9464/6926/2255/2626/7547/6909/57216/57057/4088/51676/8701/64446/1482/23500/9421/187	17
GO:0044849	estrous cycle	6/678	15/16875	1.5089e-05	0.000254389	0.000193786	1545/5764/1958/4192/3037/771	6
GO:0086069	bundle of His cell to Purkinje myocyte communication	6/678	15/16875	1.5089e-05	0.000254389	0.000193786	2702/29119/6331/1832/6910/5318	6
GO:0001738	morphogenesis of a polarized epithelium	14/678	91/16875	1.52203e-05	0.000255702	0.000194786	10413/9620/7074/6422/2195/8321/166336/2066/57216/144165/22943/284217/23616/2535	14
GO:0070372	regulation of ERK1 and ERK2 cascade	28/678	289/16875	1.61438e-05	0.000270267	0.000205882	846/348/5159/4853/9464/11117/7074/2064/5801/2255/2626/6366/255743/5031/5156/2066/3690/7010/2263/168667/57447/388121/59/3624/341152/65268/2335/5590	28
GO:1904705	regulation of vascular associated smooth muscle cell proliferation	11/678	58/16875	1.64994e-05	0.000275258	0.000209684	9510/4318/1264/5031/93649/3488/7168/2263/57447/657/4921	11
GO:0033046	negative regulation of sister chromatid segregation	10/678	48/16875	1.68133e-05	0.000275691	0.000210014	991/1063/10403/5347/701/10459/84101/332/11130/891	10
GO:0033048	negative regulation of mitotic sister chromatid segregation	10/678	48/16875	1.68133e-05	0.000275691	0.000210014	991/1063/10403/5347/701/10459/84101/332/11130/891	10
GO:0045841	negative regulation of mitotic metaphase/anaphase transition	10/678	48/16875	1.68133e-05	0.000275691	0.000210014	991/1063/10403/5347/701/10459/84101/332/11130/891	10
GO:0060976	coronary vasculature development	10/678	48/16875	1.68133e-05	0.000275691	0.000210014	5159/4091/9464/2627/93649/23493/144165/6910/3764/187	10
GO:2000816	negative regulation of mitotic sister chromatid separation	10/678	48/16875	1.68133e-05	0.000275691	0.000210014	991/1063/10403/5347/701/10459/84101/332/11130/891	10
GO:1901890	positive regulation of cell junction assembly	15/678	104/16875	1.69421e-05	0.000276856	0.000210902	6422/2049/7070/23768/23767/84631/84525/4088/7010/6910/1307/5789/183/79191/158038	15
GO:0030900	forebrain development	35/678	404/16875	1.72091e-05	0.000280262	0.000213496	26468/285025/1281/6926/482/6387/9037/2255/2049/6331/8854/558/66000/10371/7547/2066/2016/2263/5629/22943/1869/5649/85440/2258/657/4192/8828/3624/4854/7832/3746/6240/2637/5453/51176	35
GO:0032411	positive regulation of transporter activity	14/678	92/16875	1.72999e-05	0.000280786	0.000213895	88/6262/6446/482/1756/5031/10345/1909/288/5649/2258/65268/783/81671	14
GO:0045927	positive regulation of growth	25/678	244/16875	1.77216e-05	0.000286658	0.000218368	10413/6387/6422/2064/9037/3481/2627/4092/23493/6195/5357/6909/2066/84525/57057/7042/2263/5629/6910/8437/1435/23025/657/2335/10591	25
GO:0051347	positive regulation of transferase activity	35/678	405/16875	1.81352e-05	0.000292362	0.000222713	348/5159/1917/2013/22974/9314/2064/3481/26585/10178/6366/991/558/5058/5156/1062/4920/2066/3690/7042/56892/7010/2263/5629/22943/1958/3645/5347/1950/5649/1435/84722/183/4345/4921	35
GO:0090596	sensory organ morphogenesis	27/678	276/16875	1.91705e-05	0.000308014	0.000234637	8516/120114/2201/4853/6926/2195/2255/6495/9935/7070/4211/54549/5357/4041/7547/6909/348980/4647/1909/2263/1750/5629/1301/182/64220/2535/2637	27
GO:0001755	neural crest cell migration	11/678	59/16875	1.95536e-05	0.000313119	0.000238526	9464/56920/9037/10371/2066/1909/80031/54437/8828/2335/2637	11
GO:0048546	digestive tract morphogenesis	10/678	49/16875	2.03721e-05	0.000325139	0.000247682	6422/2255/2626/2049/5156/4088/2263/4882/6425/64220	10
GO:0010959	regulation of metal ion transport	33/678	374/16875	2.06011e-05	0.000327702	0.000249634	88/53826/846/5159/6262/5023/482/6387/5350/6546/1756/5031/6331/7070/10859/3270/2273/10345/3757/3690/815/288/1950/2258/931/65268/1482/783/187/3746/5318/81671/79570	33
GO:0051897	positive regulation of phosphatidylinositol 3-kinase/protein kinase B signal transduction	19/678	159/16875	2.15351e-05	0.000341425	0.000260088	5159/9037/3481/6366/9518/558/3488/10855/5156/4920/7042/7010/1950/56917/2335/1524/4922/183/4921	19
GO:0014866	skeletal myofibril assembly	5/678	10/16875	2.19731e-05	0.000346076	0.000263632	7273/70/4629/5629/56203	5
GO:1903596	regulation of gap junction assembly	5/678	10/16875	2.19731e-05	0.000346076	0.000263632	84525/6910/183/187/79191	5
GO:0030278	regulation of ossification	16/678	119/16875	2.20464e-05	0.000346092	0.000263643	2201/4091/6422/6546/26585/4092/5764/4038/4088/22943/1435/657/4192/91461/4054/4921	16
GO:1901653	cellular response to peptide	32/678	359/16875	2.24204e-05	0.000350814	0.000267241	88/846/1545/7412/2353/1393/4804/3481/1373/760/9518/3718/11031/8503/5140/2241/1909/3690/815/3645/4882/143686/8660/6338/3624/493829/183/5579/8048/4921/3164/5590	32
GO:0072574	hepatocyte proliferation	7/678	23/16875	2.2868e-05	0.000355493	0.000270805	4853/6195/5764/5629/7128/4192/55679	7
GO:0072575	epithelial cell proliferation involved in liver morphogenesis	7/678	23/16875	2.2868e-05	0.000355493	0.000270805	4853/6195/5764/5629/7128/4192/55679	7
GO:1990874	vascular associated smooth muscle cell proliferation	11/678	60/16875	2.30853e-05	0.000356815	0.000271812	9510/4318/1264/5031/93649/3488/7168/2263/57447/657/4921	11
GO:1902742	apoptotic process involved in development	9/678	40/16875	2.3102e-05	0.000356815	0.000271812	1410/9464/6586/7133/4041/2296/7042/1482/51176	9
GO:0001707	mesoderm formation	12/678	71/16875	2.33425e-05	0.000358059	0.00027276	8516/9314/2296/57057/4088/3690/2263/22943/657/3624/9421/51176	12
GO:0032956	regulation of actin cytoskeleton organization	30/678	327/16875	2.33525e-05	0.000358059	0.00027276	88/5159/6710/9620/6387/6422/11346/9037/10178/6366/79933/171024/5058/7168/5156/2006/4088/684/2241/3690/5629/7111/442721/10788/11170/56203/23616/23500/11135/119	30
GO:0060538	skeletal muscle organ development	20/678	174/16875	2.34069e-05	0.000358059	0.00027276	1674/150572/8736/2353/8506/3481/1756/6495/51778/93649/2006/51676/1958/26508/7832/56203/64091/8048/64220/3164	20
GO:0051896	regulation of phosphatidylinositol 3-kinase/protein kinase B signal transduction	23/678	218/16875	2.38719e-05	0.000364009	0.000277292	5159/9037/3481/2626/5783/6366/9518/558/3488/10855/5156/4920/7042/7010/143686/1950/6425/56917/2335/1524/4922/183/4921	23
GO:0048660	regulation of smooth muscle cell proliferation	17/678	133/16875	2.41238e-05	0.000366682	0.000279329	9510/348/5159/4318/1264/5031/93649/3488/7168/2006/3690/2263/7128/57447/657/4854/4921	17
GO:0051985	negative regulation of chromosome segregation	10/678	50/16875	2.45586e-05	0.00036977	0.000281681	991/1063/10403/5347/701/10459/84101/332/11130/891	10
GO:1902100	negative regulation of metaphase/anaphase transition of cell cycle	10/678	50/16875	2.45586e-05	0.00036977	0.000281681	991/1063/10403/5347/701/10459/84101/332/11130/891	10
GO:1905819	negative regulation of chromosome separation	10/678	50/16875	2.45586e-05	0.00036977	0.000281681	991/1063/10403/5347/701/10459/84101/332/11130/891	10
GO:0045165	cell fate commitment	27/678	280/16875	2.47794e-05	0.000371923	0.000283321	4853/6926/9314/4633/6422/2627/2255/2626/6495/23493/6913/6909/2066/57057/5460/55553/1909/2263/5629/22943/6910/85440/2258/657/4854/1482/182	27
GO:0032414	positive regulation of ion transmembrane transporter activity	13/678	83/16875	2.50759e-05	0.000375199	0.000285816	88/6262/482/1756/5031/10345/1909/288/5649/2258/65268/783/81671	13
GO:0001936	regulation of endothelial cell proliferation	17/678	134/16875	2.66172e-05	0.000397019	0.000302439	348/3148/6387/4804/9037/3481/23213/2255/8854/3690/7010/5629/1950/4192/8828/187/3164	17
GO:0090497	mesenchymal cell migration	11/678	61/16875	2.71551e-05	0.000403785	0.000307593	9464/56920/9037/10371/2066/1909/80031/54437/8828/2335/2637	11
GO:0090100	positive regulation of transmembrane receptor protein serine/threonine kinase signaling pathway	14/678	96/16875	2.83378e-05	0.000420066	0.000319995	8516/4853/23213/2627/2626/653/255743/93649/57057/222663/4756/4488/657/3624	14
GO:0051591	response to cAMP	13/678	84/16875	2.85942e-05	0.000422559	0.000321894	1545/2353/2354/1277/1393/1373/2627/3488/10021/348980/7010/1811/6382	13
GO:0048285	organelle fission	39/678	483/16875	2.8822e-05	0.000424615	0.00032346	113115/5159/9232/22974/7273/24137/7153/3481/991/1063/4605/4041/1062/9493/144165/10403/51203/4882/5347/9055/146909/1950/995/4288/4488/701/5139/3833/5888/84722/10459/84101/332/10615/11130/11144/150365/891/83987	39
GO:0010765	positive regulation of sodium ion transport	8/678	32/16875	2.90895e-05	0.000427241	0.000325461	482/1756/6331/288/2258/65268/1482/5318	8
GO:0051101	regulation of DNA binding	13/678	85/16875	3.25363e-05	0.000475748	0.000362412	4318/3148/9464/23493/55355/2296/1869/1950/4488/10459/9421/4188/51176	13
GO:1990138	neuron projection extension	20/678	178/16875	3.25909e-05	0.000475748	0.000362412	348/6586/7074/6387/56920/9037/66000/10371/23767/4897/2016/144165/1909/80031/8437/54437/23025/8828/2335/5590	20
GO:0035148	tube formation	18/678	150/16875	3.32906e-05	0.000484484	0.000369067	9620/6422/26585/2255/653/6495/8321/57216/144165/7042/2263/5629/1950/57167/9421/131405/79191/2535	18
GO:0048839	inner ear development	21/678	193/16875	3.38146e-05	0.000489787	0.000373106	8516/6926/341640/2255/6495/9935/23493/5357/6909/4647/7042/2263/1750/5629/168667/4094/1301/182/2535/2637/8825	21
GO:0071375	cellular response to peptide hormone stimulus	28/678	301/16875	3.38595e-05	0.000489787	0.000373106	88/1545/2353/1393/3481/1373/760/9518/3718/11031/8503/5140/2241/1909/3690/815/3645/143686/8660/6338/3624/493829/183/5579/8048/4921/3164/5590	28
GO:0048146	positive regulation of fibroblast proliferation	10/678	52/16875	3.51785e-05	0.000507333	0.000386473	4804/57124/2255/5156/3690/1869/2335/183/4921/891	10
GO:0048659	smooth muscle cell proliferation	17/678	137/16875	3.55264e-05	0.000510812	0.000389123	9510/348/5159/4318/1264/5031/93649/3488/7168/2006/3690/2263/7128/57447/657/4854/4921	17
GO:0060395	SMAD protein signal transduction	12/678	74/16875	3.58417e-05	0.000513802	0.0003914	4091/2353/653/9518/4092/57057/4088/7042/168667/657/4093/3624	12
GO:0016331	morphogenesis of embryonic epithelium	18/678	151/16875	3.64096e-05	0.000520385	0.000396415	9620/6422/26585/23213/2255/653/6495/8321/8854/57216/144165/7042/2263/57167/9421/131405/79191/2535	18
GO:0060317	cardiac epithelial to mesenchymal transition	8/678	33/16875	3.70566e-05	0.000528057	0.000402259	2013/6926/23493/7042/26508/4488/182/3037	8
GO:0060920	cardiac pacemaker cell differentiation	5/678	11/16875	3.89511e-05	0.000553407	0.00042157	6926/6910/657/1482/3764	5
GO:0043410	positive regulation of MAPK cascade	37/678	455/16875	3.96148e-05	0.000561171	0.000427485	846/348/5159/4853/9464/1464/2064/3481/4616/2255/2626/10178/6366/255743/5031/9518/10371/5058/5156/128239/2066/153769/3690/7042/7010/2263/22943/2861/168667/1950/388121/59/9170/3624/341152/55504/5590	37
GO:0042471	ear morphogenesis	16/678	125/16875	4.08497e-05	0.000576956	0.00043951	8516/6926/2255/6495/9935/5357/7547/6909/4647/1909/2263/1750/5629/1301/2535/2637	16
GO:0043502	regulation of muscle adaptation	12/678	75/16875	4.11332e-05	0.000579252	0.000441258	7135/9464/4625/7133/6331/7134/84676/3488/4088/90523/183/29995	12
GO:0035994	response to muscle stretch	7/678	25/16875	4.17994e-05	0.000585191	0.000445783	6262/2353/7273/6546/1756/8048/4921	7
GO:0072576	liver morphogenesis	7/678	25/16875	4.17994e-05	0.000585191	0.000445783	4853/6195/5764/5629/7128/4192/55679	7
GO:0002719	negative regulation of cytokine production involved in immune response	8/678	34/16875	4.67664e-05	0.000652821	0.000497301	4092/558/10859/3718/684/7042/54/8288	8
GO:0010721	negative regulation of cell development	26/678	275/16875	4.87358e-05	0.000678334	0.000516736	6422/56920/2064/9037/1903/55365/28959/9935/4092/861/7070/5764/10859/10371/3718/4038/5629/4882/80031/54437/2258/657/4192/3624/7832/23500	26
GO:0060348	bone development	22/678	213/16875	4.93406e-05	0.000684762	0.000521633	4853/1281/1277/1305/81792/26585/23213/4664/10859/158326/4041/2296/7010/2263/54/4882/4488/4054/3037/4921/1101/51715	22
GO:0033047	regulation of mitotic sister chromatid segregation	10/678	54/16875	4.94971e-05	0.000684949	0.000521775	991/1063/10403/5347/701/10459/84101/332/11130/891	10
GO:0001701	in utero embryonic development	33/678	391/16875	5.00268e-05	0.000690284	0.000525839	10413/4853/9464/1281/4624/6926/9314/3481/84700/5801/2627/653/23493/5156/6241/2016/84525/2296/4088/5460/1909/2263/5745/10733/657/57167/9421/9508/80312/4188/79733/891/51176	33
GO:0016264	gap junction assembly	6/678	18/16875	5.0465e-05	0.00069234	0.000527406	2702/84525/6910/183/187/79191	6
GO:0048339	paraxial mesoderm development	6/678	18/16875	5.0465e-05	0.00069234	0.000527406	10413/7547/2296/4088/657/51176	6
GO:0043491	phosphatidylinositol 3-kinase/protein kinase B signal transduction	25/678	260/16875	5.14016e-05	0.000702113	0.000534851	5159/2064/9037/3481/2626/5783/6366/9518/558/3488/10855/5156/4920/8503/7042/7010/143686/1950/6425/56917/2335/1524/4922/183/4921	25
GO:0001889	liver development	17/678	141/16875	5.14707e-05	0.000702113	0.000534851	26257/4853/6926/1543/1373/2627/8854/6195/5764/7298/7547/4088/5629/7128/4192/55679/79733	17
GO:0071604	transforming growth factor beta production	9/678	44/16875	5.18787e-05	0.000705668	0.000537559	1281/2627/10859/4088/7042/657/2335/183/4345	9
GO:0060828	regulation of canonical Wnt signaling pathway	24/678	245/16875	5.37364e-05	0.000727333	0.000554063	348/10413/25805/1277/6422/9037/26585/8796/2255/8321/4038/144165/4088/2263/22943/1958/1950/6425/4192/10459/65268/1482/23500/219287	24
GO:2000736	regulation of stem cell differentiation	12/678	77/16875	5.37753e-05	0.000727333	0.000554063	10413/6926/5764/5156/144165/2296/55553/7042/6910/1482/4054/182	12
GO:0003018	vascular process in circulatory system	25/678	262/16875	5.82764e-05	0.000785993	0.000598748	846/348/5023/482/6546/6515/2702/1373/23428/489/624/6508/2296/6542/1909/7010/2982/83483/114134/5139/59/6338/3764/4922/183	25
GO:0010665	regulation of cardiac muscle cell apoptotic process	8/678	35/16875	5.85072e-05	0.000786888	0.00059943	9464/2627/2626/93649/23493/815/4192/1482	8
GO:0007179	transforming growth factor beta receptor signaling pathway	21/678	201/16875	6.1556e-05	0.000825574	0.0006289	8425/8516/2201/4091/1281/3397/2353/25805/11117/1278/9719/255743/9518/93649/4092/4088/7042/657/4093/80312/4054	21
GO:0042063	gliogenesis	29/678	328/16875	6.22471e-05	0.000832511	0.000634184	3908/1462/1281/1464/7133/7074/482/8506/2064/2255/4664/5764/56288/4920/2016/55553/7042/5649/1404/1435/4192/8613/176/23500/26227/54587/1524/5453/51176	29
GO:0001823	mesonephros development	14/678	103/16875	6.29141e-05	0.000839089	0.000639195	4091/6422/26585/2255/255743/6495/4092/2296/4088/2263/168667/183/6382/55083	14
GO:0009950	dorsal/ventral axis specification	5/678	12/16875	6.45662e-05	0.00085873	0.000654157	4091/6422/657/80319/4188	5
GO:0061008	hepaticobiliary system development	17/678	144/16875	6.72849e-05	0.00089241	0.000679814	26257/4853/6926/1543/1373/2627/8854/6195/5764/7298/7547/4088/5629/7128/4192/55679/79733	17
GO:0060021	roof of mouth development	13/678	91/16875	6.77061e-05	0.000895516	0.000682179	9464/6926/2049/8321/5156/6909/7042/1750/657/3624/91461/2535/51176	13
GO:0001954	positive regulation of cell-matrix adhesion	10/678	56/16875	6.85073e-05	0.000901134	0.00068646	2013/6422/6366/7070/4088/3690/7010/1307/1435/5590	10
GO:0045839	negative regulation of mitotic nuclear division	10/678	56/16875	6.85073e-05	0.000901134	0.00068646	991/1063/10403/5347/701/10459/84101/332/11130/891	10
GO:0042472	inner ear morphogenesis	14/678	104/16875	7.00653e-05	0.000916593	0.000698235	8516/6926/2255/6495/9935/5357/6909/4647/2263/1750/5629/1301/2535/2637	14
GO:0048144	fibroblast proliferation	14/678	104/16875	7.00653e-05	0.000916593	0.000698235	1281/6422/4804/57124/2255/5156/3690/1869/2335/3764/183/4921/79733/891	14
GO:0051090	regulation of DNA-binding transcription factor activity	32/678	381/16875	7.10854e-05	0.00092715	0.000706278	1545/3397/6446/9314/55859/8321/93649/219790/4092/4088/2241/3399/5629/815/26508/5649/7128/6425/695/8613/10459/9421/1524/4922/183/4188/137735/5579/4345/4921/2535/5590	32
GO:0060039	pericardium development	6/678	19/16875	7.12597e-05	0.00092715	0.000706278	9464/653/23767/57057/4088/6910	6
GO:0006935	chemotaxis	36/678	451/16875	7.3573e-05	0.000954655	0.00072723	846/5159/3148/6586/7412/7074/6387/56920/9037/26585/2255/6366/5764/1441/4046/10371/10584/23768/23767/5156/4088/2241/3690/7042/1948/80031/2829/54437/1435/4192/8828/152189/1524/3164/51176/8633	36
GO:0070374	positive regulation of ERK1 and ERK2 cascade	21/678	204/16875	7.63214e-05	0.00098764	0.000752358	846/348/5159/4853/9464/2255/2626/6366/255743/5031/5156/2066/3690/7010/2263/168667/388121/59/3624/341152/5590	21
GO:0035567	non-canonical Wnt signaling pathway	11/678	68/16875	7.71563e-05	0.000995753	0.000758537	9620/7074/6422/8321/166336/57216/144165/22943/6425/23500/2535	11
GO:0042733	embryonic digit morphogenesis	10/678	57/16875	8.01328e-05	0.00103139	0.000785682	9464/6926/341640/4041/6909/4038/144165/4488/657/51776	10
GO:0042330	taxis	36/678	453/16875	8.04936e-05	0.00103325	0.000787104	846/5159/3148/6586/7412/7074/6387/56920/9037/26585/2255/6366/5764/1441/4046/10371/10584/23768/23767/5156/4088/2241/3690/7042/1948/80031/2829/54437/1435/4192/8828/152189/1524/3164/51176/8633	36
GO:0018108	peptidyl-tyrosine phosphorylation	25/678	268/16875	8.41267e-05	0.001077	0.000820431	5159/11009/1464/6422/2064/3481/26585/2255/5156/3718/2066/4038/2241/3690/7010/2263/2674/1950/5649/695/8613/91461/183/4921/5590	25
GO:0001938	positive regulation of endothelial cell proliferation	13/678	93/16875	8.51617e-05	0.00108734	0.000828309	3148/6387/9037/3481/2255/3690/7010/5629/1950/4192/8828/187/3164	13
GO:0032526	response to retinoic acid	14/678	106/16875	8.65182e-05	0.00110173	0.000839266	10413/9464/1277/9314/2627/8854/6909/3490/5176/2263/22943/19/3371/339479	14
GO:0007548	sex differentiation	26/678	285/16875	8.8391e-05	0.00112259	0.000855158	9510/1545/3148/6586/6926/6422/2627/2255/2626/653/558/5156/4920/5806/2296/2241/7042/2674/4882/657/3624/10265/6240/64220/6382/11144	26
GO:0010662	regulation of striated muscle cell apoptotic process	8/678	37/16875	8.93966e-05	0.00112937	0.000860323	9464/2627/2626/93649/23493/815/4192/1482	8
GO:0030513	positive regulation of BMP signaling pathway	8/678	37/16875	8.93966e-05	0.00112937	0.000860323	4853/23213/2627/2626/57057/222663/4756/4488	8
GO:0007519	skeletal muscle tissue development	18/678	162/16875	9.22187e-05	0.00116196	0.000885147	150572/8736/2353/8506/3481/1756/6495/51778/93649/2006/51676/1958/26508/7832/56203/64091/8048/3164	18
GO:0033688	regulation of osteoblast proliferation	7/678	28/16875	9.26829e-05	0.00116474	0.000887267	6422/26585/10855/4041/4088/3690/2263	7
GO:0018212	peptidyl-tyrosine modification	25/678	270/16875	9.47868e-05	0.00118806	0.000905032	5159/11009/1464/6422/2064/3481/26585/2255/5156/3718/2066/4038/2241/3690/7010/2263/2674/1950/5649/695/8613/91461/183/4921/5590	25
GO:0001570	vasculogenesis	12/678	82/16875	0.000100958	0.00125847	0.000958666	5159/10413/2013/84700/93649/23493/57057/6910/4882/1482/187/3037	12
GO:1902893	regulation of miRNA transcription	11/678	70/16875	0.000101259	0.00125847	0.000958666	4091/2353/9314/4804/2627/93649/4088/5460/7042/1958/657	11
GO:0007512	adult heart development	5/678	13/16875	0.000101455	0.00125847	0.000958666	9464/4624/4625/1482/187	5
GO:1905209	positive regulation of cardiocyte differentiation	5/678	13/16875	0.000101455	0.00125847	0.000958666	93649/7042/1948/6910/1482	5
GO:0051147	regulation of muscle cell differentiation	16/678	135/16875	0.000104275	0.0012901	0.000982764	3908/150572/3481/93649/23493/84525/55553/2263/1948/5629/22943/284217/657/56203/1482/493829	16
GO:0045668	negative regulation of osteoblast differentiation	9/678	48/16875	0.000106327	0.0013121	0.000999523	4091/9464/25805/6422/26585/3488/4041/4088/3399	9
GO:0010594	regulation of endothelial cell migration	18/678	164/16875	0.000108074	0.00133023	0.00101333	348/5547/2013/9314/9037/5764/5176/3690/7010/5629/168667/1950/8828/949/8613/388/23616/183	18
GO:0010965	regulation of mitotic sister chromatid separation	10/678	59/16875	0.000108458	0.00133149	0.0010143	991/1063/10403/5347/701/10459/84101/332/11130/891	10
GO:0030279	negative regulation of ossification	8/678	38/16875	0.000109289	0.00133149	0.0010143	4091/6422/26585/4092/4038/22943/4192/4054	8
GO:0048846	axon extension involved in axon guidance	8/678	38/16875	0.000109289	0.00133149	0.0010143	6586/6387/56920/9037/10371/80031/54437/8828	8
GO:1902284	neuron projection extension involved in neuron projection guidance	8/678	38/16875	0.000109289	0.00133149	0.0010143	6586/6387/56920/9037/10371/80031/54437/8828	8
GO:0007492	endoderm development	12/678	83/16875	0.000113783	0.00138273	0.00105332	4318/2627/2626/3679/57057/4088/5460/22943/657/3624/1301/2335	12
GO:0061614	miRNA transcription	11/678	71/16875	0.000115544	0.00140057	0.00106691	4091/2353/9314/4804/2627/93649/4088/5460/7042/1958/657	11
GO:0061351	neural precursor cell proliferation	18/678	165/16875	0.000116866	0.00141302	0.0010764	1462/5764/2016/2263/5629/1950/1404/85440/2258/4192/55679/7832/176/1524/131405/6240/2637/51176	18
GO:0003401	axis elongation	7/678	29/16875	0.00011797	0.00142277	0.00108383	10413/6422/2255/6495/144165/2263/3371	7
GO:0034764	positive regulation of transmembrane transport	21/678	211/16875	0.000123649	0.00148751	0.00113315	88/6262/5023/482/760/1756/5031/7070/10345/3757/1909/288/8660/5649/2258/931/65268/783/187/3746/81671	21
GO:0034113	heterotypic cell-cell adhesion	10/678	60/16875	0.000125533	0.00149675	0.00114019	7412/9314/29119/7070/1832/3679/4897/3690/4345/5318	10
GO:0048286	lung alveolus development	9/678	49/16875	0.000125667	0.00149675	0.00114019	2627/2255/93649/3488/84525/2263/91461/4054/64220	9
GO:0060071	Wnt signaling pathway, planar cell polarity pathway	9/678	49/16875	0.000125667	0.00149675	0.00114019	9620/7074/6422/8321/166336/57216/144165/22943/2535	9
GO:0086002	cardiac muscle cell action potential involved in contraction	9/678	49/16875	0.000125667	0.00149675	0.00114019	6262/2702/29119/6331/1832/3757/3764/783/5318	9
GO:0007229	integrin-mediated signaling pathway	14/678	110/16875	0.000129732	0.00154133	0.00117414	3908/8516/9510/1281/2013/7070/5764/3679/3690/284217/1307/55679/8613/2335	14
GO:0009880	embryonic pattern specification	11/678	72/16875	0.00013151	0.00155859	0.0011873	4091/6926/2255/4211/7547/2066/4088/2263/8828/80319/56917	11
GO:0009612	response to mechanical stimulus	21/678	212/16875	0.000132193	0.00156114	0.00118923	10628/6262/2353/2354/1277/7273/6387/6546/8796/1756/2626/5764/3690/4192/1301/7832/3371/3746/8048/64220/4921	21
GO:0010659	cardiac muscle cell apoptotic process	8/678	39/16875	0.000132703	0.00156114	0.00118923	9464/2627/2626/93649/23493/815/4192/1482	8
GO:0032570	response to progesterone	8/678	39/16875	0.000132703	0.00156114	0.00118923	10628/1545/10413/2353/2354/7298/5732/7042	8
GO:0010667	negative regulation of cardiac muscle cell apoptotic process	6/678	21/16875	0.000133044	0.00156131	0.00118936	9464/2626/93649/23493/4192/1482	6
GO:0045786	negative regulation of cell cycle	31/678	377/16875	0.000135053	0.00158101	0.00120437	9314/991/1063/93649/51514/10859/65975/2273/2296/10403/5629/4882/8318/1869/5347/701/11170/5888/3624/388/10459/7832/84101/332/51776/899/339479/11130/3164/79733/891	31
GO:0007416	synapse assembly	20/678	197/16875	0.000135797	0.00158584	0.00120805	9806/2049/5783/6495/8321/54549/23768/23767/4897/53942/2066/4038/84631/22943/5789/2258/3764/8292/158038/119	20
GO:0032412	regulation of monoatomic ion transmembrane transporter activity	21/678	213/16875	0.000141255	0.00164294	0.00125155	88/53826/4318/6262/1393/482/5350/1756/5031/80863/3270/2273/10345/1909/288/5649/2258/65268/783/27091/81671	21
GO:1902903	regulation of supramolecular fiber organization	31/678	378/16875	0.000141653	0.00164294	0.00125155	88/1410/348/6710/165/22974/11117/6387/6422/11346/9037/10178/6366/79933/171024/5058/7168/2006/4088/2241/5629/89795/7111/442721/2258/84722/56203/23616/23500/11135/119	31
GO:0098813	nuclear chromosome segregation	27/678	310/16875	0.000141716	0.00164294	0.00125155	9232/22974/7273/24137/7153/991/1063/4605/1062/9493/144165/10403/51203/5347/9055/146909/701/3833/84722/10459/84101/332/10615/51776/11130/11144/891	27
GO:0042060	wound healing	33/678	413/16875	0.000142753	0.00165097	0.00125767	348/10413/4853/1281/5023/5547/11117/9162/2064/2255/5327/2626/558/1832/10855/5058/7168/5156/1607/4088/3690/7042/4882/10398/22915/4488/7128/949/8613/493829/2335/4921/2162	33
GO:1904062	regulation of monoatomic cation transmembrane transport	26/678	294/16875	0.0001466	0.00168474	0.00128339	88/53826/4318/6262/5023/482/5350/6546/1756/5031/6331/7070/3270/2273/10345/3757/1909/3690/288/2258/931/65268/783/187/3746/81671	26
GO:0001657	ureteric bud development	13/678	98/16875	0.000146728	0.00168474	0.00128339	4091/6422/26585/255743/6495/4092/2296/4088/2263/168667/183/6382/55083	13
GO:0010586	miRNA metabolic process	13/678	98/16875	0.000146728	0.00168474	0.00128339	4091/2353/9314/4804/2627/93649/4088/5460/7042/1958/657/131405/144233	13
GO:0030177	positive regulation of Wnt signaling pathway	16/678	139/16875	0.000147445	0.00168741	0.00128542	10413/25805/1277/6422/9037/23213/8796/2255/4088/2263/22943/1950/7128/65268/23500/51176	16
GO:0051495	positive regulation of cytoskeleton organization	19/678	183/16875	0.000147666	0.00168741	0.00128542	88/6422/11346/9037/10178/6366/79933/171024/5058/7168/4088/2241/5629/89795/442721/10733/84722/11135/10615	19
GO:0050767	regulation of neurogenesis	31/678	379/16875	0.000148541	0.00168984	0.00128727	1462/3148/10413/7133/7074/6387/56920/9037/7070/23493/5764/10371/4038/5176/5629/26508/80031/5789/54437/5649/1404/85440/2258/657/4192/7832/176/2335/23500/1524/51176	31
GO:0060441	epithelial tube branching involved in lung morphogenesis	7/678	30/16875	0.000148584	0.00168984	0.00128727	10413/9620/2255/6909/2263/284217/3371	7
GO:0045123	cellular extravasation	11/678	73/16875	0.000149316	0.00169414	0.00129055	7412/6387/6366/7070/6401/2241/83483/4192/84675/1524/119	11
GO:0033674	positive regulation of kinase activity	28/678	329/16875	0.00015883	0.00179783	0.00136953	5159/1917/2013/22974/2064/10178/6366/558/5058/5156/1062/4920/2066/3690/7042/56892/7010/2263/5629/22943/1958/3645/1950/5649/1435/84722/183/4921	28
GO:0032781	positive regulation of ATP-dependent activity	8/678	40/16875	0.000160104	0.00180796	0.00137726	4607/6262/7139/482/4634/2255/7168/81671	8
GO:0072163	mesonephric epithelium development	13/678	99/16875	0.00016282	0.00183	0.00139405	4091/6422/26585/255743/6495/4092/2296/4088/2263/168667/183/6382/55083	13
GO:0072164	mesonephric tubule development	13/678	99/16875	0.00016282	0.00183	0.00139405	4091/6422/26585/255743/6495/4092/2296/4088/2263/168667/183/6382/55083	13
GO:0097305	response to alcohol	23/678	247/16875	0.000163967	0.00183858	0.00140058	1545/6586/7412/2353/2354/1393/6446/6422/6366/2550/5031/7298/3490/5732/2263/19/18/5888/6338/3624/111/3371/5579	23
GO:0051306	mitotic sister chromatid separation	10/678	62/16875	0.000166552	0.0018632	0.00141934	991/1063/10403/5347/701/10459/84101/332/11130/891	10
GO:0007346	regulation of mitotic cell cycle	37/678	488/16875	0.000167597	0.00187052	0.00142491	9510/5159/9314/1543/3481/2255/991/1063/51514/6241/4041/1062/65975/2273/2296/10403/51203/1869/5347/1950/995/4288/79915/701/11170/3624/10459/7832/84101/332/51776/6240/339479/11130/4921/891/83987	37
GO:0043588	skin development	27/678	314/16875	0.000174916	0.00194767	0.00148368	10628/10413/1281/1277/9314/1475/1278/4804/8796/2627/2255/9935/3488/1832/10855/4038/2296/353133/7042/2263/22943/4488/23022/3624/55504/182/5453	27
GO:0048333	mesodermal cell differentiation	7/678	31/16875	0.000185328	0.00205405	0.00156472	8516/9314/3690/2263/22943/657/3624	7
GO:0086019	cell-cell signaling involved in cardiac conduction	7/678	31/16875	0.000185328	0.00205405	0.00156472	6262/2702/6331/10021/6910/783/5318	7
GO:0051784	negative regulation of nuclear division	10/678	63/16875	0.000190961	0.0021116	0.00160856	991/1063/10403/5347/701/10459/84101/332/11130/891	10
GO:0010658	striated muscle cell apoptotic process	8/678	41/16875	0.000191994	0.00211326	0.00160983	9464/2627/2626/93649/23493/815/4192/1482	8
GO:0071634	regulation of transforming growth factor beta production	8/678	41/16875	0.000191994	0.00211326	0.00160983	2627/10859/4088/7042/657/2335/183/4345	8
GO:0033627	cell adhesion mediated by integrin	12/678	88/16875	0.000200987	0.00220454	0.00167936	8516/1545/11117/6366/255743/3679/5140/3690/7042/1307/22915/8613	12
GO:0032330	regulation of chondrocyte differentiation	9/678	52/16875	0.000202129	0.00220454	0.00167936	81792/26585/4092/4088/55553/4094/4192/91461/4054	9
GO:0060324	face development	9/678	52/16875	0.000202129	0.00220454	0.00167936	1277/8854/5156/7547/144165/1909/22943/64220/51176	9
GO:1902895	positive regulation of miRNA transcription	9/678	52/16875	0.000202129	0.00220454	0.00167936	4091/2353/9314/4804/93649/4088/7042/1958/657	9
GO:0032409	regulation of transporter activity	22/678	235/16875	0.000209219	0.00227669	0.00173432	88/53826/4318/6262/1393/6446/482/5350/1756/5031/80863/3270/2273/10345/1909/288/5649/2258/65268/783/27091/81671	22
GO:1905330	regulation of morphogenesis of an epithelium	10/678	64/16875	0.000218308	0.0023702	0.00180555	6422/81792/26585/23213/2255/6495/6909/1950/4192/183	10
GO:0090288	negative regulation of cellular response to growth factor stimulus	13/678	102/16875	0.000220511	0.0023887	0.00181965	4091/25805/11117/6422/4804/81792/26585/23213/8321/4092/22943/168667/183	13
GO:1902905	positive regulation of supramolecular fiber organization	18/678	174/16875	0.000228851	0.00245858	0.00187288	88/348/6422/11346/9037/10178/6366/79933/171024/5058/7168/4088/2241/5629/89795/442721/84722/11135	18
GO:0061384	heart trabecula morphogenesis	7/678	32/16875	0.000229074	0.00245858	0.00187288	9510/653/23493/7042/7010/657/1482	7
GO:0086005	ventricular cardiac muscle cell action potential	7/678	32/16875	0.000229074	0.00245858	0.00187288	6262/29119/6331/1832/3757/3764/5318	7
GO:0003299	muscle hypertrophy in response to stress	6/678	23/16875	0.00023107	0.00245858	0.00187288	4624/4625/2627/23493/4088/90523	6
GO:0010664	negative regulation of striated muscle cell apoptotic process	6/678	23/16875	0.00023107	0.00245858	0.00187288	9464/2626/93649/23493/4192/1482	6
GO:0014887	cardiac muscle adaptation	6/678	23/16875	0.00023107	0.00245858	0.00187288	4624/4625/2627/23493/4088/90523	6
GO:0014898	cardiac muscle hypertrophy in response to stress	6/678	23/16875	0.00023107	0.00245858	0.00187288	4624/4625/2627/23493/4088/90523	6
GO:0043501	skeletal muscle adaptation	6/678	23/16875	0.00023107	0.00245858	0.00187288	7135/4625/51778/7134/84676/3488	6
GO:1901654	response to ketone	20/678	205/16875	0.000232346	0.00246668	0.00187905	10628/1545/10413/6586/2353/2354/6446/6422/1373/6366/5031/7298/3490/5176/5732/7042/6338/3624/111/3371	20
GO:0090175	regulation of establishment of planar polarity	9/678	53/16875	0.000234919	0.00248299	0.00189147	9620/7074/6422/8321/166336/57216/144165/22943/2535	9
GO:0098900	regulation of action potential	9/678	53/16875	0.000234919	0.00248299	0.00189147	6262/2702/29119/6331/1832/10021/6508/2258/5318	9
GO:0022898	regulation of transmembrane transporter activity	21/678	221/16875	0.000235841	0.00248724	0.00189471	88/53826/4318/6262/1393/482/5350/1756/5031/80863/3270/2273/10345/1909/288/5649/2258/65268/783/27091/81671	21
GO:0000302	response to reactive oxygen species	19/678	190/16875	0.000240727	0.00253319	0.00192971	1410/10628/348/4318/1545/2353/1277/558/7168/5156/2241/2861/143686/7128/695/388/10276/4921/6382	19
GO:0030071	regulation of mitotic metaphase/anaphase transition	12/678	90/16875	0.000249177	0.00261636	0.00199307	991/1063/1062/10403/5347/701/10459/84101/332/51776/11130/891	12
GO:0060443	mammary gland morphogenesis	8/678	43/16875	0.000271467	0.00284417	0.00216661	6926/2255/3488/4041/6909/2263/1435/4488	8
GO:0033687	osteoblast proliferation	7/678	33/16875	0.000280771	0.00292577	0.00222877	6422/26585/10855/4041/4088/3690/2263	7
GO:0048566	embryonic digestive tract development	7/678	33/16875	0.000280771	0.00292577	0.00222877	2255/8854/5156/7042/2263/91461/64220	7
GO:0050807	regulation of synapse organization	22/678	240/16875	0.000281689	0.00292577	0.00222877	348/7074/8506/2049/5783/991/6495/8321/23768/23767/4920/4897/4038/84631/22943/5789/5649/83992/8828/388/8292/158038	22
GO:0001764	neuron migration	18/678	177/16875	0.000282878	0.00292577	0.00222877	26468/120114/1281/9620/6387/558/10371/23768/4897/57057/815/4756/5649/2258/4192/8828/460/8633	18
GO:0048645	animal organ formation	10/678	66/16875	0.000282922	0.00292577	0.00222877	9464/2013/23213/2627/2255/6495/2263/22943/6910/657	10
GO:0051057	positive regulation of small GTPase mediated signal transduction	10/678	66/16875	0.000282922	0.00292577	0.00222877	4853/1281/2255/79933/23263/5649/1435/9170/10276/137735	10
GO:0048545	response to steroid hormone	27/678	324/16875	0.000290051	0.00299303	0.00228001	10628/1545/3148/10413/6586/2353/2354/1277/6446/6422/1373/5730/84676/7298/5058/3490/5176/5732/7042/26508/4306/5139/11170/6338/3624/2104/6382	27
GO:0044344	cellular response to fibroblast growth factor stimulus	13/678	105/16875	0.000294882	0.00303633	0.002313	1277/6422/4804/23213/1373/2255/23768/23767/6909/2263/2591/131405/3164	13
GO:1902074	response to salt	29/678	360/16875	0.0003103	0.00317905	0.00242171	10628/846/6262/7139/5023/2353/2354/1277/7273/1393/7074/1543/259249/6331/6495/1129/1909/1958/4882/8437/18/4907/3764/143425/3746/5579/90019/6382/116372	29
GO:0003188	heart valve formation	5/678	16/16875	0.000311398	0.00317905	0.00242171	1009/2702/2626/23493/57057	5
GO:0003214	cardiac left ventricle morphogenesis	5/678	16/16875	0.000311398	0.00317905	0.00242171	6262/23493/1909/6910/9421	5
GO:0060841	venous blood vessel development	5/678	16/16875	0.000311398	0.00317905	0.00242171	57057/1948/5629/1482/187	5
GO:0007163	establishment or maintenance of cell polarity	21/678	226/16875	0.000319943	0.00325569	0.00248009	115701/2195/2255/9124/6366/56288/144165/10403/7010/284217/5347/85440/2258/6425/58480/23616/3764/10615/5590/8825/55083	21
GO:0003254	regulation of membrane depolarization	8/678	44/16875	0.000320265	0.00325569	0.00248009	2702/6331/4092/10021/2273/348980/6910/288	8
GO:1902099	regulation of metaphase/anaphase transition of cell cycle	12/678	93/16875	0.000339697	0.00344455	0.00262397	991/1063/1062/10403/5347/701/10459/84101/332/51776/11130/891	12
GO:0007405	neuroblast proliferation	11/678	80/16875	0.000341002	0.00344455	0.00262397	1462/5764/2263/5629/1404/85440/2258/7832/176/1524/51176	11
GO:2000628	regulation of miRNA metabolic process	11/678	80/16875	0.000341002	0.00344455	0.00262397	4091/2353/9314/4804/2627/93649/4088/5460/7042/1958/657	11
GO:0030282	bone mineralization	14/678	121/16875	0.000356507	0.00359359	0.0027375	2201/6546/1278/26585/5764/4920/144165/4088/2263/5745/657/91461/4054/4921	14
GO:0032496	response to lipopolysaccharide	27/678	329/16875	0.000369601	0.00371776	0.00283208	4318/4091/3148/7412/11009/2353/7133/1543/1373/2255/558/10859/6401/5732/2241/2263/54/19/7128/10417/695/949/1053/3764/1524/4360/3164	27
GO:0007091	metaphase/anaphase transition of mitotic cell cycle	12/678	94/16875	0.000375467	0.00376884	0.002871	991/1063/1062/10403/5347/701/10459/84101/332/51776/11130/891	12
GO:0048745	smooth muscle tissue development	6/678	25/16875	0.000378514	0.00378356	0.00288222	8516/1281/6495/5629/4882/64220	6
GO:1904752	regulation of vascular associated smooth muscle cell migration	6/678	25/16875	0.000378514	0.00378356	0.00288222	9510/93649/3488/7168/85440/4921	6
GO:0010001	glial cell differentiation	22/678	246/16875	0.000397049	0.00395233	0.00301078	3908/1462/7133/8506/2064/2255/4664/5764/56288/4920/2016/55553/5649/1404/4192/8613/176/23500/26227/54587/5453/51176	22
GO:0050803	regulation of synapse structure or activity	22/678	246/16875	0.000397049	0.00395233	0.00301078	348/7074/8506/2049/5783/991/6495/8321/23768/23767/4920/4897/4038/84631/22943/5789/5649/83992/8828/388/8292/158038	22
GO:0043392	negative regulation of DNA binding	7/678	35/16875	0.000412172	0.00409436	0.00311897	23493/1869/4488/10459/9421/4188/51176	7
GO:0061548	ganglion development	5/678	17/16875	0.000426638	0.00422054	0.00321509	1545/6495/10371/8828/8633	5
GO:1901201	regulation of extracellular matrix assembly	5/678	17/16875	0.000426638	0.00422054	0.00321509	11117/4088/10459/183/3037	5
GO:0002701	negative regulation of production of molecular mediator of immune response	8/678	46/16875	0.000439341	0.00432179	0.00329222	4092/558/10859/3718/684/7042/54/8288	8
GO:0048483	autonomic nervous system development	8/678	46/16875	0.000439341	0.00432179	0.00329222	9464/7412/6495/10371/1909/8828/2335/2637	8
GO:0038063	collagen-activated tyrosine kinase receptor signaling pathway	4/678	10/16875	0.000446802	0.00432179	0.00329222	1277/1287/1288/4921	4
GO:0048251	elastic fiber assembly	4/678	10/16875	0.000446802	0.00432179	0.00329222	4239/1281/11117/4629	4
GO:0048340	paraxial mesoderm morphogenesis	4/678	10/16875	0.000446802	0.00432179	0.00329222	2296/4088/657/51176	4
GO:0051124	synaptic assembly at neuromuscular junction	4/678	10/16875	0.000446802	0.00432179	0.00329222	6495/4038/3764/8292	4
GO:0060430	lung saccule development	4/678	10/16875	0.000446802	0.00432179	0.00329222	2627/2255/4054/64220	4
GO:0060923	cardiac muscle cell fate commitment	4/678	10/16875	0.000446802	0.00432179	0.00329222	6926/22943/6910/1482	4
GO:0086016	AV node cell action potential	4/678	10/16875	0.000446802	0.00432179	0.00329222	6262/2702/6331/783	4
GO:0086027	AV node cell to bundle of His cell signaling	4/678	10/16875	0.000446802	0.00432179	0.00329222	6262/2702/6331/783	4
GO:0086070	SA node cell to atrial cardiac muscle cell communication	4/678	10/16875	0.000446802	0.00432179	0.00329222	6262/2702/6331/10021	4
GO:1901987	regulation of cell cycle phase transition	32/678	422/16875	0.000452896	0.00437191	0.0033304	9510/9314/1543/2255/991/1063/51514/6241/1062/6909/65975/2273/56892/10403/5629/8318/1869/5347/995/79915/701/11170/5888/3624/10459/84101/332/51776/6240/11130/4921/891	32
GO:0001736	establishment of planar polarity	10/678	70/16875	0.000460623	0.00441976	0.00336686	9620/7074/6422/8321/166336/2066/57216/144165/22943/2535	10
GO:0007164	establishment of tissue polarity	10/678	70/16875	0.000460623	0.00441976	0.00336686	9620/7074/6422/8321/166336/2066/57216/144165/22943/2535	10
GO:0090307	mitotic spindle assembly	10/678	70/16875	0.000460623	0.00441976	0.00336686	22974/24137/991/4605/9493/144165/5347/9055/3833/332	10
GO:0044772	mitotic cell cycle phase transition	33/678	441/16875	0.000469197	0.00449303	0.00342267	9510/9314/1543/2255/2305/991/1063/51514/6241/1062/128239/2273/10403/815/1869/5347/995/79915/701/11170/3624/10459/58480/84101/332/131405/1033/51776/899/6240/11130/4921/891	33
GO:0001706	endoderm formation	9/678	58/16875	0.000472177	0.0044946	0.00342386	4318/2627/3679/57057/5460/22943/3624/1301/2335	9
GO:0046579	positive regulation of Ras protein signal transduction	9/678	58/16875	0.000472177	0.0044946	0.00342386	4853/1281/2255/79933/23263/1435/9170/10276/137735	9
GO:2000630	positive regulation of miRNA metabolic process	9/678	58/16875	0.000472177	0.0044946	0.00342386	4091/2353/9314/4804/93649/4088/7042/1958/657	9
GO:0086010	membrane depolarization during action potential	6/678	26/16875	0.0004755	0.00451725	0.00344112	6546/6331/10021/3757/288/783	6
GO:1904707	positive regulation of vascular associated smooth muscle cell proliferation	7/678	36/16875	0.000494138	0.00467576	0.00356187	9510/4318/5031/3488/2263/657/4921	7
GO:1990776	response to angiotensin	7/678	36/16875	0.000494138	0.00467576	0.00356187	88/1281/760/815/3624/183/4921	7
GO:0001838	embryonic epithelial tube formation	14/678	125/16875	0.000498003	0.00470303	0.00358264	9620/6422/26585/653/6495/8321/57216/144165/7042/57167/9421/131405/79191/2535	14
GO:0044784	metaphase/anaphase transition of cell cycle	12/678	97/16875	0.000502449	0.00473568	0.00360751	991/1063/1062/10403/5347/701/10459/84101/332/51776/11130/891	12
GO:0048806	genitalia development	8/678	47/16875	0.000511095	0.0048077	0.00366238	6926/2255/653/558/5156/4920/4882/64220	8
GO:0030010	establishment of cell polarity	16/678	155/16875	0.000512792	0.00481421	0.00366733	115701/2195/2255/6366/56288/144165/10403/284217/5347/85440/2258/23616/3764/10615/5590/55083	16
GO:0097306	cellular response to alcohol	12/678	98/16875	0.000552084	0.0051577	0.003929	1545/2353/6446/6422/5031/5732/19/5888/6338/3624/111/3371	12
GO:0035296	regulation of tube diameter	15/678	141/16875	0.000552611	0.0051577	0.003929	846/348/5023/6546/2702/1373/624/2296/1909/2982/59/6338/3764/4922/183	15
GO:0097746	blood vessel diameter maintenance	15/678	141/16875	0.000552611	0.0051577	0.003929	846/348/5023/6546/2702/1373/624/2296/1909/2982/59/6338/3764/4922/183	15
GO:0046661	male sex differentiation	17/678	172/16875	0.000574933	0.00535561	0.00407975	1545/3148/6926/6422/2627/2255/2626/653/5156/4920/2241/7042/2674/657/3624/6240/6382	17
GO:0019932	second-messenger-mediated signaling	25/678	304/16875	0.00058324	0.00542243	0.00413066	348/5159/6262/7412/5350/6546/1756/51778/10846/5156/3270/6401/5140/576/2977/2982/2829/5139/695/3764/1524/183/5443/187/29995	25
GO:0086091	regulation of heart rate by cardiac conduction	7/678	37/16875	0.000588578	0.00546081	0.00415989	29119/6331/1832/10021/3757/783/5318	7
GO:0010880	regulation of release of sequestered calcium ion into cytosol by sarcoplasmic reticulum	6/678	27/16875	0.000590789	0.00546081	0.00415989	6262/5350/6546/1756/3270/10345	6
GO:1904738	vascular associated smooth muscle cell migration	6/678	27/16875	0.000590789	0.00546081	0.00415989	9510/93649/3488/7168/85440/4921	6
GO:0061756	leukocyte adhesion to vascular endothelial cell	8/678	48/16875	0.000592048	0.0054619	0.00416073	7412/9314/6387/6366/6401/4192/1524/119	8
GO:0035150	regulation of tube size	15/678	142/16875	0.000595517	0.00548334	0.00417706	846/348/5023/6546/2702/1373/624/2296/1909/2982/59/6338/3764/4922/183	15
GO:2000177	regulation of neural precursor cell proliferation	12/678	99/16875	0.000605776	0.00556709	0.00424086	1462/5764/2016/5629/1950/1404/4192/55679/7832/176/1524/131405	12
GO:0031214	biomineral tissue development	17/678	173/16875	0.000614379	0.00563534	0.00429285	2201/1277/6546/1278/26585/23493/5764/4920/144165/4088/2263/5745/4488/657/91461/4054/4921	17
GO:0048145	regulation of fibroblast proliferation	11/678	86/16875	0.000640688	0.00585422	0.00445959	6422/4804/57124/2255/5156/3690/1869/2335/183/4921/891	11
GO:1901879	regulation of protein depolymerization	11/678	86/16875	0.000640688	0.00585422	0.00445959	88/6710/22974/9037/89795/7111/442721/2258/56203/23616/119	11
GO:0034765	regulation of monoatomic ion transmembrane transport	32/678	431/16875	0.000649637	0.00592469	0.00451327	88/53826/4318/6262/5023/482/5350/6546/1756/5031/6331/7070/3270/10021/2273/10345/3757/348980/1909/3690/288/5649/2258/931/65268/3764/90134/783/187/3746/81671/8645	32
GO:0051256	mitotic spindle midzone assembly	4/678	11/16875	0.000679859	0.00611407	0.00465753	24137/9493/9055/332	4
GO:0060601	lateral sprouting from an epithelium	4/678	11/16875	0.000679859	0.00611407	0.00465753	9620/23213/2255/2263	4
GO:0061314	Notch signaling involved in heart development	4/678	11/16875	0.000679859	0.00611407	0.00465753	4853/23493/26508/182	4
GO:0072497	mesenchymal stem cell differentiation	4/678	11/16875	0.000679859	0.00611407	0.00465753	8321/5156/55553/4054	4
GO:0086067	AV node cell to bundle of His cell communication	4/678	11/16875	0.000679859	0.00611407	0.00465753	6262/2702/6331/783	4
GO:1901844	regulation of cell communication by electrical coupling involved in cardiac conduction	4/678	11/16875	0.000679859	0.00611407	0.00465753	3270/10345/6910/79191	4
GO:1905208	negative regulation of cardiocyte differentiation	4/678	11/16875	0.000679859	0.00611407	0.00465753	23493/144165/55553/22943	4
GO:0050804	modulation of chemical synaptic transmission	34/678	469/16875	0.000680618	0.00611407	0.00465753	3908/348/2892/5023/1009/9162/4804/760/5327/991/2550/80863/5764/66000/1129/4920/22943/57596/57537/815/2982/5789/5649/23025/11170/9627/9783/152330/2901/1524/54899/5579/27091/5590	34
GO:0035987	endodermal cell differentiation	8/678	49/16875	0.000683049	0.00612442	0.00466542	4318/2627/3679/5460/22943/3624/1301/2335	8
GO:0007052	mitotic spindle organization	14/678	129/16875	0.000684701	0.00612775	0.00466795	22974/24137/991/4605/1062/9493/144165/10403/5347/9055/3833/84722/332/891	14
GO:0045823	positive regulation of heart contraction	7/678	38/16875	0.000696805	0.00622444	0.00474161	6262/23493/7168/3270/7042/79924/1482	7
GO:0099177	regulation of trans-synaptic signaling	34/678	470/16875	0.000706444	0.00629525	0.00479555	3908/348/2892/5023/1009/9162/4804/760/5327/991/2550/80863/5764/66000/1129/4920/22943/57596/57537/815/2982/5789/5649/23025/11170/9627/9783/152330/2901/1524/54899/5579/27091/5590	34
GO:0000281	mitotic cytokinesis	11/678	87/16875	0.000707361	0.00629525	0.00479555	24137/11113/128239/9493/10112/51203/288/5347/10788/388/332	11
GO:0051098	regulation of binding	22/678	257/16875	0.000718439	0.00638198	0.00486162	165904/348/4318/3148/9464/25805/7074/5350/23493/489/55355/2296/22943/1869/5347/1950/4488/10459/9421/4188/119/51176	22
GO:1905818	regulation of chromosome separation	10/678	74/16875	0.000722439	0.00639907	0.00487464	991/1063/10403/5347/701/10459/84101/332/11130/891	10
GO:1901990	regulation of mitotic cell cycle phase transition	26/678	326/16875	0.000723037	0.00639907	0.00487464	9510/9314/1543/2255/991/1063/51514/6241/1062/2273/10403/1869/5347/995/79915/701/11170/3624/10459/84101/332/51776/6240/11130/4921/891	26
GO:0008544	epidermis development	29/678	380/16875	0.000744836	0.00656414	0.00500038	10628/10413/9314/1475/4804/8796/2627/2255/4664/9935/23493/3488/1832/10855/5357/4038/2296/4647/353133/7042/2263/22943/4488/23022/3624/55504/182/79987/5453	29
GO:0010881	regulation of cardiac muscle contraction by regulation of the release of sequestered calcium ion	5/678	19/16875	0.000749913	0.00656414	0.00500038	6262/5350/6546/1756/3270	5
GO:0030540	female genitalia development	5/678	19/16875	0.000749913	0.00656414	0.00500038	6926/2255/558/4882/64220	5
GO:0060602	branch elongation of an epithelium	5/678	19/16875	0.000749913	0.00656414	0.00500038	10413/2255/6495/2263/3371	5
GO:0061298	retina vasculature development in camera-type eye	5/678	19/16875	0.000749913	0.00656414	0.00500038	5159/1545/5156/4041/284217	5
GO:1902307	positive regulation of sodium ion transmembrane transport	5/678	19/16875	0.000749913	0.00656414	0.00500038	482/1756/288/2258/65268	5
GO:0051928	positive regulation of calcium ion transport	13/678	116/16875	0.000777009	0.0067889	0.0051716	846/5159/6262/5023/6387/5031/7070/10345/815/931/783/187/81671	13
GO:0035924	cellular response to vascular endothelial growth factor stimulus	9/678	62/16875	0.000779996	0.00680259	0.00518203	5159/7412/11117/81792/5156/2296/8828/9508/3164	9
GO:0048511	rhythmic process	24/678	293/16875	0.00078754	0.0068559	0.00522264	9510/1545/6586/3397/7153/4804/5730/558/51514/5764/7298/5156/5806/5176/3399/7042/5629/1958/4882/4192/3624/90134/3037/771	24
GO:0035282	segmentation	12/678	102/16875	0.000793815	0.00688548	0.00524517	6926/6422/9935/8854/7547/2296/4088/22943/657/8828/79191/51176	12
GO:0150115	cell-substrate junction organization	12/678	102/16875	0.000793815	0.00688548	0.00524517	88/1009/6422/26585/7070/144165/4088/3690/7010/1307/11170/2335	12
GO:0031960	response to corticosteroid	15/678	146/16875	0.000796701	0.00689802	0.00525472	1545/6586/2353/2354/6446/1373/5730/84676/7298/3490/5176/11170/6338/3624/6382	15
GO:0045930	negative regulation of mitotic cell cycle	20/678	226/16875	0.000817433	0.00706475	0.00538173	9314/991/1063/51514/65975/2273/2296/10403/5347/701/11170/3624/10459/7832/84101/332/51776/339479/11130/891	20
GO:1903524	positive regulation of blood circulation	7/678	39/16875	0.000820202	0.0070759	0.00539023	6262/23493/7168/3270/7042/79924/1482	7
GO:1902850	microtubule cytoskeleton organization involved in mitosis	16/678	162/16875	0.000831856	0.00716353	0.00545699	22974/24137/2255/991/4605/1062/9493/144165/10403/51203/5347/9055/3833/84722/332/891	16
GO:0002237	response to molecule of bacterial origin	27/678	347/16875	0.00083793	0.00720289	0.00548696	4318/4091/3148/7412/11009/2353/7133/1543/1373/2255/558/10859/6401/5732/2241/2263/54/19/7128/10417/695/949/1053/3764/1524/4360/3164	27
GO:0010634	positive regulation of epithelial cell migration	15/678	147/16875	0.000855158	0.00733781	0.00558975	4318/9037/2255/3690/7042/7010/5629/8660/1950/8828/949/8613/388/183/3037	15
GO:0046849	bone remodeling	11/678	89/16875	0.000858071	0.00734963	0.00559875	4853/6422/26585/5764/4041/3690/54/5745/7128/4192/4054	11
GO:0090263	positive regulation of canonical Wnt signaling pathway	12/678	103/16875	0.000866414	0.00740784	0.00564309	10413/25805/1277/6422/9037/8796/2255/4088/2263/1950/65268/23500	12
GO:0060037	pharyngeal system development	6/678	29/16875	0.000885419	0.00754339	0.00574635	653/6495/1909/7042/657/1482	6
GO:0060603	mammary gland duct morphogenesis	6/678	29/16875	0.000885419	0.00754339	0.00574635	6926/2255/4041/2263/1435/4488	6
GO:0045216	cell-cell junction organization	19/678	211/16875	0.000887465	0.0075474	0.0057494	1009/8506/2702/4092/1832/56288/84525/144100/4088/2241/7042/1948/6910/55679/183/187/79191/5318/79987	19
GO:0033045	regulation of sister chromatid segregation	12/678	104/16875	0.000944465	0.00801791	0.00610782	991/1063/1062/10403/5347/701/10459/84101/332/51776/11130/891	12
GO:0060973	cell migration involved in heart development	5/678	20/16875	0.000967098	0.00816611	0.00622072	5159/9464/23767/1909/6910	5
GO:0086012	membrane depolarization during cardiac muscle cell action potential	5/678	20/16875	0.000967098	0.00816611	0.00622072	6546/6331/10021/288/783	5
GO:0000022	mitotic spindle elongation	4/678	12/16875	0.000987506	0.00816611	0.00622072	24137/9493/9055/332	4
GO:0003163	sinoatrial node development	4/678	12/16875	0.000987506	0.00816611	0.00622072	6926/2627/10021/6910	4
GO:0010936	negative regulation of macrophage cytokine production	4/678	12/16875	0.000987506	0.00816611	0.00622072	558/7042/54/8288	4
GO:0014733	regulation of skeletal muscle adaptation	4/678	12/16875	0.000987506	0.00816611	0.00622072	7135/4625/7134/3488	4
GO:0060379	cardiac muscle cell myoblast differentiation	4/678	12/16875	0.000987506	0.00816611	0.00622072	26585/93649/6909/144165	4
GO:0060707	trophoblast giant cell differentiation	4/678	12/16875	0.000987506	0.00816611	0.00622072	10733/9421/4188/79733	4
GO:0060788	ectodermal placode formation	4/678	12/16875	0.000987506	0.00816611	0.00622072	6926/6495/6909/5629	4
GO:0071697	ectodermal placode morphogenesis	4/678	12/16875	0.000987506	0.00816611	0.00622072	6926/6495/6909/5629	4
GO:0097048	dendritic cell apoptotic process	4/678	12/16875	0.000987506	0.00816611	0.00622072	6387/6366/558/10859	4
GO:0098911	regulation of ventricular cardiac muscle cell action potential	4/678	12/16875	0.000987506	0.00816611	0.00622072	6262/29119/1832/5318	4
GO:1900272	negative regulation of long-term synaptic potentiation	4/678	12/16875	0.000987506	0.00816611	0.00622072	348/5764/11170/1524	4
GO:2000668	regulation of dendritic cell apoptotic process	4/678	12/16875	0.000987506	0.00816611	0.00622072	6387/6366/558/10859	4
GO:2001046	positive regulation of integrin-mediated signaling pathway	4/678	12/16875	0.000987506	0.00816611	0.00622072	3908/2013/284217/55679	4
GO:0030178	negative regulation of Wnt signaling pathway	16/678	165/16875	0.00101318	0.00836394	0.00637142	348/115701/6422/26585/8321/4038/144165/22943/1958/6425/4192/80319/10459/1482/219287/4188	16
GO:0060688	regulation of morphogenesis of a branching structure	8/678	52/16875	0.00102547	0.00845089	0.00643766	6422/26585/23213/2255/6495/2263/4192/183	8
GO:0046660	female sex differentiation	13/678	120/16875	0.00106872	0.00879212	0.0066976	9510/6586/6926/6422/2255/558/5156/5806/2296/4882/3624/64220/11144	13
GO:0110053	regulation of actin filament organization	22/678	265/16875	0.00107587	0.00883578	0.00673086	88/6710/6387/6422/11346/9037/10178/6366/79933/171024/5058/7168/2006/4088/2241/7111/442721/56203/23616/23500/11135/119	22
GO:0051961	negative regulation of nervous system development	15/678	151/16875	0.00112668	0.00923724	0.00703668	56920/9037/5783/7070/5764/10371/4038/5629/22943/80031/54437/2258/657/7832/23500	15
GO:0140747	regulation of ncRNA transcription	11/678	92/16875	0.00113325	0.00927523	0.00706562	4091/2353/9314/4804/2627/93649/4088/5460/7042/1958/657	11
GO:0007266	Rho protein signal transduction	14/678	136/16875	0.00115401	0.0094165	0.00717323	348/1281/9620/1278/4804/79933/19/23263/9170/388/10276/58480/11135/137735	14
GO:0001952	regulation of cell-matrix adhesion	13/678	121/16875	0.00115445	0.0094165	0.00717323	2013/6422/26585/6366/7070/4088/3690/7010/1307/1435/11170/182/5590	13
GO:0030834	regulation of actin filament depolymerization	8/678	53/16875	0.00116602	0.0094947	0.00723281	88/6710/9037/7111/442721/56203/23616/119	8
GO:0008064	regulation of actin polymerization or depolymerization	15/678	152/16875	0.0012049	0.00979465	0.0074613	88/6710/6387/9037/10178/6366/2006/2241/7111/442721/56203/23616/23500/11135/119	15
GO:0051279	regulation of release of sequestered calcium ion into cytosol	10/678	79/16875	0.00121082	0.00982613	0.00748528	6262/5350/6546/1756/5031/7070/3270/10345/3690/187	10
GO:0099010	modification of postsynaptic structure	5/678	21/16875	0.00122774	0.00994657	0.00757703	6710/7074/11346/83992/388	5
GO:0045669	positive regulation of osteoblast differentiation	9/678	66/16875	0.00123438	0.00998349	0.00760515	2201/10413/255743/4041/222663/4488/657/182/4921	9
GO:0001942	hair follicle development	11/678	93/16875	0.0012397	0.0100096	0.00762506	4804/2255/3488/10855/4038/7042/2263/22943/4488/3624/55504	11
GO:0001958	endochondral ossification	6/678	31/16875	0.00128186	0.0102979	0.00784465	1277/1305/4664/2296/7010/4882	6
GO:0036075	replacement ossification	6/678	31/16875	0.00128186	0.0102979	0.00784465	1277/1305/4664/2296/7010/4882	6
GO:0060325	face morphogenesis	6/678	31/16875	0.00128186	0.0102979	0.00784465	1277/5156/144165/22943/64220/51176	6
GO:0032964	collagen biosynthetic process	7/678	42/16875	0.00129628	0.0103963	0.00791962	1277/11117/861/3624/9508/5118/4921	7
GO:0030308	negative regulation of cell growth	17/678	185/16875	0.0013007	0.0104143	0.00793333	1410/6586/4633/6422/56920/9037/26585/10371/2273/4088/684/7042/80031/54437/2258/3624/84722	17
GO:1901989	positive regulation of cell cycle phase transition	12/678	108/16875	0.00131763	0.0105322	0.00802318	9510/1543/2255/991/51514/6241/6909/995/79915/6240/4921/891	12
GO:0048008	platelet-derived growth factor receptor signaling pathway	8/678	54/16875	0.0013215	0.0105455	0.00803331	10628/5159/1464/5327/93649/5156/2241/3690	8
GO:0002028	regulation of sodium ion transport	10/678	80/16875	0.00133508	0.0106362	0.00810239	53826/482/1756/6331/288/2258/65268/1482/5318/79570	10
GO:0001656	metanephros development	11/678	94/16875	0.00135424	0.0107531	0.00819141	8516/5159/10413/26585/2255/6495/5156/3399/1958/79191/55083	11
GO:2001251	negative regulation of chromosome organization	11/678	94/16875	0.00135424	0.0107531	0.00819141	7153/991/1063/10403/5347/701/10459/84101/332/11130/891	11
GO:0071300	cellular response to retinoic acid	9/678	67/16875	0.00137615	0.0109071	0.00830875	10413/9464/1277/8854/5176/2263/19/3371/339479	9
GO:0034616	response to laminar fluid shear stress	4/678	13/16875	0.00138131	0.0109071	0.00830875	4091/9314/4092/19	4
GO:2000678	negative regulation of transcription regulatory region DNA binding	4/678	13/16875	0.00138131	0.0109071	0.00830875	23493/4488/10459/9421	4
GO:0070482	response to oxygen levels	25/678	323/16875	0.00138275	0.0109071	0.00830875	1410/846/6262/7412/2353/1277/1543/6387/6422/2627/5327/9124/93649/4088/1909/7042/7010/2263/2977/1958/2982/4151/18/3764/4921	25
GO:1901988	negative regulation of cell cycle phase transition	21/678	253/16875	0.00138607	0.0109153	0.00831497	9314/991/1063/51514/65975/2273/10403/5629/8318/1869/5347/701/11170/5888/3624/10459/84101/332/51776/11130/891	21
GO:0045926	negative regulation of growth	20/678	237/16875	0.00146284	0.0114969	0.008758	1410/6586/4633/6422/56920/9037/26585/9518/3488/10371/2273/4088/684/7042/6910/80031/54437/2258/3624/84722	20
GO:0030832	regulation of actin filament length	15/678	155/16875	0.00146748	0.0114969	0.008758	88/6710/6387/9037/10178/6366/2006/2241/7111/442721/56203/23616/23500/11135/119	15
GO:0048661	positive regulation of smooth muscle cell proliferation	10/678	81/16875	0.00146952	0.0114969	0.008758	9510/5159/4318/5031/3488/3690/2263/657/4854/4921	10
GO:0051304	chromosome separation	10/678	81/16875	0.00146952	0.0114969	0.008758	991/1063/10403/5347/701/10459/84101/332/11130/891	10
GO:0007044	cell-substrate junction assembly	11/678	95/16875	0.00147732	0.011539	0.0087901	88/1009/6422/26585/7070/4088/3690/7010/1307/11170/2335	11
GO:0014743	regulation of muscle hypertrophy	8/678	55/16875	0.00149302	0.0116426	0.00886903	9464/7133/84676/3488/4088/90523/183/29995	8
GO:0014808	release of sequestered calcium ion into cytosol by sarcoplasmic reticulum	6/678	32/16875	0.00152481	0.0118327	0.00901384	6262/5350/6546/1756/3270/10345	6
GO:0060914	heart formation	6/678	32/16875	0.00152481	0.0118327	0.00901384	9464/2013/6495/22943/6910/657	6
GO:1904385	cellular response to angiotensin	6/678	32/16875	0.00152481	0.0118327	0.00901384	88/760/815/3624/183/4921	6
GO:0071636	positive regulation of transforming growth factor beta production	5/678	22/16875	0.00153685	0.0119069	0.00907034	2627/4088/657/183/4345	5
GO:0009410	response to xenobiotic stimulus	30/678	418/16875	0.00160762	0.012369	0.00942233	10628/1545/2353/2354/1277/1393/1543/6422/1373/2627/2626/1063/8321/7298/10/2016/3757/144165/29785/3690/19/3033/1869/18/5139/2944/6338/3764/3746/5579	30
GO:0009798	axis specification	11/678	96/16875	0.00160941	0.012369	0.00942233	4091/4853/6926/6422/2255/23493/7547/144165/657/80319/4188	11
GO:0021675	nerve development	11/678	96/16875	0.00160941	0.012369	0.00942233	7412/4804/23213/6495/9935/10371/1909/4882/8828/1258/3746	11
GO:0022404	molting cycle process	11/678	96/16875	0.00160941	0.012369	0.00942233	4804/2255/3488/10855/4038/7042/2263/22943/4488/3624/55504	11
GO:0022405	hair cycle process	11/678	96/16875	0.00160941	0.012369	0.00942233	4804/2255/3488/10855/4038/7042/2263/22943/4488/3624/55504	11
GO:0051924	regulation of calcium ion transport	20/678	239/16875	0.00161784	0.0124138	0.0094565	846/5159/6262/5023/6387/5350/6546/1756/5031/7070/10859/3270/10345/3690/815/1950/931/783/187/81671	20
GO:0010463	mesenchymal cell proliferation	7/678	44/16875	0.0017179	0.0131395	0.0100093	9464/6495/4041/6909/2263/8660/657	7
GO:0010837	regulation of keratinocyte proliferation	7/678	44/16875	0.0017179	0.0131395	0.0100093	10413/4853/2255/2263/1948/4192/3037	7
GO:0051056	regulation of small GTPase mediated signal transduction	23/678	293/16875	0.0017602	0.0134415	0.0102394	348/4853/1281/7074/9901/2255/84033/2305/79933/23108/440073/7042/153478/19/23263/8437/5649/1435/9170/10276/58480/23616/137735	23
GO:0051153	regulation of striated muscle cell differentiation	10/678	83/16875	0.0017714	0.0135055	0.0102882	150572/93649/84525/55553/1948/5629/22943/56203/1482/493829	10
GO:0050920	regulation of chemotaxis	19/678	224/16875	0.00179181	0.0136394	0.0103901	846/5159/7074/6387/56920/9037/26585/2255/6366/5764/10371/5156/4088/1948/80031/54437/1435/4192/1524	19
GO:0098773	skin epidermis development	13/678	127/16875	0.00179801	0.0136463	0.0103954	9314/4804/2627/2255/3488/10855/4038/7042/2263/22943/4488/3624/55504	13
GO:0035025	positive regulation of Rho protein signal transduction	6/678	33/16875	0.00180126	0.0136463	0.0103954	1281/79933/23263/9170/10276/137735	6
GO:1903514	release of sequestered calcium ion into cytosol by endoplasmic reticulum	6/678	33/16875	0.00180126	0.0136463	0.0103954	6262/5350/6546/1756/3270/10345	6
GO:0000075	cell cycle checkpoint signaling	17/678	191/16875	0.00183716	0.0138962	0.0105858	991/1063/51514/65975/10403/5629/8318/1869/5347/701/5888/10459/84101/332/51776/11130/891	17
GO:0003222	ventricular trabecula myocardium morphogenesis	4/678	14/16875	0.00187278	0.0139671	0.0106398	23493/7042/657/1482	4
GO:0010838	positive regulation of keratinocyte proliferation	4/678	14/16875	0.00187278	0.0139671	0.0106398	4853/2255/4192/3037	4
GO:0033189	response to vitamin A	4/678	14/16875	0.00187278	0.0139671	0.0106398	1543/2626/8854/7298	4
GO:0051231	spindle elongation	4/678	14/16875	0.00187278	0.0139671	0.0106398	24137/9493/9055/332	4
GO:0051255	spindle midzone assembly	4/678	14/16875	0.00187278	0.0139671	0.0106398	24137/9493/9055/332	4
GO:0055012	ventricular cardiac muscle cell differentiation	4/678	14/16875	0.00187278	0.0139671	0.0106398	93649/23493/5629/1482	4
GO:0055057	neuroblast division	4/678	14/16875	0.00187278	0.0139671	0.0106398	2263/85440/2258/51176	4
GO:0071696	ectodermal placode development	4/678	14/16875	0.00187278	0.0139671	0.0106398	6926/6495/6909/5629	4
GO:1904754	positive regulation of vascular associated smooth muscle cell migration	4/678	14/16875	0.00187278	0.0139671	0.0106398	9510/3488/85440/4921	4
GO:0061035	regulation of cartilage development	9/678	70/16875	0.00188165	0.0140114	0.0106735	81792/26585/4092/4088/55553/4094/4192/91461/4054	9
GO:0030514	negative regulation of BMP signaling pathway	8/678	57/16875	0.0018888	0.0140396	0.010695	4091/25805/6422/26585/8321/4092/22943/168667	8
GO:0010882	regulation of cardiac muscle contraction by calcium ion signaling	5/678	23/16875	0.00189957	0.0140396	0.010695	6262/5350/6546/1756/3270	5
GO:0014912	negative regulation of smooth muscle cell migration	5/678	23/16875	0.00189957	0.0140396	0.010695	93649/3488/7168/80031/657	5
GO:0021542	dentate gyrus development	5/678	23/16875	0.00189957	0.0140396	0.010695	66000/5629/4192/7832/51176	5
GO:0032535	regulation of cellular component size	27/678	367/16875	0.0019001	0.0140396	0.010695	88/348/6710/5865/6387/56920/9037/10178/6366/10371/5357/128239/4897/2006/23108/2241/80031/7111/442721/54437/2258/56203/2335/23616/23500/11135/119	27
GO:0010948	negative regulation of cell cycle process	23/678	295/16875	0.0019218	0.0141781	0.0108005	9314/991/1063/51514/65975/2273/10403/5629/8318/1869/5347/701/11170/5888/3624/10459/84101/332/51776/899/11130/79733/891	23
GO:0001974	blood vessel remodeling	7/678	45/16875	0.0019651	0.014453	0.0110099	2255/558/2296/1909/4882/183/182	7
GO:0042311	vasodilation	7/678	45/16875	0.0019651	0.014453	0.0110099	846/348/2702/1373/624/2982/3764	7
GO:0007219	Notch signaling pathway	16/678	176/16875	0.00199074	0.0146191	0.0111364	8788/10413/4853/5350/1903/2255/6495/23493/6909/2296/7042/56892/26508/5224/4854/182	16
GO:0023061	signal release	33/678	481/16875	0.00201503	0.0147748	0.011255	8425/846/5023/6926/1393/7074/6387/6422/2550/10859/4041/22895/19/815/3033/8660/18/23025/695/9627/3624/91608/111/9783/3764/143425/2901/183/5443/5579/90019/3164/8825	33
GO:0032963	collagen metabolic process	11/678	99/16875	0.00206469	0.0151158	0.0115148	4318/4239/1277/11117/1278/9902/861/3624/9508/5118/4921	11
GO:0051983	regulation of chromosome segregation	13/678	129/16875	0.00206921	0.0151257	0.0115224	991/1063/1062/10403/5347/4288/701/10459/84101/332/51776/11130/891	13
GO:0035914	skeletal muscle cell differentiation	9/678	71/16875	0.00207971	0.0151698	0.0115559	150572/2353/6495/93649/51676/1958/26508/7832/3164	9
GO:0010975	regulation of neuron projection development	31/678	444/16875	0.00208157	0.0151698	0.0115559	120114/348/9314/7074/482/6387/6422/56920/9037/2049/653/8321/7070/5764/10371/5058/4920/4897/4038/5176/1948/22943/4756/80031/5789/54437/5649/2258/4192/2335/4921	31
GO:0048841	regulation of axon extension involved in axon guidance	6/678	34/16875	0.00211408	0.0153003	0.0116554	6387/56920/9037/10371/80031/54437	6
GO:0050901	leukocyte tethering or rolling	6/678	34/16875	0.00211408	0.0153003	0.0116554	7412/6387/6366/6401/1524/119	6
GO:0008347	glial cell migration	8/678	58/16875	0.00211546	0.0153003	0.0116554	1281/1464/7074/482/7042/5649/1435/1524	8
GO:0030042	actin filament depolymerization	8/678	58/16875	0.00211546	0.0153003	0.0116554	88/6710/9037/7111/442721/56203/23616/119	8
GO:1904036	negative regulation of epithelial cell apoptotic process	8/678	58/16875	0.00211546	0.0153003	0.0116554	10413/9464/9037/3690/7010/7128/4192/1482	8
GO:0001666	response to hypoxia	22/678	280/16875	0.00216706	0.0156131	0.0118936	1410/846/6262/7412/2353/1543/6387/6422/2627/5327/9124/93649/4088/1909/7042/7010/2263/1958/4151/18/3764/4921	22
GO:0008154	actin polymerization or depolymerization	17/678	194/16875	0.00216849	0.0156131	0.0118936	88/6710/6387/9037/10178/6366/55740/2006/2241/7111/442721/11170/56203/23616/23500/11135/119	17
GO:0045664	regulation of neuron differentiation	17/678	194/16875	0.00216849	0.0156131	0.0118936	7074/6387/6422/6495/23493/4211/4897/5629/22943/26508/5649/4854/1482/152330/79191/339479/182	17
GO:0030879	mammary gland development	13/678	130/16875	0.00221693	0.015914	0.0121229	6926/2255/3488/4041/128239/6909/2066/2263/8660/1950/1435/4488/51176	13
GO:1904019	epithelial cell apoptotic process	13/678	130/16875	0.00221693	0.015914	0.0121229	6262/10413/9464/9037/57124/1909/3690/7010/1869/7128/4192/1482/51176	13
GO:0034446	substrate adhesion-dependent cell spreading	11/678	100/16875	0.00223783	0.0159763	0.0121703	8516/2049/558/2241/3690/7010/4192/55679/2335/3037/5318	11
GO:0035272	exocrine system development	7/678	46/16875	0.00223895	0.0159763	0.0121703	3321/3481/2255/2296/7042/2263/284217	7
GO:0055078	sodium ion homeostasis	7/678	46/16875	0.00223895	0.0159763	0.0121703	10699/482/6546/1909/6338/479/183	7
GO:1901976	regulation of cell cycle checkpoint	7/678	46/16875	0.00223895	0.0159763	0.0121703	10403/5629/5888/84101/332/51776/891	7
GO:0051261	protein depolymerization	12/678	115/16875	0.00226066	0.0161072	0.01227	88/6710/22974/9037/89795/7111/146909/442721/2258/56203/23616/119	12
GO:0034103	regulation of tissue remodeling	9/678	72/16875	0.00229404	0.0163208	0.0124327	9464/6422/26585/861/3690/7128/4192/4054/4921	9
GO:0030539	male genitalia development	5/678	24/16875	0.00232112	0.0164889	0.0125608	6926/2255/653/5156/4920	5
GO:0010719	negative regulation of epithelial to mesenchymal transition	6/678	35/16875	0.0024662	0.0173384	0.0132079	6422/653/4092/7042/6910/10459	6
GO:0110110	positive regulation of animal organ morphogenesis	6/678	35/16875	0.0024662	0.0173384	0.0132079	4804/2255/6495/22943/1435/5579	6
GO:0003198	epithelial to mesenchymal transition involved in endocardial cushion formation	4/678	15/16875	0.0024733	0.0173384	0.0132079	23493/7042/26508/4488	4
GO:0038065	collagen-activated signaling pathway	4/678	15/16875	0.0024733	0.0173384	0.0132079	1277/1287/1288/4921	4
GO:0060347	heart trabecula formation	4/678	15/16875	0.0024733	0.0173384	0.0132079	9510/23493/7010/1482	4
GO:0060911	cardiac cell fate commitment	4/678	15/16875	0.0024733	0.0173384	0.0132079	6926/22943/6910/1482	4
GO:0070365	hepatocyte differentiation	4/678	15/16875	0.0024733	0.0173384	0.0132079	1543/1373/5629/79733	4
GO:0071599	otic vesicle development	4/678	15/16875	0.0024733	0.0173384	0.0132079	2255/6495/2263/5629	4
GO:2000651	positive regulation of sodium ion transmembrane transporter activity	4/678	15/16875	0.0024733	0.0173384	0.0132079	1756/288/2258/65268	4
GO:1901992	positive regulation of mitotic cell cycle phase transition	10/678	87/16875	0.00252537	0.0176346	0.0134335	9510/1543/2255/991/51514/6241/995/6240/4921/891	10
GO:0002683	negative regulation of immune system process	33/678	488/16875	0.00253354	0.0176346	0.0134335	1281/11117/6387/6422/2064/26585/55365/28959/6366/653/9935/4092/558/861/7070/10859/3718/684/2241/7042/54/387837/1831/7128/4192/695/8288/3624/2335/1524/4345/79987/11274	33
GO:0090090	negative regulation of canonical Wnt signaling pathway	13/678	132/16875	0.00253843	0.0176346	0.0134335	348/6422/26585/8321/4038/144165/22943/1958/6425/4192/10459/1482/219287	13
GO:0008406	gonad development	19/678	231/16875	0.00254106	0.0176346	0.0134335	9510/1545/3148/6586/6422/2627/2626/5156/5806/2296/2241/7042/2674/4882/3624/10265/6240/6382/11144	19
GO:0035850	epithelial cell differentiation involved in kidney development	7/678	47/16875	0.00254133	0.0176346	0.0134335	4318/10413/4853/26585/1909/59/182	7
GO:0070509	calcium ion import	7/678	47/16875	0.00254133	0.0176346	0.0134335	846/5159/6387/5350/6546/1950/783	7
GO:2001259	positive regulation of cation channel activity	7/678	47/16875	0.00254133	0.0176346	0.0134335	88/5031/10345/1909/288/2258/783	7
GO:0043534	blood vessel endothelial cell migration	12/678	117/16875	0.00261345	0.0181088	0.0137948	348/1545/3397/5547/2013/9314/26585/8503/1948/949/23616/3164	12
GO:0051148	negative regulation of muscle cell differentiation	8/678	60/16875	0.00263259	0.0181888	0.0138557	3481/93649/23493/55553/22943/657/1482/493829	8
GO:0051785	positive regulation of nuclear division	8/678	60/16875	0.00263259	0.0181888	0.0138557	5159/3481/991/4041/51203/4882/1950/4488	8
GO:0046578	regulation of Ras protein signal transduction	16/678	181/16875	0.00264498	0.0182481	0.0139009	348/4853/1281/2255/2305/79933/440073/7042/19/23263/8437/1435/9170/10276/23616/137735	16
GO:0002718	regulation of cytokine production involved in immune response	12/678	118/16875	0.00280594	0.0192809	0.0146877	7133/4092/558/10859/3718/684/7042/54/10417/695/8288/5590	12
GO:0002053	positive regulation of mesenchymal cell proliferation	5/678	25/16875	0.00280677	0.0192809	0.0146877	6495/4041/2263/8660/657	5
GO:0014829	vascular associated smooth muscle contraction	5/678	25/16875	0.00280677	0.0192809	0.0146877	5023/6546/1909/59/6338	5
GO:0006874	intracellular calcium ion homeostasis	23/678	304/16875	0.00281471	0.0193078	0.0147081	846/348/6262/5023/6387/5350/6546/1756/6366/5031/7070/3270/489/10345/1909/3690/5745/2829/1258/783/187/5579/8048	23
GO:0010573	vascular endothelial growth factor production	6/678	36/16875	0.00286061	0.0195108	0.0148628	1545/23213/2626/10855/57447/9508	6
GO:0010656	negative regulation of muscle cell apoptotic process	6/678	36/16875	0.00286061	0.0195108	0.0148628	9464/2626/93649/23493/4192/1482	6
GO:0010863	positive regulation of phospholipase C activity	6/678	36/16875	0.00286061	0.0195108	0.0148628	5159/5031/5156/6401/1909/9170	6
GO:0071711	basement membrane organization	6/678	36/16875	0.00286061	0.0195108	0.0148628	3908/1281/23768/144165/284217/83872	6
GO:0010518	positive regulation of phospholipase activity	7/678	48/16875	0.00287413	0.0195196	0.0148695	5159/5031/5156/6401/1909/2263/9170	7
GO:0048662	negative regulation of smooth muscle cell proliferation	7/678	48/16875	0.00287413	0.0195196	0.0148695	348/1264/93649/3488/7168/7128/57447	7
GO:2001222	regulation of neuron migration	7/678	48/16875	0.00287413	0.0195196	0.0148695	1281/10371/23768/815/5649/4192/8633	7
GO:0015844	monoamine transport	10/678	89/16875	0.00298855	0.020268	0.0154396	5023/5865/6387/2550/10859/3690/18/143425/5579/90019	10
GO:0007059	chromosome segregation	29/678	417/16875	0.00302162	0.0204633	0.0155884	9232/22974/7273/24137/7153/991/1063/4605/1062/9493/144165/55355/10403/51203/5347/9055/146909/4288/701/3833/84722/10459/84101/332/10615/51776/11130/11144/891	29
GO:0061326	renal tubule development	11/678	104/16875	0.00305196	0.0206395	0.0157226	10413/4853/26585/255743/6495/144165/26508/183/79191/182/55083	11
GO:0051302	regulation of cell division	16/678	184/16875	0.00311684	0.0210485	0.0160342	10628/3481/5764/11113/9493/10112/5460/7042/2263/5347/9055/146909/4192/332/346389/79733	16
GO:0042249	establishment of planar polarity of embryonic epithelium	4/678	16/16875	0.00319393	0.0213882	0.0162929	9620/6422/8321/2535	4
GO:0060033	anatomical structure regression	4/678	16/16875	0.00319393	0.0213882	0.0162929	57124/4041/657/51176	4
GO:0072109	glomerular mesangium development	4/678	16/16875	0.00319393	0.0213882	0.0162929	5159/3690/1958/59	4
GO:2000136	regulation of cell proliferation involved in heart morphogenesis	4/678	16/16875	0.00319393	0.0213882	0.0162929	9464/6926/6495/6910	4
GO:2000345	regulation of hepatocyte proliferation	4/678	16/16875	0.00319393	0.0213882	0.0162929	5764/7128/4192/55679	4
GO:2000725	regulation of cardiac muscle cell differentiation	4/678	16/16875	0.00319393	0.0213882	0.0162929	93649/55553/1948/22943	4
GO:0045137	development of primary sexual characteristics	19/678	236/16875	0.00322409	0.021509	0.016385	9510/1545/3148/6586/6422/2627/2626/5156/5806/2296/2241/7042/2674/4882/3624/10265/6240/6382/11144	19
GO:0002367	cytokine production involved in immune response	12/678	120/16875	0.00322545	0.021509	0.016385	7133/4092/558/10859/3718/684/7042/54/10417/695/8288/5590	12
GO:0072009	nephron epithelium development	12/678	120/16875	0.00322545	0.021509	0.016385	10413/4853/26585/255743/6495/2296/1909/26508/183/79191/182/55083	12
GO:0030857	negative regulation of epithelial cell differentiation	7/678	49/16875	0.00323931	0.0215396	0.0164083	4318/10413/6926/1903/2255/4488/182	7
GO:0071320	cellular response to cAMP	7/678	49/16875	0.00323931	0.0215396	0.0164083	1545/1393/1373/3488/10021/348980/1811	7
GO:0010660	regulation of muscle cell apoptotic process	8/678	62/16875	0.00324354	0.0215396	0.0164083	9464/2627/2626/93649/23493/815/4192/1482	8
GO:0010934	macrophage cytokine production	6/678	37/16875	0.00330036	0.021766	0.0165808	558/10859/7042/54/10417/8288	6
GO:0010935	regulation of macrophage cytokine production	6/678	37/16875	0.00330036	0.021766	0.0165808	558/10859/7042/54/10417/8288	6
GO:0014059	regulation of dopamine secretion	6/678	37/16875	0.00330036	0.021766	0.0165808	6387/2550/18/143425/5579/90019	6
GO:0048730	epidermis morphogenesis	6/678	37/16875	0.00330036	0.021766	0.0165808	9314/4804/2255/3488/7042/2263	6
GO:0060323	head morphogenesis	6/678	37/16875	0.00330036	0.021766	0.0165808	1277/5156/144165/22943/64220/51176	6
GO:0010460	positive regulation of heart rate	5/678	26/16875	0.00336183	0.0220197	0.016774	6262/23493/7168/3270/79924	5
GO:0051894	positive regulation of focal adhesion assembly	5/678	26/16875	0.00336183	0.0220197	0.016774	6422/7070/4088/7010/1307	5
GO:0060384	innervation	5/678	26/16875	0.00336183	0.0220197	0.016774	7412/23213/10371/1909/4882	5
GO:0060740	prostate gland epithelium morphogenesis	5/678	26/16875	0.00336183	0.0220197	0.016774	6422/23213/2255/2263/3371	5
GO:0090218	positive regulation of lipid kinase activity	5/678	26/16875	0.00336183	0.0220197	0.016774	5159/1917/6366/5156/7010	5
GO:0055074	calcium ion homeostasis	24/678	327/16875	0.00340664	0.0222828	0.0169744	846/348/6262/5023/6387/5350/6546/1756/6366/5031/7070/3270/489/10345/1909/3690/5745/2829/4907/1258/783/187/5579/8048	24
GO:0048675	axon extension	12/678	121/16875	0.00345346	0.0225582	0.0171842	348/6586/6387/56920/9037/10371/4897/1909/80031/54437/8828/2335	12
GO:0035270	endocrine system development	13/678	137/16875	0.00351186	0.0229084	0.017451	1545/2627/2255/653/6495/8854/5156/4088/1909/657/4192/1482/64220	13
GO:0021700	developmental maturation	24/678	328/16875	0.00354073	0.0230653	0.0175705	26468/8506/81792/26585/6366/991/8854/558/7298/4897/1909/7042/5745/4882/5649/4488/5139/23025/695/1811/1258/1524/27289/11144	24
GO:0022602	ovulation cycle process	7/678	50/16875	0.00363885	0.0236723	0.0180329	9510/6586/5156/5806/7042/4882/3624	7
GO:0051091	positive regulation of DNA-binding transcription factor activity	19/678	239/16875	0.00370289	0.0240562	0.0183254	55859/8321/93649/219790/4088/2241/815/5649/695/8613/1524/4922/183/137735/5579/4345/4921/2535/5590	19
GO:0010977	negative regulation of neuron projection development	13/678	138/16875	0.00373883	0.0242568	0.0184782	120114/348/56920/9037/7070/10371/4038/1948/22943/4756/80031/54437/2258	13
GO:1900274	regulation of phospholipase C activity	6/678	38/16875	0.00378853	0.024546	0.0186985	5159/5031/5156/6401/1909/9170	6
GO:1902106	negative regulation of leukocyte differentiation	11/678	107/16875	0.00380658	0.0246042	0.0187428	6422/2064/55365/28959/9935/4092/861/10859/3718/4192/3624	11
GO:0060606	tube closure	10/678	92/16875	0.00380779	0.0246042	0.0187428	9620/6422/2255/8321/57216/144165/7042/57167/131405/2535	10
GO:0051149	positive regulation of muscle cell differentiation	8/678	64/16875	0.00395923	0.0255482	0.019462	3908/150572/93649/84525/1948/5629/284217/56203	8
GO:0002076	osteoblast development	4/678	17/16875	0.0040454	0.0258603	0.0196997	4041/4088/5745/4488	4
GO:0038166	angiotensin-activated signaling pathway	4/678	17/16875	0.0040454	0.0258603	0.0196997	88/760/815/183	4
GO:0046068	cGMP metabolic process	4/678	17/16875	0.0040454	0.0258603	0.0196997	10846/2977/2982/4882	4
GO:0061323	cell proliferation involved in heart morphogenesis	4/678	17/16875	0.0040454	0.0258603	0.0196997	9464/6926/6495/6910	4
GO:0086014	atrial cardiac muscle cell action potential	4/678	17/16875	0.0040454	0.0258603	0.0196997	6262/2702/6331/783	4
GO:0086026	atrial cardiac muscle cell to AV node cell signaling	4/678	17/16875	0.0040454	0.0258603	0.0196997	6262/2702/6331/783	4
GO:0086066	atrial cardiac muscle cell to AV node cell communication	4/678	17/16875	0.0040454	0.0258603	0.0196997	6262/2702/6331/783	4
GO:0071695	anatomical structure maturation	20/678	259/16875	0.00409565	0.0261466	0.0199178	26468/81792/26585/6366/8854/558/7298/4897/1909/7042/5745/4882/4488/5139/695/1811/1258/1524/27289/11144	20
GO:0002698	negative regulation of immune effector process	12/678	124/16875	0.0042165	0.0268823	0.0204782	4092/558/10859/3718/684/2241/7042/54/387837/8288/1524/79987	12
GO:0019722	calcium-mediated signaling	17/678	207/16875	0.00423707	0.0269775	0.0205508	5159/6262/7412/5350/6546/1756/51778/5156/3270/6401/576/2829/695/3764/1524/5443/29995	17
GO:0043550	regulation of lipid kinase activity	6/678	39/16875	0.00432822	0.0274266	0.0208928	5159/1917/6366/5156/8503/7010	6
GO:0070296	sarcoplasmic reticulum calcium ion transport	6/678	39/16875	0.00432822	0.0274266	0.0208928	6262/5350/6546/1756/3270/10345	6
GO:0008543	fibroblast growth factor receptor signaling pathway	9/678	79/16875	0.00433051	0.0274266	0.0208928	4804/23213/2255/23768/23767/6909/2263/2591/131405	9
GO:0030500	regulation of bone mineralization	9/678	79/16875	0.00433051	0.0274266	0.0208928	2201/6546/26585/5764/4088/657/91461/4054/4921	9
GO:0036293	response to decreased oxygen levels	22/678	297/16875	0.00441983	0.0279553	0.0212956	1410/846/6262/7412/2353/1543/6387/6422/2627/5327/9124/93649/4088/1909/7042/7010/2263/1958/4151/18/3764/4921	22
GO:0007093	mitotic cell cycle checkpoint signaling	13/678	141/16875	0.00449194	0.0283061	0.0215628	991/1063/51514/65975/10403/5347/701/10459/84101/332/51776/11130/891	13
GO:0051592	response to calcium ion	13/678	141/16875	0.00449194	0.0283061	0.0215628	10628/846/6262/7139/2353/2354/7273/1393/6331/8437/143425/90019/6382	13
GO:0002040	sprouting angiogenesis	12/678	125/16875	0.00449894	0.0283061	0.0215628	9314/4804/9037/26585/8503/7010/1948/168667/187/3164/79733/51176	12
GO:0051384	response to glucocorticoid	12/678	125/16875	0.00449894	0.0283061	0.0215628	1545/6586/2353/2354/1373/5730/84676/7298/3490/5176/11170/6382	12
GO:0010611	regulation of cardiac muscle hypertrophy	7/678	52/16875	0.0045491	0.0285466	0.0217461	9464/7133/84676/4088/90523/183/29995	7
GO:1902692	regulation of neuroblast proliferation	7/678	52/16875	0.0045491	0.0285466	0.0217461	1462/5764/5629/1404/7832/176/1524	7
GO:0007264	small GTPase mediated signal transduction	32/678	488/16875	0.00463158	0.0290262	0.0221114	348/4853/1281/9620/7074/1278/4804/9901/2255/84033/2305/79933/128239/23108/440073/7042/153478/19/23263/8437/5649/1435/85440/9170/6236/388/10276/58480/23616/11135/137735/27289	32
GO:0018149	peptide cross-linking	5/678	28/16875	0.00470139	0.0291206	0.0221833	1281/1475/1832/2335/2162	5
GO:0030325	adrenal gland development	5/678	28/16875	0.00470139	0.0291206	0.0221833	1545/5156/4088/4192/64220	5
GO:0034698	response to gonadotropin	5/678	28/16875	0.00470139	0.0291206	0.0221833	1545/2627/1909/4882/3624	5
GO:0035886	vascular associated smooth muscle cell differentiation	5/678	28/16875	0.00470139	0.0291206	0.0221833	2627/93649/23493/1909/187	5
GO:0048843	negative regulation of axon extension involved in axon guidance	5/678	28/16875	0.00470139	0.0291206	0.0221833	56920/9037/10371/80031/54437	5
GO:0060055	angiogenesis involved in wound healing	5/678	28/16875	0.00470139	0.0291206	0.0221833	5547/10855/3690/4882/7128	5
GO:0060512	prostate gland morphogenesis	5/678	28/16875	0.00470139	0.0291206	0.0221833	6422/23213/2255/2263/3371	5
GO:0099563	modification of synaptic structure	5/678	28/16875	0.00470139	0.0291206	0.0221833	6710/7074/11346/83992/388	5
GO:1903055	positive regulation of extracellular matrix organization	5/678	28/16875	0.00470139	0.0291206	0.0221833	11117/861/4088/10459/4921	5
GO:0007422	peripheral nervous system development	9/678	80/16875	0.00471021	0.0291376	0.0221962	3908/9464/8506/2064/4664/861/56288/576/5453	9
GO:0007269	neurotransmitter secretion	13/678	142/16875	0.00476851	0.0293844	0.0223842	5023/22895/815/23025/9627/9783/3764/143425/2901/5579/90019/3164/8825	13
GO:0034614	cellular response to reactive oxygen species	13/678	142/16875	0.00476851	0.0293844	0.0223842	4318/1545/2353/558/7168/5156/2241/2861/7128/695/388/10276/4921	13
GO:0099643	signal release from synapse	13/678	142/16875	0.00476851	0.0293844	0.0223842	5023/22895/815/23025/9627/9783/3764/143425/2901/5579/90019/3164/8825	13
GO:0050771	negative regulation of axonogenesis	8/678	66/16875	0.00479098	0.029447	0.0224319	56920/9037/7070/10371/4038/80031/54437/2258	8
GO:0061180	mammary gland epithelium development	8/678	66/16875	0.00479098	0.029447	0.0224319	6926/2255/4041/128239/2066/2263/1435/4488	8
GO:0060041	retina development in camera-type eye	14/678	159/16875	0.0049215	0.0301398	0.0229597	120114/5159/1545/7070/54549/5156/4041/5176/348980/7042/5629/284217/343035/6240	14
GO:0002691	regulation of cellular extravasation	6/678	40/16875	0.00492258	0.0301398	0.0229597	6387/6366/7070/6401/83483/4192	6
GO:2000677	regulation of transcription regulatory region DNA binding	6/678	40/16875	0.00492258	0.0301398	0.0229597	9464/23493/2296/4488/10459/9421	6
GO:0051963	regulation of synapse assembly	11/678	111/16875	0.0050368	0.0306116	0.0233191	2049/5783/6495/8321/23768/23767/84631/22943/5789/8292/158038	11
GO:0038128	ERBB2 signaling pathway	4/678	18/16875	0.005038	0.0306116	0.0233191	2064/5801/2066/1950	4
GO:0060977	coronary vasculature morphogenesis	4/678	18/16875	0.005038	0.0306116	0.0233191	5159/9464/23493/6910	4
GO:0071371	cellular response to gonadotropin stimulus	4/678	18/16875	0.005038	0.0306116	0.0233191	1545/2627/1909/3624	4
GO:1901978	positive regulation of cell cycle checkpoint	4/678	18/16875	0.005038	0.0306116	0.0233191	10403/5629/332/51776	4
GO:1904666	regulation of ubiquitin protein ligase activity	4/678	18/16875	0.005038	0.0306116	0.0233191	991/5347/10459/84101	4
GO:0090101	negative regulation of transmembrane receptor protein serine/threonine kinase signaling pathway	13/678	143/16875	0.00505861	0.0306912	0.0233797	2201/4091/25805/11117/6422/26585/9719/8321/4092/57057/22943/168667/80312	13
GO:0021872	forebrain generation of neurons	7/678	53/16875	0.00506392	0.0306912	0.0233797	26468/2263/5629/8828/3624/2637/51176	7
GO:0007265	Ras protein signal transduction	24/678	338/16875	0.00514333	0.0311331	0.0237164	348/4853/1281/9620/7074/1278/4804/2255/2305/79933/128239/440073/7042/19/23263/8437/1435/9170/388/10276/58480/23616/11135/137735	24
GO:0034109	homotypic cell-cell adhesion	10/678	96/16875	0.00516586	0.03123	0.0237901	11117/29119/1832/5156/3690/288/10398/22915/8613/5318	10
GO:1901991	negative regulation of mitotic cell cycle phase transition	15/678	177/16875	0.00524643	0.0316771	0.0241307	9314/991/1063/51514/2273/10403/5347/701/11170/3624/10459/84101/332/11130/891	15
GO:0001655	urogenital system development	8/678	67/16875	0.005254	0.0316828	0.0241351	6422/23213/2255/2049/5176/2263/3070/3371	8
GO:1903707	negative regulation of hemopoiesis	11/678	112/16875	0.00538876	0.0324545	0.024723	6422/2064/55365/28959/9935/4092/861/10859/3718/4192/3624	11
GO:0048706	embryonic skeletal system development	12/678	128/16875	0.0054381	0.0327106	0.024918	9464/1277/23213/6495/5156/6913/4088/1909/2263/1301/10265/4188	12
GO:0014741	negative regulation of muscle hypertrophy	5/678	29/16875	0.00549638	0.032937	0.0250905	7133/84676/3488/4088/90523	5
GO:0099505	regulation of presynaptic membrane potential	5/678	29/16875	0.00549638	0.032937	0.0250905	2892/2550/3764/2901/3746	5
GO:1901021	positive regulation of calcium ion transmembrane transporter activity	5/678	29/16875	0.00549638	0.032937	0.0250905	6262/5031/10345/783/81671	5
GO:0033273	response to vitamin	9/678	82/16875	0.00554687	0.0331152	0.0252263	846/1277/1543/6422/2626/8854/7298/3371/5579	9
GO:0042310	vasoconstriction	9/678	82/16875	0.00554687	0.0331152	0.0252263	846/5023/6546/2702/624/1909/59/6338/183	9
GO:1904427	positive regulation of calcium ion transmembrane transport	9/678	82/16875	0.00554687	0.0331152	0.0252263	6262/5023/5031/7070/10345/931/783/187/81671	9
GO:0014020	primary neural tube formation	10/678	97/16875	0.00555837	0.0331426	0.0252471	9620/6422/653/8321/57216/144165/7042/57167/131405/2535	10
GO:0014046	dopamine secretion	6/678	41/16875	0.00557473	0.0331575	0.0252585	6387/2550/18/143425/5579/90019	6
GO:1900087	positive regulation of G1/S transition of mitotic cell cycle	6/678	41/16875	0.00557473	0.0331575	0.0252585	9510/1543/2255/6241/6240/4921	6
GO:0060425	lung morphogenesis	7/678	54/16875	0.0056213	0.0333516	0.0254064	10413/9620/2255/6909/2263/284217/3371	7
GO:1902808	positive regulation of cell cycle G1/S phase transition	7/678	54/16875	0.0056213	0.0333516	0.0254064	9510/1543/2255/6241/6909/6240/4921	7
GO:0050768	negative regulation of neurogenesis	13/678	145/16875	0.00568123	0.0336239	0.0256138	56920/9037/7070/5764/10371/4038/5629/80031/54437/2258/657/7832/23500	13
GO:0050921	positive regulation of chemotaxis	13/678	145/16875	0.00568123	0.0336239	0.0256138	846/5159/7074/6387/9037/2255/6366/5764/5156/4088/1435/4192/1524	13
GO:0045444	fat cell differentiation	18/678	231/16875	0.00571615	0.0337888	0.0257394	83643/4091/10413/9314/6422/2255/6495/9935/5156/4041/4088/4882/1869/4151/4488/3764/182/3164	18
GO:0010657	muscle cell apoptotic process	8/678	68/16875	0.00575044	0.0338661	0.0257982	9464/2627/2626/93649/23493/815/4192/1482	8
GO:0019226	transmission of nerve impulse	8/678	68/16875	0.00575044	0.0338661	0.0257982	5023/8506/4897/348980/4882/288/3764/27091	8
GO:0035019	somatic stem cell population maintenance	8/678	68/16875	0.00575044	0.0338661	0.0257982	10413/9314/6422/2255/4041/5460/657/57167	8
GO:0021915	neural tube development	14/678	162/16875	0.00579697	0.0340563	0.0259432	9620/6422/653/8321/8854/57216/144165/7042/5629/26227/57167/131405/2535/2637	14
GO:0048592	eye morphogenesis	14/678	162/16875	0.00579697	0.0340563	0.0259432	120114/2201/4853/2195/7070/4211/54549/4041/6909/348980/4647/5629/182/64220	14
GO:0051225	spindle assembly	12/678	130/16875	0.00614634	0.0360499	0.0274618	22974/24137/991/4605/9493/144165/10403/5347/9055/3833/332/10615	12
GO:0050866	negative regulation of cell activation	17/678	215/16875	0.00617165	0.0360499	0.0274618	348/11117/6422/2064/4092/558/861/10859/5156/3718/2241/7128/4192/695/3624/2335/4345	17
GO:0002523	leukocyte migration involved in inflammatory response	4/678	19/16875	0.00618149	0.0360499	0.0274618	5764/6401/4192/84675	4
GO:0008356	asymmetric cell division	4/678	19/16875	0.00618149	0.0360499	0.0274618	56288/5460/85440/2258	4
GO:0051797	regulation of hair follicle development	4/678	19/16875	0.00618149	0.0360499	0.0274618	4804/10855/7042/4488	4
GO:1903975	regulation of glial cell migration	4/678	19/16875	0.00618149	0.0360499	0.0274618	7074/482/1435/1524	4
GO:0015872	dopamine transport	7/678	55/16875	0.00622334	0.0361248	0.0275189	5865/6387/2550/18/143425/5579/90019	7
GO:0003263	cardioblast proliferation	3/678	10/16875	0.00626979	0.0361248	0.0275189	9464/6495/6910	3
GO:0003264	regulation of cardioblast proliferation	3/678	10/16875	0.00626979	0.0361248	0.0275189	9464/6495/6910	3
GO:0007406	negative regulation of neuroblast proliferation	3/678	10/16875	0.00626979	0.0361248	0.0275189	5764/5629/7832	3
GO:0035907	dorsal aorta development	3/678	10/16875	0.00626979	0.0361248	0.0275189	4804/23493/657	3
GO:0055015	ventricular cardiac muscle cell development	3/678	10/16875	0.00626979	0.0361248	0.0275189	23493/5629/1482	3
GO:0061299	retina vasculature morphogenesis in camera-type eye	3/678	10/16875	0.00626979	0.0361248	0.0275189	1545/4041/284217	3
GO:0062042	regulation of cardiac epithelial to mesenchymal transition	3/678	10/16875	0.00626979	0.0361248	0.0275189	2013/7042/182	3
GO:0071600	otic vesicle morphogenesis	3/678	10/16875	0.00626979	0.0361248	0.0275189	2255/2263/5629	3
GO:2000347	positive regulation of hepatocyte proliferation	3/678	10/16875	0.00626979	0.0361248	0.0275189	5764/7128/4192	3
GO:0071479	cellular response to ionizing radiation	8/678	69/16875	0.00628178	0.0361416	0.0275317	1410/10413/6422/1958/5888/388/10276/51776	8
GO:0001709	cell fate determination	6/678	42/16875	0.0062878	0.0361416	0.0275317	4853/9314/2627/6909/5629/182	6
GO:0001945	lymph vessel development	5/678	30/16875	0.00638173	0.0366376	0.0279095	2296/1948/5629/4882/79987	5
GO:0016525	negative regulation of angiogenesis	10/678	99/16875	0.00641303	0.0367731	0.0280128	9510/11117/9314/23213/5140/5176/2296/7042/7010/576	10
GO:1903169	regulation of calcium ion transmembrane transport	14/678	164/16875	0.00644706	0.0369241	0.0281278	6262/5023/5350/6546/1756/5031/7070/3270/10345/3690/931/783/187/81671	14
GO:0045859	regulation of protein kinase activity	31/678	480/16875	0.00653077	0.0373588	0.0284589	348/5159/2013/22974/7273/6546/2064/10178/6366/93649/7070/5058/4041/1062/3690/7042/56892/5629/22943/1958/5347/1950/995/5649/1435/84722/1033/183/899/4921/891	31
GO:0061640	cytoskeleton-dependent cytokinesis	11/678	115/16875	0.00656222	0.0374939	0.0285618	24137/11113/128239/9493/10112/51203/288/5347/10788/388/332	11
GO:0046777	protein autophosphorylation	16/678	199/16875	0.00663425	0.0378603	0.0288409	5159/2064/26585/2049/5058/5156/2066/65975/2241/7010/2263/815/3645/65268/51776/4921	16
GO:0043433	negative regulation of DNA-binding transcription factor activity	13/678	148/16875	0.00672842	0.038352	0.0292155	1545/3397/9314/4092/3399/5629/26508/7128/6425/10459/9421/4188/4345	13
GO:0009952	anterior/posterior pattern specification	17/678	217/16875	0.00675323	0.0384476	0.0292884	6926/6422/2626/8854/23493/4041/7547/144165/2296/4088/22943/26508/4488/657/7832/2637/51176	17
GO:1901880	negative regulation of protein depolymerization	8/678	70/16875	0.00684954	0.0388287	0.0295787	6710/22974/89795/7111/442721/2258/56203/119	8
GO:0043616	keratinocyte proliferation	7/678	56/16875	0.00687214	0.0388287	0.0295787	10413/4853/2255/2263/1948/4192/3037	7
GO:0048010	vascular endothelial growth factor receptor signaling pathway	7/678	56/16875	0.00687214	0.0388287	0.0295787	11117/23213/2255/558/2296/3690/5579	7
GO:1902305	regulation of sodium ion transmembrane transport	7/678	56/16875	0.00687214	0.0388287	0.0295787	53826/482/1756/6331/288/2258/65268	7
GO:0070167	regulation of biomineral tissue development	10/678	100/16875	0.00687694	0.0388287	0.0295787	2201/6546/26585/23493/5764/4088/657/91461/4054/4921	10
GO:0072080	nephron tubule development	10/678	100/16875	0.00687694	0.0388287	0.0295787	10413/4853/26585/255743/6495/26508/183/79191/182/55083	10
GO:2000181	negative regulation of blood vessel morphogenesis	10/678	100/16875	0.00687694	0.0388287	0.0295787	9510/11117/9314/23213/5140/5176/2296/7042/7010/576	10
GO:0003158	endothelium development	12/678	132/16875	0.00692567	0.0390119	0.0297182	2702/81792/1903/8321/23493/10855/1909/5629/388/11167/182/2535	12
GO:0051209	release of sequestered calcium ion into cytosol	12/678	132/16875	0.00692567	0.0390119	0.0297182	6262/5350/6546/1756/6366/5031/7070/3270/10345/3690/2829/187	12
GO:0071900	regulation of protein serine/threonine kinase activity	20/678	272/16875	0.00699028	0.0392634	0.0299098	348/5159/6546/2064/10178/93649/7070/5058/4041/56892/5629/22943/5347/1950/995/84722/1033/183/899/891	20
GO:0042303	molting cycle	11/678	116/16875	0.00699492	0.0392634	0.0299098	4804/2255/3488/10855/4038/7042/2263/22943/4488/3624/55504	11
GO:0042633	hair cycle	11/678	116/16875	0.00699492	0.0392634	0.0299098	4804/2255/3488/10855/4038/7042/2263/22943/4488/3624/55504	11
GO:0048041	focal adhesion assembly	9/678	85/16875	0.00701175	0.0393118	0.0299466	88/1009/6422/26585/7070/4088/7010/1307/11170	9
GO:0032881	regulation of polysaccharide metabolic process	6/678	43/16875	0.00706492	0.0394712	0.0300681	5507/3481/8660/1950/5443/3037	6
GO:0038084	vascular endothelial growth factor signaling pathway	6/678	43/16875	0.00706492	0.0394712	0.0300681	5159/11117/5156/2296/8828/9508	6
GO:0051155	positive regulation of striated muscle cell differentiation	6/678	43/16875	0.00706492	0.0394712	0.0300681	150572/93649/84525/1948/5629/56203	6
GO:0021537	telencephalon development	20/678	273/16875	0.0072688	0.0405629	0.0308997	26468/285025/1281/482/6387/2049/6331/66000/10371/7547/2066/2016/5629/5649/2258/4192/3624/7832/3746/51176	20
GO:0048593	camera-type eye morphogenesis	12/678	133/16875	0.00734346	0.0407751	0.0310614	120114/4853/2195/7070/4211/54549/4041/6909/348980/5629/182/64220	12
GO:0051283	negative regulation of sequestering of calcium ion	12/678	133/16875	0.00734346	0.0407751	0.0310614	6262/5350/6546/1756/6366/5031/7070/3270/10345/3690/2829/187	12
GO:0019934	cGMP-mediated signaling	5/678	31/16875	0.00736248	0.0407751	0.0310614	348/10846/2977/2982/5139	5
GO:0030878	thyroid gland development	5/678	31/16875	0.00736248	0.0407751	0.0310614	2255/6495/4088/1909/1482	5
GO:0150117	positive regulation of cell-substrate junction organization	5/678	31/16875	0.00736248	0.0407751	0.0310614	6422/7070/4088/7010/1307	5
GO:1904994	regulation of leukocyte adhesion to vascular endothelial cell	5/678	31/16875	0.00736248	0.0407751	0.0310614	9314/6387/6366/6401/4192	5
GO:1901343	negative regulation of vasculature development	10/678	101/16875	0.00736643	0.0407751	0.0310614	9510/11117/9314/23213/5140/5176/2296/7042/7010/576	10
GO:0031099	regeneration	15/678	184/16875	0.00744547	0.041093	0.0313035	10413/9314/6387/2255/2626/558/861/7070/5764/7298/2066/84525/4756/4192/3371	15
GO:0009308	amine metabolic process	11/678	117/16875	0.00744961	0.041093	0.0313035	9464/7412/1543/340562/85300/1909/7042/2861/635/18/9627	11
GO:0051100	negative regulation of binding	11/678	117/16875	0.00744961	0.041093	0.0313035	165904/5350/23493/489/22943/1869/4488/10459/9421/4188/51176	11
GO:0032332	positive regulation of chondrocyte differentiation	4/678	20/16875	0.00748508	0.0411465	0.0313443	4092/4088/55553/91461	4
GO:0032693	negative regulation of interleukin-10 production	4/678	20/16875	0.00748508	0.0411465	0.0313443	10859/3718/695/8288	4
GO:2001044	regulation of integrin-mediated signaling pathway	4/678	20/16875	0.00748508	0.0411465	0.0313443	3908/2013/284217/55679	4
GO:0010232	vascular transport	9/678	86/16875	0.00756055	0.0413747	0.0315181	348/482/6515/23428/489/6508/6542/114134/3764	9
GO:0150104	transport across blood-brain barrier	9/678	86/16875	0.00756055	0.0413747	0.0315181	348/482/6515/23428/489/6508/6542/114134/3764	9
GO:0006940	regulation of smooth muscle contraction	7/678	57/16875	0.00756981	0.0413747	0.0315181	5023/1264/255743/93649/1129/2982/18	7
GO:0061005	cell differentiation involved in kidney development	7/678	57/16875	0.00756981	0.0413747	0.0315181	4318/10413/4853/26585/1909/59/182	7
GO:2000107	negative regulation of leukocyte apoptotic process	7/678	57/16875	0.00756981	0.0413747	0.0315181	6387/6366/558/10859/3718/8660/1831	7
GO:0098739	import across plasma membrane	16/678	202/16875	0.00762361	0.0416212	0.0317059	5023/482/6546/6515/6331/23428/10021/3757/6542/8660/931/6338/3764/479/121260/8645	16
GO:0045860	positive regulation of protein kinase activity	20/678	275/16875	0.00785295	0.04279	0.0325963	5159/2013/22974/2064/10178/6366/5058/1062/3690/7042/56892/5629/22943/1958/1950/5649/1435/84722/183/4921	20
GO:0010595	positive regulation of endothelial cell migration	10/678	102/16875	0.00788241	0.04279	0.0325963	9037/3690/7010/5629/1950/8828/949/8613/388/183	10
GO:1901655	cellular response to ketone	10/678	102/16875	0.00788241	0.04279	0.0325963	1545/2353/6446/6422/5031/5176/5732/6338/111/3371	10
GO:0021879	forebrain neuron differentiation	6/678	44/16875	0.00790919	0.04279	0.0325963	26468/2263/5629/8828/3624/2637	6
GO:0030501	positive regulation of bone mineralization	6/678	44/16875	0.00790919	0.04279	0.0325963	2201/6546/5764/4088/657/91461	6
GO:0045840	positive regulation of mitotic nuclear division	6/678	44/16875	0.00790919	0.04279	0.0325963	5159/3481/991/4041/51203/1950	6
GO:0060390	regulation of SMAD protein signal transduction	6/678	44/16875	0.00790919	0.04279	0.0325963	4091/653/4092/57057/657/3624	6
GO:0060428	lung epithelium development	6/678	44/16875	0.00790919	0.04279	0.0325963	10413/2627/2255/9719/2263/64220	6
GO:0006816	calcium ion transport	28/678	428/16875	0.00800381	0.0432531	0.032949	846/5159/6262/5023/6387/5350/6546/1756/6366/5031/6331/7070/10859/3270/489/10345/1909/3690/815/1950/2829/931/3764/783/187/5579/27091/81671	28
GO:0042246	tissue regeneration	8/678	72/16875	0.00810039	0.0437257	0.033309	10413/2255/2626/861/5764/2066/84525/4192	8
GO:0001505	regulation of neurotransmitter levels	15/678	186/16875	0.00819327	0.0441275	0.0336152	5023/5865/22895/3690/815/23025/9627/9783/3764/143425/2901/5579/90019/3164/8825	15
GO:0031345	negative regulation of cell projection organization	15/678	186/16875	0.00819327	0.0441275	0.0336152	120114/348/10413/56920/9037/6366/7070/10371/4038/1948/22943/4756/80031/54437/2258	15
GO:0051282	regulation of sequestering of calcium ion	12/678	135/16875	0.0082383	0.0443202	0.0337619	6262/5350/6546/1756/6366/5031/7070/3270/10345/3690/2829/187	12
GO:0002011	morphogenesis of an epithelial sheet	7/678	58/16875	0.00831844	0.0444085	0.0338292	4853/653/23767/57057/284217/4488/182	7
GO:0010517	regulation of phospholipase activity	7/678	58/16875	0.00831844	0.0444085	0.0338292	5159/5031/5156/6401/1909/2263/9170	7
GO:0045620	negative regulation of lymphocyte differentiation	7/678	58/16875	0.00831844	0.0444085	0.0338292	6422/2064/4092/861/3718/4192/3624	7
GO:0060193	positive regulation of lipase activity	7/678	58/16875	0.00831844	0.0444085	0.0338292	5159/5031/5156/6401/1909/2263/9170	7
GO:0002158	osteoclast proliferation	3/678	11/16875	0.00836601	0.0444085	0.0338292	26585/1435/7128	3
GO:0006182	cGMP biosynthetic process	3/678	11/16875	0.00836601	0.0444085	0.0338292	2977/2982/4882	3
GO:0030167	proteoglycan catabolic process	3/678	11/16875	0.00836601	0.0444085	0.0338292	81792/10855/695	3
GO:0043951	negative regulation of cAMP-mediated signaling	3/678	11/16875	0.00836601	0.0444085	0.0338292	5140/5139/187	3
GO:0072110	glomerular mesangial cell proliferation	3/678	11/16875	0.00836601	0.0444085	0.0338292	5159/3690/1958	3
GO:0090179	planar cell polarity pathway involved in neural tube closure	3/678	11/16875	0.00836601	0.0444085	0.0338292	6422/8321/2535	3
GO:0098885	modification of postsynaptic actin cytoskeleton	3/678	11/16875	0.00836601	0.0444085	0.0338292	6710/7074/83992	3
GO:1903977	positive regulation of glial cell migration	3/678	11/16875	0.00836601	0.0444085	0.0338292	7074/1435/1524	3
GO:0010464	regulation of mesenchymal cell proliferation	5/678	32/16875	0.00844353	0.0444259	0.0338425	6495/4041/2263/8660/657	5
GO:0010574	regulation of vascular endothelial growth factor production	5/678	32/16875	0.00844353	0.0444259	0.0338425	1545/23213/2626/10855/57447	5
GO:0034405	response to fluid shear stress	5/678	32/16875	0.00844353	0.0444259	0.0338425	4091/9314/4092/19/3037	5
GO:0034694	response to prostaglandin	5/678	32/16875	0.00844353	0.0444259	0.0338425	6422/6366/5031/5732/3371	5
GO:0060795	cell fate commitment involved in formation of primary germ layer	5/678	32/16875	0.00844353	0.0444259	0.0338425	9314/2627/5460/22943/657	5
GO:0061036	positive regulation of cartilage development	5/678	32/16875	0.00844353	0.0444259	0.0338425	4092/4088/55553/4192/91461	5
GO:0090279	regulation of calcium ion import	5/678	32/16875	0.00844353	0.0444259	0.0338425	846/5159/6387/5350/1950	5
GO:1902751	positive regulation of cell cycle G2/M phase transition	5/678	32/16875	0.00844353	0.0444259	0.0338425	51514/995/79915/6240/891	5
GO:0017015	regulation of transforming growth factor beta receptor signaling pathway	12/678	136/16875	0.00871657	0.0458122	0.0348985	8425/8516/2201/4091/25805/11117/9719/255743/93649/4092/4088/80312	12
GO:0001892	embryonic placenta development	9/678	88/16875	0.00875585	0.0459682	0.0350174	3481/653/23493/2263/10733/9421/4188/79733/51176	9
GO:0008037	cell recognition	13/678	153/16875	0.00880865	0.0460716	0.0350961	1462/9037/2049/6366/30835/10584/5806/4897/10417/23022/4978/949/152330	13
GO:0030902	hindbrain development	13/678	153/16875	0.00880865	0.0460716	0.0350961	482/653/6331/9935/8854/2296/5629/1950/18/4192/3746/2637/51176	13
GO:0008038	neuron recognition	6/678	45/16875	0.00882366	0.0460716	0.0350961	9037/2049/4897/23022/4978/152330	6
GO:0048701	embryonic cranial skeleton morphogenesis	6/678	45/16875	0.00882366	0.0460716	0.0350961	6495/5156/6913/4088/2263/10265	6
GO:1990573	potassium ion import across plasma membrane	6/678	45/16875	0.00882366	0.0460716	0.0350961	482/10021/3757/3764/479/8645	6
GO:0007413	axonal fasciculation	4/678	21/16875	0.0089574	0.0462654	0.0352437	9037/2049/4897/152330	4
GO:0009190	cyclic nucleotide biosynthetic process	4/678	21/16875	0.0089574	0.0462654	0.0352437	2977/2982/4882/111	4
GO:0043552	positive regulation of phosphatidylinositol 3-kinase activity	4/678	21/16875	0.0089574	0.0462654	0.0352437	5159/6366/5156/7010	4
GO:0060444	branching involved in mammary gland duct morphogenesis	4/678	21/16875	0.0089574	0.0462654	0.0352437	6926/4041/1435/4488	4
GO:0071379	cellular response to prostaglandin stimulus	4/678	21/16875	0.0089574	0.0462654	0.0352437	6422/5031/5732/3371	4
GO:0090231	regulation of spindle checkpoint	4/678	21/16875	0.0089574	0.0462654	0.0352437	10403/84101/332/891	4
GO:0090266	regulation of mitotic cell cycle spindle assembly checkpoint	4/678	21/16875	0.0089574	0.0462654	0.0352437	10403/84101/332/891	4
GO:0098801	regulation of renal system process	4/678	21/16875	0.0089574	0.0462654	0.0352437	10699/2013/2702/183	4
GO:0106030	neuron projection fasciculation	4/678	21/16875	0.0089574	0.0462654	0.0352437	9037/2049/4897/152330	4
GO:1903504	regulation of mitotic spindle checkpoint	4/678	21/16875	0.0089574	0.0462654	0.0352437	10403/84101/332/891	4
GO:0001841	neural tube formation	10/678	104/16875	0.00899746	0.0463836	0.0353337	9620/6422/653/8321/57216/144165/7042/57167/131405/2535	10
GO:0002700	regulation of production of molecular mediator of immune response	15/678	188/16875	0.00899965	0.0463836	0.0353337	7133/4092/558/10859/3718/684/7042/54/79915/10417/695/8288/10459/5590/121260	15
GO:1905517	macrophage migration	7/678	59/16875	0.00912015	0.046954	0.0357683	11117/4920/1435/4192/84675/1524/4345	7
GO:0002088	lens development in camera-type eye	9/678	89/16875	0.00940468	0.0483669	0.0368446	1410/146862/2195/4211/4088/5629/7111/4094/1414	9
GO:1901019	regulation of calcium ion transmembrane transporter activity	8/678	74/16875	0.00951516	0.0488826	0.0372374	6262/5350/1756/5031/3270/10345/783/81671	8
GO:2001243	negative regulation of intrinsic apoptotic signaling pathway	10/678	105/16875	0.00959837	0.0492573	0.0375228	4318/6387/4102/2626/8321/219790/624/3070/220042/79915	10
GO:0031069	hair follicle morphogenesis	5/678	33/16875	0.00962964	0.0493648	0.0376048	4804/2255/3488/7042/2263	5
